# Supplementary material for: Ampliseq for Illumina Technology Enables Detailed Molecular Epidemiology of Rabies Lyssaviruses from Infected Formalin-Fixed Paraffin-Embedded Tissues
Source: Viruses. 2022 Oct 12;14(10):2241. doi: 10.3390/v14102241 (PMC9610640; doi:10.3390/v14102241)
Supplement: Supplementary file 1 [file viruses-14-02241-s001.zip]

Archive with 11 entries (11 files):
- Supplementary file S1.txt
- Supplementary file S2.fas
- Supplementary file S3.fas
- Supplementary file S4.fas
- viruses-1864386_FIGS1.fasta
- viruses-1864386_Table S1.xlsx
- viruses-1864386_Table S2.xlsx
- viruses-1864386_Table S3.xlsx
- viruses-1864386_Table S4.xlsx
- viruses-1864386_Table S5.xlsx
- viruses-1864386_TableS6.xlsx
