# Supplementary material for: Ampliseq for Illumina Technology Enables Detailed Molecular Epidemiology of Rabies Lyssaviruses from Infected Formalin-Fixed Paraffin-Embedded Tissues
Source: Viruses. 2022 Oct 12;14(10):2241. doi: 10.3390/v14102241 (PMC9610640; doi:10.3390/v14102241)
Supplement: Supplementary file 1 [file viruses-14-02241-s001.zip › Supplementary file S1.txt]

1. Rabies virus strain SRV9, complete genome
11,928 bp linear RNA 
AF499686.2 GI:49035250

2. Rabies virus M2, M1, G, N, and L genes, complete cds
11,932 bp linear RNA 
M13215.1 GI:333585

3. Rabies virus (strain SAD B19), complete genome
11,928 bp linear RNA 
M31046.1 GI:333556

4. Rabies virus genomic RNA, complete genome, strain: rHEP5.0-CVSG
11,634 bp circular cRNA 
AB839170.1 GI:527317324

5. Rabies virus isolate GX4, complete genome
11,922 bp linear cRNA 
GU358653.1 GI:285027172

6. Rabies virus isolate SH06, complete genome
11,924 bp linear cRNA 
GU345748.1 GI:284810709

7. Rabies virus isolate J, complete genome
11,908 bp linear cRNA 
GU345747.1 GI:284810703

8. Rabies virus isolate CQ92, complete genome
11,908 bp linear cRNA 
GU345746.1 GI:284810697

9. Rabies virus viral cRNA, complete genome, strain: 1088
11,923 bp linear cRNA 
AB645847.1 GI:372558285

10. Attenuated Rabies Virus with Nucleoprotein Mutation at thePhosphorylation Site for Vaccination Against Rabies and GeneTherapy in the CNS
11,928 bp linear DNA 
DI084725.1 GI:168391531

11. Attenuated Rabies Virus with Nucleoprotein Mutation at thePhosphorylation Site for Vaccination Against Rabies and GeneTherapy in the CNS
11,928 bp linear DNA 
DI046747.1 GI:168363888

12. Attenuated Rabies Virus with Nucleoprotein Mutation at thePhosphorylation Site for Vaccination Against Rabies and GeneTherapy in the CNS
11,928 bp linear DNA 
DI043469.1 GI:168360181

13. Attenuated Rabies Virus with Nucleoprotein Mutation at thePhosphorylation Site for Vaccination Against Rabies and GeneTherapy in the CNS
11,928 bp linear DNA 
DI035301.1 GI:168289942

14. Attenuated Rabies Virus with Nucleoprotein Mutation at the Phosphorylation Site for Vaccination Against Rabies and Gene Therapy in the CNS
11,928 bp linear DNA 
DD161906.1 GI:83970429

15. Attenuated Rabies Virus with Nucleoprotein Mutation at the Phosphorylation Site for Vaccination Against Rabies and Gene Therapy in the CNS
11,928 bp linear DNA 
DD161905.1 GI:83970428

16. Attenuated Rabies Virus with Nucleoprotein Mutation at the Phosphorylation Site for Vaccination Against Rabies and Gene Therapy in the CNS
11,928 bp linear DNA 
DD161904.1 GI:83970427

17. Attenuated Rabies Virus with Nucleoprotein Mutation at the Phosphorylation Site for Vaccination Against Rabies and Gene Therapy in the CNS
11,928 bp linear DNA 
DD161903.1 GI:83970426

18. Rabies virus, complete genome
11,932 bp linear RNA 
NC_001542.1 GI:9627197

19. Rabies virus isolate RRV ON-99-2, complete genome
11,925 bp linear cRNA 
EU311738.3 GI:1046591700

20. Rabies virus isolate IP 4005/12, complete genome
11,881 bp linear cRNA 
KM594043.1 GI:855582671

21. Rabies virus isolate IP 2991/13, complete genome
11,879 bp linear cRNA 
KM594042.1 GI:855582665

22. Rabies virus isolate IP 2990/13, complete genome
11,879 bp linear cRNA 
KM594041.1 GI:855582659

23. Rabies virus isolate IP 2992/13, complete genome
11,879 bp linear cRNA 
KM594040.1 GI:855582653

24. Rabies virus isolate IP 7841/09, complete genome
11,881 bp linear cRNA 
KM594039.1 GI:855582647

25. Rabies virus isolate IP 1586/10, complete genome
11,879 bp linear cRNA 
KM594038.1 GI:855582641

26. Rabies virus isolate IP 3176/09, complete genome
11,879 bp linear cRNA 
KM594037.1 GI:855582635

27. Rabies virus isolate IP 542/10, complete genome
11,883 bp linear cRNA 
KM594036.1 GI:855582629

28. Rabies virus isolate IP 412/10, complete genome
11,883 bp linear cRNA 
KM594035.1 GI:855582623

29. Rabies virus isolate IP 350/10, complete genome
11,883 bp linear cRNA 
KM594034.1 GI:855582617

30. Rabies virus isolate IP 4431/10, complete genome
11,883 bp linear cRNA 
KM594033.1 GI:855582611

31. Rabies virus isolate IP 497/10, complete genome
11,880 bp linear cRNA 
KM594032.1 GI:855582605

32. Rabies virus isolate IP 163/10, complete genome
11,879 bp linear cRNA 
KM594031.1 GI:855582599

33. Rabies virus isolate IP 1400/10, complete genome
11,880 bp linear cRNA 
KM594030.1 GI:855582593

34. Rabies virus isolate IP 3208/06, complete genome
11,882 bp linear cRNA 
KM594029.1 GI:855582587

35. Rabies virus isolate IP 346/10, complete genome
11,881 bp linear cRNA 
KM594028.1 GI:855582581

36. Rabies virus isolate IP 230/10, complete genome
11,881 bp linear cRNA 
KM594027.1 GI:855582575

37. Rabies virus isolate IP 512/09, complete genome
11,881 bp linear cRNA 
KM594026.1 GI:855582569

38. Rabies virus isolate IP 5402/07, complete genome
11,878 bp linear cRNA 
KM594025.1 GI:855582563

39. Rabies virus isolate IP 1770/12, complete genome
11,879 bp linear cRNA 
KM594024.1 GI:855582557

40. Rabies virus isolate IP 6634/08, complete genome
11,878 bp linear cRNA 
KM594023.1 GI:855582551

41. Rabies virus isolate PO-01_2014_Primorye, complete genome
11,873 bp linear cRNA 
KP997032.1 GI:924878578

42. Rabies virus isolate CQH1202D/China/2012, complete genome
11,927 bp linear cRNA 
KM272192.1 GI:799539275

43. Rabies virus isolate IMDRV-13, complete genome
11,924 bp linear cRNA 
KJ564280.1 GI:751383620

44. Rabies virus isolate SXYL15, complete genome
11,924 bp linear cRNA 
KR230090.1 GI:823961283

45. Rabies virus isolate SXBJ15, complete genome
11,924 bp linear cRNA 
KR230089.1 GI:823961232

46. Rabies virus viral cRNA, complete genome, strain: H-08-1320
11,926 bp linear cRNA 
AB569299.1 GI:315468020

47. Rabies virus isolate F04, complete genome
11,923 bp linear cRNA 
FJ712196.1 GI:224813634

48. Rabies virus isolate F02, complete genome
11,923 bp linear cRNA 
FJ712195.1 GI:224813628

49. Rabies virus isolate D02, complete genome
11,925 bp linear cRNA 
FJ712194.1 GI:224813622

50. Rabies virus isolate D01, complete genome
11,925 bp linear cRNA 
FJ712193.1 GI:224813616

51. Rabies virus gene for nucleoprotein, complete cds, isolate: UGbv13
11,923 bp linear cRNA 
LC029889.1 GI:806392312

52. Rabies virus isolate RV2985, complete genome
11,926 bp linear cRNA 
KP723638.1 GI:762024742

53. Rabies virus isolate CNM1103C, complete genome
11,917 bp linear cRNA 
KC252633.1 GI:544069712

54. Rabies virus isolate CNM1101C, complete genome
11,924 bp linear cRNA 
KC193267.1 GI:444242629

55. Rabies virus isolate JX10-37, complete genome
11,924 bp linear cRNA 
KF726853.1 GI:607840539

56. Rabies virus isolate JX09-18, complete genome
11,922 bp linear cRNA 
KF726852.1 GI:607840533

57. Rabies virus isolate CNM1104D, complete genome
11,924 bp linear cRNA 
KC252634.1 GI:544069718

58. Rabies virus iaolate Shaanxi-HZ-6, complete genome
11,923 bp linear cRNA 
KC977995.1 GI:514253758

59. Rabies virus isolate CAR_11/001h, complete genome
11,923 bp linear cRNA 
KF977826.1 GI:588680636

60. Rabies virus strain CTNCEC25, complete genome
11,924 bp linear cRNA 
KJ466147.1 GI:636577324

61. Rabies virus isolate R2013-01, complete genome
11,923 bp linear cRNA 
KF620489.1 GI:635542516

62. Rabies virus isolate R2012-88, complete genome
11,923 bp linear cRNA 
KF620488.1 GI:635542510

63. Rabies virus isolate R2012-26, complete genome
11,923 bp linear cRNA 
KF620487.1 GI:635542504

64. Rabies virus strain CSX0904D, complete genome
11,924 bp linear cRNA 
JQ970487.1 GI:392056731

65. Rabies virus strain CSD0708D, complete genome
11,924 bp linear cRNA 
JQ970486.1 GI:392056725

66. Rabies virus strain CJX0906D, complete genome
11,923 bp linear cRNA 
JQ970485.1 GI:392056719

67. Rabies virus strain CJX0903D, complete genome
11,924 bp linear cRNA 
JQ970484.1 GI:392056713

68. Rabies virus strain CJS0848D, complete genome
11,924 bp linear cRNA 
JQ970483.1 GI:392056707

69. Rabies virus strain CJS0636D, complete genome
11,924 bp linear cRNA 
JQ970482.1 GI:392056701

70. Rabies virus strain CJS0621D, complete genome
11,924 bp linear cRNA 
JQ970481.1 GI:392056695

71. Rabies virus strain CHN0802D, complete genome
11,922 bp linear cRNA 
JQ970480.1 GI:392056689

72. Rabies virus gene for nucleoprotein, phosphoprotein, matrix protein, glycoprotein complete cds, isolate: BRmk1358
11,856 bp linear cRNA 
AB810256.2 GI:576565641

73. Rabies virus complete genome, viral cRNA, isolate Pk 24
11,928 bp linear cRNA 
HE802676.1 GI:571256286

74. Rabies virus complete genome, viral cRNA, isolate Pk 23
11,928 bp linear cRNA 
HE802675.1 GI:571256280

75. Rabies virus isolate Rus(Lipetsk)8057f_2011, complete genome
11,798 bp linear cRNA 
KC595283.1 GI:469569399

76. Rabies virus isolate Rus(Lipetsk)8054f_2011, complete genome
11,798 bp linear cRNA 
KC595282.1 GI:469569393

77. Rabies virus isolate Rus(Lipetsk)8053c_2011, complete genome
11,799 bp linear cRNA 
KC595281.1 GI:469569387

78. Rabies virus isolate Rus(Lipetsk)8052f_2011, complete genome
11,796 bp linear cRNA 
KC595280.1 GI:469569381

79. Rabies virus strain SAD Bern nucleoprotein, phosphoprotein, matrix protein, and glycoprotein genes, complete cds; and RNA-dependent RNA polymerase gene, partial cds
11,005 bp linear cRNA 
KC178556.1 GI:532576657

80. Rabies virus strain Lysvulpen nucleoprotein, phosphoprotein, matrix protein, and glycoprotein genes, complete cds; and RNA-dependent RNA polymerase gene, partial cds
11,005 bp linear cRNA 
KC178555.1 GI:532576650

81. Rabies virus isolate JX09-17(fb), complete genome
11,923 bp linear cRNA 
KC762941.1 GI:482702702

82. Rabies virus viral cRNA, complete genome, strain: H-1413-09
11,926 bp linear cRNA 
AB635373.1 GI:357429117

83. Rabies virus genomic RNA, complete genome, strain:Ni-CE
11,926 bp linear RNA 
AB128149.1 GI:39652602

84. Rabies virus genomic RNA, complete genome, viral-complementary sequence
11,926 bp linear RNA 
AB009663.2 GI:8648084

85. Rabies virus genomic RNA, complete genome, strain:Nishigahara
11,926 bp linear RNA 
AB044824.1 GI:8648068

86. Rabies virus strain Fengtai, partial genome
11,815 bp linear cRNA 
KC660078.1 GI:505492106

87. Rabies virus strain WH11, complete genome
11,924 bp linear cRNA 
JQ647510.1 GI:387768983

88. Rabies virus isolate DRV-NG11, complete genome
11,923 bp linear cRNA 
KC196743.1 GI:431811502

89. Rabies virus strain GXHXN, complete genome
11,923 bp linear cRNA 
KC169986.1 GI:451913364

90. Rabies virus viral cRNA, complete genome, strain: ERA
11,932 bp linear cRNA 
AB781935.1 GI:449748636

91. Rabies virus strain B2c, complete genome
11,927 bp linear cRNA 
HQ891318.1 GI:341868856

92. Rabies virus strain JX08-45CC, complete genome
11,922 bp linear cRNA 
JQ946087.1 GI:394309256

93. Rabies virus L, G, M, P, N genes for large structural protein, glycoprotein, matrix protein, phosphoprotein, nucleocapsid, complete cds, strain: BDR5
11,928 bp linear cRNA 
AB699220.1 GI:401847437

94. Rabies virus isolate QS-BHK-P7, complete genome
11,923 bp linear cRNA 
JN786878.1 GI:400071252

95. Rabies virus isolate QS-05, complete genome
11,923 bp linear cRNA 
JN786877.1 GI:400071238

96. Rabies virus strain GD-SH-01, complete genome
11,923 bp linear cRNA 
JX088694.1 GI:399227055

97. Rabies virus isolate DRV-Mexico, complete genome
11,924 bp linear cRNA 
HQ450386.1 GI:315666554

98. Rabies virus isolate DRV-AH08, complete genome
11,924 bp linear cRNA 
HQ450385.1 GI:315666548

99. Rabies virus isolate EPHVAC, complete genome
11,927 bp linear cRNA 
JQ944709.1 GI:394333150

100. Rabies virus isolate 1564NNO, complete genome
11,914 bp linear cRNA 
JQ944708.1 GI:394333144

101. Rabies virus isolate 1410KOM, complete genome
11,927 bp linear cRNA 
JQ944707.1 GI:394333138

102. Rabies virus isolate 1352KRA, complete genome
11,923 bp linear cRNA 
JQ944706.1 GI:394333132

103. Rabies virus isolate 1350KRA, complete genome
11,923 bp linear cRNA 
JQ944705.1 GI:394333126

104. Rabies virus isolate 184VNO, complete genome
11,923 bp linear cRNA 
JQ944704.1 GI:394333120

105. Rabies virus viral cRNA, comploete genome, strain: BR-BAT34
11,924 bp linear cRNA 
AB608731.1 GI:395343012

106. Rabies virus strain CYN1009D, complete genome
11,923 bp linear cRNA 
JQ730682.1 GI:392056666

107. Rabies virus viral cRNA, complete genome, isolate: BR-Pfx3
11,925 bp linear cRNA 
AB517660.1 GI:374428445

108. Rabies virus viral cRNA, complete genome, isolate: BRdg335
11,923 bp linear cRNA 
AB517659.1 GI:374428439

109. Rabies virus viral cRNA, complete genome, strain: BR-Pfx1
11,924 bp linear cRNA 
AB362483.1 GI:260063801

110. Rabies virus strain CVS-N2c, complete genome
11,927 bp linear cRNA 
HM535790.1 GI:312843846

111. Rabies virus strain SHBRV-18, complete genome
11,923 bp linear RNA 
AY705373.1 GI:51860793

112. Rabies virus strain Flury-HEP, complete genome
11,925 bp linear cRNA 
GU565704.1 GI:291220680

113. Rabies virus strain Flury-LEP, complete genome
11,925 bp linear cRNA 
GU565703.1 GI:291220674

114. Rabies virus strain CVS-11, complete genome
11,927 bp linear cRNA 
GQ918139.1 GI:299542131

115. Rabies virus strain SAD B19-10th, complete genome
11,886 bp linear cRNA 
EU877071.1 GI:194739356

116. Rabies virus strain SAD B19-5th, complete genome
11,886 bp linear cRNA 
EU877070.1 GI:194739350

117. Rabies virus strain SAD B19-1st, complete genome
11,886 bp linear cRNA 
EU877069.1 GI:194739344

118. Mutant Rabies virus strain Rb/E3-15-5, complete genome
11,933 bp linear cRNA 
EU182347.1 GI:159491769

119. Rabies virus strain SAD Bern (Sanafox), complete genome
11,928 bp linear cRNA 
EF206720.1 GI:124431362

120. Rabies virus strain SAG 2, complete genome
11,928 bp linear cRNA 
EF206719.1 GI:124431356

121. Rabies virus strain SAD1-3670 var 2, complete genome
11,933 bp linear cRNA 
EF206718.1 GI:124431350

122. Rabies virus strain SAD1-3670 var 1, complete genome
11,931 bp linear cRNA 
EF206717.1 GI:124431344

123. Rabies virus strain SAD VA1 (original), complete genome
11,928 bp linear cRNA 
EF206716.1 GI:124431338

124. Rabies virus strain SAD P5/88 (Rabifox), complete genome
11,928 bp linear cRNA 
EF206715.1 GI:124431332

125. Rabies virus strain SAD Bern original var 5, complete genome
11,928 bp linear cRNA 
EF206714.1 GI:124431326

126. Rabies virus strain SAD Bern original var 4, complete genome
11,928 bp linear cRNA 
EF206713.1 GI:124431320

127. Rabies virus strain SAD Bern original var 3, complete genome
11,928 bp linear cRNA 
EF206712.1 GI:124431314

128. Rabies virus strain SAD Bern original var 2, complete genome
11,930 bp linear cRNA 
EF206711.1 GI:124431308

129. Rabies virus strain SAD Bern original var 1, complete genome
11,930 bp linear cRNA 
EF206710.1 GI:124431302

130. Rabies virus strain SAD B19 (Fuchsoral), complete genome
11,928 bp linear cRNA 
EF206709.1 GI:124431296

131. Rabies virus strain SAD Bern (Lysvulpen), complete genome
11,928 bp linear cRNA 
EF206708.1 GI:124431290

132. Rabies virus strain ERA, complete genome
11,931 bp linear cRNA 
EF206707.1 GI:124431284

133. Rabies virus isolate JX08-45, complete genome
11,922 bp linear cRNA 
GU647092.1 GI:290020619

134. Rabies virus strain RB/E3-15, complete genome
11,931 bp linear cRNA 
EU182346.1 GI:159491763

135. Rabies virus strain CTN181, complete genome
11,923 bp linear cRNA 
EF564174.1 GI:156144758

136. Rabies virus strain PM1503 nucleoprotein (NP), phosphoprotein (PP), matrix protein (MP), glycoprotein (GP), and large protein (LP) genes, complete cds
11,723 bp linear RNA 
DQ099525.1 GI:70724985

137. Rabies virus strain FluryLEP nucleoprotein (NP), phosphoprotein (PP), matrix protein (MP), glycoprotein (GP), and large protein (LP) genes, complete cds
11,711 bp linear RNA 
DQ099524.1 GI:70724979

138. Rabies virus strain HN10, complete genome
11,923 bp linear cRNA 
EU643590.1 GI:194307622

139. Rabies virus strain ERA-VC, complete genome
11,932 bp linear cRNA 
FJ913470.1 GI:237688380

140. Rabies virus strain SAD B19-1st, complete genome
11,886 bp linear cRNA 
EU877068.1 GI:194739338

141. Rabies virus strain SAD B19-4th, complete genome
11,886 bp linear cRNA 
EU877067.1 GI:194739332

142. Rabies virus strain BD06, complete genome
11,924 bp linear cRNA 
EU549783.1 GI:170791421

143. Rabies virus strain RV-97, complete genome
11,932 bp linear cRNA 
EF542830.1 GI:156103623

144. Rabies virus isolate NNV-RAB-H, complete genome
11,928 bp linear cRNA 
EF437215.1 GI:126508805

145. Rabies virus genomic RNA, complete genome, strain:HEP-Flury
11,615 bp linear RNA 
AB085828.1 GI:27530021

146. Rabies virus isolate 1359120810POL complete genome
11,801 bp linear cRNA 
MF197743.1 GI:1388787969

147. Rabies virus isolate 2069200814POL complete genome
11,802 bp linear cRNA 
MF197742.1 GI:1388787963

148. Rabies virus isolate 1311200108POL complete genome
11,802 bp linear cRNA 
MF197741.1 GI:1388787957

149. Rabies virus isolate RV2782.1 nucleoprotein (N), phosphoprotein (P), matrix protein (M), glycoprotein (G), and polymerase (L) genes, complete cds
11,923 bp linear cRNA 
KR906752.1 GI:1016870565

150. Rabies virus isolate RV2776.1 nucleoprotein (N), phosphoprotein (P), matrix protein (M), glycoprotein (G), and polymerase (L) genes, complete cds
11,923 bp linear cRNA 
KR906748.1 GI:1016870541

151. Rabies virus viral cRNA for Nucleoprotein (N gene), isolate Gra 02.08-7-F
11,880 bp linear cRNA 
LM645056.1 GI:1057502844

152. Rabies virus viral cRNA for Nucleoprotein (N gene), isolate Gra 21.06-7-F
11,907 bp linear cRNA 
LM645055.1 GI:1057502838

153. Rabies virus viral cRNA for Nucleoprotein (N gene), isolate Gra 15.07-7-S
11,922 bp linear cRNA 
LM645054.1 GI:1057502832

154. Rabies virus viral cRNA for Nucleoprotein (N gene), isolate Gra 04.07-7-F
11,921 bp linear cRNA 
LM645053.1 GI:1057502826

155. Rabies virus viral cRNA for Nucleoprotein (N gene), isolate Gra 02.06-7-F
11,928 bp linear cRNA 
LM645052.1 GI:1057502820

156. Rabies virus viral cRNA for Nucleoprotein (N gene), isolate Gra 01.06-7-F
11,919 bp linear cRNA 
LM645051.1 GI:1057502814

157. Rabies virus viral cRNA for Nucleoprotein (N gene), isolate Gra 3b.07-7-F
11,909 bp linear cRNA 
LM645050.1 GI:1057502808

158. Rabies virus viral cRNA for Nucleoprotein (N gene), isolate Gra 3a.07-7-F
11,918 bp linear cRNA 
LM645049.1 GI:1057502802

159. Rabies virus viral cRNA for Nucleoprotein (N gene), isolate Gra 18.05-7-F
11,915 bp linear cRNA 
LM645048.1 GI:1057502796

160. Rabies virus viral cRNA for Nucleoprotein (N gene), isolate Gra 13.08-7-F
11,920 bp linear cRNA 
LM645047.1 GI:1057502790

161. Rabies virus viral cRNA for Nucleoprotein (N gene), isolate Gra 06.06-7-C
11,928 bp linear cRNA 
LM645046.1 GI:1057502784

162. Rabies virus viral cRNA for Nucleoprotein (N gene), isolate Gra 05.07-7-F
11,919 bp linear cRNA 
LM645045.1 GI:1057502778

163. Rabies virus viral cRNA for Nucleoprotein (N gene), isolate Gra 01.11-7-F
11,929 bp linear cRNA 
LM645044.1 GI:1057502772

164. Rabies virus viral cRNA for Nucleoprotein (N gene), isolate Gra 01.10-7-F
11,908 bp linear cRNA 
LM645043.1 GI:1057502766

165. Rabies virus viral cRNA for Nucleoprotein (N gene), isolate Gra 03.09-7-F
11,893 bp linear cRNA 
LM645042.1 GI:1057502760

166. Rabies virus viral cRNA for Nucleoprotein (N gene), isolate Gra 03.08-7-F
11,926 bp linear cRNA 
LM645041.1 GI:1057502754

167. Rabies virus viral cRNA for Nucleoprotein (N gene), isolate Gra 02.09-7-S
11,917 bp linear cRNA 
LM645040.1 GI:1057502748

168. Rabies virus viral cRNA for Nucleoprotein (N gene), isolate Gra 01.09-7-S
11,907 bp linear cRNA 
LM645039.1 GI:1057502742

169. Rabies virus viral cRNA for Nucleoprotein (N gene), isolate Gra 13.09-6-F
11,908 bp linear cRNA 
LM645038.1 GI:1057502736

170. Rabies virus viral cRNA for Nucleoprotein (N gene), isolate Gra 10.08-6-F
11,920 bp linear cRNA 
LM645037.1 GI:1057502730

171. Rabies virus viral cRNA for Nucleoprotein (N gene), isolate Gra 06.10-6-F
11,926 bp linear cRNA 
LM645036.1 GI:1057502724

172. Rabies virus viral cRNA for Nucleoprotein (N gene), isolate Gra 07.10-6-F
11,887 bp linear cRNA 
LM645035.1 GI:1057502718

173. Rabies virus viral cRNA for Nucleoprotein (N gene), isolate Gra 07.09-6-F
11,923 bp linear cRNA 
LM645034.1 GI:1057502712

174. Rabies virus viral cRNA for Nucleoprotein (N gene), isolate Gra 02.10-5-F
11,896 bp linear cRNA 
LM645033.1 GI:1057502706

175. Rabies virus viral cRNA for Nucleoprotein (N gene), isolate Gra 05.10-5-F
11,926 bp linear cRNA 
LM645032.1 GI:1057502700

176. Rabies virus viral cRNA for Nucleoprotein (N gene), isolate Gra 16.06-4-F
11,926 bp linear cRNA 
LM645031.1 GI:1057502694

177. Rabies virus viral cRNA for Nucleoprotein (N gene), isolate Gra 10.07-4-F
11,926 bp linear cRNA 
LM645030.1 GI:1057502688

178. Rabies virus viral cRNA for Nucleoprotein (N gene), isolate Gra 09.07-4-F
11,924 bp linear cRNA 
LM645029.1 GI:1057502682

179. Rabies virus viral cRNA for Nucleoprotein (N gene), isolate Gra 09.06-3-F
11,897 bp linear cRNA 
LM645028.1 GI:1057502676

180. Rabies virus viral cRNA for Nucleoprotein (N gene), isolate Gra 25.06-3-F
11,924 bp linear cRNA 
LM645027.1 GI:1057502670

181. Rabies virus viral cRNA for Nucleoprotein (N gene), isolate Gra 05.06-3-F
11,926 bp linear cRNA 
LM645026.1 GI:1057502664

182. Rabies virus viral cRNA for Nucleoprotein (N gene), isolate Gra 03.06-3-F
11,902 bp linear cRNA 
LM645025.1 GI:1057502658

183. Rabies virus viral cRNA for Nucleoprotein (N gene), isolate Gra 10.06-3-F
11,916 bp linear cRNA 
LM645024.1 GI:1057502652

184. Rabies virus viral cRNA for Nucleoprotein (N gene), isolate Gra 08.06-3-F
11,916 bp linear cRNA 
LM645023.1 GI:1057502646

185. Rabies virus viral cRNA for Nucleoprotein (N gene), isolate Gra 24.06-3-D
11,922 bp linear cRNA 
LM645022.1 GI:1057502640

186. Rabies virus viral cRNA for Nucleoprotein (N gene), isolate Gra 04.06-3-F
11,914 bp linear cRNA 
LM645021.1 GI:1057502634

187. Rabies virus viral cRNA for Nucleoprotein (N gene), isolate Gra 02.07-3-F
11,895 bp linear cRNA 
LM645020.1 GI:1057502628

188. Rabies virus viral cRNA for Nucleoprotein (N gene), isolate Gra 03.10-2-F
11,916 bp linear cRNA 
LM645019.1 GI:1057502622

189. Rabies virus viral cRNA for Nucleoprotein (N gene), isolate Gra 23.06-2-F
11,925 bp linear cRNA 
LM645018.1 GI:1057502616

190. Rabies virus viral cRNA for Nucleoprotein (N gene), isolate Gra 21.05-1-F
11,919 bp linear cRNA 
LM645017.1 GI:1057502610

191. Rabies virus viral cRNA for Nucleoprotein (N gene), isolate Gra 14.06-1-F
11,926 bp linear cRNA 
LM645016.1 GI:1057502604

192. Rabies virus viral cRNA for Nucleoprotein (N gene), isolate Gra 07.06-1-F
11,922 bp linear cRNA 
LM645015.1 GI:1057502598

193. Rabies virus strain 148/lib01041, complete genome
11,922 bp linear cRNA 
LN879481.2 GI:1021311511

194. Rabies virus isolate RV3123.1 nucleoprotein (N), phosphoprotein (P), matrix protein (M), glycoprotein (G), and polymerase (L) genes, complete cds
11,923 bp linear cRNA 
KR906792.1 GI:1016870805

195. Rabies virus isolate RV3149.1 nucleoprotein (N), phosphoprotein (P), matrix protein (M), glycoprotein (G), and polymerase (L) genes, complete cds
11,874 bp linear cRNA 
KR906791.1 GI:1016870799

196. Rabies virus isolate RV3140.1 nucleoprotein (N), phosphoprotein (P), matrix protein (M), glycoprotein (G), and polymerase (L) genes, complete cds
11,923 bp linear cRNA 
KR906790.1 GI:1016870793

197. Rabies virus isolate RV3133.1 nucleoprotein (N), phosphoprotein (P), matrix protein (M), glycoprotein (G), and polymerase (L) genes, complete cds
11,923 bp linear cRNA 
KR906789.1 GI:1016870787

198. Rabies virus isolate RV3132.1 nucleoprotein (N), phosphoprotein (P), matrix protein (M), glycoprotein (G), and polymerase (L) genes, complete cds
11,919 bp linear cRNA 
KR906788.1 GI:1016870781

199. Rabies virus isolate RV3131.1 nucleoprotein (N), phosphoprotein (P), matrix protein (M), glycoprotein (G), and polymerase (L) genes, complete cds
11,923 bp linear cRNA 
KR906787.1 GI:1016870775

200. Rabies virus isolate RV3128.1 nucleoprotein (N), phosphoprotein (P), matrix protein (M), glycoprotein (G), and polymerase (L) genes, complete cds
11,923 bp linear cRNA 
KR906786.1 GI:1016870769

201. Rabies virus isolate RV3127.1 nucleoprotein (N), phosphoprotein (P), matrix protein (M), glycoprotein (G), and polymerase (L) genes, complete cds
11,922 bp linear cRNA 
KR906785.1 GI:1016870763

202. Rabies virus isolate RV3125.1 nucleoprotein (N), phosphoprotein (P), matrix protein (M), glycoprotein (G), and polymerase (L) genes, complete cds
11,923 bp linear cRNA 
KR906784.1 GI:1016870757

203. Rabies virus isolate RV3117.1 nucleoprotein (N), phosphoprotein (P), matrix protein (M), glycoprotein (G), and polymerase (L) genes, complete cds
11,923 bp linear cRNA 
KR906783.1 GI:1016870751

204. Rabies virus isolate RV3111.1 nucleoprotein (N), phosphoprotein (P), matrix protein (M), glycoprotein (G), and polymerase (L) genes, complete cds
11,919 bp linear cRNA 
KR906782.1 GI:1016870745

205. Rabies virus isolate RV3107.1 nucleoprotein (N), phosphoprotein (P), matrix protein (M), glycoprotein (G), and polymerase (L) genes, complete cds
11,923 bp linear cRNA 
KR906781.1 GI:1016870739

206. Rabies virus isolate RV3104.1 nucleoprotein (N), phosphoprotein (P), matrix protein (M), glycoprotein (G), and polymerase (L) genes, complete cds
11,920 bp linear cRNA 
KR906780.1 GI:1016870733

207. Rabies virus isolate RV3100.1 nucleoprotein (N), phosphoprotein (P), matrix protein (M), glycoprotein (G), and polymerase (L) genes, complete cds
11,920 bp linear cRNA 
KR906779.1 GI:1016870727

208. Rabies virus isolate RV3093.1 nucleoprotein (N), phosphoprotein (P), matrix protein (M), glycoprotein (G), and polymerase (L) genes, complete cds
11,914 bp linear cRNA 
KR906778.1 GI:1016870721

209. Rabies virus isolate RV3091.1 nucleoprotein (N), phosphoprotein (P), matrix protein (M), glycoprotein (G), and polymerase (L) genes, complete cds
11,923 bp linear cRNA 
KR906777.1 GI:1016870715

210. Rabies virus isolate RV2907.1 nucleoprotein (N), phosphoprotein (P), matrix protein (M), glycoprotein (G), and polymerase (L) genes, complete cds
11,923 bp linear cRNA 
KR906776.1 GI:1016870709

211. Rabies virus isolate RV2902.1 nucleoprotein (N), phosphoprotein (P), matrix protein (M), glycoprotein (G), and polymerase (L) genes, complete cds
11,854 bp linear cRNA 
KR906775.1 GI:1016870703

212. Rabies virus isolate RV2901.1 nucleoprotein (N), phosphoprotein (P), matrix protein (M), glycoprotein (G), and polymerase (L) genes, complete cds
11,921 bp linear cRNA 
KR906774.1 GI:1016870697

213. Rabies virus isolate RV2900.1 nucleoprotein (N), phosphoprotein (P), matrix protein (M), glycoprotein (G), and polymerase (L) genes, complete cds
11,923 bp linear cRNA 
KR906773.1 GI:1016870691

214. Rabies virus isolate RV2896.1 nucleoprotein (N), phosphoprotein (P), matrix protein (M), glycoprotein (G), and polymerase (L) genes, complete cds
11,923 bp linear cRNA 
KR906772.1 GI:1016870685

215. Rabies virus isolate RV2894.1 nucleoprotein (N), phosphoprotein (P), matrix protein (M), glycoprotein (G), and polymerase (L) genes, complete cds
11,923 bp linear cRNA 
KR906771.1 GI:1016870679

216. Rabies virus isolate RV2875.1 nucleoprotein (N), phosphoprotein (P), matrix protein (M), glycoprotein (G), and polymerase (L) genes, complete cds
11,914 bp linear cRNA 
KR906770.1 GI:1016870673

217. Rabies virus isolate RV2871.1 nucleoprotein (N), phosphoprotein (P), matrix protein (M), glycoprotein (G), and polymerase (L) genes, complete cds
11,923 bp linear cRNA 
KR906769.1 GI:1016870667

218. Rabies virus isolate RV2862.1 nucleoprotein (N), phosphoprotein (P), matrix protein (M), glycoprotein (G), and polymerase (L) genes, complete cds
11,878 bp linear cRNA 
KR906768.1 GI:1016870661

219. Rabies virus isolate RV2861.1 nucleoprotein (N), phosphoprotein (P), matrix protein (M), glycoprotein (G), and polymerase (L) genes, complete cds
11,914 bp linear cRNA 
KR906767.1 GI:1016870655

220. Rabies virus isolate RV2817.1 nucleoprotein (N), phosphoprotein (P), matrix protein (M), glycoprotein (G), and polymerase (L) genes, complete cds
11,914 bp linear cRNA 
KR906766.1 GI:1016870649

221. Rabies virus isolate RV2816.1 nucleoprotein (N), phosphoprotein (P), matrix protein (M), glycoprotein (G), and polymerase (L) genes, complete cds
11,923 bp linear cRNA 
KR906765.1 GI:1016870643

222. Rabies virus isolate RV2815.1 nucleoprotein (N), phosphoprotein (P), matrix protein (M), glycoprotein (G), and polymerase (L) genes, complete cds
11,914 bp linear cRNA 
KR906764.1 GI:1016870637

223. Rabies virus isolate RV2814.1 nucleoprotein (N), phosphoprotein (P), matrix protein (M), glycoprotein (G), and polymerase (L) genes, complete cds
11,920 bp linear cRNA 
KR906763.1 GI:1016870631

224. Rabies virus isolate RV2813.1 nucleoprotein (N), phosphoprotein (P), matrix protein (M), glycoprotein (G), and polymerase (L) genes, complete cds
11,914 bp linear cRNA 
KR906762.1 GI:1016870625

225. Rabies virus isolate RV2811.1 nucleoprotein (N) gene, partial cds; phosphoprotein (P), matrix protein (M), and glycoprotein (G) genes, complete cds; and polymerase (L) gene, partial cds
11,845 bp linear cRNA 
KR906761.1 GI:1016870619

226. Rabies virus isolate RV2810.1 nucleoprotein (N), phosphoprotein (P), matrix protein (M), glycoprotein (G), and polymerase (L) genes, complete cds
11,920 bp linear cRNA 
KR906760.1 GI:1016870613

227. Rabies virus isolate RV2809.1 nucleoprotein (N), phosphoprotein (P), matrix protein (M), glycoprotein (G), and polymerase (L) genes, complete cds
11,829 bp linear cRNA 
KR906759.1 GI:1016870607

228. Rabies virus isolate RV2808.1 nucleoprotein (N) gene, partial cds; and phosphoprotein (P), matrix protein (M), glycoprotein (G), and polymerase (L) genes, complete cds
11,825 bp linear cRNA 
KR906758.1 GI:1016870601

229. Rabies virus isolate RV2807.1 nucleoprotein (N), phosphoprotein (P), matrix protein (M), glycoprotein (G), and polymerase (L) genes, complete cds
11,890 bp linear cRNA 
KR906757.1 GI:1016870595

230. Rabies virus isolate RV2799.1 nucleoprotein (N), phosphoprotein (P), matrix protein (M), glycoprotein (G), and polymerase (L) genes, complete cds
11,923 bp linear cRNA 
KR906756.1 GI:1016870589

231. Rabies virus isolate RV2793.1 nucleoprotein (N), phosphoprotein (P), matrix protein (M), glycoprotein (G), and polymerase (L) genes, complete cds
11,923 bp linear cRNA 
KR906755.1 GI:1016870583

232. Rabies virus isolate RV2784.1 nucleoprotein (N), phosphoprotein (P), matrix protein (M), glycoprotein (G), and polymerase (L) genes, complete cds
11,865 bp linear cRNA 
KR906754.1 GI:1016870577

233. Rabies virus isolate RV2783.1 nucleoprotein (N), phosphoprotein (P), matrix protein (M), glycoprotein (G), and polymerase (L) genes, complete cds
11,922 bp linear cRNA 
KR906753.1 GI:1016870571

234. Rabies virus isolate RV2780.1 nucleoprotein (N), phosphoprotein (P), matrix protein (M), glycoprotein (G), and polymerase (L) genes, complete cds
11,915 bp linear cRNA 
KR906751.1 GI:1016870559

235. Rabies virus isolate RV2778.1 nucleoprotein (N), phosphoprotein (P), matrix protein (M), glycoprotein (G), and polymerase (L) genes, complete cds
11,854 bp linear cRNA 
KR906750.1 GI:1016870553

236. Rabies virus isolate RV2777.1 nucleoprotein (N), phosphoprotein (P), matrix protein (M), glycoprotein (G), and polymerase (L) genes, complete cds
11,878 bp linear cRNA 
KR906749.1 GI:1016870547

237. Rabies virus isolate RV2775.1 nucleoprotein (N), phosphoprotein (P), matrix protein (M), glycoprotein (G), and polymerase (L) genes, complete cds
11,923 bp linear cRNA 
KR906747.1 GI:1016870535

238. Rabies virus isolate RV2774.1 nucleoprotein (N), phosphoprotein (P), matrix protein (M), glycoprotein (G), and polymerase (L) genes, complete cds
11,875 bp linear cRNA 
KR906746.1 GI:1016870529

239. Rabies virus isolate RV2773.1 nucleoprotein (N), phosphoprotein (P), matrix protein (M), glycoprotein (G), and polymerase (L) genes, complete cds
11,914 bp linear cRNA 
KR906745.1 GI:1016870523

240. Rabies virus isolate RV2771.1 nucleoprotein (N), phosphoprotein (P), matrix protein (M), glycoprotein (G), and polymerase (L) genes, complete cds
11,914 bp linear cRNA 
KR906744.1 GI:1016870517

241. Rabies virus isolate RV2770.1 nucleoprotein (N), phosphoprotein (P), matrix protein (M), glycoprotein (G), and polymerase (L) genes, complete cds
11,914 bp linear cRNA 
KR906743.1 GI:1016870511

242. Rabies virus isolate RV2767.1 nucleoprotein (N), phosphoprotein (P), matrix protein (M), glycoprotein (G), and polymerase (L) genes, complete cds
11,923 bp linear cRNA 
KR906742.1 GI:1016870505

243. Rabies virus isolate RV2504.1 nucleoprotein (N), phosphoprotein (P), matrix protein (M), glycoprotein (G), and polymerase (L) genes, complete cds
11,923 bp linear cRNA 
KR906741.1 GI:1016870499

244. Rabies virus isolate RV2503.1 nucleoprotein (N), phosphoprotein (P), matrix protein (M), glycoprotein (G), and polymerase (L) genes, complete cds
11,914 bp linear cRNA 
KR906740.1 GI:1016870493

245. Rabies virus isolate RV2502.1 nucleoprotein (N), phosphoprotein (P), matrix protein (M), glycoprotein (G), and polymerase (L) genes, complete cds
11,923 bp linear cRNA 
KR906739.1 GI:1016870487

246. Rabies virus isolate RV2501.1 nucleoprotein (N), phosphoprotein (P), matrix protein (M), glycoprotein (G), and polymerase (L) genes, complete cds
11,923 bp linear cRNA 
KR906738.1 GI:1016870481

247. Rabies virus isolate RV2500.1 nucleoprotein (N), phosphoprotein (P), matrix protein (M), glycoprotein (G), and polymerase (L) genes, complete cds
11,920 bp linear cRNA 
KR906737.1 GI:1016870475

248. Rabies virus isolate RV2499.1 nucleoprotein (N), phosphoprotein (P), matrix protein (M), glycoprotein (G), and polymerase (L) genes, complete cds
11,923 bp linear cRNA 
KR906736.1 GI:1016870469

249. Rabies virus isolate RV2498.1 nucleoprotein (N), phosphoprotein (P), matrix protein (M), glycoprotein (G), and polymerase (L) genes, complete cds
11,903 bp linear cRNA 
KR906735.1 GI:1016870463

250. Rabies virus isolate RV2495.1 nucleoprotein (N), phosphoprotein (P), matrix protein (M), glycoprotein (G), and polymerase (L) genes, complete cds
11,923 bp linear cRNA 
KR906734.1 GI:1016870457

251. Rabies virus isolate Rus(Astrakhan)_8330H_2003, complete genome
11,873 bp linear cRNA 
KT728349.1 GI:949175600

252. Rabies virus isolate Rus(Astrakhan)_8329H_2003, complete genome
11,873 bp linear cRNA 
KT728348.1 GI:949175594

253. Rabies virus isolate 34312, complete genome
11,923 bp linear cRNA 
KT336437.1 GI:916354846

254. Rabies virus isolate 33512, complete genome
11,923 bp linear cRNA 
KT336436.1 GI:916354840

255. Rabies virus isolate 21467, complete genome
11,923 bp linear cRNA 
KT336435.1 GI:916354834

256. Rabies virus isolate 21057, complete genome
11,923 bp linear cRNA 
KT336434.1 GI:916354828

257. Rabies virus isolate 20034, complete genome
11,923 bp linear cRNA 
KT336433.1 GI:916354822

258. Rabies virus isolate 55612, complete genome
11,923 bp linear cRNA 
KT336432.1 GI:916354816

259. Rabies virus complete genome, isolate sag2BatchF04_5_var02
11,925 bp linear cRNA 
LN713670.1 GI:930192032

260. Rabies virus complete genome, isolate sag2BatchF04_5_var01
11,925 bp linear cRNA 
LN713669.1 GI:930192026

261. Rabies virus complete genome, isolate sag2BatchF04_4_var02
11,919 bp linear cRNA 
LN713668.1 GI:930192020

262. Rabies virus complete genome, isolate sag2BatchF04_4_var01
11,919 bp linear cRNA 
LN713667.1 GI:930192014

263. Rabies virus complete genome, isolate sag2BatchF04_3_var02
11,927 bp linear cRNA 
LN713666.1 GI:930192008

264. Rabies virus complete genome, isolate sag2BatchF04_3_var01
11,927 bp linear cRNA 
LN713665.1 GI:930192002

265. Rabies virus complete genome, isolate sag2BatchF04_2_var01
11,908 bp linear cRNA 
LN713664.1 GI:930191996

266. Rabies virus complete genome, isolate sag2BatchF04_1_var02
11,909 bp linear cRNA 
LN713663.1 GI:930191990

267. Rabies virus complete genome, isolate sag2BatchF04_1_var01
11,909 bp linear cRNA 
LN713662.1 GI:930191984

268. Rabies virus complete genome, isolate sadWistar_5_var01
11,923 bp linear cRNA 
LN713661.1 GI:930191978

269. Rabies virus complete genome, isolate sadWistar_4_var01
11,873 bp linear cRNA 
LN713660.1 GI:930191972

270. Rabies virus complete genome, isolate sadWistar_3_var01
11,923 bp linear cRNA 
LN713659.1 GI:930191966

271. Rabies virus complete genome, isolate sadWistar_2_var01
11,889 bp linear cRNA 
LN713658.1 GI:930191960

272. Rabies virus complete genome, isolate sadWistar_1_var01
11,885 bp linear cRNA 
LN713657.1 GI:930191954

273. Rabies virus complete genome, isolate sadVA1tueb_5_var01
11,927 bp linear cRNA 
LN713656.1 GI:930191948

274. Rabies virus complete genome, isolate sadVA1tueb_4_var01
11,927 bp linear cRNA 
LN713655.1 GI:930191942

275. Rabies virus complete genome, isolate sadVA1tueb_3_var01
11,927 bp linear cRNA 
LN713654.1 GI:930191936

276. Rabies virus complete genome, isolate sadVA1tueb_2_var01
11,927 bp linear cRNA 
LN713653.1 GI:930191930

277. Rabies virus complete genome, isolate sadVA1tueb_1_var01
11,927 bp linear cRNA 
LN713652.1 GI:930191924

278. Rabies virus complete genome, isolate sadP588_5_var01
11,916 bp linear cRNA 
LN713651.1 GI:930191918

279. Rabies virus complete genome, isolate sadP588_4_var01
11,906 bp linear cRNA 
LN713650.1 GI:930191912

280. Rabies virus complete genome, isolate sadP588_3_var01
11,917 bp linear cRNA 
LN713649.1 GI:930191906

281. Rabies virus complete genome, isolate sadP588_2_var01
11,928 bp linear cRNA 
LN713648.1 GI:930191900

282. Rabies virus complete genome, isolate sadP588_1_var01
11,912 bp linear cRNA 
LN713647.1 GI:930191894

283. Rabies virus complete genome, isolate sadLysvulpen0609_5_var02
11,906 bp linear cRNA 
LN713646.1 GI:930191888

284. Rabies virus complete genome, isolate sadLysvulpen0609_5_var01
11,906 bp linear cRNA 
LN713645.1 GI:930191882

285. Rabies virus complete genome, isolate sadLysvulpen0609_4_var02
11,874 bp linear cRNA 
LN713644.1 GI:930191876

286. Rabies virus complete genome, isolate sadLysvulpen0609_4_var01
11,874 bp linear cRNA 
LN713643.1 GI:930191870

287. Rabies virus complete genome, isolate sadLysvulpen0609_3_var04
11,893 bp linear cRNA 
LN713642.1 GI:930191864

288. Rabies virus complete genome, isolate sadLysvulpen0609_3_var03
11,893 bp linear cRNA 
LN713641.1 GI:930191858

289. Rabies virus complete genome, isolate sadLysvulpen0609_3_var02
11,893 bp linear cRNA 
LN713640.1 GI:930191852

290. Rabies virus complete genome, isolate sadLysvulpen0609_3_var01
11,893 bp linear cRNA 
LN713639.1 GI:930191846

291. Rabies virus complete genome, isolate sadLysvulpen0609_2_var02
11,897 bp linear cRNA 
LN713638.1 GI:930191840

292. Rabies virus complete genome, isolate sadLysvulpen0609_2_var01
11,898 bp linear cRNA 
LN713637.1 GI:930191834

293. Rabies virus complete genome, isolate sadLysvulpen0609_1_var02
11,924 bp linear cRNA 
LN713636.1 GI:930191828

294. Rabies virus complete genome, isolate sadLysvulpen0609_1_var01
11,924 bp linear cRNA 
LN713635.1 GI:930191822

295. Rabies virus complete genome, isolate sadERAtueb_5_var01
11,922 bp linear cRNA 
LN713634.1 GI:930191816

296. Rabies virus complete genome, isolate sadERAtueb_4_var01
11,920 bp linear cRNA 
LN713633.1 GI:930191810

297. Rabies virus complete genome, isolate sadERAtueb_3_var01
11,918 bp linear cRNA 
LN713632.1 GI:930191804

298. Rabies virus complete genome, isolate sadERAtueb_2_var01
11,918 bp linear cRNA 
LN713631.1 GI:930191798

299. Rabies virus complete genome, isolate sadERAtueb_1_var01
11,914 bp linear cRNA 
LN713630.1 GI:930191792

300. Rabies virus complete genome, isolate sadBernO_5_var04
11,927 bp linear cRNA 
LN713629.1 GI:930191786

301. Rabies virus complete genome, isolate sadBernO_5_var03
11,927 bp linear cRNA 
LN713628.1 GI:930191780

302. Rabies virus complete genome, isolate sadBernO_5_var02
11,927 bp linear cRNA 
LN713627.1 GI:930191774

303. Rabies virus complete genome, isolate sadBernO_5_var01
11,927 bp linear cRNA 
LN713626.1 GI:930191768

304. Rabies virus complete genome, isolate sadBernO_4_var03
11,928 bp linear cRNA 
LN713625.1 GI:930191762

305. Rabies virus complete genome, isolate sadBernO_4_var02
11,928 bp linear cRNA 
LN713624.1 GI:930191756

306. Rabies virus complete genome, isolate sadBernO_4_var01
11,928 bp linear cRNA 
LN713623.1 GI:930191750

307. Rabies virus complete genome, isolate sadBernO_3_var08
11,928 bp linear cRNA 
LN713622.1 GI:930191744

308. Rabies virus complete genome, isolate sadBernO_3_var07
11,928 bp linear cRNA 
LN713621.1 GI:930191738

309. Rabies virus complete genome, isolate sadBernO_3_var06
11,928 bp linear cRNA 
LN713620.1 GI:930191732

310. Rabies virus complete genome, isolate sadBernO_3_var05
11,928 bp linear cRNA 
LN713619.1 GI:930191726

311. Rabies virus complete genome, isolate sadBernO_3_var04
11,928 bp linear cRNA 
LN713618.1 GI:930191720

312. Rabies virus complete genome, isolate sadBernO_3_var03
11,928 bp linear cRNA 
LN713617.1 GI:930191714

313. Rabies virus complete genome, isolate sadBernO_3_var02
11,928 bp linear cRNA 
LN713616.1 GI:930191708

314. Rabies virus complete genome, isolate sadBernO_3_var01
11,928 bp linear cRNA 
LN713615.1 GI:930191702

315. Rabies virus complete genome, isolate sadBernO_2_var03
11,918 bp linear cRNA 
LN713614.1 GI:930191696

316. Rabies virus complete genome, isolate sadBernO_2_var02
11,918 bp linear cRNA 
LN713613.1 GI:930191690

317. Rabies virus complete genome, isolate sadBernO_2_var01
11,918 bp linear cRNA 
LN713612.1 GI:930191684

318. Rabies virus complete genome, isolate sadBernO_1_var04
11,928 bp linear cRNA 
LN713611.1 GI:930191678

319. Rabies virus complete genome, isolate sadBernO_1_var03
11,928 bp linear cRNA 
LN713610.1 GI:930191672

320. Rabies virus complete genome, isolate sadBernO_1_var02
11,928 bp linear cRNA 
LN713609.1 GI:930191666

321. Rabies virus complete genome, isolate sadBernO_1_var01
11,928 bp linear cRNA 
LN713608.1 GI:930191660

322. Rabies virus complete genome, isolate sadBatch806_5_var06
11,925 bp linear cRNA 
LN713607.1 GI:930191654

323. Rabies virus complete genome, isolate sadBatch806_5_var05
11,925 bp linear cRNA 
LN713606.1 GI:930191648

324. Rabies virus complete genome, isolate sadBatch806_5_var04
11,927 bp linear cRNA 
LN713605.1 GI:930191642

325. Rabies virus complete genome, isolate sadBatch806_5_var03
11,925 bp linear cRNA 
LN713604.1 GI:930191636

326. Rabies virus complete genome, isolate sadBatch806_5_var02
11,925 bp linear cRNA 
LN713603.1 GI:930191630

327. Rabies virus complete genome, isolate sadBatch806_5_var01
11,927 bp linear cRNA 
LN713602.1 GI:930191624

328. Rabies virus complete genome, isolate sadBatch806_4_var02
11,928 bp linear cRNA 
LN713601.1 GI:930191618

329. Rabies virus complete genome, isolate sadBatch806_4_var01
11,927 bp linear cRNA 
LN713600.1 GI:930191612

330. Rabies virus complete genome, isolate sadBatch806_3_var03
11,926 bp linear cRNA 
LN713599.1 GI:930191606

331. Rabies virus complete genome, isolate sadBatch806_3_var02
11,926 bp linear cRNA 
LN713598.1 GI:930191600

332. Rabies virus complete genome, isolate sadBatch806_3_var01
11,926 bp linear cRNA 
LN713597.1 GI:930191594

333. Rabies virus complete genome, isolate sadBatch806_2_var06
11,925 bp linear cRNA 
LN713596.1 GI:930191588

334. Rabies virus complete genome, isolate sadBatch806_2_var05
11,925 bp linear cRNA 
LN713595.1 GI:930191582

335. Rabies virus complete genome, isolate sadBatch806_2_var04
11,925 bp linear cRNA 
LN713594.1 GI:930191576

336. Rabies virus complete genome, isolate sadBatch806_2_var03
11,925 bp linear cRNA 
LN713593.1 GI:930191570

337. Rabies virus complete genome, isolate sadBatch806_2_var02
11,925 bp linear cRNA 
LN713592.1 GI:930191564

338. Rabies virus complete genome, isolate sadBatch806_2_var01
11,925 bp linear cRNA 
LN713591.1 GI:930191558

339. Rabies virus complete genome, isolate sadBatch806_1_var06
11,928 bp linear cRNA 
LN713590.1 GI:930191552

340. Rabies virus complete genome, isolate sadBatch806_1_var05
11,928 bp linear cRNA 
LN713589.1 GI:930191546

341. Rabies virus complete genome, isolate sadBatch806_1_var02
11,928 bp linear cRNA 
LN713588.1 GI:930191540

342. Rabies virus complete genome, isolate sadBatch806_1_var01
11,928 bp linear cRNA 
LN713587.1 GI:930191534

343. Rabies virus complete genome, isolate sadBatch793_5_var03
11,928 bp linear cRNA 
LN713586.1 GI:930191528

344. Rabies virus complete genome, isolate sadBatch793_5_var02
11,928 bp linear cRNA 
LN713585.1 GI:930191522

345. Rabies virus complete genome, isolate sadBatch793_5_var01
11,928 bp linear cRNA 
LN713584.1 GI:930191516

346. Rabies virus complete genome, isolate sadBatch793_4_var04
11,928 bp linear cRNA 
LN713583.1 GI:930191510

347. Rabies virus complete genome, isolate sadBatch793_4_var03
11,928 bp linear cRNA 
LN713582.1 GI:930191504

348. Rabies virus complete genome, isolate sadBatch793_4_var02
11,928 bp linear cRNA 
LN713581.1 GI:930191498

349. Rabies virus complete genome, isolate sadBatch793_4_var01
11,928 bp linear cRNA 
LN713580.1 GI:930191492

350. Rabies virus complete genome, isolate sadBatch793_3_var04
11,928 bp linear cRNA 
LN713579.1 GI:930191486

351. Rabies virus complete genome, isolate sadBatch793_3_var03
11,928 bp linear cRNA 
LN713578.1 GI:930191480

352. Rabies virus complete genome, isolate sadBatch793_3_var02
11,928 bp linear cRNA 
LN713577.1 GI:930191474

353. Rabies virus complete genome, isolate sadBatch793_3_var01
11,928 bp linear cRNA 
LN713576.1 GI:930191468

354. Rabies virus complete genome, isolate sadBatch793_2_var04
11,899 bp linear cRNA 
LN713575.1 GI:930191462

355. Rabies virus complete genome, isolate sadBatch793_2_var03
11,899 bp linear cRNA 
LN713574.1 GI:930191456

356. Rabies virus complete genome, isolate sadBatch793_2_var02
11,898 bp linear cRNA 
LN713573.1 GI:930191450

357. Rabies virus complete genome, isolate sadBatch793_2_var01
11,898 bp linear cRNA 
LN713572.1 GI:930191444

358. Rabies virus complete genome, isolate sadBatch793_1_var02
11,927 bp linear cRNA 
LN713571.1 GI:930191438

359. Rabies virus complete genome, isolate sadBatch793_1_var01
11,927 bp linear cRNA 
LN713570.1 GI:930191432

360. Rabies virus complete genome, isolate sadBatch744_5_var03
11,927 bp linear cRNA 
LN713569.1 GI:930191426

361. Rabies virus complete genome, isolate sadBatch744_5_var02
11,929 bp linear cRNA 
LN713568.1 GI:930191420

362. Rabies virus complete genome, isolate sadBatch744_5_var01
11,929 bp linear cRNA 
LN713567.1 GI:930191414

363. Rabies virus complete genome, isolate sadBatch744_4_var06
11,913 bp linear cRNA 
LN713566.1 GI:930191408

364. Rabies virus complete genome, isolate sadBatch744_4_var05
11,913 bp linear cRNA 
LN713565.1 GI:930191402

365. Rabies virus complete genome, isolate sadBatch744_4_var04
11,913 bp linear cRNA 
LN713564.1 GI:930191396

366. Rabies virus complete genome, isolate sadBatch744_4_var03
11,913 bp linear cRNA 
LN713563.1 GI:930191390

367. Rabies virus complete genome, isolate sadBatch744_4_var02
11,913 bp linear cRNA 
LN713562.1 GI:930191384

368. Rabies virus complete genome, isolate sadBatch744_4_var01
11,913 bp linear cRNA 
LN713561.1 GI:930191378

369. Rabies virus complete genome, isolate sadBatch744_3_var02
11,924 bp linear cRNA 
LN713560.1 GI:930191372

370. Rabies virus complete genome, isolate sadBatch744_3_var01
11,924 bp linear cRNA 
LN713559.1 GI:930191366

371. Rabies virus complete genome, isolate sadBatch744_2_var03
11,924 bp linear cRNA 
LN713558.1 GI:930191360

372. Rabies virus complete genome, isolate sadBatch744_2_var02
11,924 bp linear cRNA 
LN713557.1 GI:930191354

373. Rabies virus complete genome, isolate sadBatch744_2_var01
11,924 bp linear cRNA 
LN713556.1 GI:930191348

374. Rabies virus complete genome, isolate sadBatch744_1_var12
11,925 bp linear cRNA 
LN713555.1 GI:930191342

375. Rabies virus complete genome, isolate sadBatch744_1_var09
11,925 bp linear cRNA 
LN713554.1 GI:930191336

376. Rabies virus complete genome, isolate sadBatch744_1_var06
11,925 bp linear cRNA 
LN713553.1 GI:930191330

377. Rabies virus complete genome, isolate sadBatch744_1_var03
11,925 bp linear cRNA 
LN713552.1 GI:930191324

378. Rabies virus complete genome, isolate sadB19p1_5_var01
11,891 bp linear cRNA 
LN713551.1 GI:930191318

379. Rabies virus complete genome, isolate sadB19p1_4_var01
11,872 bp linear cRNA 
LN713550.1 GI:930191312

380. Rabies virus complete genome, isolate sadB19p1_3_var01
11,858 bp linear cRNA 
LN713549.1 GI:930191306

381. Rabies virus complete genome, isolate sadB19p1_2_var01
11,841 bp linear cRNA 
LN713548.1 GI:930191300

382. Rabies virus complete genome, isolate sadB19p1_1_var01
11,870 bp linear cRNA 
LN713547.1 GI:930191294

383. Rabies virus complete genome, isolate sadB19Behr_5_var01
11,917 bp linear cRNA 
LN713546.1 GI:930191288

384. Rabies virus complete genome, isolate sadB19Behr_4_var01
11,928 bp linear cRNA 
LN713545.1 GI:930191282

385. Rabies virus complete genome, isolate sadB19Behr_3_var01
11,906 bp linear cRNA 
LN713544.1 GI:930191276

386. Rabies virus complete genome, isolate sadB19Behr_2_var01
11,928 bp linear cRNA 
LN713543.1 GI:930191270

387. Rabies virus complete genome, isolate sadB19Behr_1_var01
11,926 bp linear cRNA 
LN713542.1 GI:930191264

388. Rabies virus strain aG, complete genome
11,925 bp linear cRNA 
GQ412744.1 GI:304420663

389. Rabies virus strain 4aGV, complete genome
11,925 bp linear cRNA 
JN234411.1 GI:359374294

390. Rabies virus strain CTN-1, complete genome
11,925 bp linear cRNA 
FJ959397.1 GI:238058455

391. Rabies virus RNA, complete genome, strain: Lao4
11,924 bp linear cRNA 
AB981664.1 GI:816197526

392. Rabies virus RNA, complete genome, strain: Lao2
11,924 bp linear cRNA 
AB981663.1 GI:816197520

393. Rabies virus isolate JZ13-Lv, complete genome
11,924 bp linear cRNA 
KJ004416.1 GI:701436847

394. Rabies virus strain Moscow 3253, complete genome
11,932 bp linear cRNA 
KM198893.1 GI:698175401

395. Rabies virus isolate WQ14-RF, complete genome
11,923 bp linear cRNA 
KM016899.1 GI:689434095

396. Rabies virus isolate BV9901PJ, complete genome
11,928 bp linear cRNA 
KC171645.1 GI:452088603

397. Rabies virus isolate BD0406CC, complete genome
11,928 bp linear cRNA 
KC171644.1 GI:452088597

398. Rabies virus isolate 08F40, complete genome
11,928 bp linear cRNA 
KC171643.1 GI:452088591

399. Rabies virus isolate RV2772, complete genome
11,923 bp linear cRNA 
KF155002.1 GI:522695450

400. Rabies virus isolate RV2627, complete genome
11,926 bp linear cRNA 
KF155001.1 GI:522695444

401. Rabies virus isolate RV2516, complete genome
11,923 bp linear cRNA 
KF155000.1 GI:522695438

402. Rabies virus isolate RV2417, complete genome
11,924 bp linear cRNA 
KF154999.1 GI:522695432

403. Rabies virus isolate RV2324, complete genome
11,924 bp linear cRNA 
KF154998.1 GI:522695426

404. Rabies virus isolate RV437, complete genome
11,923 bp linear cRNA 
KF154997.1 GI:522695420

405. Rabies virus isolate RV61, complete genome
11,928 bp linear cRNA 
KF154996.1 GI:522695414

406. Rabies virus isolate A11-5300, complete genome
11,925 bp linear cRNA 
KC737850.1 GI:511774883

407. Rabies virus isolate 240K09, complete genome
11,923 bp linear cRNA 
JX473841.1 GI:409034486

408. Rabies virus isolate 239K09, complete genome
11,923 bp linear cRNA 
JX473840.1 GI:409034480

409. Rabies virus isolate 192J09, complete genome
11,923 bp linear cRNA 
JX473839.1 GI:409034474

410. Rabies virus isolate 178J09, complete genome
11,923 bp linear cRNA 
JX473838.1 GI:409034468

411. Rabies virus strain PV-2061, complete genome
11,932 bp linear cRNA 
JX276550.1 GI:404321450

412. Rabies virus isolate OR58 nucleoprotein (N), phosphoprotein (P), matrix protein (M), glycoprotein (G), and polymerase (L) genes, complete cds
11,821 bp linear cRNA 
JQ685977.1 GI:393801919

413. Rabies virus isolate 2526 nucleoprotein (N), phosphoprotein (P), matrix protein (M), glycoprotein (G), and polymerase (L) genes, complete cds
11,802 bp linear cRNA 
JQ685976.1 GI:393801913

414. Rabies virus isolate 2395 nucleoprotein (N), phosphoprotein (P), matrix protein (M), glycoprotein (G), and polymerase (L) genes, complete cds
11,821 bp linear cRNA 
JQ685972.1 GI:393801907

415. Rabies virus isolate AZ10-144 nucleoprotein (N), phosphoprotein (P), matrix protein (M), glycoprotein (G), and polymerase (L) genes, complete cds
11,821 bp linear cRNA 
JQ685951.1 GI:393801901

416. Rabies virus isolate SM5075 nucleoprotein (N), phosphoprotein (P), matrix protein (M), glycoprotein (G), and polymerase (L) genes, complete cds
11,813 bp linear cRNA 
JQ685949.1 GI:393801895

417. Rabies virus isolate 2399 nucleoprotein (N), phosphoprotein (P), matrix protein (M), glycoprotein (G), and polymerase (L) genes, complete cds
11,834 bp linear cRNA 
JQ685939.1 GI:393801889

418. Rabies virus isolate 2396 nucleoprotein (N), phosphoprotein (P), matrix protein (M), glycoprotein (G), and polymerase (L) genes, complete cds
11,802 bp linear cRNA 
JQ685937.1 GI:393801883

419. Rabies virus isolate 3634DR nucleoprotein (N), phosphoprotein (P), matrix protein (M), glycoprotein (G), and polymerase (L) genes, complete cds
11,883 bp linear cRNA 
JQ685936.1 GI:393801877

420. Rabies virus isolate SM5074 nucleoprotein (N), phosphoprotein (P), matrix protein (M), glycoprotein (G), and polymerase (L) genes, complete cds
11,828 bp linear cRNA 
JQ685935.1 GI:393801871

421. Rabies virus isolate SM5103 nucleoprotein (N), phosphoprotein (P), matrix protein (M), glycoprotein (G), and polymerase (L) genes, complete cds
11,808 bp linear cRNA 
JQ685930.1 GI:393801865

422. Rabies virus isolate 2403 nucleoprotein (N), phosphoprotein (P), matrix protein (M), glycoprotein (G), and polymerase (L) genes, complete cds
11,821 bp linear cRNA 
JQ685928.1 GI:393801859

423. Rabies virus isolate SM5080 nucleoprotein (N), phosphoprotein (P), matrix protein (M), glycoprotein (G), and polymerase (L) genes, complete cds
11,813 bp linear cRNA 
JQ685927.1 GI:393801853

424. Rabies virus isolate AZ2408 nucleoprotein (N), phosphoprotein (P), matrix protein (M), glycoprotein (G), and polymerase (L) genes, complete cds
11,824 bp linear cRNA 
JQ685926.1 GI:393801847

425. Rabies virus isolate OR704 nucleoprotein (N), phosphoprotein (P), matrix protein (M), glycoprotein (G), and polymerase (L) genes, complete cds
11,817 bp linear cRNA 
JQ685924.1 GI:393801841

426. Rabies virus isolate OR703 nucleoprotein (N), phosphoprotein (P), matrix protein (M), glycoprotein (G), and polymerase (L) genes, complete cds
11,817 bp linear cRNA 
JQ685914.1 GI:393801835

427. Rabies virus isolate 2400 nucleoprotein (N), phosphoprotein (P), matrix protein (M), glycoprotein (G), and polymerase (L) genes, complete cds
11,830 bp linear cRNA 
JQ685912.1 GI:393801829

428. Rabies virus isolate 1060 nucleoprotein (N), phosphoprotein (P), matrix protein (M), glycoprotein (G), and polymerase (L) genes, complete cds
11,821 bp linear cRNA 
JQ685908.1 GI:393801823

429. Rabies virus isolate SM5102 nucleoprotein (N), phosphoprotein (P), matrix protein (M), glycoprotein (G), and polymerase (L) genes, complete cds
11,828 bp linear cRNA 
JQ685906.1 GI:393801817

430. Rabies virus isolate 2402 nucleoprotein (N), phosphoprotein (P), matrix protein (M), glycoprotein (G), and polymerase (L) genes, complete cds
11,821 bp linear cRNA 
JQ685896.1 GI:393801811

431. Rabies virus isolate 2398 nucleoprotein (N), phosphoprotein (P), matrix protein (M), glycoprotein (G), and polymerase (L) genes, complete cds
11,828 bp linear cRNA 
JQ685892.1 GI:393801805

432. Rabies virus isolate MEXSK3636, complete genome
11,925 bp linear cRNA 
JQ685975.1 GI:393801799

433. Rabies virus isolate SM3844, complete genome
11,922 bp linear cRNA 
JQ685974.1 GI:393801793

434. Rabies virus isolate A11-1043, complete genome
11,922 bp linear cRNA 
JQ685973.1 GI:393801787

435. Rabies virus isolate AZ3003, complete genome
11,924 bp linear cRNA 
JQ685971.1 GI:393801781

436. Rabies virus isolate CASK2, complete genome
11,923 bp linear cRNA 
JQ685970.1 GI:393801775

437. Rabies virus isolate SM5440, complete genome
11,922 bp linear cRNA 
JQ685969.1 GI:393801769

438. Rabies virus isolate A10-0512, complete genome
11,923 bp linear cRNA 
JQ685968.1 GI:393801763

439. Rabies virus isolate NC1234, complete genome
11,923 bp linear cRNA 
JQ685967.1 GI:393801757

440. Rabies virus isolate SM5470, complete genome
11,929 bp linear cRNA 
JQ685966.1 GI:393801751

441. Rabies virus isolate A02-2972, complete genome
11,923 bp linear cRNA 
JQ685965.1 GI:393801745

442. Rabies virus isolate SM5596, complete genome
11,922 bp linear cRNA 
JQ685964.1 GI:393801739

443. Rabies virus isolate Coati-3639, complete genome
11,922 bp linear cRNA 
JQ685963.1 GI:393801733

444. Rabies virus isolate SM5441, complete genome
11,922 bp linear cRNA 
JQ685962.1 GI:393801727

445. Rabies virus isolate AZ10-140, complete genome
11,922 bp linear cRNA 
JQ685961.1 GI:393801721

446. Rabies virus isolate SM4872, complete genome
11,922 bp linear cRNA 
JQ685960.1 GI:393801715

447. Rabies virus isolate SM5451, complete genome
11,922 bp linear cRNA 
JQ685959.1 GI:393801709

448. Rabies virus isolate SM5101, complete genome
11,929 bp linear cRNA 
JQ685958.1 GI:393801703

449. Rabies virus isolate OR8767, complete genome
11,922 bp linear cRNA 
JQ685957.1 GI:393801697

450. Rabies virus isolate AZBAT-7453, complete genome
11,922 bp linear cRNA 
JQ685956.1 GI:393801691

451. Rabies virus isolate AZ4490, complete genome
11,923 bp linear cRNA 
JQ685955.1 GI:393801685

452. Rabies virus isolate MEXSK13938, complete genome
11,923 bp linear cRNA 
JQ685954.1 GI:393801679

453. Rabies virus isolate 3645DR, complete genome
11,899 bp linear cRNA 
JQ685953.1 GI:393801673

454. Rabies virus isolate A02-2971, complete genome
11,923 bp linear cRNA 
JQ685952.1 GI:393801667

455. Rabies virus isolate A093504, complete genome
11,922 bp linear cRNA 
JQ685950.1 GI:393801661

456. Rabies virus isolate OR05455, complete genome
11,922 bp linear cRNA 
JQ685948.1 GI:393801655

457. Rabies virus isolate TN310, complete genome
11,927 bp linear cRNA 
JQ685947.1 GI:393801649

458. Rabies virus isolate SM4862, complete genome
11,922 bp linear cRNA 
JQ685946.1 GI:393801643

459. Rabies virus isolate SM6709, complete genome
11,922 bp linear cRNA 
JQ685945.1 GI:393801637

460. Rabies virus isolate NC839, complete genome
11,925 bp linear cRNA 
JQ685944.1 GI:393801631

461. Rabies virus isolate A10-0511, complete genome
11,925 bp linear cRNA 
JQ685943.1 GI:393801625

462. Rabies virus isolate AZBAT-65094, complete genome
11,922 bp linear cRNA 
JQ685942.1 GI:393801619

463. Rabies virus isolate SM1545, complete genome
11,922 bp linear cRNA 
JQ685941.1 GI:393801613

464. Rabies virus isolate SM5100, complete genome
11,922 bp linear cRNA 
JQ685940.1 GI:393801607

465. Rabies virus isolate A10-0514, complete genome
11,923 bp linear cRNA 
JQ685938.1 GI:393801601

466. Rabies virus isolate 2401, complete genome
11,922 bp linear cRNA 
JQ685934.1 GI:393801595

467. Rabies virus isolate SM5950, complete genome
11,922 bp linear cRNA 
JQ685933.1 GI:393801589

468. Rabies virus isolate SM5076, complete genome
11,929 bp linear cRNA 
JQ685932.1 GI:393801583

469. Rabies virus isolate WA0173, complete genome
11,922 bp linear cRNA 
JQ685931.1 GI:393801577

470. Rabies virus isolate MEXSK3644, complete genome
11,923 bp linear cRNA 
JQ685929.1 GI:393801571

471. Rabies virus isolate WAEF03, complete genome
11,924 bp linear cRNA 
JQ685925.1 GI:393801565

472. Rabies virus isolate SM4871, complete genome
11,922 bp linear cRNA 
JQ685923.1 GI:393801559

473. Rabies virus isolate TN186, complete genome
11,923 bp linear cRNA 
JQ685922.1 GI:393801553

474. Rabies virus isolate FL1078, complete genome
11,910 bp linear cRNA 
JQ685921.1 GI:393801547

475. Rabies virus isolate EF, complete genome
11,924 bp linear cRNA 
JQ685920.1 GI:393801541

476. Rabies virus isolate NJ2262, complete genome
11,924 bp linear cRNA 
JQ685919.1 GI:393801535

477. Rabies virus isolate OR05506, complete genome
11,924 bp linear cRNA 
JQ685918.1 GI:393801529

478. Rabies virus isolate CO-Coyot-2010, complete genome
11,922 bp linear cRNA 
JQ685917.1 GI:393801523

479. Rabies virus isolate FL1010, complete genome
11,923 bp linear cRNA 
JQ685916.1 GI:393801517

480. Rabies virus isolate TX4904, complete genome
11,924 bp linear cRNA 
JQ685915.1 GI:393801511

481. Rabies virus isolate AZBAT-6763, complete genome
11,922 bp linear cRNA 
JQ685913.1 GI:393801505

482. Rabies virus isolate SM5077, complete genome
11,922 bp linear cRNA 
JQ685911.1 GI:393801499

483. Rabies virus isolate TX5960, complete genome
11,925 bp linear cRNA 
JQ685910.1 GI:393801493

484. Rabies virus isolate CA100, complete genome
11,922 bp linear cRNA 
JQ685909.1 GI:393801487

485. Rabies virus isolate SM3849, complete genome
11,922 bp linear cRNA 
JQ685907.1 GI:393801481

486. Rabies virus isolate FL385, complete genome
11,922 bp linear cRNA 
JQ685905.1 GI:393801475

487. Rabies virus isolate SM5081, complete genome
11,929 bp linear cRNA 
JQ685904.1 GI:393801469

488. Rabies virus isolate CA04148, complete genome
11,922 bp linear cRNA 
JQ685903.1 GI:393801463

489. Rabies virus isolate TN209, complete genome
11,924 bp linear cRNA 
JQ685902.1 GI:393801457

490. Rabies virus isolate RAC, complete genome
11,924 bp linear cRNA 
JQ685901.1 GI:393801451

491. Rabies virus isolate FL769, complete genome
11,924 bp linear cRNA 
JQ685900.1 GI:393801445

492. Rabies virus isolate A10-0515, complete genome
11,930 bp linear cRNA 
JQ685899.1 GI:393801439

493. Rabies virus isolate A093500, complete genome
11,922 bp linear cRNA 
JQ685898.1 GI:393801433

494. Rabies virus isolate SM5442, complete genome
11,922 bp linear cRNA 
JQ685897.1 GI:393801427

495. Rabies virus isolate WA1185, complete genome
11,926 bp linear cRNA 
JQ685895.1 GI:393801421

496. Rabies virus isolate CA982, complete genome
11,923 bp linear cRNA 
JQ685894.1 GI:393801415

497. Rabies virus isolate SM5079, complete genome
11,929 bp linear cRNA 
JQ685893.1 GI:393801409

498. Rabies virus isolate BJ2011E, complete genome
11,924 bp linear cRNA 
JQ423952.1 GI:380851316

499. Rabies virus strain FJDRV, complete genome
11,924 bp linear cRNA 
JN609295.1 GI:372326127

500. Rabies virus genes for nucleoprotein, phosphoprotein, matrix protein, glycoprotein, RNA polymerase, partial and complete cds, strain: MPVI
11,192 bp linear cRNA 
AB618034.1 GI:358634992

501. Rabies virus genes for nucleoprotein, phosphoprotein, matrix protein, glycoprotein, RNA polymerase, partial and complete cds, strain: MP19
11,248 bp linear cRNA 
AB618032.1 GI:358634981

502. Rabies virus viral cRNA, complete genome, isolate: BR-DR1
11,923 bp linear cRNA 
AB519642.1 GI:341865516

503. Rabies virus viral cRNA, complete genome, isolate: BR-AL1
11,922 bp linear cRNA 
AB519641.1 GI:341865510

504. Rabies virus strain CTN-1-31, complete genome
11,925 bp linear cRNA 
HQ317918.1 GI:326631101

505. Rabies virus strain Flury-LEP-C, complete genome
11,924 bp linear cRNA 
FJ577895.1 GI:221047213

506. Rabies virus strain FJ009, complete genome
11,924 bp linear cRNA 
FJ866836.1 GI:227810159

507. Rabies virus strain FJ008, complete genome
11,924 bp linear cRNA 
FJ866835.1 GI:227810153

508. Rabies virus isolate 9704ARG, complete genome
11,923 bp linear cRNA 
EU293116.1 GI:167507572

509. Rabies virus isolate 9147FRA, complete genome
11,923 bp linear cRNA 
EU293115.1 GI:167507566

510. Rabies virus isolate 9001FRA, complete genome
11,922 bp linear cRNA 
EU293113.1 GI:167507554

511. Rabies virus isolate 8764THA, complete genome
11,925 bp linear cRNA 
EU293111.1 GI:167507542

512. Rabies virus collection-date 2006 from Austria nucleoprotein (N), phosphoprotein (NS), matrix protein (M), glycoprotein (G), and RNA-dependent RNA polymerase (L) genes, complete cds
11,907 bp linear cRNA 
EU886636.1 GI:195973543

513. Rabies virus collection-date 2005 from Germany nucleoprotein (N), phosphoprotein (NS), matrix protein (M), glycoprotein (G), and RNA-dependent RNA polymerase (L) genes, complete cds
11,907 bp linear cRNA 
EU886635.1 GI:195973537

514. Rabies virus collection-date 2004 from Germany nucleoprotein (N), phosphoprotein (NS), matrix protein (M), glycoprotein (G), and RNA-dependent RNA polymerase (L) genes, complete cds
11,907 bp linear cRNA 
EU886634.1 GI:195973531

515. Rabies virus collection-date 2004 from Austria nucleoprotein (N), phosphoprotein (NS), matrix protein (M), glycoprotein (G), and RNA-dependent RNA polymerase (L) genes, complete cds
11,907 bp linear cRNA 
EU886633.1 GI:195973525

516. Rabies virus collection-date 2002 from Germany nucleoprotein (N), phosphoprotein (NS), matrix protein (M), glycoprotein (G), and RNA-dependent RNA polymerase (L) genes, complete cds
11,907 bp linear cRNA 
EU886632.1 GI:195973519

517. Rabies virus collection-date 2001 from Germany nucleoprotein (N), phosphoprotein (NS), matrix protein (M), glycoprotein (G), and RNA-dependent RNA polymerase (L) genes, complete cds
11,907 bp linear cRNA 
EU886631.1 GI:195973513

518. Rabies virus serotype 1, complete genome
11,928 bp linear RNA 
AY956319.1 GI:61808313

519. Rabies virus strain DRV, complete genome
11,863 bp linear cRNA 
DQ875051.1 GI:113883024

520. Rabies virus strain MRV, complete genome
11,869 bp linear cRNA 
DQ875050.1 GI:113883018

521. Rabies virus isolate 8743THA, complete genome
11,923 bp linear cRNA 
EU293121.1 GI:167507602

522. Rabies virus isolate Gra_01.14-3-F genome assembly, complete genome: monopartite
11,926 bp linear cRNA 
LT598543.1 GI:1042915357

523. Rabies virus isolate Gra_03.14-4-F genome assembly, complete genome: monopartite
11,926 bp linear cRNA 
LT598542.1 GI:1042915349

524. Rabies virus isolate Gra_03.13-1-F genome assembly, complete genome: monopartite
11,926 bp linear cRNA 
LT598541.1 GI:1042915341

525. Rabies virus isolate Gra_02.14-4-F genome assembly, complete genome: monopartite
11,925 bp linear cRNA 
LT598540.1 GI:1042915333

526. Rabies virus isolate Gra_01.13-2-F genome assembly, complete genome: monopartite
11,926 bp linear cRNA 
LT598539.1 GI:1042915325

527. Rabies virus isolate Gra_02.13-2-F genome assembly, complete genome: monopartite
11,925 bp linear cRNA 
LT598538.1 GI:1042915316

528. Rabies virus isolate 13232-NT-F genome assembly, complete genome: monopartite
11,926 bp linear cRNA 
LT598537.1 GI:1042915303

529. Rabies virus strain 5989/lib205/12, complete genome
11,923 bp linear cRNA 
LN879480.1 GI:1134018951

530. Lyssavirus rabies isolate VT.2011.0145, complete genome
11,924 bp linear cRNA 
MG562610.1 GI:1484595456

531. Lyssavirus rabies isolate VT.2010.0246, complete genome
11,925 bp linear cRNA 
MG562609.1 GI:1484595450

532. Lyssavirus rabies isolate VT.2010.0070, complete genome
11,924 bp linear cRNA 
MG562608.1 GI:1484595444

533. Lyssavirus rabies isolate VT.2010.0003, complete genome
11,923 bp linear cRNA 
MG562607.1 GI:1484595438

534. Lyssavirus rabies isolate VT.2009.0500, complete genome
11,923 bp linear cRNA 
MG562606.1 GI:1484595432

535. Lyssavirus rabies isolate VT.2009.0475, complete genome
11,924 bp linear cRNA 
MG562605.1 GI:1484595426

536. Lyssavirus rabies isolate VT.2009.0406, complete genome
11,923 bp linear cRNA 
MG562604.1 GI:1484595420

537. Lyssavirus rabies isolate VT.2009.0393, complete genome
11,924 bp linear cRNA 
MG562603.1 GI:1484595414

538. Lyssavirus rabies isolate VT.2009.0384, complete genome
11,924 bp linear cRNA 
MG562602.1 GI:1484595408

539. Lyssavirus rabies isolate VT.2009.0377, complete genome
11,924 bp linear cRNA 
MG562601.1 GI:1484595402

540. Lyssavirus rabies isolate VT.2009.0361, complete genome
11,924 bp linear cRNA 
MG562600.1 GI:1484595396

541. Lyssavirus rabies isolate VT.2009.0353, complete genome
11,923 bp linear cRNA 
MG562599.1 GI:1484595390

542. Lyssavirus rabies isolate VT.2009.0346, complete genome
11,924 bp linear cRNA 
MG562598.1 GI:1484595384

543. Lyssavirus rabies isolate VT.2009.0335, complete genome
11,924 bp linear cRNA 
MG562597.1 GI:1484595378

544. Lyssavirus rabies isolate VT.2009.0322, complete genome
11,923 bp linear cRNA 
MG562596.1 GI:1484595372

545. Lyssavirus rabies isolate VT.2009.0191, complete genome
11,924 bp linear cRNA 
MG562595.1 GI:1484595366

546. Lyssavirus rabies isolate VT.2009.0137, complete genome
11,924 bp linear cRNA 
MG562594.1 GI:1484595360

547. Lyssavirus rabies isolate VT.2009.0023, complete genome
11,923 bp linear cRNA 
MG562593.1 GI:1484595354

548. Lyssavirus rabies isolate VT.2008.0764, complete genome
11,924 bp linear cRNA 
MG562592.1 GI:1484595348

549. Lyssavirus rabies isolate VT.2008.0704, complete genome
11,924 bp linear cRNA 
MG562591.1 GI:1484595342

550. Lyssavirus rabies isolate VT.2008.0536, complete genome
11,924 bp linear cRNA 
MG562590.1 GI:1484595336

551. Lyssavirus rabies isolate VT.2008.0296, complete genome
11,924 bp linear cRNA 
MG562589.1 GI:1484595330

552. Lyssavirus rabies isolate VT.2008.0283, complete genome
11,926 bp linear cRNA 
MG562588.1 GI:1484595324

553. Lyssavirus rabies isolate VT.2008.0277, complete genome
11,923 bp linear cRNA 
MG562587.1 GI:1484595318

554. Lyssavirus rabies isolate VT.2008.0275, complete genome
11,924 bp linear cRNA 
MG562586.1 GI:1484595312

555. Lyssavirus rabies isolate VT.2008.0233, complete genome
11,924 bp linear cRNA 
MG562585.1 GI:1484595306

556. Lyssavirus rabies isolate VT.2008.0205, complete genome
11,924 bp linear cRNA 
MG562584.1 GI:1484595300

557. Lyssavirus rabies isolate VT.2008.0180, complete genome
11,924 bp linear cRNA 
MG562583.1 GI:1484595294

558. Lyssavirus rabies isolate VT.2008.0170, complete genome
11,924 bp linear cRNA 
MG562582.1 GI:1484595288

559. Lyssavirus rabies isolate VT.2008.0111, complete genome
11,924 bp linear cRNA 
MG562581.1 GI:1484595282

560. Lyssavirus rabies isolate VT.2008.0041, complete genome
11,923 bp linear cRNA 
MG562580.1 GI:1484595276

561. Lyssavirus rabies isolate VT.2007.0520, complete genome
11,924 bp linear cRNA 
MG562579.1 GI:1484595270

562. Lyssavirus rabies isolate VT.2007.0473, complete genome
11,924 bp linear cRNA 
MG562578.1 GI:1484595264

563. Lyssavirus rabies isolate VT.2007.0417, complete genome
11,925 bp linear cRNA 
MG562577.1 GI:1484595258

564. Lyssavirus rabies isolate VT.2007.0357, complete genome
11,924 bp linear cRNA 
MG562576.1 GI:1484595252

565. Lyssavirus rabies isolate VT.2007.0294, complete genome
11,923 bp linear cRNA 
MG562575.1 GI:1484595246

566. Lyssavirus rabies isolate VT.2006.0366, complete genome
11,925 bp linear cRNA 
MG562574.1 GI:1484595240

567. Lyssavirus rabies isolate VT.2006.0325, complete genome
11,923 bp linear cRNA 
MG562573.1 GI:1484595234

568. Lyssavirus rabies isolate VT.2006.0289, complete genome
11,924 bp linear cRNA 
MG562572.1 GI:1484595228

569. Lyssavirus rabies isolate VT.2006.0288, complete genome
11,924 bp linear cRNA 
MG562571.1 GI:1484595222

570. Lyssavirus rabies isolate VT.2006.0287, complete genome
11,923 bp linear cRNA 
MG562570.1 GI:1484595216

571. Lyssavirus rabies isolate VT.2006.0263, complete genome
11,926 bp linear cRNA 
MG562569.1 GI:1484595210

572. Lyssavirus rabies isolate VT.2006.0245, complete genome
11,925 bp linear cRNA 
MG562568.1 GI:1484595204

573. Lyssavirus rabies isolate VT.2006.0218, complete genome
11,923 bp linear cRNA 
MG562567.1 GI:1484595198

574. Lyssavirus rabies isolate VT.2006.0173, complete genome
11,924 bp linear cRNA 
MG562566.1 GI:1484595192

575. Lyssavirus rabies isolate VT.2006.0161, complete genome
11,924 bp linear cRNA 
MG562565.1 GI:1484595186

576. Lyssavirus rabies isolate VT.2006.0147, complete genome
11,923 bp linear cRNA 
MG562564.1 GI:1484595180

577. Lyssavirus rabies isolate VT.2005.0296, complete genome
11,924 bp linear cRNA 
MG562563.1 GI:1484595174

578. Lyssavirus rabies isolate VT.2005.0277, complete genome
11,924 bp linear cRNA 
MG562562.1 GI:1484595168

579. Lyssavirus rabies isolate VT.2005.0275, complete genome
11,924 bp linear cRNA 
MG562561.1 GI:1484595162

580. Lyssavirus rabies isolate VT.2005.0274, complete genome
11,924 bp linear cRNA 
MG562560.1 GI:1484595156

581. Lyssavirus rabies isolate VT.2005.0270, complete genome
11,924 bp linear cRNA 
MG562559.1 GI:1484595150

582. Lyssavirus rabies isolate VT.2005.0214, complete genome
11,925 bp linear cRNA 
MG562558.1 GI:1484595144

583. Lyssavirus rabies isolate VT.2005.0212, complete genome
11,925 bp linear cRNA 
MG562557.1 GI:1484595138

584. Lyssavirus rabies isolate VT.2005.0167, complete genome
11,925 bp linear cRNA 
MG562556.1 GI:1484595132

585. Lyssavirus rabies isolate VT.2005.0142, complete genome
11,924 bp linear cRNA 
MG562555.1 GI:1484595126

586. Lyssavirus rabies isolate NY.2011.4095, complete genome
11,924 bp linear cRNA 
MG562554.1 GI:1484595120

587. Lyssavirus rabies isolate NY.2011.2001, complete genome
11,924 bp linear cRNA 
MG562553.1 GI:1484595114

588. Lyssavirus rabies isolate NY.2011.1343, complete genome
11,924 bp linear cRNA 
MG562552.1 GI:1484595108

589. Lyssavirus rabies isolate NY.2011.0714, complete genome
11,924 bp linear cRNA 
MG562551.1 GI:1484595102

590. Lyssavirus rabies isolate NY.2011.0560, complete genome
11,924 bp linear cRNA 
MG562550.1 GI:1484595096

591. Lyssavirus rabies isolate NY.2011.0042, complete genome
11,924 bp linear cRNA 
MG562549.1 GI:1484595090

592. Lyssavirus rabies isolate NY.2011.0007, complete genome
11,924 bp linear cRNA 
MG562548.1 GI:1484595084

593. Lyssavirus rabies isolate NY.2011.0005, complete genome
11,923 bp linear cRNA 
MG562547.1 GI:1484595078

594. Lyssavirus rabies isolate NY.2010.5433, complete genome
11,923 bp linear cRNA 
MG562546.1 GI:1484595072

595. Lyssavirus rabies isolate NY.2010.1098, complete genome
11,924 bp linear cRNA 
MG562545.1 GI:1484595066

596. Lyssavirus rabies isolate NY.2010.0775, complete genome
11,923 bp linear cRNA 
MG562544.1 GI:1484595060

597. Lyssavirus rabies isolate NY.2010.0729, complete genome
11,923 bp linear cRNA 
MG562543.1 GI:1484595054

598. Lyssavirus rabies isolate NY.2004.8403, complete genome
11,924 bp linear cRNA 
MG562542.1 GI:1484595048

599. Lyssavirus rabies isolate NY.2004.6937, complete genome
11,924 bp linear cRNA 
MG562541.1 GI:1484595042

600. Lyssavirus rabies isolate NY.2004.6383, complete genome
11,924 bp linear cRNA 
MG562540.1 GI:1484595036

601. Lyssavirus rabies isolate NY.2004.5339, complete genome
11,924 bp linear cRNA 
MG562539.1 GI:1484595030

602. Lyssavirus rabies isolate NY.2004.4138, complete genome
11,923 bp linear cRNA 
MG562538.1 GI:1484595024

603. Lyssavirus rabies isolate NY.2004.2620, complete genome
11,924 bp linear cRNA 
MG562537.1 GI:1484595018

604. Lyssavirus rabies isolate NY.2004.1705, complete genome
11,924 bp linear cRNA 
MG562536.1 GI:1484595012

605. Lyssavirus rabies isolate NY.2004.1247, complete genome
11,924 bp linear cRNA 
MG562535.1 GI:1484595006

606. Lyssavirus rabies isolate NY.2004.1046, complete genome
11,924 bp linear cRNA 
MG562534.1 GI:1484595000

607. Lyssavirus rabies isolate NY.2003.7990, complete genome
11,923 bp linear cRNA 
MG562533.1 GI:1484594994

608. Lyssavirus rabies isolate NY.2003.7917, complete genome
11,924 bp linear cRNA 
MG562532.1 GI:1484594988

609. Lyssavirus rabies isolate NY.2003.7914, complete genome
11,924 bp linear cRNA 
MG562531.1 GI:1484594982

610. Lyssavirus rabies isolate NY.2003.7854, complete genome
11,924 bp linear cRNA 
MG562530.1 GI:1484594976

611. Lyssavirus rabies isolate NY.2003.3040, complete genome
11,924 bp linear cRNA 
MG562529.1 GI:1484594970

612. Lyssavirus rabies isolate NY.2003.2059, complete genome
11,924 bp linear cRNA 
MG562528.1 GI:1484594964

613. Lyssavirus rabies isolate NY.2003.1734, complete genome
11,924 bp linear cRNA 
MG562527.1 GI:1484594958

614. Lyssavirus rabies isolate NY.1995.0364, complete genome
11,924 bp linear cRNA 
MG562526.1 GI:1484594952

615. Lyssavirus rabies isolate NY.1992.0394, complete genome
11,924 bp linear cRNA 
MG562525.1 GI:1484594946

616. Lyssavirus rabies isolate NY.1990.5015, complete genome
11,924 bp linear cRNA 
MG562524.1 GI:1484594940

617. Lyssavirus rabies isolate NY.1990.2072, complete genome
11,924 bp linear cRNA 
MG562523.1 GI:1484594934

618. Lyssavirus rabies isolate VA.2003.5213, complete genome
11,924 bp linear cRNA 
MG562522.1 GI:1484594928

619. Lyssavirus rabies isolate NJ.2004.1927, complete genome
11,924 bp linear cRNA 
MG562521.1 GI:1484594922

620. Lyssavirus rabies isolate NH.2003.5154, complete genome
11,924 bp linear cRNA 
MG562520.1 GI:1484594916

621. Lyssavirus rabies isolate NH.2003.5152, complete genome
11,924 bp linear cRNA 
MG562519.1 GI:1484594910

622. Lyssavirus rabies isolate MA.2003.5142, complete genome
11,924 bp linear cRNA 
MG562518.1 GI:1484594904

623. Lyssavirus rabies isolate GXYZ2018, complete genome
11,923 bp linear cRNA 
MN186250.1 GI:1815409168

624. Lyssavirus rabies isolate GXSL2018, complete genome
11,923 bp linear cRNA 
MN186249.1 GI:1815409162

625. Lyssavirus rabies isolate E15033 nucleoprotein, phosphoprotein, matrix, glycoprotein, and polymerase genes, complete cds
11,725 bp linear cRNA 
MK760770.1 GI:1751385045

626. Lyssavirus rabies isolate E15031 nucleoprotein, phosphoprotein, matrix, glycoprotein, and polymerase genes, complete cds
11,723 bp linear cRNA 
MK760769.1 GI:1751385039

627. Lyssavirus rabies isolate E15028 nucleoprotein, phosphoprotein, matrix, glycoprotein, and polymerase genes, complete cds
11,722 bp linear cRNA 
MK760768.1 GI:1751385033

628. Lyssavirus rabies isolate 94-A-35 nucleoprotein, phosphoprotein, matrix, glycoprotein, and polymerase genes, complete cds
11,722 bp linear cRNA 
MK760767.1 GI:1751385027

629. Lyssavirus rabies isolate 94-A-29 nucleoprotein, phosphoprotein, matrix, glycoprotein, and polymerase genes, complete cds
11,722 bp linear cRNA 
MK760766.1 GI:1751385021

630. Lyssavirus rabies isolate 93-A-94 nucleoprotein, phosphoprotein, matrix, glycoprotein, and polymerase genes, complete cds
11,722 bp linear cRNA 
MK760765.1 GI:1751385015

631. Lyssavirus rabies isolate 93-A-88 nucleoprotein, phosphoprotein, matrix, glycoprotein, and polymerase genes, complete cds
11,722 bp linear cRNA 
MK760764.1 GI:1751385009

632. Lyssavirus rabies isolate 93-A-71 nucleoprotein, phosphoprotein, matrix, glycoprotein, and polymerase genes, complete cds
11,722 bp linear cRNA 
MK760763.1 GI:1751385003

633. Lyssavirus rabies isolate 93-A-53 nucleoprotein, phosphoprotein, matrix, glycoprotein, and polymerase genes, complete cds
11,722 bp linear cRNA 
MK760762.1 GI:1751384997

634. Lyssavirus rabies isolate 93-A-52 nucleoprotein, phosphoprotein, matrix, glycoprotein, and polymerase genes, complete cds
11,725 bp linear cRNA 
MK760761.1 GI:1751384991

635. Lyssavirus rabies isolate 93-A-45 nucleoprotein, phosphoprotein, matrix, glycoprotein, and polymerase genes, complete cds
11,722 bp linear cRNA 
MK760760.1 GI:1751384985

636. Lyssavirus rabies isolate 93-A-40 nucleoprotein, phosphoprotein, matrix, glycoprotein, and polymerase genes, complete cds
11,723 bp linear cRNA 
MK760759.1 GI:1751384979

637. Lyssavirus rabies isolate 93-A-337 nucleoprotein, phosphoprotein, matrix, glycoprotein, and polymerase genes, complete cds
11,722 bp linear cRNA 
MK760758.1 GI:1751384973

638. Lyssavirus rabies isolate 93-A-311 nucleoprotein, phosphoprotein, matrix, glycoprotein, and polymerase genes, complete cds
11,722 bp linear cRNA 
MK760757.1 GI:1751384967

639. Lyssavirus rabies isolate 93-A-305 nucleoprotein, phosphoprotein, matrix, glycoprotein, and polymerase genes, complete cds
11,722 bp linear cRNA 
MK760756.1 GI:1751384961

640. Lyssavirus rabies isolate 93-A-29 nucleoprotein, phosphoprotein, matrix, glycoprotein, and polymerase genes, complete cds
11,722 bp linear cRNA 
MK760755.1 GI:1751384955

641. Lyssavirus rabies isolate 93-A-27 nucleoprotein, phosphoprotein, matrix, glycoprotein, and polymerase genes, complete cds
11,723 bp linear cRNA 
MK760754.1 GI:1751384949

642. Lyssavirus rabies isolate 93-A-246 nucleoprotein, phosphoprotein, matrix, glycoprotein, and polymerase genes, complete cds
11,722 bp linear cRNA 
MK760753.1 GI:1751384943

643. Lyssavirus rabies isolate 93-A-241 nucleoprotein, phosphoprotein, matrix, glycoprotein, and polymerase genes, complete cds
11,722 bp linear cRNA 
MK760752.1 GI:1751384937

644. Lyssavirus rabies isolate 93-A-225 nucleoprotein, phosphoprotein, matrix, glycoprotein, and polymerase genes, complete cds
11,722 bp linear cRNA 
MK760751.1 GI:1751384931

645. Lyssavirus rabies isolate 93-A-211 nucleoprotein, phosphoprotein, matrix, glycoprotein, and polymerase genes, complete cds
11,722 bp linear cRNA 
MK760750.1 GI:1751384925

646. Lyssavirus rabies isolate 93-A-21 nucleoprotein, phosphoprotein, matrix, glycoprotein, and polymerase genes, complete cds
11,722 bp linear cRNA 
MK760749.1 GI:1751384919

647. Lyssavirus rabies isolate 93-A-2 nucleoprotein, phosphoprotein, matrix, glycoprotein, and polymerase genes, complete cds
11,722 bp linear cRNA 
MK760748.1 GI:1751384913

648. Lyssavirus rabies isolate 93-A-182 nucleoprotein, phosphoprotein, matrix, glycoprotein, and polymerase genes, complete cds
11,722 bp linear cRNA 
MK760747.1 GI:1751384907

649. Lyssavirus rabies isolate 93-A-166 nucleoprotein, phosphoprotein, matrix, glycoprotein, and polymerase genes, complete cds
11,723 bp linear cRNA 
MK760746.1 GI:1751384901

650. Lyssavirus rabies isolate 93-A-143 nucleoprotein, phosphoprotein, matrix, glycoprotein, and polymerase genes, complete cds
11,722 bp linear cRNA 
MK760745.1 GI:1751384895

651. Lyssavirus rabies isolate 93-A-13 nucleoprotein, phosphoprotein, matrix, glycoprotein, and polymerase genes, complete cds
11,722 bp linear cRNA 
MK760744.1 GI:1751384889

652. Lyssavirus rabies isolate 93-A-124 nucleoprotein, phosphoprotein, matrix, glycoprotein, and polymerase genes, complete cds
11,722 bp linear cRNA 
MK760743.1 GI:1751384883

653. Lyssavirus rabies isolate 92-A-45 nucleoprotein, phosphoprotein, matrix, glycoprotein, and polymerase genes, complete cds
11,722 bp linear cRNA 
MK760742.1 GI:1751384877

654. Lyssavirus rabies isolate 92-81 nucleoprotein, phosphoprotein, matrix, glycoprotein, and polymerase genes, complete cds
11,722 bp linear cRNA 
MK760741.1 GI:1751384871

655. Lyssavirus rabies isolate 92-79 nucleoprotein, phosphoprotein, matrix, glycoprotein, and polymerase genes, complete cds
11,722 bp linear cRNA 
MK760740.1 GI:1751384865

656. Lyssavirus rabies isolate 92-75 nucleoprotein, phosphoprotein, matrix, glycoprotein, and polymerase genes, complete cds
11,723 bp linear cRNA 
MK760739.1 GI:1751384859

657. Lyssavirus rabies isolate 92-417 nucleoprotein, phosphoprotein, matrix, glycoprotein, and polymerase genes, complete cds
11,722 bp linear cRNA 
MK760738.1 GI:1751384853

658. Lyssavirus rabies isolate 92-41 nucleoprotein, phosphoprotein, matrix, glycoprotein, and polymerase genes, complete cds
11,722 bp linear cRNA 
MK760737.1 GI:1751384847

659. Lyssavirus rabies isolate 92-409 nucleoprotein, phosphoprotein, matrix, glycoprotein, and polymerase genes, complete cds
11,722 bp linear cRNA 
MK760736.1 GI:1751384841

660. Lyssavirus rabies isolate 92-406 nucleoprotein, phosphoprotein, matrix, glycoprotein, and polymerase genes, complete cds
11,727 bp linear cRNA 
MK760735.1 GI:1751384835

661. Lyssavirus rabies isolate 92-39 nucleoprotein, phosphoprotein, matrix, glycoprotein, and polymerase genes, complete cds
11,722 bp linear cRNA 
MK760734.1 GI:1751384829

662. Lyssavirus rabies isolate 92-377 nucleoprotein, phosphoprotein, matrix, glycoprotein, and polymerase genes, complete cds
11,722 bp linear cRNA 
MK760733.1 GI:1751384823

663. Lyssavirus rabies isolate 92-374 nucleoprotein, phosphoprotein, matrix, glycoprotein, and polymerase genes, complete cds
11,723 bp linear cRNA 
MK760732.1 GI:1751384817

664. Lyssavirus rabies isolate 92-363 nucleoprotein, phosphoprotein, matrix, glycoprotein, and polymerase genes, complete cds
11,723 bp linear cRNA 
MK760731.1 GI:1751384811

665. Lyssavirus rabies isolate 92-358 nucleoprotein, phosphoprotein, matrix, glycoprotein, and polymerase genes, complete cds
11,722 bp linear cRNA 
MK760730.1 GI:1751384805

666. Lyssavirus rabies isolate 92-351 nucleoprotein, phosphoprotein, matrix, glycoprotein, and polymerase genes, complete cds
11,727 bp linear cRNA 
MK760729.1 GI:1751384799

667. Lyssavirus rabies isolate 92-350 nucleoprotein, phosphoprotein, matrix, glycoprotein, and polymerase genes, complete cds
11,722 bp linear cRNA 
MK760728.1 GI:1751384793

668. Lyssavirus rabies isolate 92-343 nucleoprotein, phosphoprotein, matrix, glycoprotein, and polymerase genes, complete cds
11,722 bp linear cRNA 
MK760727.1 GI:1751384787

669. Lyssavirus rabies isolate 92-335 nucleoprotein, phosphoprotein, matrix, glycoprotein, and polymerase genes, complete cds
11,722 bp linear cRNA 
MK760726.1 GI:1751384781

670. Lyssavirus rabies isolate 92-330 nucleoprotein, phosphoprotein, matrix, glycoprotein, and polymerase genes, complete cds
11,722 bp linear cRNA 
MK760725.1 GI:1751384775

671. Lyssavirus rabies isolate 92-298 nucleoprotein, phosphoprotein, matrix, glycoprotein, and polymerase genes, complete cds
11,722 bp linear cRNA 
MK760724.1 GI:1751384769

672. Lyssavirus rabies isolate 92-287 nucleoprotein, phosphoprotein, matrix, glycoprotein, and polymerase genes, complete cds
11,722 bp linear cRNA 
MK760723.1 GI:1751384763

673. Lyssavirus rabies isolate 92-27 nucleoprotein, phosphoprotein, matrix, glycoprotein, and polymerase genes, complete cds
11,723 bp linear cRNA 
MK760722.1 GI:1751384757

674. Lyssavirus rabies isolate 92-248 nucleoprotein, phosphoprotein, matrix, glycoprotein, and polymerase genes, complete cds
11,722 bp linear cRNA 
MK760721.1 GI:1751384751

675. Lyssavirus rabies isolate 92-219 nucleoprotein, phosphoprotein, matrix, glycoprotein, and polymerase genes, complete cds
11,722 bp linear cRNA 
MK760720.1 GI:1751384745

676. Lyssavirus rabies isolate 92-184 nucleoprotein, phosphoprotein, matrix, glycoprotein, and polymerase genes, complete cds
11,722 bp linear cRNA 
MK760719.1 GI:1751384739

677. Lyssavirus rabies isolate 92-156 nucleoprotein, phosphoprotein, matrix, glycoprotein, and polymerase genes, complete cds
11,722 bp linear cRNA 
MK760718.1 GI:1751384733

678. Lyssavirus rabies isolate 92-151 nucleoprotein, phosphoprotein, matrix, glycoprotein, and polymerase genes, complete cds
11,722 bp linear cRNA 
MK760717.1 GI:1751384727

679. Lyssavirus rabies isolate 92-15 nucleoprotein, phosphoprotein, matrix, glycoprotein, and polymerase genes, complete cds
11,723 bp linear cRNA 
MK760716.1 GI:1751384721

680. Lyssavirus rabies isolate 92-145 nucleoprotein, phosphoprotein, matrix, glycoprotein, and polymerase genes, complete cds
11,723 bp linear cRNA 
MK760715.1 GI:1751384715

681. Lyssavirus rabies isolate 92-144 nucleoprotein, phosphoprotein, matrix, glycoprotein, and polymerase genes, complete cds
11,722 bp linear cRNA 
MK760714.1 GI:1751384709

682. Lyssavirus rabies isolate 92-14 nucleoprotein, phosphoprotein, matrix, glycoprotein, and polymerase genes, complete cds
11,722 bp linear cRNA 
MK760713.1 GI:1751384703

683. Lyssavirus rabies isolate 92-134 nucleoprotein, phosphoprotein, matrix, glycoprotein, and polymerase genes, complete cds
11,722 bp linear cRNA 
MK760712.1 GI:1751384697

684. Lyssavirus rabies isolate 92-112 nucleoprotein, phosphoprotein, matrix, glycoprotein, and polymerase genes, complete cds
11,723 bp linear cRNA 
MK760711.1 GI:1751384691

685. Lyssavirus rabies isolate 92-107 nucleoprotein, phosphoprotein, matrix, glycoprotein, and polymerase genes, complete cds
11,722 bp linear cRNA 
MK760710.1 GI:1751384685

686. Lyssavirus rabies isolate 91-A-57 nucleoprotein, phosphoprotein, matrix, glycoprotein, and polymerase genes, complete cds
11,722 bp linear cRNA 
MK760709.1 GI:1751384679

687. Lyssavirus rabies isolate 91-86 nucleoprotein, phosphoprotein, matrix, glycoprotein, and polymerase genes, complete cds
11,722 bp linear cRNA 
MK760708.1 GI:1751384673

688. Lyssavirus rabies isolate 91-58 nucleoprotein, phosphoprotein, matrix, glycoprotein, and polymerase genes, complete cds
11,722 bp linear cRNA 
MK760707.1 GI:1751384667

689. Lyssavirus rabies isolate 91-310 nucleoprotein, phosphoprotein, matrix, glycoprotein, and polymerase genes, complete cds
11,722 bp linear cRNA 
MK760706.1 GI:1751384661

690. Lyssavirus rabies isolate 91-288 nucleoprotein, phosphoprotein, matrix, glycoprotein, and polymerase genes, complete cds
11,722 bp linear cRNA 
MK760705.1 GI:1751384655

691. Lyssavirus rabies isolate 91-271 nucleoprotein, phosphoprotein, matrix, glycoprotein, and polymerase genes, complete cds
11,722 bp linear cRNA 
MK760704.1 GI:1751384649

692. Lyssavirus rabies isolate 91-259 nucleoprotein, phosphoprotein, matrix, glycoprotein, and polymerase genes, complete cds
11,722 bp linear cRNA 
MK760703.1 GI:1751384643

693. Lyssavirus rabies isolate 91-239 nucleoprotein, phosphoprotein, matrix, glycoprotein, and polymerase genes, complete cds
11,729 bp linear cRNA 
MK760702.1 GI:1751384637

694. Lyssavirus rabies isolate 91-202 nucleoprotein, phosphoprotein, matrix, glycoprotein, and polymerase genes, complete cds
11,722 bp linear cRNA 
MK760701.1 GI:1751384631

695. Lyssavirus rabies isolate 91-120 nucleoprotein, phosphoprotein, matrix, glycoprotein, and polymerase genes, complete cds
11,722 bp linear cRNA 
MK760700.1 GI:1751384625

696. Lyssavirus rabies isolate 91-111 nucleoprotein, phosphoprotein, matrix, glycoprotein, and polymerase genes, complete cds
11,722 bp linear cRNA 
MK760699.1 GI:1751384619

697. Lyssavirus rabies isolate 91-108 nucleoprotein, phosphoprotein, matrix, glycoprotein, and polymerase genes, complete cds
11,722 bp linear cRNA 
MK760698.1 GI:1751384613

698. Lyssavirus rabies isolate 91-105 nucleoprotein, phosphoprotein, matrix, glycoprotein, and polymerase genes, complete cds
11,722 bp linear cRNA 
MK760697.1 GI:1751384607

699. Lyssavirus rabies isolate 91-104 nucleoprotein, phosphoprotein, matrix, glycoprotein, and polymerase genes, complete cds
11,722 bp linear cRNA 
MK760696.1 GI:1751384601

700. Lyssavirus rabies isolate 89-A-51 nucleoprotein, phosphoprotein, matrix, glycoprotein, and polymerase genes, complete cds
11,722 bp linear cRNA 
MK760695.1 GI:1751384595

701. Lyssavirus rabies isolate 88-67 nucleoprotein, phosphoprotein, matrix, glycoprotein, and polymerase genes, complete cds
11,722 bp linear cRNA 
MK760694.1 GI:1751384589

702. Lyssavirus rabies isolate 88-62 nucleoprotein, phosphoprotein, matrix, glycoprotein, and polymerase genes, complete cds
11,722 bp linear cRNA 
MK760693.1 GI:1751384583

703. Lyssavirus rabies isolate 88-58 nucleoprotein, phosphoprotein, matrix, glycoprotein, and polymerase genes, complete cds
11,722 bp linear cRNA 
MK760692.1 GI:1751384577

704. Lyssavirus rabies isolate 88-35 nucleoprotein, phosphoprotein, matrix, glycoprotein, and polymerase genes, complete cds
11,722 bp linear cRNA 
MK760691.1 GI:1751384571

705. Lyssavirus rabies isolate 88-331 nucleoprotein, phosphoprotein, matrix, glycoprotein, and polymerase genes, complete cds
11,722 bp linear cRNA 
MK760690.1 GI:1751384565

706. Lyssavirus rabies isolate 88-293 nucleoprotein, phosphoprotein, matrix, glycoprotein, and polymerase genes, complete cds
11,722 bp linear cRNA 
MK760689.1 GI:1751384559

707. Lyssavirus rabies isolate 88-29 nucleoprotein, phosphoprotein, matrix, glycoprotein, and polymerase genes, complete cds
11,722 bp linear cRNA 
MK760688.1 GI:1751384553

708. Lyssavirus rabies isolate 88-27 nucleoprotein, phosphoprotein, matrix, glycoprotein, and polymerase genes, complete cds
11,722 bp linear cRNA 
MK760687.1 GI:1751384547

709. Lyssavirus rabies isolate 88-269 nucleoprotein, phosphoprotein, matrix, glycoprotein, and polymerase genes, complete cds
11,722 bp linear cRNA 
MK760686.1 GI:1751384541

710. Lyssavirus rabies isolate 88-23 nucleoprotein, phosphoprotein, matrix, glycoprotein, and polymerase genes, complete cds
11,721 bp linear cRNA 
MK760685.1 GI:1751384535

711. Lyssavirus rabies isolate 88-2 nucleoprotein, phosphoprotein, matrix, glycoprotein, and polymerase genes, complete cds
11,722 bp linear cRNA 
MK760684.1 GI:1751384529

712. Lyssavirus rabies isolate 88-186 nucleoprotein, phosphoprotein, matrix, glycoprotein, and polymerase genes, complete cds
11,722 bp linear cRNA 
MK760683.1 GI:1751384523

713. Lyssavirus rabies isolate 88-13 nucleoprotein, phosphoprotein, matrix, glycoprotein, and polymerase genes, complete cds
11,722 bp linear cRNA 
MK760682.1 GI:1751384517

714. Lyssavirus rabies isolate 88-1 nucleoprotein, phosphoprotein, matrix, glycoprotein, and polymerase genes, complete cds
11,722 bp linear cRNA 
MK760681.1 GI:1751384511

715. Lyssavirus rabies isolate 87-50 nucleoprotein, phosphoprotein, matrix, glycoprotein, and polymerase genes, complete cds
11,722 bp linear cRNA 
MK760680.1 GI:1751384505

716. Lyssavirus rabies isolate 87-44 nucleoprotein, phosphoprotein, matrix, glycoprotein, and polymerase genes, complete cds
11,722 bp linear cRNA 
MK760679.1 GI:1751384499

717. Lyssavirus rabies isolate 87-421 nucleoprotein, phosphoprotein, matrix, glycoprotein, and polymerase genes, complete cds
11,722 bp linear cRNA 
MK760678.1 GI:1751384493

718. Lyssavirus rabies isolate 87-395 nucleoprotein, phosphoprotein, matrix, glycoprotein, and polymerase genes, complete cds
11,722 bp linear cRNA 
MK760677.1 GI:1751384487

719. Lyssavirus rabies isolate 87-375 nucleoprotein, phosphoprotein, matrix, glycoprotein, and polymerase genes, complete cds
11,722 bp linear cRNA 
MK760676.1 GI:1751384481

720. Lyssavirus rabies isolate 87-327 nucleoprotein, phosphoprotein, matrix, glycoprotein, and polymerase genes, complete cds
11,722 bp linear cRNA 
MK760675.1 GI:1751384475

721. Lyssavirus rabies isolate 87-123 nucleoprotein, phosphoprotein, matrix, glycoprotein, and polymerase genes, complete cds
11,722 bp linear cRNA 
MK760674.1 GI:1751384469

722. Lyssavirus rabies isolate 87-1 nucleoprotein, phosphoprotein, matrix, glycoprotein, and polymerase genes, complete cds
11,722 bp linear cRNA 
MK760673.1 GI:1751384463

723. Lyssavirus rabies isolate 86-486 nucleoprotein, phosphoprotein, matrix, glycoprotein, and polymerase genes, complete cds
11,723 bp linear cRNA 
MK760672.1 GI:1751384457

724. Lyssavirus rabies isolate 86-482 nucleoprotein, phosphoprotein, matrix, glycoprotein, and polymerase genes, complete cds
11,722 bp linear cRNA 
MK760671.1 GI:1751384451

725. Lyssavirus rabies isolate 86-458 nucleoprotein, phosphoprotein, matrix, glycoprotein, and polymerase genes, complete cds
11,722 bp linear cRNA 
MK760670.1 GI:1751384445

726. Lyssavirus rabies isolate 86-433 nucleoprotein, phosphoprotein, matrix, glycoprotein, and polymerase genes, complete cds
11,722 bp linear cRNA 
MK760669.1 GI:1751384439

727. Lyssavirus rabies isolate 86-422 nucleoprotein, phosphoprotein, matrix, glycoprotein, and polymerase genes, complete cds
11,722 bp linear cRNA 
MK760668.1 GI:1751384433

728. Lyssavirus rabies isolate 86-396 nucleoprotein, phosphoprotein, matrix, glycoprotein, and polymerase genes, complete cds
11,722 bp linear cRNA 
MK760667.1 GI:1751384427

729. Lyssavirus rabies isolate Ariana2, partial genome
11,796 bp linear cRNA 
MK981888.1 GI:1693310585

730. Lyssavirus rabies isolate CQHy2014Y/China/2014, complete genome
11,925 bp linear cRNA 
KY912036.1 GI:1369214240

731. Lyssavirus rabies isolate ChDg, complete genome
11,924 bp linear cRNA 
MG458321.1 GI:1335008680

732. Lyssavirus rabies isolate RV2924, complete genome
11,927 bp linear cRNA 
MG458320.1 GI:1335008674

733. Lyssavirus rabies isolate RV2854, complete genome
11,925 bp linear cRNA 
MG458319.1 GI:1335008668

734. Lyssavirus rabies isolate RV2481, complete genome
11,918 bp linear cRNA 
MG458318.1 GI:1335008662

735. Lyssavirus rabies isolate RV2323, complete genome
11,923 bp linear cRNA 
MG458317.1 GI:1335008656

736. Lyssavirus rabies isolate RV2322, complete genome
11,923 bp linear cRNA 
MG458316.1 GI:1335008650

737. Lyssavirus rabies isolate RV2321, complete genome
11,923 bp linear cRNA 
MG458315.1 GI:1335008644

738. Lyssavirus rabies isolate RV1789, complete genome
11,922 bp linear cRNA 
MG458314.1 GI:1335008638

739. Lyssavirus rabies isolate RV1336, complete genome
11,926 bp linear cRNA 
MG458313.1 GI:1335008632

740. Lyssavirus rabies isolate RV1219, complete genome
11,923 bp linear cRNA 
MG458312.1 GI:1335008626

741. Lyssavirus rabies isolate RV1196, complete genome
11,923 bp linear cRNA 
MG458311.1 GI:1335008620

742. Lyssavirus rabies isolate RV1189, complete genome
11,923 bp linear cRNA 
MG458310.1 GI:1335008614

743. Lyssavirus rabies isolate RV1185, complete genome
11,923 bp linear cRNA 
MG458309.1 GI:1335008608

744. Lyssavirus rabies isolate RV1009, complete genome
11,926 bp linear cRNA 
MG458308.1 GI:1335008602

745. Lyssavirus rabies isolate RV995, complete genome
11,922 bp linear cRNA 
MG458307.1 GI:1335008596

746. Lyssavirus rabies isolate RV860, complete genome
11,924 bp linear cRNA 
MG458306.1 GI:1335008590

747. Lyssavirus rabies isolate RV108, complete genome
11,923 bp linear cRNA 
MG458305.1 GI:1335008584

748. Lyssavirus rabies isolate RV50, complete genome
11,922 bp linear cRNA 
MG458304.1 GI:1335008578

749. Lyssavirus rabies isolate Moscow 3253 (Vero), complete genome
11,893 bp linear cRNA 
MF630920.1 GI:1272610255

750. Lyssavirus rabies strain InDRE3944, complete genome
11,922 bp linear cRNA 
KT006769.2 GI:1240180963

751. Lyssavirus rabies strain 9084MxYucdog08, complete genome
11,798 bp linear cRNA 
KX708504.1 GI:1234128831

752. Lyssavirus rabies strain 2835MxChisdog14, complete genome
11,793 bp linear cRNA 
KX708503.1 GI:1234128825

753. Lyssavirus rabies strain 5559MxChisdog12, complete genome
11,793 bp linear cRNA 
KX708502.1 GI:1234128819

754. Lyssavirus rabies strain 2187MxYucdog13, complete genome
11,794 bp linear cRNA 
KX708501.1 GI:1234128813

755. Lyssavirus rabies strain 3106MxYucdog14, complete genome
11,794 bp linear cRNA 
KX708500.1 GI:1234128807

756. Lyssavirus rabies strain 2041MxYucgod15, complete genome
11,794 bp linear cRNA 
KX708499.1 GI:1234128801

757. Lyssavirus rabies isolate RUS_FJL_2016_VL nucleoprotein (N), phosphoprotein (P), matrix protein (M), glycoprotein (G), and polymerase (L) genes, complete cds
11,851 bp linear cRNA 
KX954123.1 GI:1159608026

758. Lyssavirus rabies isolate 97004ARG nucleoprotein, phosphoprotein, matrix protein, glycoprotein, and polymerase genes, complete cds
11,802 bp linear cRNA 
KX148269.1 GI:1104692545

759. Lyssavirus rabies isolate 90001FRA nucleoprotein, phosphoprotein, matrix protein, glycoprotein, and polymerase genes, complete cds
11,801 bp linear cRNA 
KX148268.1 GI:1104692539

760. Lyssavirus rabies isolate 02050CHI nucleoprotein, phosphoprotein, matrix protein, glycoprotein, and polymerase genes, complete cds
11,805 bp linear cRNA 
KX148267.1 GI:1104692533

761. Lyssavirus rabies isolate 03003INDO nucleoprotein, phosphoprotein, matrix protein, glycoprotein, and polymerase genes, complete cds
11,802 bp linear cRNA 
KX148266.1 GI:1104692527

762. Lyssavirus rabies isolate 98011CHI nucleoprotein, phosphoprotein, matrix protein, glycoprotein, and polymerase genes, complete cds
11,802 bp linear cRNA 
KX148265.1 GI:1104692521

763. Lyssavirus rabies isolate 02046CHI nucleoprotein, phosphoprotein, matrix protein, glycoprotein, and polymerase genes, complete cds
11,800 bp linear cRNA 
KX148264.1 GI:1104692515

764. Lyssavirus rabies isolate 94275PHI nucleoprotein, phosphoprotein, matrix protein, glycoprotein, and polymerase genes, complete cds
11,800 bp linear cRNA 
KX148263.1 GI:1104692509

765. Lyssavirus rabies isolate 94278PHI nucleoprotein, phosphoprotein, matrix protein, glycoprotein, and polymerase genes, complete cds
11,800 bp linear cRNA 
KX148262.1 GI:1104692503

766. Lyssavirus rabies isolate 94281PHI nucleoprotein, phosphoprotein, matrix protein, glycoprotein, and polymerase genes, complete cds
11,800 bp linear cRNA 
KX148261.1 GI:1104692497

767. Lyssavirus rabies isolate 04030PHI nucleoprotein, phosphoprotein, matrix protein, glycoprotein, and polymerase genes, complete cds
11,804 bp linear cRNA 
KX148260.1 GI:1104692491

768. Lyssavirus rabies isolate 94272PHI nucleoprotein, phosphoprotein, matrix protein, glycoprotein, and polymerase genes, complete cds
11,803 bp linear cRNA 
KX148259.1 GI:1104692485

769. Lyssavirus rabies isolate 02003LAO nucleoprotein, phosphoprotein, matrix protein, glycoprotein, and polymerase genes, complete cds
11,802 bp linear cRNA 
KX148258.1 GI:1104692479

770. Lyssavirus rabies isolate 02005LAO nucleoprotein, phosphoprotein, matrix protein, glycoprotein, and polymerase genes, complete cds
11,802 bp linear cRNA 
KX148257.1 GI:1104692473

771. Lyssavirus rabies isolate 02004LAO nucleoprotein, phosphoprotein, matrix protein, glycoprotein, and polymerase genes, complete cds
11,802 bp linear cRNA 
KX148256.1 GI:1104692467

772. Lyssavirus rabies isolate 99010LAO nucleoprotein, phosphoprotein, matrix protein, glycoprotein, and polymerase genes, complete cds
11,802 bp linear cRNA 
KX148255.1 GI:1104692461

773. Lyssavirus rabies isolate 01016VNM nucleoprotein, phosphoprotein, matrix protein, glycoprotein, and polymerase genes, complete cds
11,802 bp linear cRNA 
KX148254.1 GI:1104692455

774. Lyssavirus rabies isolate 99012CBG nucleoprotein, phosphoprotein, matrix protein, glycoprotein, and polymerase genes, complete cds
11,802 bp linear cRNA 
KX148253.1 GI:1104692449

775. Lyssavirus rabies isolate 99008CBG nucleoprotein, phosphoprotein, matrix protein, glycoprotein, and polymerase genes, complete cds
11,802 bp linear cRNA 
KX148252.1 GI:1104692443

776. Lyssavirus rabies isolate 99011CBG nucleoprotein, phosphoprotein, matrix protein, glycoprotein, and polymerase genes, complete cds
11,802 bp linear cRNA 
KX148251.1 GI:1104692437

777. Lyssavirus rabies isolate 99016CBG nucleoprotein, phosphoprotein, matrix protein, glycoprotein, and polymerase genes, complete cds
11,802 bp linear cRNA 
KX148250.1 GI:1104692431

778. Lyssavirus rabies isolate 02006CBG nucleoprotein, phosphoprotein, matrix protein, glycoprotein, and polymerase genes, complete cds
11,802 bp linear cRNA 
KX148249.1 GI:1104692425

779. Lyssavirus rabies isolate 99015BIR nucleoprotein, phosphoprotein, matrix protein, glycoprotein, and polymerase genes, complete cds
11,801 bp linear cRNA 
KX148248.1 GI:1104692419

780. Lyssavirus rabies isolate 99009BIR nucleoprotein, phosphoprotein, matrix protein, glycoprotein, and polymerase genes, complete cds
11,801 bp linear cRNA 
KX148247.1 GI:1104692413

781. Lyssavirus rabies isolate 97002IND nucleoprotein, phosphoprotein, matrix protein, glycoprotein, and polymerase genes, complete cds
11,803 bp linear cRNA 
KX148246.1 GI:1104692407

782. Lyssavirus rabies isolate 09029NEP nucleoprotein, phosphoprotein, matrix protein, glycoprotein, and polymerase genes, complete cds
11,803 bp linear cRNA 
KX148245.1 GI:1104692401

783. Lyssavirus rabies isolate 90024GUI nucleoprotein, phosphoprotein, matrix protein, glycoprotein, and polymerase genes, complete cds
11,802 bp linear cRNA 
KX148244.1 GI:1104692395

784. Lyssavirus rabies isolate 88003CAM nucleoprotein, phosphoprotein, matrix protein, glycoprotein, and polymerase genes, complete cds
11,801 bp linear cRNA 
KX148243.1 GI:1104692389

785. Lyssavirus rabies isolate 95002CAM nucleoprotein, phosphoprotein, matrix protein, glycoprotein, and polymerase genes, complete cds
11,801 bp linear cRNA 
KX148242.1 GI:1104692383

786. Lyssavirus rabies isolate 96009TCH nucleoprotein, phosphoprotein, matrix protein, glycoprotein, and polymerase genes, complete cds
11,801 bp linear cRNA 
KX148241.1 GI:1104692377

787. Lyssavirus rabies isolate 90021TCH nucleoprotein, phosphoprotein, matrix protein, glycoprotein, and polymerase genes, complete cds
11,801 bp linear cRNA 
KX148240.1 GI:1104692371

788. Lyssavirus rabies isolate 93005SEN nucleoprotein, phosphoprotein, matrix protein, glycoprotein, and polymerase genes, complete cds
11,801 bp linear cRNA 
KX148239.1 GI:1104692365

789. Lyssavirus rabies isolate 93003SEN nucleoprotein, phosphoprotein, matrix protein, glycoprotein, and polymerase genes, complete cds
11,801 bp linear cRNA 
KX148238.1 GI:1104692359

790. Lyssavirus rabies isolate 93012MAU nucleoprotein, phosphoprotein, matrix protein, glycoprotein, and polymerase genes, complete cds
11,801 bp linear cRNA 
KX148237.1 GI:1104692353

791. Lyssavirus rabies isolate 93011MAU nucleoprotein, phosphoprotein, matrix protein, glycoprotein, and polymerase genes, complete cds
11,802 bp linear cRNA 
KX148236.1 GI:1104692347

792. Lyssavirus rabies isolate 01007CI nucleoprotein, phosphoprotein, matrix protein, glycoprotein, and polymerase genes, complete cds
11,801 bp linear cRNA 
KX148235.1 GI:1104692341

793. Lyssavirus rabies isolate 86036HAV nucleoprotein, phosphoprotein, matrix protein, glycoprotein, and polymerase genes, complete cds
11,801 bp linear cRNA 
KX148234.1 GI:1104692335

794. Lyssavirus rabies isolate 92038CI nucleoprotein, phosphoprotein, matrix protein, glycoprotein, and polymerase genes, complete cds
11,801 bp linear cRNA 
KX148233.1 GI:1104692329

795. Lyssavirus rabies isolate 92037CI nucleoprotein, phosphoprotein, matrix protein, glycoprotein, and polymerase genes, complete cds
11,801 bp linear cRNA 
KX148232.1 GI:1104692323

796. Lyssavirus rabies isolate 90010NIG nucleoprotein, phosphoprotein, matrix protein, glycoprotein, and polymerase genes, complete cds
11,801 bp linear cRNA 
KX148231.1 GI:1104692317

797. Lyssavirus rabies isolate 95047HAV nucleoprotein, phosphoprotein, matrix protein, glycoprotein, and polymerase genes, complete cds
11,803 bp linear cRNA 
KX148230.1 GI:1104692311

798. Lyssavirus rabies isolate 90012NIG nucleoprotein, phosphoprotein, matrix protein, glycoprotein, and polymerase genes, complete cds
11,801 bp linear cRNA 
KX148229.1 GI:1104692305

799. Lyssavirus rabies isolate 99001NEP nucleoprotein, phosphoprotein, matrix protein, glycoprotein, and polymerase genes, complete cds
11,810 bp linear cRNA 
KX148228.1 GI:1104692299

800. Lyssavirus rabies isolate 04029AFG nucleoprotein, phosphoprotein, matrix protein, glycoprotein, and polymerase genes, complete cds
11,806 bp linear cRNA 
KX148227.1 GI:1104692293

801. Lyssavirus rabies isolate 04035AFG nucleoprotein, phosphoprotein, matrix protein, glycoprotein, and polymerase genes, complete cds
11,806 bp linear cRNA 
KX148226.1 GI:1104692287

802. Lyssavirus rabies isolate 02052AFG nucleoprotein, phosphoprotein, matrix protein, glycoprotein, and polymerase genes, complete cds
11,806 bp linear cRNA 
KX148225.1 GI:1104692281

803. Lyssavirus rabies isolate 91004USA nucleoprotein, phosphoprotein, matrix protein, glycoprotein, and polymerase genes, complete cds
11,804 bp linear cRNA 
KX148224.1 GI:1104692275

804. Lyssavirus rabies isolate 14018AFS nucleoprotein, phosphoprotein, matrix protein, glycoprotein, and polymerase genes, complete cds
11,802 bp linear cRNA 
KX148223.1 GI:1104692269

805. Lyssavirus rabies isolate 15002AFS nucleoprotein, phosphoprotein, matrix protein, glycoprotein, and polymerase genes, complete cds
11,804 bp linear cRNA 
KX148222.1 GI:1104692263

806. Lyssavirus rabies isolate 15003AFS nucleoprotein, phosphoprotein, matrix protein, glycoprotein, and polymerase genes, complete cds
11,805 bp linear cRNA 
KX148221.1 GI:1104692257

807. Lyssavirus rabies isolate 15001AFS nucleoprotein, phosphoprotein, matrix protein, glycoprotein, and polymerase genes, complete cds
11,805 bp linear cRNA 
KX148220.1 GI:1104692251

808. Lyssavirus rabies isolate 14017BOT nucleoprotein, phosphoprotein, matrix protein, glycoprotein, and polymerase genes, complete cds
11,800 bp linear cRNA 
KX148219.1 GI:1104692245

809. Lyssavirus rabies isolate 14016BOT nucleoprotein, phosphoprotein, matrix protein, glycoprotein, and polymerase genes, complete cds
11,800 bp linear cRNA 
KX148218.1 GI:1104692239

810. Lyssavirus rabies isolate 86123BRE nucleoprotein, phosphoprotein, matrix protein, glycoprotein, and polymerase genes, complete cds
11,804 bp linear cRNA 
KX148217.1 GI:1104692233

811. Lyssavirus rabies isolate 86001BRE nucleoprotein, phosphoprotein, matrix protein, glycoprotein, and polymerase genes, complete cds
11,802 bp linear cRNA 
KX148216.1 GI:1104692227

812. Lyssavirus rabies isolate 95022BRE nucleoprotein, phosphoprotein, matrix protein, glycoprotein, and polymerase genes, complete cds
11,803 bp linear cRNA 
KX148215.1 GI:1104692221

813. Lyssavirus rabies isolate 95023BRE nucleoprotein, phosphoprotein, matrix protein, glycoprotein, and polymerase genes, complete cds
11,803 bp linear cRNA 
KX148214.1 GI:1104692215

814. Lyssavirus rabies isolate 91001USA nucleoprotein, phosphoprotein, matrix protein, glycoprotein, and polymerase genes, complete cds
11,801 bp linear cRNA 
KX148213.1 GI:1104692209

815. Lyssavirus rabies isolate 93019IRA nucleoprotein, phosphoprotein, matrix protein, glycoprotein, and polymerase genes, complete cds
11,802 bp linear cRNA 
KX148212.1 GI:1104692203

816. Lyssavirus rabies isolate 86046MAD nucleoprotein, phosphoprotein, matrix protein, glycoprotein, and polymerase genes, complete cds
11,801 bp linear cRNA 
KX148211.1 GI:1104692197

817. Lyssavirus rabies isolate 98002MAD nucleoprotein, phosphoprotein, matrix protein, glycoprotein, and polymerase genes, complete cds
11,801 bp linear cRNA 
KX148210.1 GI:1104692191

818. Lyssavirus rabies isolate 04033MAD nucleoprotein, phosphoprotein, matrix protein, glycoprotein, and polymerase genes, complete cds
11,801 bp linear cRNA 
KX148209.1 GI:1104692185

819. Lyssavirus rabies isolate 92029CAR nucleoprotein, phosphoprotein, matrix protein, glycoprotein, and polymerase genes, complete cds
11,802 bp linear cRNA 
KX148208.1 GI:1104692179

820. Lyssavirus rabies isolate 14015ITA nucleoprotein, phosphoprotein, matrix protein, glycoprotein, and polymerase genes, complete cds
11,801 bp linear cRNA 
KX148207.1 GI:1104692173

821. Lyssavirus rabies isolate 96013TAN nucleoprotein, phosphoprotein, matrix protein, glycoprotein, and polymerase genes, complete cds
11,801 bp linear cRNA 
KX148206.1 GI:1104692167

822. Lyssavirus rabies isolate 94289RWA nucleoprotein, phosphoprotein, matrix protein, glycoprotein, and polymerase genes, complete cds
11,801 bp linear cRNA 
KX148205.1 GI:1104692161

823. Lyssavirus rabies isolate 92030NAM nucleoprotein, phosphoprotein, matrix protein, glycoprotein, and polymerase genes, complete cds
11,800 bp linear cRNA 
KX148204.1 GI:1104692155

824. Lyssavirus rabies isolate 86031MOZ nucleoprotein, phosphoprotein, matrix protein, glycoprotein, and polymerase genes, complete cds
11,801 bp linear cRNA 
KX148203.1 GI:1104692149

825. Lyssavirus rabies isolate 95049GAB nucleoprotein, phosphoprotein, matrix protein, glycoprotein, and polymerase genes, complete cds
11,804 bp linear cRNA 
KX148202.1 GI:1104692143

826. Lyssavirus rabies isolate 86003BRE nucleoprotein, phosphoprotein, matrix protein, glycoprotein, and polymerase genes, complete cds
11,805 bp linear cRNA 
KX148201.1 GI:1104692137

827. Lyssavirus rabies isolate 88008ETH nucleoprotein, phosphoprotein, matrix protein, glycoprotein, and polymerase genes, complete cds
11,807 bp linear cRNA 
KX148200.1 GI:1104692131

828. Lyssavirus rabies isolate 93006SOM nucleoprotein, phosphoprotein, matrix protein, glycoprotein, and polymerase genes, complete cds
11,804 bp linear cRNA 
KX148199.1 GI:1104692125

829. Lyssavirus rabies isolate 93128SOM nucleoprotein, phosphoprotein, matrix protein, glycoprotein, and polymerase genes, complete cds
11,804 bp linear cRNA 
KX148198.1 GI:1104692119

830. Lyssavirus rabies isolate 15006FRA nucleoprotein, phosphoprotein, matrix protein, glycoprotein, and polymerase genes, complete cds
11,804 bp linear cRNA 
KX148197.1 GI:1104692113

831. Lyssavirus rabies isolate 90016MAR nucleoprotein, phosphoprotein, matrix protein, glycoprotein, and polymerase genes, complete cds
11,804 bp linear cRNA 
KX148196.1 GI:1104692107

832. Lyssavirus rabies isolate 04031FRA nucleoprotein, phosphoprotein, matrix protein, glycoprotein, and polymerase genes, complete cds
11,804 bp linear cRNA 
KX148195.1 GI:1104692101

833. Lyssavirus rabies isolate 89017MAR nucleoprotein, phosphoprotein, matrix protein, glycoprotein, and polymerase genes, complete cds
11,805 bp linear cRNA 
KX148194.1 GI:1104692095

834. Lyssavirus rabies isolate 08342FRA nucleoprotein, phosphoprotein, matrix protein, glycoprotein, and polymerase genes, complete cds
11,805 bp linear cRNA 
KX148193.1 GI:1104692089

835. Lyssavirus rabies isolate 93033ISR nucleoprotein, phosphoprotein, matrix protein, glycoprotein, and polymerase genes, complete cds
11,802 bp linear cRNA 
KX148192.1 GI:1104692083

836. Lyssavirus rabies isolate 93032ISR nucleoprotein, phosphoprotein, matrix protein, glycoprotein, and polymerase genes, complete cds
11,802 bp linear cRNA 
KX148191.1 GI:1104692077

837. Lyssavirus rabies isolate 93008IRA nucleoprotein, phosphoprotein, matrix protein, glycoprotein, and polymerase genes, complete cds
11,801 bp linear cRNA 
KX148190.1 GI:1104692071

838. Lyssavirus rabies isolate 86081IRA nucleoprotein, phosphoprotein, matrix protein, glycoprotein, and polymerase genes, complete cds
11,801 bp linear cRNA 
KX148189.1 GI:1104692065

839. Lyssavirus rabies isolate 93009IRA nucleoprotein, phosphoprotein, matrix protein, glycoprotein, and polymerase genes, complete cds
11,801 bp linear cRNA 
KX148188.1 GI:1104692059

840. Lyssavirus rabies isolate 96320IRA nucleoprotein, phosphoprotein, matrix protein, glycoprotein, and polymerase genes, complete cds
11,801 bp linear cRNA 
KX148187.1 GI:1104692053

841. Lyssavirus rabies isolate 87002IRA nucleoprotein, phosphoprotein, matrix protein, glycoprotein, and polymerase genes, complete cds
11,801 bp linear cRNA 
KX148186.1 GI:1104692047

842. Lyssavirus rabies isolate 96299IRA nucleoprotein, phosphoprotein, matrix protein, glycoprotein, and polymerase genes, complete cds
11,801 bp linear cRNA 
KX148185.1 GI:1104692041

843. Lyssavirus rabies isolate 96324ISR nucleoprotein, phosphoprotein, matrix protein, glycoprotein, and polymerase genes, complete cds
11,801 bp linear cRNA 
KX148184.1 GI:1104692035

844. Lyssavirus rabies isolate 93031ISR nucleoprotein, phosphoprotein, matrix protein, glycoprotein, and polymerase genes, complete cds
11,801 bp linear cRNA 
KX148183.1 GI:1104692029

845. Lyssavirus rabies isolate 96307ISR nucleoprotein, phosphoprotein, matrix protein, glycoprotein, and polymerase genes, complete cds
11,801 bp linear cRNA 
KX148182.1 GI:1104692023

846. Lyssavirus rabies isolate 96312ISR nucleoprotein, phosphoprotein, matrix protein, glycoprotein, and polymerase genes, complete cds
11,801 bp linear cRNA 
KX148181.1 GI:1104692017

847. Lyssavirus rabies isolate 93030ISR nucleoprotein, phosphoprotein, matrix protein, glycoprotein, and polymerase genes, complete cds
11,801 bp linear cRNA 
KX148180.1 GI:1104692011

848. Lyssavirus rabies isolate 96314ISR nucleoprotein, phosphoprotein, matrix protein, glycoprotein, and polymerase genes, complete cds
11,801 bp linear cRNA 
KX148179.1 GI:1104692005

849. Lyssavirus rabies isolate 96306ISR nucleoprotein, phosphoprotein, matrix protein, glycoprotein, and polymerase genes, complete cds
11,801 bp linear cRNA 
KX148178.1 GI:1104691999

850. Lyssavirus rabies isolate 96317ISR nucleoprotein, phosphoprotein, matrix protein, glycoprotein, and polymerase genes, complete cds
11,801 bp linear cRNA 
KX148177.1 GI:1104691993

851. Lyssavirus rabies isolate 04034ARS nucleoprotein, phosphoprotein, matrix protein, glycoprotein, and polymerase genes, complete cds
11,801 bp linear cRNA 
KX148176.1 GI:1104691987

852. Lyssavirus rabies isolate 99004ARS nucleoprotein, phosphoprotein, matrix protein, glycoprotein, and polymerase genes, complete cds
11,801 bp linear cRNA 
KX148175.1 GI:1104691981

853. Lyssavirus rabies isolate 98001ARS nucleoprotein, phosphoprotein, matrix protein, glycoprotein, and polymerase genes, complete cds
11,801 bp linear cRNA 
KX148174.1 GI:1104691975

854. Lyssavirus rabies isolate 97139ARS nucleoprotein, phosphoprotein, matrix protein, glycoprotein, and polymerase genes, complete cds
11,801 bp linear cRNA 
KX148173.1 GI:1104691969

855. Lyssavirus rabies isolate 87007ARS nucleoprotein, phosphoprotein, matrix protein, glycoprotein, and polymerase genes, complete cds
11,801 bp linear cRNA 
KX148172.1 GI:1104691963

856. Lyssavirus rabies isolate 91024EAU nucleoprotein, phosphoprotein, matrix protein, glycoprotein, and polymerase genes, complete cds
11,801 bp linear cRNA 
KX148171.1 GI:1104691957

857. Lyssavirus rabies isolate 91035OMA nucleoprotein, phosphoprotein, matrix protein, glycoprotein, and polymerase genes, complete cds
11,801 bp linear cRNA 
KX148170.1 GI:1104691951

858. Lyssavirus rabies isolate 91034OMA nucleoprotein, phosphoprotein, matrix protein, glycoprotein, and polymerase genes, complete cds
11,801 bp linear cRNA 
KX148169.1 GI:1104691945

859. Lyssavirus rabies isolate 87006ARS nucleoprotein, phosphoprotein, matrix protein, glycoprotein, and polymerase genes, complete cds
11,801 bp linear cRNA 
KX148168.1 GI:1104691939

860. Lyssavirus rabies isolate 94005TUR nucleoprotein, phosphoprotein, matrix protein, glycoprotein, and polymerase genes, complete cds
11,801 bp linear cRNA 
KX148167.1 GI:1104691933

861. Lyssavirus rabies isolate 94001TUR nucleoprotein, phosphoprotein, matrix protein, glycoprotein, and polymerase genes, complete cds
11,801 bp linear cRNA 
KX148166.1 GI:1104691927

862. Lyssavirus rabies isolate 94009TUR nucleoprotein, phosphoprotein, matrix protein, glycoprotein, and polymerase genes, complete cds
11,802 bp linear cRNA 
KX148165.1 GI:1104691921

863. Lyssavirus rabies isolate 93100TUR nucleoprotein, phosphoprotein, matrix protein, glycoprotein, and polymerase genes, complete cds
11,801 bp linear cRNA 
KX148164.1 GI:1104691915

864. Lyssavirus rabies isolate 94016TUR nucleoprotein, phosphoprotein, matrix protein, glycoprotein, and polymerase genes, complete cds
11,801 bp linear cRNA 
KX148163.1 GI:1104691909

865. Lyssavirus rabies isolate 94002TUR nucleoprotein, phosphoprotein, matrix protein, glycoprotein, and polymerase genes, complete cds
11,801 bp linear cRNA 
KX148162.1 GI:1104691903

866. Lyssavirus rabies isolate 86133SER nucleoprotein, phosphoprotein, matrix protein, glycoprotein, and polymerase genes, complete cds
11,801 bp linear cRNA 
KX148161.1 GI:1104691897

867. Lyssavirus rabies isolate 92015HON nucleoprotein, phosphoprotein, matrix protein, glycoprotein, and polymerase genes, complete cds
11,801 bp linear cRNA 
KX148160.1 GI:1104691891

868. Lyssavirus rabies isolate 86082IRA nucleoprotein, phosphoprotein, matrix protein, glycoprotein, and polymerase genes, complete cds
11,801 bp linear cRNA 
KX148159.1 GI:1104691885

869. Lyssavirus rabies isolate 93105EST nucleoprotein, phosphoprotein, matrix protein, glycoprotein, and polymerase genes, complete cds
11,801 bp linear cRNA 
KX148158.1 GI:1104691879

870. Lyssavirus rabies isolate 93043EST nucleoprotein, phosphoprotein, matrix protein, glycoprotein, and polymerase genes, complete cds
11,801 bp linear cRNA 
KX148157.1 GI:1104691873

871. Lyssavirus rabies isolate 93042EST nucleoprotein, phosphoprotein, matrix protein, glycoprotein, and polymerase genes, complete cds
11,802 bp linear cRNA 
KX148156.1 GI:1104691867

872. Lyssavirus rabies isolate 93041EST nucleoprotein, phosphoprotein, matrix protein, glycoprotein, and polymerase genes, complete cds
11,801 bp linear cRNA 
KX148155.1 GI:1104691861

873. Lyssavirus rabies isolate 97078POL nucleoprotein, phosphoprotein, matrix protein, glycoprotein, and polymerase genes, complete cds
11,801 bp linear cRNA 
KX148154.1 GI:1104691855

874. Lyssavirus rabies isolate 96097POL nucleoprotein, phosphoprotein, matrix protein, glycoprotein, and polymerase genes, complete cds
11,801 bp linear cRNA 
KX148153.1 GI:1104691849

875. Lyssavirus rabies isolate 96142POL nucleoprotein, phosphoprotein, matrix protein, glycoprotein, and polymerase genes, complete cds
11,802 bp linear cRNA 
KX148152.1 GI:1104691843

876. Lyssavirus rabies isolate 96042POL nucleoprotein, phosphoprotein, matrix protein, glycoprotein, and polymerase genes, complete cds
11,801 bp linear cRNA 
KX148151.1 GI:1104691837

877. Lyssavirus rabies isolate 96026POL nucleoprotein, phosphoprotein, matrix protein, glycoprotein, and polymerase genes, complete cds
11,801 bp linear cRNA 
KX148150.1 GI:1104691831

878. Lyssavirus rabies isolate 93039EST nucleoprotein, phosphoprotein, matrix protein, glycoprotein, and polymerase genes, complete cds
11,801 bp linear cRNA 
KX148149.1 GI:1104691825

879. Lyssavirus rabies isolate 93038EST nucleoprotein, phosphoprotein, matrix protein, glycoprotein, and polymerase genes, complete cds
11,801 bp linear cRNA 
KX148148.1 GI:1104691819

880. Lyssavirus rabies isolate 93048FIN nucleoprotein, phosphoprotein, matrix protein, glycoprotein, and polymerase genes, complete cds
11,801 bp linear cRNA 
KX148147.1 GI:1104691813

881. Lyssavirus rabies isolate 93046FIN nucleoprotein, phosphoprotein, matrix protein, glycoprotein, and polymerase genes, complete cds
11,801 bp linear cRNA 
KX148146.1 GI:1104691807

882. Lyssavirus rabies isolate 86054YOU nucleoprotein, phosphoprotein, matrix protein, glycoprotein, and polymerase genes, complete cds
11,801 bp linear cRNA 
KX148145.1 GI:1104691801

883. Lyssavirus rabies isolate 94099SLN nucleoprotein, phosphoprotein, matrix protein, glycoprotein, and polymerase genes, complete cds
11,801 bp linear cRNA 
KX148144.1 GI:1104691795

884. Lyssavirus rabies isolate 93080HON nucleoprotein, phosphoprotein, matrix protein, glycoprotein, and polymerase genes, complete cds
11,802 bp linear cRNA 
KX148143.1 GI:1104691789

885. Lyssavirus rabies isolate 96177POL nucleoprotein, phosphoprotein, matrix protein, glycoprotein, and polymerase genes, complete cds
11,801 bp linear cRNA 
KX148142.1 GI:1104691783

886. Lyssavirus rabies isolate 96135POL nucleoprotein, phosphoprotein, matrix protein, glycoprotein, and polymerase genes, complete cds
11,801 bp linear cRNA 
KX148141.1 GI:1104691777

887. Lyssavirus rabies isolate 86109YOU nucleoprotein, phosphoprotein, matrix protein, glycoprotein, and polymerase genes, complete cds
11,801 bp linear cRNA 
KX148140.1 GI:1104691771

888. Lyssavirus rabies isolate 93093HON nucleoprotein, phosphoprotein, matrix protein, glycoprotein, and polymerase genes, complete cds
11,800 bp linear cRNA 
KX148139.1 GI:1104691765

889. Lyssavirus rabies isolate 93091HON nucleoprotein, phosphoprotein, matrix protein, glycoprotein, and polymerase genes, complete cds
11,801 bp linear cRNA 
KX148138.1 GI:1104691759

890. Lyssavirus rabies isolate 93089HON nucleoprotein, phosphoprotein, matrix protein, glycoprotein, and polymerase genes, complete cds
11,800 bp linear cRNA 
KX148137.1 GI:1104691753

891. Lyssavirus rabies isolate 93083HON nucleoprotein, phosphoprotein, matrix protein, glycoprotein, and polymerase genes, complete cds
11,800 bp linear cRNA 
KX148136.1 GI:1104691747

892. Lyssavirus rabies isolate 92001GER nucleoprotein, phosphoprotein, matrix protein, glycoprotein, and polymerase genes, complete cds
11,801 bp linear cRNA 
KX148135.1 GI:1104691741

893. Lyssavirus rabies isolate 94029FRA nucleoprotein, phosphoprotein, matrix protein, glycoprotein, and polymerase genes, complete cds
11,801 bp linear cRNA 
KX148134.1 GI:1104691735

894. Lyssavirus rabies isolate 86111YOU nucleoprotein, phosphoprotein, matrix protein, glycoprotein, and polymerase genes, complete cds
11,801 bp linear cRNA 
KX148133.1 GI:1104691729

895. Lyssavirus rabies isolate 94094SLN nucleoprotein, phosphoprotein, matrix protein, glycoprotein, and polymerase genes, complete cds
11,801 bp linear cRNA 
KX148132.1 GI:1104691723

896. Lyssavirus rabies isolate 94086SLN nucleoprotein, phosphoprotein, matrix protein, glycoprotein, and polymerase genes, complete cds
11,801 bp linear cRNA 
KX148131.1 GI:1104691717

897. Lyssavirus rabies isolate 94096SLN nucleoprotein, phosphoprotein, matrix protein, glycoprotein, and polymerase genes, complete cds
11,801 bp linear cRNA 
KX148130.1 GI:1104691711

898. Lyssavirus rabies isolate 94091SLN nucleoprotein, phosphoprotein, matrix protein, glycoprotein, and polymerase genes, complete cds
11,801 bp linear cRNA 
KX148129.1 GI:1104691705

899. Lyssavirus rabies isolate 92044FRA nucleoprotein, phosphoprotein, matrix protein, glycoprotein, and polymerase genes, complete cds
11,801 bp linear cRNA 
KX148128.1 GI:1104691699

900. Lyssavirus rabies isolate 91047FRA nucleoprotein, phosphoprotein, matrix protein, glycoprotein, and polymerase genes, complete cds
11,801 bp linear cRNA 
KX148127.1 GI:1104691693

901. Lyssavirus rabies isolate 96002FRA nucleoprotein, phosphoprotein, matrix protein, glycoprotein, and polymerase genes, complete cds
11,801 bp linear cRNA 
KX148126.1 GI:1104691687

902. Lyssavirus rabies isolate 94033BEL nucleoprotein, phosphoprotein, matrix protein, glycoprotein, and polymerase genes, complete cds
11,801 bp linear cRNA 
KX148125.1 GI:1104691681

903. Lyssavirus rabies isolate 92010GER nucleoprotein, phosphoprotein, matrix protein, glycoprotein, and polymerase genes, complete cds
11,801 bp linear cRNA 
KX148124.1 GI:1104691675

904. Lyssavirus rabies isolate 92017GER nucleoprotein, phosphoprotein, matrix protein, glycoprotein, and polymerase genes, complete cds
11,801 bp linear cRNA 
KX148123.1 GI:1104691669

905. Lyssavirus rabies isolate 92012GER nucleoprotein, phosphoprotein, matrix protein, glycoprotein, and polymerase genes, complete cds
11,801 bp linear cRNA 
KX148122.1 GI:1104691663

906. Lyssavirus rabies isolate 96056POL nucleoprotein, phosphoprotein, matrix protein, glycoprotein, and polymerase genes, complete cds
11,800 bp linear cRNA 
KX148121.1 GI:1104691657

907. Lyssavirus rabies isolate 96140POL nucleoprotein, phosphoprotein, matrix protein, glycoprotein, and polymerase genes, complete cds
11,800 bp linear cRNA 
KX148120.1 GI:1104691651

908. Lyssavirus rabies isolate 96045POL nucleoprotein, phosphoprotein, matrix protein, glycoprotein, and polymerase genes, complete cds
11,800 bp linear cRNA 
KX148119.1 GI:1104691645

909. Lyssavirus rabies isolate 96077POL nucleoprotein, phosphoprotein, matrix protein, glycoprotein, and polymerase genes, complete cds
11,803 bp linear cRNA 
KX148118.1 GI:1104691639

910. Lyssavirus rabies isolate 97046POL nucleoprotein, phosphoprotein, matrix protein, glycoprotein, and polymerase genes, complete cds
11,802 bp linear cRNA 
KX148117.1 GI:1104691633

911. Lyssavirus rabies isolate 96256POL nucleoprotein, phosphoprotein, matrix protein, glycoprotein, and polymerase genes, complete cds
11,802 bp linear cRNA 
KX148116.1 GI:1104691627

912. Lyssavirus rabies isolate 96250POL nucleoprotein, phosphoprotein, matrix protein, glycoprotein, and polymerase genes, complete cds
11,802 bp linear cRNA 
KX148115.1 GI:1104691621

913. Lyssavirus rabies isolate 96104POL nucleoprotein, phosphoprotein, matrix protein, glycoprotein, and polymerase genes, complete cds
11,802 bp linear cRNA 
KX148114.1 GI:1104691615

914. Lyssavirus rabies isolate 92002GER nucleoprotein, phosphoprotein, matrix protein, glycoprotein, and polymerase genes, complete cds
11,802 bp linear cRNA 
KX148113.1 GI:1104691609

915. Lyssavirus rabies isolate 91010MEX nucleoprotein, phosphoprotein, matrix protein, glycoprotein, and polymerase genes, complete cds
11,802 bp linear cRNA 
KX148112.1 GI:1104691603

916. Lyssavirus rabies isolate 91015MEX nucleoprotein, phosphoprotein, matrix protein, glycoprotein, and polymerase genes, complete cds
11,802 bp linear cRNA 
KX148111.1 GI:1104691597

917. Lyssavirus rabies isolate 91014MEX nucleoprotein, phosphoprotein, matrix protein, glycoprotein, and polymerase genes, complete cds
11,802 bp linear cRNA 
KX148110.1 GI:1104691591

918. Lyssavirus rabies isolate 86117BRE, complete genome
11,923 bp linear cRNA 
KX148109.1 GI:1104691585

919. Lyssavirus rabies isolate 11001NEP, complete genome
11,925 bp linear cRNA 
KX148108.1 GI:1104691579

920. Lyssavirus rabies isolate 86097BEN, complete genome
11,923 bp linear cRNA 
KX148107.1 GI:1104691573

921. Lyssavirus rabies isolate 91005USA, complete genome
11,926 bp linear cRNA 
KX148106.1 GI:1104691567

922. Lyssavirus rabies isolate 86083GRO, complete genome
11,923 bp linear cRNA 
KX148105.1 GI:1104691561

923. Lyssavirus rabies isolate 86058YOU, complete genome
11,923 bp linear cRNA 
KX148104.1 GI:1104691555

924. Lyssavirus rabies isolate 87021AFS, complete genome
11,922 bp linear cRNA 
KX148103.1 GI:1104691549

925. Lyssavirus rabies isolate 91026MEX, complete genome
11,922 bp linear cRNA 
KX148102.1 GI:1104691543

926. Lyssavirus rabies isolate 86092EGY, complete genome
11,923 bp linear cRNA 
KX148101.1 GI:1104691537

927. Lyssavirus rabies isolate 09035FRA, complete genome
11,922 bp linear cRNA 
KX148100.1 GI:1104691437

928. Rabies lyssavirus isolate RV2909, partial genome
11,921 bp linear cRNA 
KR534256.2 GI:1095897170

929. Rabies lyssavirus isolate RV2906, complete genome
11,923 bp linear cRNA 
KR534254.2 GI:1095897164

930. Rabies lyssavirus isolate RV2903, partial genome
11,922 bp linear cRNA 
KR534253.2 GI:1095897158

931. Rabies lyssavirus isolate RV2899, complete genome
11,923 bp linear cRNA 
KR534252.2 GI:1095897152

932. Rabies lyssavirus isolate RV2898, complete genome
11,923 bp linear cRNA 
KR534251.2 GI:1095897146

933. Rabies lyssavirus isolate RV2897, complete genome
11,923 bp linear cRNA 
KR534250.2 GI:1095897140

934. Rabies lyssavirus isolate RV2895, partial genome
11,917 bp linear cRNA 
KR534249.2 GI:1095897134

935. Rabies lyssavirus isolate RV2893, complete genome
11,923 bp linear cRNA 
KR534248.2 GI:1095897128

936. Rabies lyssavirus isolate RV2892, complete genome
11,923 bp linear cRNA 
KR534247.2 GI:1095897122

937. Rabies lyssavirus isolate RV2891, complete genome
11,923 bp linear cRNA 
KR534246.2 GI:1095897116

938. Rabies lyssavirus isolate RV2890, complete genome
11,923 bp linear cRNA 
KR534245.2 GI:1095897110

939. Rabies lyssavirus isolate RV2889, complete genome
11,914 bp linear cRNA 
KR534244.2 GI:1095897104

940. Rabies lyssavirus isolate RV2800, partial genome
11,867 bp linear cRNA 
KR534238.2 GI:1095897098

941. Rabies lyssavirus isolate RV2798, complete genome
11,923 bp linear cRNA 
KR534237.2 GI:1095897092

942. Rabies lyssavirus isolate RV2797, complete genome
11,923 bp linear cRNA 
KR534236.2 GI:1095897086

943. Rabies lyssavirus isolate RV2796, complete genome
11,923 bp linear cRNA 
KR534235.2 GI:1095897080

944. Rabies lyssavirus isolate RV2795, complete genome
11,923 bp linear cRNA 
KR534234.2 GI:1095897074

945. Rabies lyssavirus isolate RV2794, complete genome
11,923 bp linear cRNA 
KR534233.2 GI:1095897068

946. Rabies lyssavirus isolate RV2792, complete genome
11,923 bp linear cRNA 
KR534232.2 GI:1095897062

947. Rabies lyssavirus isolate RV2791, partial genome
11,884 bp linear cRNA 
KR534231.2 GI:1095897056

948. Rabies lyssavirus isolate RV2790, partial genome
11,885 bp linear cRNA 
KR534230.2 GI:1095897050

949. Rabies lyssavirus isolate RV2789, partial genome
11,849 bp linear cRNA 
KR534229.2 GI:1095897044

950. Rabies lyssavirus isolate RV2788, partial genome
11,914 bp linear cRNA 
KR534228.2 GI:1095897038

951. Rabies lyssavirus isolate RV2493, complete genome
11,923 bp linear cRNA 
KR534220.2 GI:1095897032

952. Rabies lyssavirus isolate RV2492, complete genome
11,923 bp linear cRNA 
KR534219.2 GI:1095897026

953. Rabies lyssavirus isolate RV2491, complete genome
11,923 bp linear cRNA 
KR534218.2 GI:1095897020

954. Rabies lyssavirus isolate RV2490, complete genome
11,923 bp linear cRNA 
KR534217.2 GI:1095897014

955. Lyssavirus rabies isolate AT6, complete genome
11,922 bp linear cRNA 
KU523255.1 GI:995908286

956. Modified Microbial Nucleic Acid
11,932 bp linear DNA 
FV537081.1 GI:291211530

957. Modified Microbial Nucleic Acid
11,932 bp linear DNA 
FV537080.1 GI:291211529

958. Modified Microbial Nucleic Acid
11,932 bp linear DNA 
FV537079.1 GI:291211528

959. Modified Microbial Nucleic Acid
11,932 bp linear DNA 
FV537078.1 GI:291211527

960. Sequence 1 from Patent WO2007047459
11,931 bp linear DNA 
CS614408.1 GI:149847845

961. Lyssavirus rabies isolate 14N0601RFX, complete genome
11,926 bp linear cRNA 
KU198479.1 GI:1024250099

962. Lyssavirus rabies isolate 13NO643AFX, complete genome
11,927 bp linear cRNA 
KU198478.1 GI:1024250093

963. Lyssavirus rabies isolate 13N0473AFX, complete genome
11,927 bp linear cRNA 
KU198477.1 GI:1024250087

964. Lyssavirus rabies isolate 13L0094AFX, complete genome
11,926 bp linear cRNA 
KU198476.1 GI:1024250081

965. Lyssavirus rabies isolate 13L0040AFX, complete genome
11,926 bp linear cRNA 
KU198475.1 GI:1024250075

966. Lyssavirus rabies isolate 12N0280RFX, complete genome
11,926 bp linear cRNA 
KU198474.1 GI:1024250069

967. Lyssavirus rabies isolate 12N0215RFX, complete genome
11,927 bp linear cRNA 
KU198473.1 GI:1024250063

968. Lyssavirus rabies isolate 12L1020AFX, complete genome
11,926 bp linear cRNA 
KU198472.1 GI:1024250057

969. Lyssavirus rabies isolate 07V1483RFX, complete genome
11,926 bp linear cRNA 
KU198471.1 GI:1024250051

970. Lyssavirus rabies isolate 02N2980RFX, complete genome
11,926 bp linear cRNA 
KU198470.1 GI:1024250045

971. Lyssavirus rabies isolate 01N10254RFX, complete genome
11,924 bp linear cRNA 
KU198469.1 GI:1024250039

972. Lyssavirus rabies isolate 00N3340RFX, complete genome
11,926 bp linear cRNA 
KU198468.1 GI:1024250033

973. Lyssavirus rabies isolate 97L1793AFX, complete genome
11,926 bp linear cRNA 
KU198467.1 GI:1024250027

974. Lyssavirus rabies isolate 93N1395AFX, complete genome
11,927 bp linear cRNA 
KU198466.1 GI:1024250021

975. Lyssavirus rabies isolate 92N7894RFX, complete genome
11,926 bp linear cRNA 
KU198465.1 GI:1024250015

976. Lyssavirus rabies isolate 91L0085AFX, complete genome
11,927 bp linear cRNA 
KU198464.1 GI:1024250009

977. Lyssavirus rabies isolate 90V820RFX, complete genome
11,926 bp linear cRNA 
KU198463.1 GI:1024250003

978. Lyssavirus rabies isolate 90V814AFX, complete genome
11,926 bp linear cRNA 
KU198462.1 GI:1024249997

979. Lyssavirus rabies isolate 90L2968AFX, complete genome
11,927 bp linear cRNA 
KU198461.1 GI:1024249991

980. Lyssavirus rabies isolate 89V809AFX, complete genome
11,926 bp linear cRNA 
KU198460.1 GI:1024249985

981. Lyssavirus rabies isolate CXZ1704H, complete genome
11,925 bp linear cRNA 
MH671332.1 GI:1484347867

982. Lyssavirus rabies isolate CQHm2016 D/China/2016, complete genome
11,925 bp linear cRNA 
KY952220.1 GI:1373418317

983. Lyssavirus rabies isolate CQHy2014W/China/2014, complete genome
11,928 bp linear cRNA 
KY952219.1 GI:1373418311

984. Lyssavirus rabies isolate CXZ1501H, complete genome
11,927 bp linear cRNA 
KY175230.1 GI:1314674073

985. Lyssavirus rabies isolate CXZ1201D, complete genome
11,927 bp linear cRNA 
KY175229.1 GI:1314674067

986. European bat 1 lyssavirus isolate 019N complete genome
11,966 bp linear cRNA 
MF197745.1 GI:1388787980

987. European bat 1 lyssavirus isolate 067N complete genome
11,964 bp linear cRNA 
MF197744.1 GI:1388787975

988. Lyssavirus rabies isolate rv3154, complete genome
11,919 bp linear cRNA 
KY210311.1 GI:1280467503

989. Lyssavirus rabies isolate rv3153, complete genome
11,891 bp linear cRNA 
KY210310.1 GI:1280467497

990. Lyssavirus rabies isolate rv3152, complete genome
11,906 bp linear cRNA 
KY210309.1 GI:1280467491

991. Lyssavirus rabies isolate rv3151, complete genome
11,875 bp linear cRNA 
KY210308.1 GI:1280467485

992. Lyssavirus rabies isolate rv3150, complete genome
11,923 bp linear cRNA 
KY210307.1 GI:1280467479

993. Lyssavirus rabies isolate rv3146, complete genome
11,923 bp linear cRNA 
KY210306.1 GI:1280467473

994. Lyssavirus rabies isolate rv3145, complete genome
11,923 bp linear cRNA 
KY210305.1 GI:1280467467

995. Lyssavirus rabies isolate rv3139, complete genome
11,923 bp linear cRNA 
KY210304.1 GI:1280467461

996. Lyssavirus rabies isolate rv3138, complete genome
11,923 bp linear cRNA 
KY210303.1 GI:1280467455

997. Lyssavirus rabies isolate rv3137, complete genome
11,920 bp linear cRNA 
KY210302.1 GI:1280467449

998. Lyssavirus rabies isolate rv3136, complete genome
11,923 bp linear cRNA 
KY210301.1 GI:1280467443

999. Lyssavirus rabies isolate rv3135, complete genome
11,923 bp linear cRNA 
KY210300.1 GI:1280467437

1000. Lyssavirus rabies isolate rv3134, complete genome
11,914 bp linear cRNA 
KY210299.1 GI:1280467431

1001. Lyssavirus rabies isolate rv3130, complete genome
11,920 bp linear cRNA 
KY210298.1 GI:1280467425

1002. Lyssavirus rabies isolate rv3129, complete genome
11,923 bp linear cRNA 
KY210297.1 GI:1280467419

1003. Lyssavirus rabies isolate rv3124, complete genome
11,923 bp linear cRNA 
KY210296.1 GI:1280467413

1004. Lyssavirus rabies isolate rv3122, complete genome
11,923 bp linear cRNA 
KY210295.1 GI:1280467407

1005. Lyssavirus rabies isolate rv3121, complete genome
11,920 bp linear cRNA 
KY210294.1 GI:1280467401

1006. Lyssavirus rabies isolate rv3119, complete genome
11,915 bp linear cRNA 
KY210293.1 GI:1280467395

1007. Lyssavirus rabies isolate rv3115, complete genome
11,923 bp linear cRNA 
KY210292.1 GI:1280467389

1008. Lyssavirus rabies isolate rv3114, complete genome
11,923 bp linear cRNA 
KY210291.1 GI:1280467383

1009. Lyssavirus rabies isolate rv3113, complete genome
11,920 bp linear cRNA 
KY210290.1 GI:1280467377

1010. Lyssavirus rabies isolate rv3110, complete genome
11,920 bp linear cRNA 
KY210289.1 GI:1280467371

1011. Lyssavirus rabies isolate rv3109, complete genome
11,922 bp linear cRNA 
KY210288.1 GI:1280467365

1012. Lyssavirus rabies isolate rv3105, complete genome
11,873 bp linear cRNA 
KY210287.1 GI:1280467359

1013. Lyssavirus rabies isolate rv3103, complete genome
11,922 bp linear cRNA 
KY210286.1 GI:1280467353

1014. Lyssavirus rabies isolate rv3102, complete genome
11,923 bp linear cRNA 
KY210285.1 GI:1280467347

1015. Lyssavirus rabies isolate rv3101, complete genome
11,914 bp linear cRNA 
KY210284.1 GI:1280467341

1016. Lyssavirus rabies isolate rv3099, complete genome
11,923 bp linear cRNA 
KY210283.1 GI:1280467335

1017. Lyssavirus rabies isolate rv3098, complete genome
11,869 bp linear cRNA 
KY210282.1 GI:1280467329

1018. Lyssavirus rabies isolate rv3097, complete genome
11,923 bp linear cRNA 
KY210281.1 GI:1280467323

1019. Lyssavirus rabies isolate rv3096, complete genome
11,923 bp linear cRNA 
KY210280.1 GI:1280467317

1020. Lyssavirus rabies isolate rv3094, complete genome
11,903 bp linear cRNA 
KY210279.1 GI:1280467311

1021. Lyssavirus rabies isolate rv3092, complete genome
11,920 bp linear cRNA 
KY210278.1 GI:1280467305

1022. Lyssavirus rabies isolate rv3090, complete genome
11,923 bp linear cRNA 
KY210277.1 GI:1280467299

1023. Lyssavirus rabies isolate rv3088, complete genome
11,923 bp linear cRNA 
KY210276.1 GI:1280467293

1024. Lyssavirus rabies isolate rv3087, complete genome
11,914 bp linear cRNA 
KY210275.1 GI:1280467287

1025. Lyssavirus rabies isolate rv3086, complete genome
11,923 bp linear cRNA 
KY210274.1 GI:1280467281

1026. Lyssavirus rabies isolate rv3085, complete genome
11,923 bp linear cRNA 
KY210273.1 GI:1280467275

1027. Lyssavirus rabies isolate rv3084, complete genome
11,923 bp linear cRNA 
KY210272.1 GI:1280467269

1028. Lyssavirus rabies isolate rv3082, complete genome
11,923 bp linear cRNA 
KY210271.1 GI:1280467263

1029. Lyssavirus rabies isolate rv3080, complete genome
11,923 bp linear cRNA 
KY210270.1 GI:1280467257

1030. Lyssavirus rabies isolate rv3079, complete genome
11,923 bp linear cRNA 
KY210269.1 GI:1280467251

1031. Lyssavirus rabies isolate rv3078, complete genome
11,923 bp linear cRNA 
KY210268.1 GI:1280467245

1032. Lyssavirus rabies isolate rv3075, complete genome
11,923 bp linear cRNA 
KY210267.1 GI:1280467239

1033. Lyssavirus rabies isolate rv3074, complete genome
11,923 bp linear cRNA 
KY210266.1 GI:1280467233

1034. Lyssavirus rabies isolate rv3073, complete genome
11,923 bp linear cRNA 
KY210265.1 GI:1280467227

1035. Lyssavirus rabies isolate rv3072, complete genome
11,923 bp linear cRNA 
KY210264.1 GI:1280467221

1036. Lyssavirus rabies isolate rv3071, complete genome
11,923 bp linear cRNA 
KY210263.1 GI:1280467215

1037. Lyssavirus rabies isolate rv3070, complete genome
11,923 bp linear cRNA 
KY210262.1 GI:1280467209

1038. Lyssavirus rabies isolate rv3068, complete genome
11,923 bp linear cRNA 
KY210261.1 GI:1280467203

1039. Lyssavirus rabies isolate rv3067, complete genome
11,897 bp linear cRNA 
KY210260.1 GI:1280467197

1040. Lyssavirus rabies isolate rv3066, complete genome
11,920 bp linear cRNA 
KY210259.1 GI:1280467191

1041. Lyssavirus rabies isolate rv3064, complete genome
11,922 bp linear cRNA 
KY210258.1 GI:1280467185

1042. Lyssavirus rabies isolate rv3063, complete genome
11,923 bp linear cRNA 
KY210257.1 GI:1280467179

1043. Lyssavirus rabies isolate rv3061, complete genome
11,923 bp linear cRNA 
KY210256.1 GI:1280467173

1044. Lyssavirus rabies isolate rv3060, complete genome
11,923 bp linear cRNA 
KY210255.1 GI:1280467167

1045. Lyssavirus rabies isolate rv3059, complete genome
11,922 bp linear cRNA 
KY210254.1 GI:1280467161

1046. Lyssavirus rabies isolate rv3058, complete genome
11,923 bp linear cRNA 
KY210253.1 GI:1280467155

1047. Lyssavirus rabies isolate rv3057, complete genome
11,923 bp linear cRNA 
KY210252.1 GI:1280467149

1048. Lyssavirus rabies isolate rv3053, complete genome
11,923 bp linear cRNA 
KY210251.1 GI:1280467143

1049. Lyssavirus rabies isolate rv3052, complete genome
11,920 bp linear cRNA 
KY210250.1 GI:1280467137

1050. Lyssavirus rabies isolate rv3051, complete genome
11,923 bp linear cRNA 
KY210249.1 GI:1280467131

1051. Lyssavirus rabies isolate rv3050, complete genome
11,923 bp linear cRNA 
KY210248.1 GI:1280467125

1052. Lyssavirus rabies isolate rv3049, complete genome
11,923 bp linear cRNA 
KY210247.1 GI:1280467119

1053. Lyssavirus rabies isolate rv3048, complete genome
11,923 bp linear cRNA 
KY210246.1 GI:1280467113

1054. Lyssavirus rabies isolate rv3047, complete genome
11,923 bp linear cRNA 
KY210245.1 GI:1280467107

1055. Lyssavirus rabies isolate rv2888, complete genome
11,858 bp linear cRNA 
KY210244.1 GI:1280467101

1056. Lyssavirus rabies isolate rv2887, complete genome
11,914 bp linear cRNA 
KY210243.1 GI:1280467095

1057. Lyssavirus rabies isolate rv2886, complete genome
11,923 bp linear cRNA 
KY210242.1 GI:1280467089

1058. Lyssavirus rabies isolate rv2885, complete genome
11,905 bp linear cRNA 
KY210241.1 GI:1280467083

1059. Lyssavirus rabies isolate rv2884, complete genome
11,884 bp linear cRNA 
KY210240.1 GI:1280467077

1060. Lyssavirus rabies isolate rv2883, complete genome
11,923 bp linear cRNA 
KY210239.1 GI:1280467071

1061. Lyssavirus rabies isolate rv2882, complete genome
11,923 bp linear cRNA 
KY210238.1 GI:1280467065

1062. Lyssavirus rabies isolate rv2881, complete genome
11,920 bp linear cRNA 
KY210237.1 GI:1280467059

1063. Lyssavirus rabies isolate rv2880, complete genome
11,914 bp linear cRNA 
KY210236.1 GI:1280467053

1064. Lyssavirus rabies isolate rv2879, complete genome
11,923 bp linear cRNA 
KY210235.1 GI:1280467047

1065. Lyssavirus rabies isolate rv2878, complete genome
11,914 bp linear cRNA 
KY210234.1 GI:1280467041

1066. Lyssavirus rabies isolate rv2877, complete genome
11,923 bp linear cRNA 
KY210233.1 GI:1280467035

1067. Lyssavirus rabies isolate rv2873, complete genome
11,923 bp linear cRNA 
KY210232.1 GI:1280467029

1068. Lyssavirus rabies isolate rv2870, complete genome
11,923 bp linear cRNA 
KY210231.1 GI:1280467023

1069. Lyssavirus rabies isolate rv2868, complete genome
11,923 bp linear cRNA 
KY210230.1 GI:1280467017

1070. Lyssavirus rabies isolate rv2867, complete genome
11,923 bp linear cRNA 
KY210229.1 GI:1280467011

1071. Lyssavirus rabies isolate rv2866, complete genome
11,856 bp linear cRNA 
KY210228.1 GI:1280467005

1072. Lyssavirus rabies isolate rv2863, complete genome
11,914 bp linear cRNA 
KY210227.1 GI:1280466999

1073. Lyssavirus rabies isolate rv2859, complete genome
11,920 bp linear cRNA 
KY210226.1 GI:1280466993

1074. Lyssavirus rabies isolate rv2858, complete genome
11,923 bp linear cRNA 
KY210225.1 GI:1280466987

1075. Lyssavirus rabies isolate rv2786, complete genome
11,923 bp linear cRNA 
KY210224.1 GI:1280466981

1076. Lyssavirus rabies isolate rv2497, complete genome
11,914 bp linear cRNA 
KY210223.1 GI:1280466975

1077. Lyssavirus rabies isolate rv2489, complete genome
11,923 bp linear cRNA 
KY210222.1 GI:1280466969

1078. Lyssavirus rabies isolate rv2485, complete genome
11,912 bp linear cRNA 
KY210221.1 GI:1280466963

1079. Lyssavirus rabies isolate rv2483, complete genome
11,914 bp linear cRNA 
KY210220.1 GI:1280466957

1080. Lyssavirus rabies isolate IGU-R202-Mongoose, complete genome
11,928 bp linear cRNA 
KY775604.1 GI:1194709789

1081. Lyssavirus rabies isolate IGU-R201-Nilgai, complete genome
11,928 bp linear cRNA 
KY775603.1 GI:1194709783

1082. Lyssavirus rabies isolate VT.2011.0122, complete genome
11,923 bp linear cRNA 
KY026483.1 GI:1151125864

1083. Lyssavirus rabies isolate VT.2008.0237, complete genome
11,923 bp linear cRNA 
KY026482.1 GI:1151125858

1084. Lyssavirus rabies isolate VT.2008.0209, complete genome
11,925 bp linear cRNA 
KY026481.1 GI:1151125852

1085. Lyssavirus rabies isolate VT.2007.0522, complete genome
11,925 bp linear cRNA 
KY026480.1 GI:1151125846

1086. Lyssavirus rabies isolate VT.2006.0259, complete genome
11,924 bp linear cRNA 
KY026479.1 GI:1151125840

1087. Lyssavirus rabies isolate VT.2006.0225, complete genome
11,923 bp linear cRNA 
KY026478.1 GI:1151125834

1088. Lyssavirus rabies isolate ON.2005.4941, complete genome
11,925 bp linear cRNA 
KY026477.1 GI:1151125828

1089. Lyssavirus rabies isolate ON.2004.7702, complete genome
11,925 bp linear cRNA 
KY026476.1 GI:1151125822

1090. Lyssavirus rabies isolate ON.2004.6953, complete genome
11,925 bp linear cRNA 
KY026475.1 GI:1151125816

1091. Lyssavirus rabies isolate ON.2004.6277, complete genome
11,926 bp linear cRNA 
KY026474.1 GI:1151125810

1092. Lyssavirus rabies isolate ON.2004.6275, complete genome
11,925 bp linear cRNA 
KY026473.1 GI:1151125804

1093. Lyssavirus rabies isolate ON.2003.5257, complete genome
11,925 bp linear cRNA 
KY026472.1 GI:1151125798

1094. Lyssavirus rabies isolate ON.2003.4680, complete genome
11,925 bp linear cRNA 
KY026471.1 GI:1151125792

1095. Lyssavirus rabies isolate ON.2003.3574, complete genome
11,925 bp linear cRNA 
KY026470.1 GI:1151125786

1096. Lyssavirus rabies isolate ON.2003.3406, complete genome
11,925 bp linear cRNA 
KY026469.1 GI:1151125780

1097. Lyssavirus rabies isolate ON.2003.2794, complete genome
11,926 bp linear cRNA 
KY026468.1 GI:1151125774

1098. Lyssavirus rabies isolate ON.2003.2760, complete genome
11,925 bp linear cRNA 
KY026467.1 GI:1151125768

1099. Lyssavirus rabies isolate ON.2003.2673, complete genome
11,925 bp linear cRNA 
KY026466.1 GI:1151125762

1100. Lyssavirus rabies isolate ON.2003.1519, complete genome
11,925 bp linear cRNA 
KY026465.1 GI:1151125756

1101. Lyssavirus rabies isolate ON.2003.0941, complete genome
11,925 bp linear cRNA 
KY026464.1 GI:1151125750

1102. Lyssavirus rabies isolate ON.2002.8206, complete genome
11,925 bp linear cRNA 
KY026463.1 GI:1151125744

1103. Lyssavirus rabies isolate ON.2002.7849, complete genome
11,925 bp linear cRNA 
KY026462.1 GI:1151125738

1104. Lyssavirus rabies isolate ON.2002.7095, complete genome
11,925 bp linear cRNA 
KY026461.1 GI:1151125732

1105. Lyssavirus rabies isolate ON.2002.3853, complete genome
11,925 bp linear cRNA 
KY026460.1 GI:1151125726

1106. Lyssavirus rabies isolate ON.2002.3398, complete genome
11,925 bp linear cRNA 
KY026459.1 GI:1151125720

1107. Lyssavirus rabies isolate ON.2001.9303, complete genome
11,925 bp linear cRNA 
KY026458.1 GI:1151125714

1108. Lyssavirus rabies isolate ON.2001.8399, complete genome
11,925 bp linear cRNA 
KY026457.1 GI:1151125708

1109. Lyssavirus rabies isolate ON.2001.7160, complete genome
11,925 bp linear cRNA 
KY026456.1 GI:1151125702

1110. Lyssavirus rabies isolate ON.2001.7006, complete genome
11,924 bp linear cRNA 
KY026455.1 GI:1151125696

1111. Lyssavirus rabies isolate ON.2001.6195, complete genome
11,926 bp linear cRNA 
KY026454.1 GI:1151125690

1112. Lyssavirus rabies isolate ON.2001.4148, complete genome
11,925 bp linear cRNA 
KY026453.1 GI:1151125684

1113. Lyssavirus rabies isolate ON.2001.3913, complete genome
11,925 bp linear cRNA 
KY026452.1 GI:1151125678

1114. Lyssavirus rabies isolate ON.2001.3744, complete genome
11,925 bp linear cRNA 
KY026451.1 GI:1151125672

1115. Lyssavirus rabies isolate ON.2001.1895, complete genome
11,925 bp linear cRNA 
KY026450.1 GI:1151125666

1116. Lyssavirus rabies isolate ON.2001.1891, complete genome
11,925 bp linear cRNA 
KY026449.1 GI:1151125660

1117. Lyssavirus rabies isolate ON.2001.12053, complete genome
11,925 bp linear cRNA 
KY026448.1 GI:1151125654

1118. Lyssavirus rabies isolate ON.2001.12052, complete genome
11,925 bp linear cRNA 
KY026447.1 GI:1151125648

1119. Lyssavirus rabies isolate ON.2001.1190, complete genome
11,925 bp linear cRNA 
KY026446.1 GI:1151125642

1120. Lyssavirus rabies isolate ON.2001.0889, complete genome
11,925 bp linear cRNA 
KY026445.1 GI:1151125636

1121. Lyssavirus rabies isolate ON.2001.0312, complete genome
11,925 bp linear cRNA 
KY026444.1 GI:1151125630

1122. Lyssavirus rabies isolate ON.2000.6152, complete genome
11,925 bp linear cRNA 
KY026443.1 GI:1151125624

1123. Lyssavirus rabies isolate ON.2000.5320, complete genome
11,925 bp linear cRNA 
KY026442.1 GI:1151125618

1124. Lyssavirus rabies isolate ON.2000.4474, complete genome
11,925 bp linear cRNA 
KY026441.1 GI:1151125612

1125. Lyssavirus rabies isolate ON.2000.4461, complete genome
11,925 bp linear cRNA 
KY026440.1 GI:1151125606

1126. Lyssavirus rabies isolate ON.2000.4360, complete genome
11,925 bp linear cRNA 
KY026439.1 GI:1151125600

1127. Lyssavirus rabies isolate ON.2000.2398, complete genome
11,925 bp linear cRNA 
KY026438.1 GI:1151125594

1128. Lyssavirus rabies isolate ON.2000.2342, complete genome
11,925 bp linear cRNA 
KY026437.1 GI:1151125588

1129. Lyssavirus rabies isolate ON.2000.2201, complete genome
11,925 bp linear cRNA 
KY026436.1 GI:1151125582

1130. Lyssavirus rabies isolate ON.2000.2067, complete genome
11,925 bp linear cRNA 
KY026435.1 GI:1151125576

1131. Lyssavirus rabies isolate ON.2000.1818, complete genome
11,925 bp linear cRNA 
KY026434.1 GI:1151125570

1132. Lyssavirus rabies isolate ON.2000.1730, complete genome
11,925 bp linear cRNA 
KY026433.1 GI:1151125564

1133. Lyssavirus rabies isolate ON.2000.1357, complete genome
11,925 bp linear cRNA 
KY026432.1 GI:1151125558

1134. Lyssavirus rabies isolate ON.2000.0969, complete genome
11,925 bp linear cRNA 
KY026431.1 GI:1151125552

1135. Lyssavirus rabies isolate ON.2000.0771, complete genome
11,925 bp linear cRNA 
KY026430.1 GI:1151125546

1136. Lyssavirus rabies isolate ON.2000.0484, complete genome
11,925 bp linear cRNA 
KY026429.1 GI:1151125540

1137. Lyssavirus rabies isolate ON.2000.0222, complete genome
11,925 bp linear cRNA 
KY026428.1 GI:1151125534

1138. Lyssavirus rabies isolate ON.2000.0155, complete genome
11,923 bp linear cRNA 
KY026427.1 GI:1151125528

1139. Lyssavirus rabies isolate ON.2000.0112, complete genome
11,924 bp linear cRNA 
KY026426.1 GI:1151125522

1140. Lyssavirus rabies isolate ON.1999.6479, complete genome
11,925 bp linear cRNA 
KY026425.1 GI:1151125516

1141. Lyssavirus rabies isolate ON.1999.6417, complete genome
11,923 bp linear cRNA 
KY026424.1 GI:1151125510

1142. Lyssavirus rabies isolate ON.1999.5025, complete genome
11,925 bp linear cRNA 
KY026423.1 GI:1151125504

1143. Lyssavirus rabies isolate ON.1999.3306, complete genome
11,925 bp linear cRNA 
KY026422.1 GI:1151125498

1144. Lyssavirus rabies isolate NY.2011.1548, complete genome
11,923 bp linear cRNA 
KY026421.1 GI:1151125492

1145. Lyssavirus rabies isolate NY.2004.2473, complete genome
11,924 bp linear cRNA 
KY026420.1 GI:1151125486

1146. Lyssavirus rabies isolate NY.2004.0953, complete genome
11,924 bp linear cRNA 
KY026419.1 GI:1151125480

1147. Lyssavirus rabies isolate NY.1998.9581, complete genome
11,923 bp linear cRNA 
KY026418.1 GI:1151125474

1148. Lyssavirus rabies isolate NY.1998.8982, complete genome
11,923 bp linear cRNA 
KY026417.1 GI:1151125468

1149. Lyssavirus rabies isolate NY.1995.7951, complete genome
11,923 bp linear cRNA 
KY026416.1 GI:1151125462

1150. Lyssavirus rabies isolate NB.2014.0941, complete genome
11,924 bp linear cRNA 
KY026415.1 GI:1151125456

1151. Lyssavirus rabies isolate ME.2013.0131, complete genome
11,924 bp linear cRNA 
KY026414.1 GI:1151125450

1152. Lyssavirus rabies isolate RV1420-GRL-4-AF-2002, complete genome
11,926 bp linear cRNA 
KX036367.1 GI:1035470086

1153. Lyssavirus rabies isolate RV1419-GRL-3-AF-2002, complete genome
11,926 bp linear cRNA 
KX036366.1 GI:1035470080

1154. Lyssavirus rabies isolate RV1418-GRL-4-AF-2002, complete genome
11,926 bp linear cRNA 
KX036365.1 GI:1035470074

1155. Lyssavirus rabies isolate RV1417-GRL-3-AF-2002, complete genome
11,926 bp linear cRNA 
KX036364.1 GI:1035470068

1156. Lyssavirus rabies isolate RV1416-GRL-5-AF-2002, complete genome
11,926 bp linear cRNA 
KX036363.1 GI:1035470062

1157. Lyssavirus rabies isolate RV1415-GRL-4-F-2001, partial genome
11,901 bp linear cRNA 
KX036362.1 GI:1035470056

1158. Lyssavirus rabies isolate RV1391-GRL-1-F-1990, complete genome
11,926 bp linear cRNA 
KX036361.1 GI:1035470050

1159. Lyssavirus rabies strain CTN181-3, complete genome
11,924 bp linear cRNA 
KU946961.1 GI:1017029997

1160. Rabies lyssavirus isolate A15-0755, complete genome
11,921 bp linear cRNA 
OM202983.1 GI:2252590923

1161. Rabies lyssavirus isolate A19-2238, complete genome
11,921 bp linear cRNA 
OM202982.1 GI:2252590917

1162. Lyssavirus rabies isolate 18114RDC_KN, complete genome
11,923 bp linear cRNA 
OK317999.1 GI:2128399393

1163. Lyssavirus rabies isolate 18037RDC_11Cn1, complete genome
11,886 bp linear cRNA 
OK317998.1 GI:2128399387

1164. Lyssavirus rabies isolate 18111RDC_9Ct9, complete genome
11,877 bp linear cRNA 
OK317997.1 GI:2128399381

1165. Lyssavirus rabies isolate 18101RDC_9Cn22, complete genome
11,882 bp linear cRNA 
OK317996.1 GI:2128399375

1166. Lyssavirus rabies isolate 18093RDC_9Cn11, complete genome
11,923 bp linear cRNA 
OK317995.1 GI:2128399369

1167. Lyssavirus rabies isolate 18026RDC_7Cn68, complete genome
11,899 bp linear cRNA 
OK317994.1 GI:2128399363

1168. Lyssavirus rabies isolate 18065RDC_7Cn41, complete genome
11,868 bp linear cRNA 
OK317993.1 GI:2128399357

1169. Lyssavirus rabies isolate 18033RDC_1Cn3, complete genome
11,923 bp linear cRNA 
OK317992.1 GI:2128399351

1170. Rabies lyssavirus isolate 18018LIB, complete genome
11,923 bp linear cRNA 
OK135148.1 GI:2128399345

1171. Rabies lyssavirus isolate 18009LIB, complete genome
11,923 bp linear cRNA 
OK135147.1 GI:2128399339

1172. Rabies lyssavirus isolate 18008LIB, complete genome
11,885 bp linear cRNA 
OK135146.1 GI:2128399333

1173. Rabies lyssavirus isolate 18007LIB, complete genome
11,923 bp linear cRNA 
OK135145.1 GI:2128399327

1174. Rabies lyssavirus isolate 18005LIB, complete genome
11,922 bp linear cRNA 
OK135144.1 GI:2128399321

1175. Rabies lyssavirus isolate BT124, complete genome
11,881 bp linear cRNA 
MW057695.1 GI:2199184210

1176. Rabies lyssavirus isolate BT005, complete genome
11,905 bp linear cRNA 
MW057694.1 GI:2199184204

1177. Rabies lyssavirus isolate DR1017, complete genome
11,801 bp linear cRNA 
MW177595.1 GI:2195222514

1178. Rabies lyssavirus isolate DR1351, complete genome
11,801 bp linear cRNA 
MW177593.1 GI:2195222508

1179. Rabies lyssavirus isolate LRBR0852-18, complete genome
11,810 bp linear cRNA 
MW506940.1 GI:2191700166

1180. Rabies lyssavirus isolate D1977-18, complete genome
11,849 bp linear cRNA 
MW506939.1 GI:2191700160

1181. Rabies lyssavirus isolate D2918-18, complete genome
11,810 bp linear cRNA 
MW506938.1 GI:2191700154

1182. Rabies lyssavirus isolate D3530-18, complete genome
11,809 bp linear cRNA 
MW506937.1 GI:2191700148

1183. Rabies lyssavirus Toyohashi viral cRNA, complete genome
11,922 bp linear cRNA 
LC619707.1 GI:2104611585

1184. Lyssavirus rabies isolate WAEF03, complete genome
11,922 bp linear cRNA 
MZ494188.1 GI:2087420067

1185. Lyssavirus rabies isolate SA272282SEN_2015, complete genome
11,923 bp linear cRNA 
MH514985.1 GI:1710738230

1186. Lyssavirus rabies isolate SH218152SEN_2011, complete genome
11,923 bp linear cRNA 
MH514984.1 GI:1710738224

1187. Lyssavirus rabies isolate SA217695SEN_2011, complete genome
11,923 bp linear cRNA 
MH514983.1 GI:1710738218

1188. Lyssavirus rabies isolate SH189343SEN_2007, complete genome
11,923 bp linear cRNA 
MH514982.1 GI:1710738212

1189. Lyssavirus rabies isolate SA252888SEN_2013, complete genome
11,923 bp linear cRNA 
MH514981.1 GI:1710738206

1190. Lyssavirus rabies isolate SA267115SEN_2014, complete genome
11,923 bp linear cRNA 
MH514980.1 GI:1710738200

1191. Lyssavirus rabies isolate SA262518SEN_2014, complete genome
11,923 bp linear cRNA 
MH514979.1 GI:1710738194

1192. Lyssavirus rabies isolate SA262503SEN_2014, complete genome
11,923 bp linear cRNA 
MH514978.1 GI:1710738188

1193. Lyssavirus rabies isolate SA262037SEN_2013, complete genome
11,923 bp linear cRNA 
MH514977.1 GI:1710738182

1194. Lyssavirus rabies isolate SA204014SEN_2010, complete genome
11,923 bp linear cRNA 
MH514976.1 GI:1710738176

1195. Lyssavirus rabies isolate SA252913SEN_2013, complete genome
11,923 bp linear cRNA 
MH514975.1 GI:1710738170

1196. Lyssavirus rabies isolate SA217750SEN_2011, complete genome
11,923 bp linear cRNA 
MH514974.1 GI:1710738164

1197. Lyssavirus rabies isolate SA212203SEN_2011, complete genome
11,923 bp linear cRNA 
MH514973.1 GI:1710738158

1198. Lyssavirus rabies isolate SA194858SEN_2008, complete genome
11,923 bp linear cRNA 
MH514972.1 GI:1710738152

1199. Lyssavirus rabies isolate SA206776SEN_2010, complete genome
11,923 bp linear cRNA 
MH514971.1 GI:1710738146

1200. Lyssavirus rabies isolate SA217694SEN_2011, complete genome
11,923 bp linear cRNA 
MH514970.1 GI:1710738140

1201. Lyssavirus rabies isolate SH177846SEN_2005, complete genome
11,923 bp linear cRNA 
MH514969.1 GI:1710738134

1202. Lyssavirus rabies isolate SH155966SEN_2001, complete genome
11,923 bp linear cRNA 
MH514968.1 GI:1710738128

1203. Lyssavirus rabies isolate VT.2011.0198, complete genome
11,924 bp linear cRNA 
MF143415.2 GI:2050259833

1204. Lyssavirus rabies isolate VT.2011.0079, complete genome
11,924 bp linear cRNA 
MF143414.2 GI:2050259830

1205. Lyssavirus rabies isolate VT.2010.0370, complete genome
11,924 bp linear cRNA 
MF143413.2 GI:2050259827

1206. Lyssavirus rabies isolate VT.2010.0145, complete genome
11,924 bp linear cRNA 
MF143412.2 GI:2050259824

1207. Lyssavirus rabies isolate VT.2010.0093, complete genome
11,923 bp linear cRNA 
MF143411.2 GI:2050259821

1208. Lyssavirus rabies isolate VT.2010.0090, complete genome
11,923 bp linear cRNA 
MF143410.2 GI:2050259818

1209. Lyssavirus rabies isolate VT.2010.0089, complete genome
11,924 bp linear cRNA 
MF143409.2 GI:2050259815

1210. Lyssavirus rabies isolate VT.2010.0054, complete genome
11,923 bp linear cRNA 
MF143408.2 GI:2050259812

1211. Lyssavirus rabies isolate VT.2010.0044, complete genome
11,924 bp linear cRNA 
MF143407.2 GI:2050259809

1212. Lyssavirus rabies isolate VT.2009.0443, complete genome
11,924 bp linear cRNA 
MF143406.2 GI:2050259806

1213. Lyssavirus rabies isolate VT.2009.0428, complete genome
11,923 bp linear cRNA 
MF143405.2 GI:2050259803

1214. Lyssavirus rabies isolate VT.2009.0423, complete genome
11,924 bp linear cRNA 
MF143404.2 GI:2050259800

1215. Lyssavirus rabies isolate VT.2009.0371, complete genome
11,924 bp linear cRNA 
MF143403.2 GI:2050259797

1216. Lyssavirus rabies isolate VT.2009.0352, complete genome
11,924 bp linear cRNA 
MF143402.2 GI:2050259794

1217. Lyssavirus rabies isolate VT.2009.0194, complete genome
11,924 bp linear cRNA 
MF143401.2 GI:2050259791

1218. Lyssavirus rabies isolate VT.2009.0169, complete genome
11,924 bp linear cRNA 
MF143400.2 GI:2050259788

1219. Lyssavirus rabies isolate VT.2009.0164, complete genome
11,923 bp linear cRNA 
MF143399.2 GI:2050259785

1220. Lyssavirus rabies isolate VT.2009.0146, complete genome
11,924 bp linear cRNA 
MF143398.2 GI:2050259782

1221. Lyssavirus rabies isolate VT.2009.0136, complete genome
11,924 bp linear cRNA 
MF143397.2 GI:2050259779

1222. Lyssavirus rabies isolate VT.2009.0134, complete genome
11,924 bp linear cRNA 
MF143396.2 GI:2050259776

1223. Lyssavirus rabies isolate VT.2009.0124, complete genome
11,924 bp linear cRNA 
MF143395.2 GI:2050259773

1224. Lyssavirus rabies isolate VT.2009.0093, complete genome
11,924 bp linear cRNA 
MF143394.2 GI:2050259770

1225. Lyssavirus rabies isolate VT.2009.0092, complete genome
11,924 bp linear cRNA 
MF143393.2 GI:2050259767

1226. Lyssavirus rabies isolate VT.2009.0036, complete genome
11,924 bp linear cRNA 
MF143392.2 GI:2050259764

1227. Lyssavirus rabies isolate VT.2008.0310, complete genome
11,923 bp linear cRNA 
MF143391.2 GI:2050259761

1228. Lyssavirus rabies isolate VT.2007.0523, complete genome
11,923 bp linear cRNA 
MF143390.2 GI:2050259758

1229. Lyssavirus rabies isolate VT.2007.0512, complete genome
11,924 bp linear cRNA 
MF143389.2 GI:2050259755

1230. Lyssavirus rabies isolate VT.2007.0506, complete genome
11,923 bp linear cRNA 
MF143388.2 GI:2050259752

1231. Lyssavirus rabies isolate VT.2007.0505, complete genome
11,924 bp linear cRNA 
MF143387.2 GI:2050259749

1232. Lyssavirus rabies isolate VT.2007.0496, complete genome
11,924 bp linear cRNA 
MF143386.2 GI:2050259746

1233. Lyssavirus rabies isolate VT.2007.0489, complete genome
11,924 bp linear cRNA 
MF143385.2 GI:2050259743

1234. Lyssavirus rabies isolate VT.2007.0479, complete genome
11,923 bp linear cRNA 
MF143384.2 GI:2050259740

1235. Lyssavirus rabies isolate VT.2007.0465, complete genome
11,923 bp linear cRNA 
MF143383.2 GI:2050259737

1236. Lyssavirus rabies isolate VT.2007.0398, complete genome
11,923 bp linear cRNA 
MF143382.2 GI:2050259734

1237. Lyssavirus rabies isolate VT.2007.0392, complete genome
11,924 bp linear cRNA 
MF143381.2 GI:2050259731

1238. Lyssavirus rabies isolate VT.2007.0380, complete genome
11,923 bp linear cRNA 
MF143380.2 GI:2050259728

1239. Lyssavirus rabies isolate VT.2007.0342, complete genome
11,923 bp linear cRNA 
MF143379.2 GI:2050259725

1240. Lyssavirus rabies isolate VT.2007.0084, complete genome
11,924 bp linear cRNA 
MF143378.2 GI:2050259722

1241. Lyssavirus rabies isolate VT.2006.0153, complete genome
11,923 bp linear cRNA 
MF143377.2 GI:2050259719

1242. Lyssavirus rabies isolate VT.2006.0117, complete genome
11,924 bp linear cRNA 
MF143376.2 GI:2050259716

1243. Lyssavirus rabies isolate VT.2006.0108, complete genome
11,924 bp linear cRNA 
MF143375.2 GI:2050259713

1244. Lyssavirus rabies isolate VT.2006.0104, complete genome
11,925 bp linear cRNA 
MF143374.2 GI:2050259710

1245. Lyssavirus rabies isolate VT.2005.0215, complete genome
11,924 bp linear cRNA 
MF143373.2 GI:2050259707

1246. Lyssavirus rabies isolate QC.2009.0819, complete genome
11,923 bp linear cRNA 
MF143372.2 GI:2050259704

1247. Lyssavirus rabies isolate QC.2008.5001, complete genome
11,923 bp linear cRNA 
MF143371.2 GI:2050259701

1248. Lyssavirus rabies isolate QC.2008.5000, complete genome
11,923 bp linear cRNA 
MF143370.2 GI:2050259698

1249. Lyssavirus rabies isolate QC.2008.4808, complete genome
11,924 bp linear cRNA 
MF143369.2 GI:2050259695

1250. Lyssavirus rabies isolate QC.2008.4262, complete genome
11,923 bp linear cRNA 
MF143368.2 GI:2050259692

1251. Lyssavirus rabies isolate QC.2008.4180, complete genome
11,923 bp linear cRNA 
MF143367.2 GI:2050259689

1252. Lyssavirus rabies isolate QC.2008.2444, complete genome
11,923 bp linear cRNA 
MF143366.2 GI:2050259686

1253. Lyssavirus rabies isolate QC.2008.1894, complete genome
11,923 bp linear cRNA 
MF143365.2 GI:2050259683

1254. Lyssavirus rabies isolate QC.2008.1970, complete genome
11,924 bp linear cRNA 
MF143364.2 GI:2050259680

1255. Lyssavirus rabies isolate QC.2008.1411, complete genome
11,923 bp linear cRNA 
MF143363.2 GI:2050259677

1256. Lyssavirus rabies isolate QC.2008.1237, complete genome
11,923 bp linear cRNA 
MF143362.2 GI:2050259674

1257. Lyssavirus rabies isolate QC.2008.1096, complete genome
11,923 bp linear cRNA 
MF143361.2 GI:2050259671

1258. Lyssavirus rabies isolate QC.2007.6659, complete genome
11,924 bp linear cRNA 
MF143360.2 GI:2050259668

1259. Lyssavirus rabies isolate QC.2007.6442, complete genome
11,923 bp linear cRNA 
MF143359.2 GI:2050259665

1260. Lyssavirus rabies isolate QC.2007.6389, complete genome
11,923 bp linear cRNA 
MF143358.2 GI:2050259662

1261. Lyssavirus rabies isolate QC.2007.6292, complete genome
11,923 bp linear cRNA 
MF143357.2 GI:2050259659

1262. Lyssavirus rabies isolate QC.2007.6184, complete genome
11,923 bp linear cRNA 
MF143356.2 GI:2050259656

1263. Lyssavirus rabies isolate QC.2007.5827, complete genome
11,923 bp linear cRNA 
MF143355.2 GI:2050259653

1264. Lyssavirus rabies isolate QC.2007.5318, complete genome
11,923 bp linear cRNA 
MF143354.2 GI:2050259650

1265. Lyssavirus rabies isolate QC.2007.3657, complete genome
11,923 bp linear cRNA 
MF143353.2 GI:2050259647

1266. Lyssavirus rabies isolate QC.2007.3246, complete genome
11,923 bp linear cRNA 
MF143352.2 GI:2050259644

1267. Lyssavirus rabies isolate QC.2007.2942, complete genome
11,923 bp linear cRNA 
MF143351.2 GI:2050259641

1268. Lyssavirus rabies isolate QC.2007.2941, complete genome
11,923 bp linear cRNA 
MF143350.2 GI:2050259638

1269. Lyssavirus rabies isolate QC.2007.2939, complete genome
11,923 bp linear cRNA 
MF143349.2 GI:2050259635

1270. Lyssavirus rabies isolate QC.2007.2893, complete genome
11,923 bp linear cRNA 
MF143348.2 GI:2050259632

1271. Lyssavirus rabies isolate QC.2007.2892, complete genome
11,923 bp linear cRNA 
MF143347.2 GI:2050259629

1272. Lyssavirus rabies isolate QC.2007.1122, complete genome
11,924 bp linear cRNA 
MF143346.2 GI:2050259626

1273. Lyssavirus rabies isolate QC.2007.1065, complete genome
11,923 bp linear cRNA 
MF143345.2 GI:2050259623

1274. Lyssavirus rabies isolate QC.2007.0910, complete genome
11,923 bp linear cRNA 
MF143344.2 GI:2050259620

1275. Lyssavirus rabies isolate QC.2006.5982, complete genome
11,924 bp linear cRNA 
MF143343.2 GI:2050259617

1276. Lyssavirus rabies isolate QC.2006.4930, complete genome
11,924 bp linear cRNA 
MF143342.2 GI:2050259614

1277. Lyssavirus rabies isolate QC.2006.2049, complete genome
11,924 bp linear cRNA 
MF143341.2 GI:2050259611

1278. Lyssavirus rabies isolate VT.2011.0138, complete genome
11,926 bp linear cRNA 
MF143340.2 GI:2050259608

1279. Lyssavirus rabies isolate VT.2010.0172, complete genome
11,925 bp linear cRNA 
MF143339.2 GI:2050259605

1280. Lyssavirus rabies isolate VT.2009.0397, complete genome
11,925 bp linear cRNA 
MF143338.2 GI:2050259602

1281. Lyssavirus rabies isolate VT.2007.0491, complete genome
11,924 bp linear cRNA 
MF143337.2 GI:2050259599

1282. Lyssavirus rabies isolate NY.2003.8109, complete genome
11,925 bp linear cRNA 
MF143336.2 GI:2050259596

1283. Lyssavirus rabies isolate NY.2011.5763, complete genome
11,923 bp linear cRNA 
MF143335.2 GI:2050259593

1284. Lyssavirus rabies isolate NY.2011.5590, complete genome
11,924 bp linear cRNA 
MF143334.2 GI:2050259590

1285. Lyssavirus rabies isolate NY.2011.5545, complete genome
11,925 bp linear cRNA 
MF143333.2 GI:2050259587

1286. Lyssavirus rabies isolate NY.2011.5335, complete genome
11,924 bp linear cRNA 
MF143332.2 GI:2050259584

1287. Lyssavirus rabies isolate NY.2011.5196, complete genome
11,923 bp linear cRNA 
MF143331.2 GI:2050259581

1288. Lyssavirus rabies isolate NY.2011.5139, complete genome
11,923 bp linear cRNA 
MF143330.2 GI:2050259578

1289. Lyssavirus rabies isolate NY.2011.5028, complete genome
11,923 bp linear cRNA 
MF143329.2 GI:2050259575

1290. Lyssavirus rabies isolate NY.2011.4498, complete genome
11,923 bp linear cRNA 
MF143328.2 GI:2050259572

1291. Lyssavirus rabies isolate NY.2011.2880, complete genome
11,924 bp linear cRNA 
MF143327.2 GI:2050259569

1292. Lyssavirus rabies isolate NY.2011.2028, complete genome
11,923 bp linear cRNA 
MF143326.2 GI:2050259566

1293. Lyssavirus rabies isolate NY.2011.1089, complete genome
11,923 bp linear cRNA 
MF143325.2 GI:2050259563

1294. Lyssavirus rabies isolate NY.2011.0862, complete genome
11,924 bp linear cRNA 
MF143324.2 GI:2050259560

1295. Lyssavirus rabies isolate NY.2010.5965, complete genome
11,925 bp linear cRNA 
MF143323.2 GI:2050259557

1296. Lyssavirus rabies isolate NY.2010.5742, complete genome
11,923 bp linear cRNA 
MF143322.2 GI:2050259554

1297. Lyssavirus rabies isolate NY.2010.5667, complete genome
11,923 bp linear cRNA 
MF143321.2 GI:2050259551

1298. Lyssavirus rabies isolate NY.2010.5558, complete genome
11,924 bp linear cRNA 
MF143320.2 GI:2050259548

1299. Lyssavirus rabies isolate NY.2010.3956, complete genome
11,924 bp linear cRNA 
MF143319.2 GI:2050259545

1300. Lyssavirus rabies isolate NY.2010.2456, complete genome
11,924 bp linear cRNA 
MF143318.2 GI:2050259542

1301. Lyssavirus rabies isolate NY.2010.2369, complete genome
11,924 bp linear cRNA 
MF143317.2 GI:2050259539

1302. Lyssavirus rabies isolate NY.2010.2167, complete genome
11,923 bp linear cRNA 
MF143316.2 GI:2050259536

1303. Lyssavirus rabies isolate NY.2010.1986, complete genome
11,923 bp linear cRNA 
MF143315.2 GI:2050259533

1304. Lyssavirus rabies isolate NY.2010.1962, complete genome
11,925 bp linear cRNA 
MF143314.2 GI:2050259530

1305. Lyssavirus rabies isolate NY.2010.1444, complete genome
11,923 bp linear cRNA 
MF143313.2 GI:2050259527

1306. Lyssavirus rabies isolate NY.2010.1349, complete genome
11,924 bp linear cRNA 
MF143312.2 GI:2050259524

1307. Lyssavirus rabies isolate NY.2010.1234, complete genome
11,924 bp linear cRNA 
MF143311.2 GI:2050259521

1308. Lyssavirus rabies isolate NY.2010.1233, complete genome
11,924 bp linear cRNA 
MF143310.2 GI:2050259518

1309. Lyssavirus rabies isolate NY.2010.1178, complete genome
11,924 bp linear cRNA 
MF143309.2 GI:2050259515

1310. Lyssavirus rabies isolate NY.2010.1066, complete genome
11,924 bp linear cRNA 
MF143308.2 GI:2050259512

1311. Lyssavirus rabies isolate NY.2004.7972, complete genome
11,925 bp linear cRNA 
MF143307.2 GI:2050259509

1312. Lyssavirus rabies isolate NY.2004.7916, complete genome
11,924 bp linear cRNA 
MF143306.2 GI:2050259506

1313. Lyssavirus rabies isolate NY.2004.6938, complete genome
11,923 bp linear cRNA 
MF143305.2 GI:2050259503

1314. Lyssavirus rabies isolate NY.2004.5301, complete genome
11,924 bp linear cRNA 
MF143304.2 GI:2050259500

1315. Lyssavirus rabies isolate NY.2004.4875, complete genome
11,924 bp linear cRNA 
MF143303.2 GI:2050259497

1316. Lyssavirus rabies isolate NY.2004.4289, complete genome
11,923 bp linear cRNA 
MF143302.2 GI:2050259494

1317. Lyssavirus rabies isolate NY.2004.1974, complete genome
11,924 bp linear cRNA 
MF143301.2 GI:2050259491

1318. Lyssavirus rabies isolate NY.2004.1600, complete genome
11,924 bp linear cRNA 
MF143300.2 GI:2050259488

1319. Lyssavirus rabies isolate NY.2004.1285, complete genome
11,924 bp linear cRNA 
MF143299.2 GI:2050259485

1320. Lyssavirus rabies isolate NY.2004.1133, complete genome
11,924 bp linear cRNA 
MF143298.2 GI:2050259482

1321. Lyssavirus rabies isolate NY.2004.0353, complete genome
11,924 bp linear cRNA 
MF143297.2 GI:2050259479

1322. Lyssavirus rabies isolate NY.2004.0023, complete genome
11,923 bp linear cRNA 
MF143296.2 GI:2050259476

1323. Lyssavirus rabies isolate NY.2003.8176, complete genome
11,923 bp linear cRNA 
MF143295.2 GI:2050259473

1324. Lyssavirus rabies isolate NY.2003.7809, complete genome
11,924 bp linear cRNA 
MF143294.2 GI:2050259470

1325. Lyssavirus rabies isolate NY.2003.1995, complete genome
11,924 bp linear cRNA 
MF143293.2 GI:2050259467

1326. Lyssavirus rabies isolate NY.2003.1694, complete genome
11,925 bp linear cRNA 
MF143292.2 GI:2050259464

1327. Lyssavirus rabies isolate NY.1995.3745, complete genome
11,924 bp linear cRNA 
MF143291.2 GI:2050259461

1328. Lyssavirus rabies isolate NY.1994.1330, complete genome
11,924 bp linear cRNA 
MF143290.2 GI:2050259458

1329. Lyssavirus rabies isolate VT.2009.0370, complete genome
11,923 bp linear cRNA 
MF143289.2 GI:2050259455

1330. Lyssavirus rabies isolate VT.2008.0270, complete genome
11,924 bp linear cRNA 
MF143288.2 GI:2050259452

1331. Lyssavirus rabies isolate VT.2007.0492, complete genome
11,924 bp linear cRNA 
MF143287.2 GI:2050259449

1332. Lyssavirus rabies isolate VT.2007.0412, complete genome
11,924 bp linear cRNA 
MF143286.2 GI:2050259446

1333. Lyssavirus rabies isolate VT.2007.0320, complete genome
11,924 bp linear cRNA 
MF143285.2 GI:2050259443

1334. Lyssavirus rabies isolate VT.2007.0308, complete genome
11,924 bp linear cRNA 
MF143284.2 GI:2050259440

1335. Lyssavirus rabies isolate VT.2007.0297, complete genome
11,923 bp linear cRNA 
MF143283.2 GI:2050259437

1336. Lyssavirus rabies isolate VT.2007.0092, complete genome
11,924 bp linear cRNA 
MF143282.2 GI:2050259434

1337. Lyssavirus rabies isolate VT.2006.0332, complete genome
11,923 bp linear cRNA 
MF143281.2 GI:2050259431

1338. Lyssavirus rabies isolate VT.2006.0178, complete genome
11,923 bp linear cRNA 
MF143280.2 GI:2050259428

1339. Lyssavirus rabies isolate VT.2006.0166, complete genome
11,923 bp linear cRNA 
MF143279.2 GI:2050259425

1340. Lyssavirus rabies isolate VT.2006.0116, complete genome
11,925 bp linear cRNA 
MF143278.2 GI:2050259422

1341. Lyssavirus rabies isolate QC.2015.0488, complete genome
11,925 bp linear cRNA 
MF143277.2 GI:2050259419

1342. Lyssavirus rabies isolate QC.2009.0709, complete genome
11,923 bp linear cRNA 
MF143276.2 GI:2050259416

1343. Lyssavirus rabies isolate QC.2008.5337, complete genome
11,923 bp linear cRNA 
MF143275.2 GI:2050259413

1344. Lyssavirus rabies isolate QC.2008.1848, complete genome
11,923 bp linear cRNA 
MF143274.2 GI:2050259410

1345. Lyssavirus rabies isolate QC.2008.1846, complete genome
11,923 bp linear cRNA 
MF143273.2 GI:2050259407

1346. Lyssavirus rabies isolate QC.2008.0750, complete genome
11,923 bp linear cRNA 
MF143272.2 GI:2050259404

1347. Lyssavirus rabies isolate QC.2007.6234, complete genome
11,923 bp linear cRNA 
MF143271.2 GI:2050259401

1348. Lyssavirus rabies isolate QC.2007.4485, complete genome
11,923 bp linear cRNA 
MF143270.2 GI:2050259398

1349. Lyssavirus rabies isolate QC.2007.3870, complete genome
11,923 bp linear cRNA 
MF143269.2 GI:2050259395

1350. Lyssavirus rabies isolate QC.2007.3659, complete genome
11,923 bp linear cRNA 
MF143268.2 GI:2050259392

1351. Lyssavirus rabies isolate QC.2007.3658, complete genome
11,923 bp linear cRNA 
MF143267.2 GI:2050259389

1352. Lyssavirus rabies isolate QC.2007.3211, complete genome
11,924 bp linear cRNA 
MF143266.2 GI:2050259386

1353. Lyssavirus rabies isolate QC.2007.3122, complete genome
11,923 bp linear cRNA 
MF143265.2 GI:2050259383

1354. Lyssavirus rabies isolate QC.2007.2986, complete genome
11,923 bp linear cRNA 
MF143264.2 GI:2050259380

1355. Lyssavirus rabies isolate QC.2007.2975, complete genome
11,923 bp linear cRNA 
MF143263.2 GI:2050259377

1356. Lyssavirus rabies isolate QC.2007.2937, complete genome
11,923 bp linear cRNA 
MF143262.2 GI:2050259374

1357. Lyssavirus rabies isolate QC.2007.2783, complete genome
11,923 bp linear cRNA 
MF143261.2 GI:2050259371

1358. Lyssavirus rabies isolate QC.2007.2234, complete genome
11,923 bp linear cRNA 
MF143260.2 GI:2050259368

1359. Lyssavirus rabies isolate QC.2007.0909, complete genome
11,923 bp linear cRNA 
MF143259.2 GI:2050259365

1360. Lyssavirus rabies isolate NY.2004.8025, complete genome
11,924 bp linear cRNA 
MF143258.2 GI:2050259362

1361. Lyssavirus rabies isolate NY.2004.2753, complete genome
11,924 bp linear cRNA 
MF143257.2 GI:2050259359

1362. Lyssavirus rabies isolate QC.2007.6390, complete genome
11,923 bp linear cRNA 
MF143256.2 GI:2050259356

1363. Lyssavirus rabies isolate ON.2015.1361, complete genome
11,924 bp linear cRNA 
MF143255.2 GI:2050259353

1364. Lyssavirus rabies isolate NB.2015.1049, complete genome
11,924 bp linear cRNA 
MF143254.2 GI:2050259350

1365. Lyssavirus rabies isolate NB.2015.0921, complete genome
11,924 bp linear cRNA 
MF143253.2 GI:2050259347

1366. Lyssavirus rabies isolate NB.2015.0835, complete genome
11,924 bp linear cRNA 
MF143252.2 GI:2050259344

1367. Lyssavirus rabies isolate NB.2015.0774, complete genome
11,924 bp linear cRNA 
MF143251.2 GI:2050259341

1368. Lyssavirus rabies isolate NB.2015.0672, complete genome
11,924 bp linear cRNA 
MF143250.2 GI:2050259338

1369. Lyssavirus rabies isolate NB.2015.0671, complete genome
11,924 bp linear cRNA 
MF143249.2 GI:2050259335

1370. Lyssavirus rabies isolate NB.2015.0583, complete genome
11,924 bp linear cRNA 
MF143248.2 GI:2050259332

1371. Lyssavirus rabies isolate NB.2015.0359, complete genome
11,924 bp linear cRNA 
MF143247.2 GI:2050259329

1372. Lyssavirus rabies isolate NB.2015.0343, complete genome
11,924 bp linear cRNA 
MF143246.2 GI:2050259326

1373. Lyssavirus rabies isolate NB.2015.0270, complete genome
11,924 bp linear cRNA 
MF143245.2 GI:2050259323

1374. Lyssavirus rabies isolate NB.2015.0207, complete genome
11,924 bp linear cRNA 
MF143244.2 GI:2050259320

1375. Lyssavirus rabies isolate NB.2015.0202, complete genome
11,924 bp linear cRNA 
MF143243.2 GI:2050259317

1376. Lyssavirus rabies isolate NB.2015.0201, complete genome
11,925 bp linear cRNA 
MF143242.2 GI:2050259314

1377. Lyssavirus rabies isolate NB.2015.0185, complete genome
11,924 bp linear cRNA 
MF143241.2 GI:2050259311

1378. Lyssavirus rabies isolate NB.2015.0183, complete genome
11,924 bp linear cRNA 
MF143240.2 GI:2050259308

1379. Lyssavirus rabies isolate NB.2015.0156, complete genome
11,924 bp linear cRNA 
MF143239.2 GI:2050259305

1380. Lyssavirus rabies isolate NB.2015.0155, complete genome
11,924 bp linear cRNA 
MF143238.2 GI:2050259302

1381. Lyssavirus rabies isolate NB.2015.0149, complete genome
11,924 bp linear cRNA 
MF143237.2 GI:2050259299

1382. Lyssavirus rabies isolate NB.2015.0046, complete genome
11,924 bp linear cRNA 
MF143236.2 GI:2050259296

1383. Lyssavirus rabies isolate NB.2014.0486, complete genome
11,925 bp linear cRNA 
MF143235.2 GI:2050259293

1384. Lyssavirus rabies isolate NB.2002.3420, complete genome
11,923 bp linear cRNA 
MF143234.2 GI:2050259290

1385. Lyssavirus rabies isolate NB.2001.9134, complete genome
11,923 bp linear cRNA 
MF143233.2 GI:2050259287

1386. Lyssavirus rabies isolate NB.2001.6249, complete genome
11,923 bp linear cRNA 
MF143232.2 GI:2050259284

1387. Lyssavirus rabies isolate NB.2001.3484, complete genome
11,923 bp linear cRNA 
MF143231.2 GI:2050259281

1388. Lyssavirus rabies isolate NB.2001.1588, complete genome
11,923 bp linear cRNA 
MF143230.2 GI:2050259278

1389. Lyssavirus rabies isolate NB.2001.0006, complete genome
11,923 bp linear cRNA 
MF143229.2 GI:2050259275

1390. Lyssavirus rabies isolate NB.2001.0005, complete genome
11,923 bp linear cRNA 
MF143228.2 GI:2050259272

1391. Lyssavirus rabies isolate NB.2000.5735, complete genome
11,923 bp linear cRNA 
MF143227.2 GI:2050259269

1392. Lyssavirus rabies isolate NB.2000.5733, complete genome
11,923 bp linear cRNA 
MF143226.2 GI:2050259266

1393. Lyssavirus rabies isolate NB.2000.5579, complete genome
11,924 bp linear cRNA 
MF143225.2 GI:2050259263

1394. Lyssavirus rabies isolate NB.2000.5443, complete genome
11,923 bp linear cRNA 
MF143224.2 GI:2050259260

1395. Lyssavirus rabies isolate NB.2000.4394, complete genome
11,923 bp linear cRNA 
MF143223.2 GI:2050259257

1396. Lyssavirus rabies isolate ME.2014.0197, complete genome
11,924 bp linear cRNA 
MF143222.2 GI:2050259254

1397. Lyssavirus rabies isolate ME.2014.0169, complete genome
11,924 bp linear cRNA 
MF143221.2 GI:2050259251

1398. Lyssavirus rabies isolate ME.2014.0137, complete genome
11,924 bp linear cRNA 
MF143220.2 GI:2050259248

1399. Lyssavirus rabies isolate ME.2014.0103, complete genome
11,924 bp linear cRNA 
MF143219.2 GI:2050259245

1400. Lyssavirus rabies isolate ME.2014.0095, complete genome
11,924 bp linear cRNA 
MF143218.2 GI:2050259242

1401. Lyssavirus rabies isolate ME.2014.0091, complete genome
11,924 bp linear cRNA 
MF143217.2 GI:2050259239

1402. Lyssavirus rabies isolate ME.2014.0090, complete genome
11,924 bp linear cRNA 
MF143216.2 GI:2050259236

1403. Lyssavirus rabies isolate ME.2014.0084, complete genome
11,924 bp linear cRNA 
MF143215.2 GI:2050259233

1404. Lyssavirus rabies isolate ME.2014.0079, complete genome
11,924 bp linear cRNA 
MF143214.2 GI:2050259230

1405. Lyssavirus rabies isolate ME.2014.0038, complete genome
11,925 bp linear cRNA 
MF143213.2 GI:2050259227

1406. Lyssavirus rabies isolate ME.2013.0498, complete genome
11,924 bp linear cRNA 
MF143212.2 GI:2050259224

1407. Lyssavirus rabies isolate ME.2013.0491, complete genome
11,924 bp linear cRNA 
MF143211.2 GI:2050259221

1408. Lyssavirus rabies isolate ME.2013.0444, complete genome
11,923 bp linear cRNA 
MF143210.2 GI:2050259218

1409. Lyssavirus rabies isolate ME.2013.0425, complete genome
11,925 bp linear cRNA 
MF143209.2 GI:2050259215

1410. Lyssavirus rabies isolate ME.2013.0332, complete genome
11,924 bp linear cRNA 
MF143208.2 GI:2050259212

1411. Lyssavirus rabies isolate ME.2013.0247, complete genome
11,925 bp linear cRNA 
MF143207.2 GI:2050259209

1412. Lyssavirus rabies isolate ME.2013.0233, complete genome
11,924 bp linear cRNA 
MF143206.2 GI:2050259206

1413. Lyssavirus rabies isolate ME.2013.0187, complete genome
11,923 bp linear cRNA 
MF143205.2 GI:2050259203

1414. Lyssavirus rabies isolate ME.2013.0158, complete genome
11,923 bp linear cRNA 
MF143204.2 GI:2050259200

1415. Lyssavirus rabies isolate ME.2013.0157, complete genome
11,925 bp linear cRNA 
MF143203.2 GI:2050259197

1416. Lyssavirus rabies isolate ME.2013.0113, complete genome
11,924 bp linear cRNA 
MF143202.2 GI:2050259194

1417. Lyssavirus rabies isolate ME.2013.0110, complete genome
11,924 bp linear cRNA 
MF143201.2 GI:2050259191

1418. Lyssavirus rabies isolate ME.2013.0109, complete genome
11,924 bp linear cRNA 
MF143200.2 GI:2050259188

1419. Lyssavirus rabies isolate ME.2013.0102, complete genome
11,924 bp linear cRNA 
MF143199.2 GI:2050259185

1420. Lyssavirus rabies isolate ME.2013.0101, complete genome
11,925 bp linear cRNA 
MF143198.2 GI:2050259182

1421. Lyssavirus rabies isolate ME.2013.0098, complete genome
11,924 bp linear cRNA 
MF143197.2 GI:2050259179

1422. Lyssavirus rabies isolate ME.2013.0067, complete genome
11,924 bp linear cRNA 
MF143196.2 GI:2050259176

1423. Lyssavirus rabies isolate ME.2013.0064, complete genome
11,924 bp linear cRNA 
MF143195.2 GI:2050259173

1424. Lyssavirus rabies isolate ME.2013.0052, complete genome
11,924 bp linear cRNA 
MF143194.2 GI:2050259170

1425. Lyssavirus rabies isolate ME.2013.0034, complete genome
11,924 bp linear cRNA 
MF143193.2 GI:2050259167

1426. Lyssavirus rabies isolate ME.2013.0025, complete genome
11,924 bp linear cRNA 
MF143192.2 GI:2050259164

1427. Lyssavirus rabies isolate ME.2013.0002, complete genome
11,924 bp linear cRNA 
MF143191.2 GI:2050259161

1428. Lyssavirus rabies strain QC.2017.0477DOG, complete genome
11,926 bp linear cRNA 
MN234056.1 GI:1820518609

1429. Lyssavirus rabies strain QC.2017.0133AFX, complete genome
11,926 bp linear cRNA 
MN234055.1 GI:1820518603

1430. Lyssavirus rabies strain QC.2015.0238AFX, complete genome
11,926 bp linear cRNA 
MN234054.1 GI:1820518597

1431. Lyssavirus rabies strain QC.2015.0107DOG, complete genome
11,926 bp linear cRNA 
MN234053.1 GI:1820518591

1432. Lyssavirus rabies strain QC.2015.0068RFX, complete genome
11,926 bp linear cRNA 
MN234052.1 GI:1820518585

1433. Lyssavirus rabies strain QC.2015.0047DOG, complete genome
11,926 bp linear cRNA 
MN234051.1 GI:1820518579

1434. Lyssavirus rabies strain QC.2012.1351RFX, complete genome
11,926 bp linear cRNA 
MN234050.1 GI:1820518573

1435. Lyssavirus rabies strain QC.2012.0988RFX, complete genome
11,926 bp linear cRNA 
MN234049.1 GI:1820518567

1436. Lyssavirus rabies strain QC.2012.0847RFX, complete genome
11,926 bp linear cRNA 
MN234048.1 GI:1820518561

1437. Lyssavirus rabies strain QC.2012.0540DOG, complete genome
11,926 bp linear cRNA 
MN234047.1 GI:1820518555

1438. Lyssavirus rabies strain QC.2012.0528AFX, complete genome
11,926 bp linear cRNA 
MN234046.1 GI:1820518549

1439. Lyssavirus rabies strain QC.2012.0451WLF, complete genome
11,926 bp linear cRNA 
MN234045.1 GI:1820518543

1440. Lyssavirus rabies strain QC.2012.0380RFX, complete genome
11,926 bp linear cRNA 
MN234044.1 GI:1820518537

1441. Lyssavirus rabies strain QC.2012.0379AFX, complete genome
11,926 bp linear cRNA 
MN234043.1 GI:1820518531

1442. Lyssavirus rabies strain QC.2012.0378AFX, complete genome
11,926 bp linear cRNA 
MN234042.1 GI:1820518525

1443. Lyssavirus rabies strain QC.2012.0296DOG, complete genome
11,926 bp linear cRNA 
MN234041.1 GI:1820518519

1444. Lyssavirus rabies strain QC.2012.0247RFX, complete genome
11,926 bp linear cRNA 
MN234040.1 GI:1820518513

1445. Lyssavirus rabies strain QC.2012.0244DOG, complete genome
11,926 bp linear cRNA 
MN234039.1 GI:1820518507

1446. Lyssavirus rabies strain QC.2012.0243AFX, complete genome
11,926 bp linear cRNA 
MN234038.1 GI:1820518501

1447. Lyssavirus rabies strain QC.2012.0148DOG, complete genome
11,926 bp linear cRNA 
MN234037.1 GI:1820518495

1448. Lyssavirus rabies strain QC.2012.0133AFX, complete genome
11,926 bp linear cRNA 
MN234036.1 GI:1820518489

1449. Lyssavirus rabies strain QC.2009.3324DOG, complete genome
11,926 bp linear cRNA 
MN234035.1 GI:1820518483

1450. Lyssavirus rabies strain QC.2009.3239DOG, complete genome
11,926 bp linear cRNA 
MN234034.1 GI:1820518477

1451. Lyssavirus rabies strain QC.2009.3238DOG, complete genome
11,926 bp linear cRNA 
MN234033.1 GI:1820518471

1452. Lyssavirus rabies strain QC.2009.1125WLF, complete genome
11,926 bp linear cRNA 
MN234032.1 GI:1820518465

1453. Lyssavirus rabies strain QC.2009.0671RFX, complete genome
11,926 bp linear cRNA 
MN234031.1 GI:1820518459

1454. Lyssavirus rabies strain QC.2004.4250RFX, complete genome
11,926 bp linear cRNA 
MN234030.1 GI:1820518453

1455. Lyssavirus rabies strain QC.2004.4249RFX, complete genome
11,926 bp linear cRNA 
MN234029.1 GI:1820518447

1456. Lyssavirus rabies strain QC.2004.3719RFX, complete genome
11,926 bp linear cRNA 
MN234028.1 GI:1820518441

1457. Lyssavirus rabies strain QC.2004.0573WLF, complete genome
11,926 bp linear cRNA 
MN234027.1 GI:1820518435

1458. Lyssavirus rabies strain QC.2003.1497RFX, complete genome
11,926 bp linear cRNA 
MN234026.1 GI:1820518429

1459. Lyssavirus rabies strain QC.2003.1204RFX, complete genome
11,926 bp linear cRNA 
MN234025.1 GI:1820518423

1460. Lyssavirus rabies strain QC.2003.1166DOG, complete genome
11,926 bp linear cRNA 
MN234024.1 GI:1820518417

1461. Lyssavirus rabies strain QC.2002.2258AFX, complete genome
11,926 bp linear cRNA 
MN234023.1 GI:1820518411

1462. Lyssavirus rabies strain QC.2001.3447RFX, complete genome
11,926 bp linear cRNA 
MN234022.1 GI:1820518405

1463. Lyssavirus rabies strain QC.2000.4337RFX, complete genome
11,926 bp linear cRNA 
MN234021.1 GI:1820518399

1464. Lyssavirus rabies strain QC.2000.3420DOG, complete genome
11,926 bp linear cRNA 
MN234020.1 GI:1820518393

1465. Lyssavirus rabies strain QC.2000.2483DOG, complete genome
11,926 bp linear cRNA 
MN234019.1 GI:1820518387

1466. Lyssavirus rabies strain QC.1999.0549AFX, complete genome
11,926 bp linear cRNA 
MN234018.1 GI:1820518381

1467. Lyssavirus rabies strain QC.1996.1804AFX, complete genome
11,926 bp linear cRNA 
MN234017.1 GI:1820518375

1468. Lyssavirus rabies strain QC.1993.2764AFX, complete genome
11,926 bp linear cRNA 
MN234016.1 GI:1820518369

1469. Lyssavirus rabies strain ON.2013.0595DOG, complete genome
11,926 bp linear cRNA 
MN234015.1 GI:1820518363

1470. Lyssavirus rabies strain ON.2000.0408RFX, complete genome
11,926 bp linear cRNA 
MN234014.1 GI:1820518357

1471. Lyssavirus rabies strain ON.1995.1082AFX, complete genome
11,927 bp linear cRNA 
MN234013.1 GI:1820518351

1472. Lyssavirus rabies strain NU.2017.0722DOG, complete genome
11,926 bp linear cRNA 
MN234012.1 GI:1820518345

1473. Lyssavirus rabies strain NU.2017.0710DOG, complete genome
11,926 bp linear cRNA 
MN234011.1 GI:1820518339

1474. Lyssavirus rabies strain NU.2017.0663AFX, complete genome
11,926 bp linear cRNA 
MN234010.1 GI:1820518333

1475. Lyssavirus rabies strain NU.2017.0630AFX, complete genome
11,926 bp linear cRNA 
MN234009.1 GI:1820518327

1476. Lyssavirus rabies strain NU.2017.0118AFX, complete genome
11,926 bp linear cRNA 
MN234008.1 GI:1820518321

1477. Lyssavirus rabies strain NU.2016.1842RFX, complete genome
11,926 bp linear cRNA 
MN234007.1 GI:1820518315

1478. Lyssavirus rabies strain NU.2015.1432AFX, complete genome
11,926 bp linear cRNA 
MN234006.1 GI:1820518309

1479. Lyssavirus rabies strain NU.2015.0375DOG, complete genome
11,926 bp linear cRNA 
MN234005.1 GI:1820518303

1480. Lyssavirus rabies strain NU.2015.0373AFX, complete genome
11,926 bp linear cRNA 
MN234004.1 GI:1820518297

1481. Lyssavirus rabies strain NU.2015.0257AFX, complete genome
11,926 bp linear cRNA 
MN234003.1 GI:1820518291

1482. Lyssavirus rabies strain NU.2015.0256AFX, complete genome
11,926 bp linear cRNA 
MN234002.1 GI:1820518285

1483. Lyssavirus rabies strain NU.2015.0194RFX, complete genome
11,926 bp linear cRNA 
MN234001.1 GI:1820518279

1484. Lyssavirus rabies strain NU.2015.0172AFX, complete genome
11,926 bp linear cRNA 
MN234000.1 GI:1820518273

1485. Lyssavirus rabies strain NU.2015.0083RFX, complete genome
11,926 bp linear cRNA 
MN233999.1 GI:1820518267

1486. Lyssavirus rabies strain NU.2014.0385AFX, complete genome
11,926 bp linear cRNA 
MN233998.1 GI:1820518261

1487. Lyssavirus rabies strain NU.2013.0459DOG, complete genome
11,926 bp linear cRNA 
MN233997.1 GI:1820518255

1488. Lyssavirus rabies strain NU.2013.0398DOG, complete genome
11,926 bp linear cRNA 
MN233996.1 GI:1820518249

1489. Lyssavirus rabies strain NU.2013.0305AFX, complete genome
11,926 bp linear cRNA 
MN233995.1 GI:1820518243

1490. Lyssavirus rabies strain NU.2013.0304AFX, complete genome
11,926 bp linear cRNA 
MN233994.1 GI:1820518237

1491. Lyssavirus rabies strain NU.2012.0988AFX, complete genome
11,926 bp linear cRNA 
MN233993.1 GI:1820518231

1492. Lyssavirus rabies strain NU.2012.0260AFX, complete genome
11,926 bp linear cRNA 
MN233992.1 GI:1820518225

1493. Lyssavirus rabies strain NU.2012.0207AFX, complete genome
11,926 bp linear cRNA 
MN233991.1 GI:1820518219

1494. Lyssavirus rabies strain NU.2012.0150AFX, complete genome
11,926 bp linear cRNA 
MN233990.1 GI:1820518213

1495. Lyssavirus rabies strain NU.2008.1328RFX, complete genome
11,926 bp linear cRNA 
MN233989.1 GI:1820518207

1496. Lyssavirus rabies strain NU.2008.0047AFX, complete genome
11,926 bp linear cRNA 
MN233988.1 GI:1820518201

1497. Lyssavirus rabies strain NU.2007.1475AFX, complete genome
11,926 bp linear cRNA 
MN233987.1 GI:1820518195

1498. Lyssavirus rabies strain NU.2007.0298AFX, complete genome
11,926 bp linear cRNA 
MN233986.1 GI:1820518189

1499. Lyssavirus rabies strain NU.2007.0248AFX, complete genome
11,926 bp linear cRNA 
MN233985.1 GI:1820518183

1500. Lyssavirus rabies strain NU.2006.5386RFX, complete genome
11,926 bp linear cRNA 
MN233984.1 GI:1820518177

1501. Lyssavirus rabies strain NU.2006.1414AFX, complete genome
11,926 bp linear cRNA 
MN233983.1 GI:1820518171

1502. Lyssavirus rabies strain NU.2006.0213AFX, complete genome
11,927 bp linear cRNA 
MN233982.1 GI:1820518165

1503. Lyssavirus rabies strain NU.2005.0119AFX, complete genome
11,926 bp linear cRNA 
MN233981.1 GI:1820518159

1504. Lyssavirus rabies strain NU.2005.0111AFX, complete genome
11,926 bp linear cRNA 
MN233980.1 GI:1820518153

1505. Lyssavirus rabies strain NU.2005.0110RFX, complete genome
11,926 bp linear cRNA 
MN233979.1 GI:1820518147

1506. Lyssavirus rabies strain NU.2004.1518AFX, complete genome
11,926 bp linear cRNA 
MN233978.1 GI:1820518141

1507. Lyssavirus rabies strain NU.2002.0897AFX, complete genome
11,926 bp linear cRNA 
MN233977.1 GI:1820518135

1508. Lyssavirus rabies strain NU.2002.0035RFX, complete genome
11,926 bp linear cRNA 
MN233976.1 GI:1820518129

1509. Lyssavirus rabies strain NU.1999.2159AFX, complete genome
11,926 bp linear cRNA 
MN233975.1 GI:1820518123

1510. Lyssavirus rabies strain NU.1999.0142AFX, complete genome
11,926 bp linear cRNA 
MN233974.1 GI:1820518117

1511. Lyssavirus rabies strain NT.2013.0088AFX, complete genome
11,926 bp linear cRNA 
MN233973.1 GI:1820518111

1512. Lyssavirus rabies strain NT.2012.0989AFX, complete genome
11,926 bp linear cRNA 
MN233972.1 GI:1820518105

1513. Lyssavirus rabies strain NT.2012.0338DOG, complete genome
11,927 bp linear cRNA 
MN233971.1 GI:1820518099

1514. Lyssavirus rabies strain NT.2012.0042AFX, complete genome
11,926 bp linear cRNA 
MN233970.1 GI:1820518093

1515. Lyssavirus rabies strain NT.2008.1453AFX, complete genome
11,926 bp linear cRNA 
MN233969.1 GI:1820518087

1516. Lyssavirus rabies strain NT.2008.1385AFX, complete genome
11,926 bp linear cRNA 
MN233968.1 GI:1820518081

1517. Lyssavirus rabies strain NT.2007.0005AFX, complete genome
11,926 bp linear cRNA 
MN233967.1 GI:1820518075

1518. Lyssavirus rabies strain NT.2006.1360AFX, complete genome
11,926 bp linear cRNA 
MN233966.1 GI:1820518069

1519. Lyssavirus rabies strain NT.2006.0122RFX, complete genome
11,926 bp linear cRNA 
MN233965.1 GI:1820518063

1520. Lyssavirus rabies strain NT.2005.0250DOG, complete genome
11,927 bp linear cRNA 
MN233964.1 GI:1820518057

1521. Lyssavirus rabies strain NT.2001.12568AFX, complete genome
11,926 bp linear cRNA 
MN233963.1 GI:1820518051

1522. Lyssavirus rabies strain NT.2000.0528RFX, complete genome
11,926 bp linear cRNA 
MN233962.1 GI:1820518045

1523. Lyssavirus rabies strain NT.2000.0417RFX, complete genome
11,926 bp linear cRNA 
MN233961.1 GI:1820518039

1524. Lyssavirus rabies strain NT.1998.2209AFX, complete genome
11,926 bp linear cRNA 
MN233960.1 GI:1820518033

1525. Lyssavirus rabies strain NT.1997.0270RFX, complete genome
11,926 bp linear cRNA 
MN233959.1 GI:1820518027

1526. Lyssavirus rabies strain NT.1994.3803AFX, complete genome
11,926 bp linear cRNA 
MN233958.1 GI:1820518021

1527. Lyssavirus rabies strain NT.1993.2980AFX, complete genome
11,926 bp linear cRNA 
MN233957.1 GI:1820518015

1528. Lyssavirus rabies strain NT.1993.2863AFX, complete genome
11,926 bp linear cRNA 
MN233956.1 GI:1820518009

1529. Lyssavirus rabies strain NT.1993.0782AFX, complete genome
11,926 bp linear cRNA 
MN233955.1 GI:1820518003

1530. Lyssavirus rabies strain NT.1993.0669AFX, complete genome
11,926 bp linear cRNA 
MN233954.1 GI:1820517997

1531. Lyssavirus rabies strain NT.1993.0398AFX, complete genome
11,926 bp linear cRNA 
MN233953.1 GI:1820517991

1532. Lyssavirus rabies strain NT.1993.0286AFX, complete genome
11,926 bp linear cRNA 
MN233952.1 GI:1820517985

1533. Lyssavirus rabies strain NT.1993.0217AFX, complete genome
11,926 bp linear cRNA 
MN233951.1 GI:1820517979

1534. Lyssavirus rabies strain NT.1992.0228AFX, complete genome
11,926 bp linear cRNA 
MN233950.1 GI:1820517973

1535. Lyssavirus rabies strain NT.1990.3310AFX, complete genome
11,926 bp linear cRNA 
MN233949.1 GI:1820517967

1536. Lyssavirus rabies strain NT.1990.3225AFX, complete genome
11,926 bp linear cRNA 
MN233948.1 GI:1820517961

1537. Lyssavirus rabies strain NT.1990.0043PLB, complete genome
11,926 bp linear cRNA 
MN233947.1 GI:1820517955

1538. Lyssavirus rabies strain NL.2015.0497CAT, complete genome
11,926 bp linear cRNA 
MN233946.1 GI:1820517949

1539. Lyssavirus rabies strain NL.2015.0462RFX, complete genome
11,926 bp linear cRNA 
MN233945.1 GI:1820517943

1540. Lyssavirus rabies strain NL.2015.0337RFX, complete genome
11,926 bp linear cRNA 
MN233944.1 GI:1820517937

1541. Lyssavirus rabies strain NL.2015.0244WLF, complete genome
11,926 bp linear cRNA 
MN233943.1 GI:1820517931

1542. Lyssavirus rabies strain NL.2015.0217RFX, complete genome
11,926 bp linear cRNA 
MN233942.1 GI:1820517925

1543. Lyssavirus rabies strain NL.2015.0182RFX, complete genome
11,926 bp linear cRNA 
MN233941.1 GI:1820517919

1544. Lyssavirus rabies strain NL.2015.0111RFX, complete genome
11,926 bp linear cRNA 
MN233940.1 GI:1820517913

1545. Lyssavirus rabies strain NL.2015.0106DOG, complete genome
11,926 bp linear cRNA 
MN233939.1 GI:1820517907

1546. Lyssavirus rabies strain NL.2015.0080RFX, complete genome
11,926 bp linear cRNA 
MN233938.1 GI:1820517901

1547. Lyssavirus rabies strain NL.2015.0071WLF, complete genome
11,926 bp linear cRNA 
MN233937.1 GI:1820517895

1548. Lyssavirus rabies strain NL.2012.1054RFX, complete genome
11,926 bp linear cRNA 
MN233936.1 GI:1820517889

1549. Lyssavirus rabies strain NL.2012.0857RFX, complete genome
11,926 bp linear cRNA 
MN233935.1 GI:1820517883

1550. Lyssavirus rabies strain NL.2012.0846RFX, complete genome
11,926 bp linear cRNA 
MN233934.1 GI:1820517877

1551. Lyssavirus rabies strain NL.2012.0672RFX, complete genome
11,926 bp linear cRNA 
MN233933.1 GI:1820517871

1552. Lyssavirus rabies strain NL.2012.0628RFX, complete genome
11,926 bp linear cRNA 
MN233932.1 GI:1820517865

1553. Lyssavirus rabies strain NL.2012.0627RFX, complete genome
11,926 bp linear cRNA 
MN233931.1 GI:1820517859

1554. Lyssavirus rabies strain NL.2012.0580RFX, complete genome
11,926 bp linear cRNA 
MN233930.1 GI:1820517853

1555. Lyssavirus rabies strain NL.2012.0579RFX, complete genome
11,926 bp linear cRNA 
MN233929.1 GI:1820517847

1556. Lyssavirus rabies strain NL.2012.0450RFX, complete genome
11,926 bp linear cRNA 
MN233928.1 GI:1820517841

1557. Lyssavirus rabies strain NL.2012.0449RFX, complete genome
11,926 bp linear cRNA 
MN233927.1 GI:1820517835

1558. Lyssavirus rabies strain NL.2012.0323RFX, complete genome
11,926 bp linear cRNA 
MN233926.1 GI:1820517829

1559. Lyssavirus rabies strain NL.2012.0322RFX, complete genome
11,926 bp linear cRNA 
MN233925.1 GI:1820517823

1560. Lyssavirus rabies strain NL.2012.0130RFX, complete genome
11,926 bp linear cRNA 
MN233924.1 GI:1820517817

1561. Lyssavirus rabies strain NL.2004.5133DOG, complete genome
11,926 bp linear cRNA 
MN233923.1 GI:1820517811

1562. Lyssavirus rabies strain NL.2004.4320RFX, complete genome
11,926 bp linear cRNA 
MN233922.1 GI:1820517805

1563. Lyssavirus rabies strain NL.2004.3889RFX, complete genome
11,926 bp linear cRNA 
MN233921.1 GI:1820517799

1564. Lyssavirus rabies strain NL.2004.3365RFX, complete genome
11,926 bp linear cRNA 
MN233920.1 GI:1820517793

1565. Lyssavirus rabies strain NL.2003.4056RFX, complete genome
11,927 bp linear cRNA 
MN233919.1 GI:1820517787

1566. Lyssavirus rabies strain NL.2003.3363RFX, complete genome
11,926 bp linear cRNA 
MN233918.1 GI:1820517781

1567. Lyssavirus rabies strain NL.2003.3362RFX, complete genome
11,926 bp linear cRNA 
MN233917.1 GI:1820517775

1568. Lyssavirus rabies strain NL.2003.0352RFX, complete genome
11,926 bp linear cRNA 
MN233916.1 GI:1820517769

1569. Lyssavirus rabies strain NL.2002.9337RFX, complete genome
11,926 bp linear cRNA 
MN233915.1 GI:1820517763

1570. Lyssavirus rabies strain NL.2002.3548RFX, complete genome
11,926 bp linear cRNA 
MN233914.1 GI:1820517757

1571. Lyssavirus rabies strain NL.2002.2909RFX, complete genome
11,926 bp linear cRNA 
MN233913.1 GI:1820517751

1572. Lyssavirus rabies strain NL.1996.2512RFX, complete genome
11,927 bp linear cRNA 
MN233912.1 GI:1820517745

1573. Lyssavirus rabies strain NL.1996.2393RFX, complete genome
11,926 bp linear cRNA 
MN233911.1 GI:1820517739

1574. Lyssavirus rabies strain NL.1996.2351RFX, complete genome
11,926 bp linear cRNA 
MN233910.1 GI:1820517733

1575. Lyssavirus rabies strain NL.1996.2347RFX, complete genome
11,927 bp linear cRNA 
MN233909.1 GI:1820517727

1576. Lyssavirus rabies strain NL.1996.2060RFX, complete genome
11,926 bp linear cRNA 
MN233908.1 GI:1820517721

1577. Lyssavirus rabies strain NL.1996.2026RFX, complete genome
11,926 bp linear cRNA 
MN233907.1 GI:1820517715

1578. Lyssavirus rabies strain NL.1996.1855RFX, complete genome
11,926 bp linear cRNA 
MN233906.1 GI:1820517709

1579. Lyssavirus rabies strain MB.2012.1008DOG, complete genome
11,926 bp linear cRNA 
MN233905.1 GI:1820517703

1580. Lyssavirus rabies strain MB.2012.0888RFX, complete genome
11,926 bp linear cRNA 
MN233904.1 GI:1820517697

1581. Lyssavirus rabies strain MB.2005.6048RFX, complete genome
11,926 bp linear cRNA 
MN233903.1 GI:1820517691

1582. Lyssavirus rabies strain AK.2008.V1488AFX, complete genome
11,926 bp linear cRNA 
MN233902.1 GI:1820517685

1583. Lyssavirus rabies strain AK.2008.V1486RFX, complete genome
11,926 bp linear cRNA 
MN233901.1 GI:1820517679

1584. Lyssavirus rabies strain AK.2007.V1482AFX, complete genome
11,926 bp linear cRNA 
MN233900.1 GI:1820517673

1585. Lyssavirus rabies strain AK.2007.V1481AFX, complete genome
11,926 bp linear cRNA 
MN233899.1 GI:1820517667

1586. Lyssavirus rabies strain AK.1989.V811RFX, complete genome
11,926 bp linear cRNA 
MN233898.1 GI:1820517661

1587. Rabies lyssavirus Kyoto viral cRNA, complete genome
11,923 bp linear cRNA 
LC571945.1 GI:1883556239

1588. Rabies lyssavirus Kyoto viral cRNA, complete genome, virus stock passaged twice in MNA cell line
11,923 bp linear cRNA 
LC571946.1 GI:1883556245

1589. Rabies lyssavirus Komatsugawa viral cRNA, complete genome
11,927 bp linear cRNA 
LC553558.1 GI:1857186409

1590. Lyssavirus rabies strain JSTZ190314, complete genome
11,924 bp linear cRNA 
MN175989.1 GI:1820471924

1591. Lyssavirus rabies isolate BAI/BAI3/2019-01/fel, complete genome
11,922 bp linear RNA 
MN857171.1 GI:1820365010

1592. Lyssavirus rabies isolate BAI/BAI4A/2019-01/can, complete genome
11,922 bp linear RNA 
MN857170.1 GI:1820365004

1593. Lyssavirus rabies isolate BAI/BAINCR/2019-03/can, complete genome
11,922 bp linear RNA 
MN857169.1 GI:1820364998

1594. Lyssavirus rabies isolate BAI/BAINCR/2019-02/can, complete genome
11,922 bp linear RNA 
MN857168.1 GI:1820364992

1595. Lyssavirus rabies isolate BAI/BAINCR/2019-01/can, complete genome
11,922 bp linear RNA 
MN857167.1 GI:1820364986

1596. Lyssavirus rabies isolate TH13-42-07240, complete genome
11,923 bp linear cRNA 
MN075931.1 GI:1806552932

1597. Lyssavirus rabies isolate GS1701D, complete genome
11,769 bp linear cRNA 
MK689676.1 GI:1765883749

1598. Lyssavirus rabies isolate GS1703D, complete genome
11,770 bp linear cRNA 
MK689675.1 GI:1765883743

1599. Lyssavirus rabies isolate GS1704D, complete genome
11,770 bp linear cRNA 
MK689674.1 GI:1765883737

1600. Lyssavirus rabies isolate CQHM2012H/China/2012, complete genome
11,928 bp linear cRNA 
KY982923.1 GI:1373418363

1601. Lyssavirus rabies isolate CQHy2014DY/China/2014, complete genome
11,928 bp linear cRNA 
KY997452.1 GI:1369214279

1602. Lyssavirus rabies isolate CQHy20106D/China/2016, complete genome
11,926 bp linear cRNA 
KY964322.1 GI:1369214246

1603. Lyssavirus rabies isolate CNIM1703, complete genome
11,884 bp linear cRNA 
MH267792.1 GI:1391909976

1604. Lyssavirus rabies isolate CCS1501H, partial genome
11,766 bp linear cRNA 
MF476106.1 GI:1379070026

1605. Rabies lyssavirus CVS cRNA, complete genome
11,927 bp linear cRNA 
LC325820.1 GI:1343294199

1606. Lyssavirus rabies isolate CNIM1702, complete genome
11,838 bp linear cRNA 
MF172976.1 GI:1339936539

1607. Lyssavirus rabies isolate CNIM1701, complete genome
11,884 bp linear cRNA 
KY649620.1 GI:1338184805

1608. Lyssavirus rabies isolate Tajik FTA, complete genome
11,922 bp linear cRNA 
KY765901.1 GI:1187526346

1609. Lyssavirus rabies isolate CTMZZ11, complete genome
11,924 bp linear cRNA 
KY780299.1 GI:1169180548

1610. Lyssavirus rabies strain CH/GDZQ/2015, complete genome
11,923 bp linear cRNA 
KY451767.1 GI:1151123401

1611. UNVERIFIED: Rabies lyssavirus isolate 805_20, partial genome
11,516 bp linear cRNA 
ON146323.1 GI:2244211280

1612. UNVERIFIED: Rabies lyssavirus isolate 2211_20, partial genome
11,787 bp linear cRNA 
ON146322.1 GI:2244211279

1613. UNVERIFIED: Rabies lyssavirus isolate 1632_21, complete genome
11,788 bp linear cRNA 
ON146321.1 GI:2244211278

1614. UNVERIFIED: Rabies lyssavirus isolate 1548_21, partial genome
11,788 bp linear cRNA 
ON146320.1 GI:2244211277

1615. UNVERIFIED: Rabies lyssavirus isolate 753_20, partial genome
11,788 bp linear cRNA 
ON146319.1 GI:2244211276

1616. UNVERIFIED: Rabies lyssavirus isolate 318_21, partial genome
11,790 bp linear cRNA 
ON146318.1 GI:2244211275

1617. UNVERIFIED: Rabies lyssavirus isolate 310_21, partial genome
11,788 bp linear cRNA 
ON146317.1 GI:2244211274

1618. UNVERIFIED: Rabies lyssavirus isolate 1631_21, partial genome
11,787 bp linear cRNA 
ON146316.1 GI:2244211273

1619. UNVERIFIED: Rabies lyssavirus isolate 644_20, partial genome
11,786 bp linear cRNA 
ON146315.1 GI:2244211272

1620. UNVERIFIED: Rabies lyssavirus isolate 460_21, partial genome
11,786 bp linear cRNA 
ON146314.1 GI:2244211271

1621. Rabies lyssavirus isolate 980_17, complete genome
11,855 bp linear cRNA 
ON146313.1 GI:2244211265

1622. Rabies lyssavirus isolate 981_17, complete genome
11,824 bp linear cRNA 
ON146312.1 GI:2244211259

1623. Rabies lyssavirus isolate Obuasi_PD03, complete genome
11,900 bp linear cRNA 
MT107888.1 GI:2191913215

1624. Rabies lyssavirus genome assembly, chromosome: 1
11,914 bp linear DNA 
OV696602.1 GI:2187466975

1625. Rabies lyssavirus genome assembly, chromosome: 1
11,926 bp linear DNA 
OV696601.1 GI:2187466969

1626. Lyssavirus rabies isolate 19_2898, partial genome
11,857 bp linear cRNA 
OK340703.1 GI:2171743075

1627. Lyssavirus rabies isolate 19_2274, partial genome
11,838 bp linear cRNA 
OK340702.1 GI:2171743022

1628. Lyssavirus rabies isolate 18_62, partial genome
11,839 bp linear cRNA 
OK340701.1 GI:2171743016

1629. Lyssavirus rabies isolate 18_4347, partial genome
11,856 bp linear cRNA 
OK340700.1 GI:2171743010

1630. Rabies lyssavirus isolate 10935, partial genome
11,255 bp linear cRNA 
OL422910.1 GI:2168813301

1631. Rabies lyssavirus isolate 10145, complete genome
11,879 bp linear cRNA 
OL422909.1 GI:2168813295

1632. Rabies lyssavirus isolate 8079, partial genome
11,255 bp linear cRNA 
OL422908.1 GI:2168813289

1633. Rabies lyssavirus isolate 8493, complete genome
11,879 bp linear cRNA 
OL422907.1 GI:2168813283

1634. Rabies lyssavirus isolate 6088, partial genome
11,255 bp linear cRNA 
OL422906.1 GI:2168813277

1635. Rabies lyssavirus isolate 13240 genome assembly, complete genome: monopartite
11,923 bp linear RNA 
OU524425.1 GI:2159200202

1636. Rabies lyssavirus isolate 34886 genome assembly, complete genome: monopartite
11,913 bp linear RNA 
OU524413.1 GI:2159200130

1637. Lyssavirus rabies isolate ERA-M-LD51, complete genome
11,931 bp linear cRNA 
MT895968.1 GI:2133013100

1638. Lyssavirus rabies isolate ERA-M-LD50, complete genome
11,931 bp linear cRNA 
MT895967.1 GI:2133013094

1639. Lyssavirus rabies isolate WZ20-MF6, complete genome
11,931 bp linear cRNA 
MT895966.1 GI:2133013088

1640. Lyssavirus rabies isolate WZ20-MF5, complete genome
11,931 bp linear cRNA 
MT895965.1 GI:2133013082

1641. Lyssavirus rabies isolate WZ20-MF4, complete genome
11,931 bp linear cRNA 
MT895964.1 GI:2133013076

1642. Lyssavirus rabies isolate WZ20-MF3, complete genome
11,931 bp linear cRNA 
MT895963.1 GI:2133013070

1643. Lyssavirus rabies isolate WZ20-MF2, complete genome
11,931 bp linear cRNA 
MT895962.1 GI:2133013064

1644. Lyssavirus rabies isolate WZ20-MF1, complete genome
11,931 bp linear cRNA 
MT895961.1 GI:2133013058

1645. Lyssavirus rabies isolate ERA-M-MF6, complete genome
11,931 bp linear cRNA 
MT895960.1 GI:2133013052

1646. Lyssavirus rabies isolate ERA-M-MF5, complete genome
11,931 bp linear cRNA 
MT895959.1 GI:2133013046

1647. Lyssavirus rabies isolate ERA-M-MF4, complete genome
11,931 bp linear cRNA 
MT895958.1 GI:2133013040

1648. Lyssavirus rabies isolate ERA-M-MF3, complete genome
11,931 bp linear cRNA 
MT895957.1 GI:2133013034

1649. Lyssavirus rabies isolate ERA-M-MF2, complete genome
11,931 bp linear cRNA 
MT895956.1 GI:2133013028

1650. Lyssavirus rabies isolate ERA-M-MF1, complete genome
11,931 bp linear cRNA 
MT895955.1 GI:2133013022

1651. Lyssavirus rabies isolate ERA-M-MF0, complete genome
11,931 bp linear cRNA 
MT895954.1 GI:2133013016

1652. Rabies lyssavirus Yokohama/human viral cRNA, nearly complete genome
11,722 bp linear cRNA 
LC628899.1 GI:2123964137

1653. Lyssavirus rabies isolate R31 nucleoprotein, phosphoprotein, matrix protein, glycoprotein, and polymerase genes, complete cds
11,781 bp linear cRNA 
MZ076691.1 GI:2105617357

1654. Lyssavirus rabies isolate R28 nucleoprotein, phosphoprotein, matrix protein, glycoprotein, and polymerase genes, complete cds
11,853 bp linear cRNA 
MZ076690.1 GI:2105617351

1655. Lyssavirus rabies isolate ON.2000.1512RFX, complete genome
11,926 bp linear cRNA 
MK541012.1 GI:1732253355

1656. Lyssavirus rabies isolate ON.2018.0325SSK, complete genome
11,926 bp linear cRNA 
MK541011.1 GI:1732253349

1657. Lyssavirus rabies isolate ON.2018.0248SSK, complete genome
11,926 bp linear cRNA 
MK541010.1 GI:1732253343

1658. Lyssavirus rabies isolate ON.2018.0135SSK, complete genome
11,927 bp linear cRNA 
MK541009.1 GI:1732253337

1659. Lyssavirus rabies isolate ON.2017.1833SSK, complete genome
11,926 bp linear cRNA 
MK541008.1 GI:1732253331

1660. Lyssavirus rabies isolate ON.2017.1746SSK, complete genome
11,926 bp linear cRNA 
MK541007.1 GI:1732253325

1661. Lyssavirus rabies isolate ON.2017.1555SSK, complete genome
11,926 bp linear cRNA 
MK541006.1 GI:1732253319

1662. Lyssavirus rabies isolate ON.2017.1359SSK, complete genome
11,926 bp linear cRNA 
MK541005.1 GI:1732253313

1663. Lyssavirus rabies isolate ON.2017.0615RFX, complete genome
11,927 bp linear cRNA 
MK541004.1 GI:1732253307

1664. Lyssavirus rabies isolate ON.2017.0302BOV, complete genome
11,926 bp linear cRNA 
MK541003.1 GI:1732253301

1665. Lyssavirus rabies isolate ON.2017.0240BOV, complete genome
11,926 bp linear cRNA 
MK541002.1 GI:1732253295

1666. Lyssavirus rabies isolate ON.2017.0103BOV, complete genome
11,926 bp linear cRNA 
MK541001.1 GI:1732253289

1667. Lyssavirus rabies isolate ON.2017.0059BOV, complete genome
11,926 bp linear cRNA 
MK541000.1 GI:1732253283

1668. Lyssavirus rabies isolate ON.2016.1850BOV, complete genome
11,926 bp linear cRNA 
MK540999.1 GI:1732253277

1669. Lyssavirus rabies isolate ON.2015.1465BOV, complete genome
11,926 bp linear cRNA 
MK540998.1 GI:1732253271

1670. Lyssavirus rabies isolate ON.2012.1070CAT, complete genome
11,926 bp linear cRNA 
MK540997.1 GI:1732253265

1671. Lyssavirus rabies isolate ON.2012.0851SSK, complete genome
11,926 bp linear cRNA 
MK540996.1 GI:1732253259

1672. Lyssavirus rabies isolate ON.2011.2894SSK, complete genome
11,926 bp linear cRNA 
MK540995.1 GI:1732253253

1673. Lyssavirus rabies isolate ON.2011.1183BOV, complete genome
11,926 bp linear cRNA 
MK540994.1 GI:1732253247

1674. Lyssavirus rabies isolate ON.2010.0825SSK, complete genome
11,926 bp linear cRNA 
MK540993.1 GI:1732253241

1675. Lyssavirus rabies isolate ON.2009.3558SSK, complete genome
11,925 bp linear cRNA 
MK540992.1 GI:1732253235

1676. Lyssavirus rabies isolate ON.2009.3301RFX, complete genome
11,926 bp linear cRNA 
MK540991.1 GI:1732253229

1677. Lyssavirus rabies isolate ON.2009.1290SSK, complete genome
11,926 bp linear cRNA 
MK540990.1 GI:1732253223

1678. Lyssavirus rabies isolate ON.2009.1248BOV, complete genome
11,927 bp linear cRNA 
MK540989.1 GI:1732253217

1679. Lyssavirus rabies isolate ON.2009.1201BOV, complete genome
11,926 bp linear cRNA 
MK540988.1 GI:1732253211

1680. Lyssavirus rabies isolate ON.2009.0615RFX, complete genome
11,926 bp linear cRNA 
MK540987.1 GI:1732253205

1681. Lyssavirus rabies isolate ON.2008.5563SSK, complete genome
11,925 bp linear cRNA 
MK540986.1 GI:1732253199

1682. Lyssavirus rabies isolate ON.2008.5051RFX, complete genome
11,926 bp linear cRNA 
MK540985.1 GI:1732253193

1683. Lyssavirus rabies isolate ON.2008.5022SSK, complete genome
11,926 bp linear cRNA 
MK540984.1 GI:1732253187

1684. Lyssavirus rabies isolate ON.2008.3760SSK, complete genome
11,926 bp linear cRNA 
MK540983.1 GI:1732253181

1685. Lyssavirus rabies isolate ON.2008.2077SSK, complete genome
11,926 bp linear cRNA 
MK540982.1 GI:1732253175

1686. Lyssavirus rabies isolate ON.2008.1385SSK, complete genome
11,926 bp linear cRNA 
MK540981.1 GI:1732253169

1687. Lyssavirus rabies isolate ON.2007.6968SSK, complete genome
11,926 bp linear cRNA 
MK540980.1 GI:1732253163

1688. Lyssavirus rabies isolate ON.2007.6922SSK, complete genome
11,926 bp linear cRNA 
MK540979.1 GI:1732253157

1689. Lyssavirus rabies isolate ON.2007.2201SSK, complete genome
11,926 bp linear cRNA 
MK540978.1 GI:1732253151

1690. Lyssavirus rabies isolate ON.2006.6313SSK, complete genome
11,926 bp linear cRNA 
MK540977.1 GI:1732253145

1691. Lyssavirus rabies isolate ON.2006.6071SSK, complete genome
11,928 bp linear cRNA 
MK540976.1 GI:1732253139

1692. Lyssavirus rabies isolate ON.2006.6067SSK, complete genome
11,926 bp linear cRNA 
MK540975.1 GI:1732253133

1693. Lyssavirus rabies isolate ON.2006.5378SSK, complete genome
11,926 bp linear cRNA 
MK540974.1 GI:1732253127

1694. Lyssavirus rabies isolate ON.2006.3277RFX, complete genome
11,926 bp linear cRNA 
MK540973.1 GI:1732253121

1695. Lyssavirus rabies isolate ON.2006.2969SSK, complete genome
11,925 bp linear cRNA 
MK540972.1 GI:1732253115

1696. Lyssavirus rabies isolate ON.2006.1364SSK, complete genome
11,926 bp linear cRNA 
MK540971.1 GI:1732253109

1697. Lyssavirus rabies isolate ON.2005.5940SSK, complete genome
11,926 bp linear cRNA 
MK540970.1 GI:1732253103

1698. Lyssavirus rabies isolate ON.2005.3118RFX, complete genome
11,926 bp linear cRNA 
MK540969.1 GI:1732253097

1699. Lyssavirus rabies isolate ON.2005.0480SSK, complete genome
11,925 bp linear cRNA 
MK540968.1 GI:1732253091

1700. Lyssavirus rabies isolate ON.2005.0241RFX, complete genome
11,926 bp linear cRNA 
MK540967.1 GI:1732253085

1701. Lyssavirus rabies isolate ON.2004.8307SSK, complete genome
11,925 bp linear cRNA 
MK540966.1 GI:1732253079

1702. Lyssavirus rabies isolate ON.2004.7960SSK, complete genome
11,925 bp linear cRNA 
MK540965.1 GI:1732253073

1703. Lyssavirus rabies isolate ON.2004.5601SSK, complete genome
11,926 bp linear cRNA 
MK540964.1 GI:1732253067

1704. Lyssavirus rabies isolate ON.2003.10263RFX, complete genome
11,926 bp linear cRNA 
MK540963.1 GI:1732253061

1705. Lyssavirus rabies isolate ON.2003.7314RFX, complete genome
11,926 bp linear cRNA 
MK540962.1 GI:1732253055

1706. Lyssavirus rabies isolate ON.2003.5326SSK, complete genome
11,926 bp linear cRNA 
MK540961.1 GI:1732253049

1707. Lyssavirus rabies isolate ON.2003.3324SSK, complete genome
11,926 bp linear cRNA 
MK540960.1 GI:1732253043

1708. Lyssavirus rabies isolate ON.2002.9370SSK, complete genome
11,926 bp linear cRNA 
MK540959.1 GI:1732253037

1709. Lyssavirus rabies isolate ON.2002.7157SSK, complete genome
11,926 bp linear cRNA 
MK540958.1 GI:1732253031

1710. Lyssavirus rabies isolate ON.2002.2997SSK, complete genome
11,926 bp linear cRNA 
MK540957.1 GI:1732253025

1711. Lyssavirus rabies isolate ON.2002.0820SSK, complete genome
11,925 bp linear cRNA 
MK540956.1 GI:1732253019

1712. Lyssavirus rabies isolate ON.2001.12063SSK, complete genome
11,926 bp linear cRNA 
MK540955.1 GI:1732253013

1713. Lyssavirus rabies isolate ON.2001.11590SSK, complete genome
11,925 bp linear cRNA 
MK540954.1 GI:1732253007

1714. Lyssavirus rabies isolate ON.2001.11378SSK, complete genome
11,926 bp linear cRNA 
MK540953.1 GI:1732253001

1715. Lyssavirus rabies isolate ON.2001.10791SSK, complete genome
11,926 bp linear cRNA 
MK540952.1 GI:1732252995

1716. Lyssavirus rabies isolate ON.2001.10442SSK, complete genome
11,926 bp linear cRNA 
MK540951.1 GI:1732252989

1717. Lyssavirus rabies isolate ON.2001.10248SSK, complete genome
11,925 bp linear cRNA 
MK540950.1 GI:1732252983

1718. Lyssavirus rabies isolate ON.2001.7426SSK, complete genome
11,926 bp linear cRNA 
MK540949.1 GI:1732252977

1719. Lyssavirus rabies isolate ON.2001.7043SSK, complete genome
11,926 bp linear cRNA 
MK540948.1 GI:1732252971

1720. Lyssavirus rabies isolate ON.2001.5884SSK, complete genome
11,926 bp linear cRNA 
MK540947.1 GI:1732252965

1721. Lyssavirus rabies isolate ON.2001.4008SSK, complete genome
11,926 bp linear cRNA 
MK540946.1 GI:1732252959

1722. Lyssavirus rabies isolate ON.2000.5945SSK, complete genome
11,926 bp linear cRNA 
MK540945.1 GI:1732252953

1723. Lyssavirus rabies isolate ON.2000.4512SSK, complete genome
11,926 bp linear cRNA 
MK540944.1 GI:1732252947

1724. Lyssavirus rabies isolate ON.2000.2847RFX, complete genome
11,926 bp linear cRNA 
MK540943.1 GI:1732252941

1725. Lyssavirus rabies isolate ON.2000.1848SSK, complete genome
11,926 bp linear cRNA 
MK540942.1 GI:1732252935

1726. Lyssavirus rabies isolate ON.2000.1797SSK, complete genome
11,926 bp linear cRNA 
MK540941.1 GI:1732252929

1727. Lyssavirus rabies isolate ON.2000.0466SSK, complete genome
11,928 bp linear cRNA 
MK540940.1 GI:1732252923

1728. Lyssavirus rabies isolate ON.2000.0442SSK, complete genome
11,926 bp linear cRNA 
MK540939.1 GI:1732252917

1729. Lyssavirus rabies isolate ON.2000.0422SSK, complete genome
11,926 bp linear cRNA 
MK540938.1 GI:1732252911

1730. Lyssavirus rabies isolate ON.2000.0383SSK, complete genome
11,926 bp linear cRNA 
MK540937.1 GI:1732252905

1731. Lyssavirus rabies isolate ON.2000.0047SSK, complete genome
11,926 bp linear cRNA 
MK540936.1 GI:1732252899

1732. Lyssavirus rabies isolate ON.1999.6363SSK, complete genome
11,926 bp linear cRNA 
MK540935.1 GI:1732252893

1733. Lyssavirus rabies isolate ON.1999.5106RFX, complete genome
11,926 bp linear cRNA 
MK540934.1 GI:1732252887

1734. Lyssavirus rabies isolate ON.1999.3074SSK, complete genome
11,926 bp linear cRNA 
MK540933.1 GI:1732252881

1735. Lyssavirus rabies isolate ON.1999.3073SSK, complete genome
11,926 bp linear cRNA 
MK540932.1 GI:1732252875

1736. Lyssavirus rabies isolate ON.1999.3009SSK, complete genome
11,926 bp linear cRNA 
MK540931.1 GI:1732252869

1737. Lyssavirus rabies isolate ON.1999.2980RFX, complete genome
11,926 bp linear cRNA 
MK540930.1 GI:1732252863

1738. Lyssavirus rabies isolate ON.1999.1414SSK, complete genome
11,926 bp linear cRNA 
MK540929.1 GI:1732252857

1739. Lyssavirus rabies isolate ON.1999.1029SSK, complete genome
11,925 bp linear cRNA 
MK540928.1 GI:1732252851

1740. Lyssavirus rabies isolate ON.1999.0172SSK, complete genome
11,926 bp linear cRNA 
MK540927.1 GI:1732252845

1741. Lyssavirus rabies isolate ON.1998.4999SSK, complete genome
11,925 bp linear cRNA 
MK540926.1 GI:1732252839

1742. Lyssavirus rabies isolate ON.1998.4915SSK, complete genome
11,926 bp linear cRNA 
MK540925.1 GI:1732252833

1743. Lyssavirus rabies isolate ON.1998.2038SSK, complete genome
11,927 bp linear cRNA 
MK540924.1 GI:1732252827

1744. Lyssavirus rabies isolate ON.1998.1489SSK, complete genome
11,924 bp linear cRNA 
MK540923.1 GI:1732252821

1745. Lyssavirus rabies isolate ON.1998.0794SSK, complete genome
11,926 bp linear cRNA 
MK540922.1 GI:1732252815

1746. Lyssavirus rabies isolate ON.1998.0009SSK, complete genome
11,925 bp linear cRNA 
MK540921.1 GI:1732252809

1747. Lyssavirus rabies isolate ON.1997.9733SSK, complete genome
11,925 bp linear cRNA 
MK540920.1 GI:1732252803

1748. Lyssavirus rabies isolate ON.1996.3873SSK, complete genome
11,926 bp linear cRNA 
MK540919.1 GI:1732252797

1749. Lyssavirus rabies isolate ON.1996.2916SSK, complete genome
11,926 bp linear cRNA 
MK540918.1 GI:1732252791

1750. Lyssavirus rabies isolate ON.1996.1572SSK, complete genome
11,926 bp linear cRNA 
MK540917.1 GI:1732252785

1751. Lyssavirus rabies isolate ON.1996.0714RFX, complete genome
11,925 bp linear cRNA 
MK540916.1 GI:1732252779

1752. Lyssavirus rabies isolate ON.1996.0534RFX, complete genome
11,926 bp linear cRNA 
MK540915.1 GI:1732252773

1753. Lyssavirus rabies isolate ON.1996.0341RFX, complete genome
11,926 bp linear cRNA 
MK540914.1 GI:1732252767

1754. Lyssavirus rabies isolate ON.1996.0212SSK, complete genome
11,926 bp linear cRNA 
MK540913.1 GI:1732252761

1755. Lyssavirus rabies isolate ON.1995.6413SSK, complete genome
11,926 bp linear cRNA 
MK540912.1 GI:1732252755

1756. Lyssavirus rabies isolate ON.1995.6381RFX, complete genome
11,926 bp linear cRNA 
MK540911.1 GI:1732252749

1757. Lyssavirus rabies isolate ON.1995.5042RFX, complete genome
11,926 bp linear cRNA 
MK540910.1 GI:1732252743

1758. Lyssavirus rabies isolate ON.1995.5013RFX, complete genome
11,926 bp linear cRNA 
MK540909.1 GI:1732252737

1759. Lyssavirus rabies isolate ON.1995.4428RFX, complete genome
11,926 bp linear cRNA 
MK540908.1 GI:1732252731

1760. Lyssavirus rabies isolate ON.1995.3870SSK, complete genome
11,925 bp linear cRNA 
MK540907.1 GI:1732252725

1761. Lyssavirus rabies isolate ON.1995.3267RFX, complete genome
11,926 bp linear cRNA 
MK540906.1 GI:1732252719

1762. Lyssavirus rabies isolate ON.1993.2321RFX, complete genome
11,925 bp linear cRNA 
MK540905.1 GI:1732252713

1763. Lyssavirus rabies isolate ON.1993.0661RFX, complete genome
11,926 bp linear cRNA 
MK540904.1 GI:1732252707

1764. Lyssavirus rabies isolate ON.1993.0215RFX, complete genome
11,926 bp linear cRNA 
MK540903.1 GI:1732252701

1765. Lyssavirus rabies isolate ON.1993.0173SSK, complete genome
11,926 bp linear cRNA 
MK540902.1 GI:1732252695

1766. Lyssavirus rabies isolate ON.1991.6795RFX, complete genome
11,925 bp linear cRNA 
MK540901.1 GI:1732252689

1767. Lyssavirus rabies isolate ON.1991.5537RFX, complete genome
11,926 bp linear cRNA 
MK540900.1 GI:1732252683

1768. Lyssavirus rabies isolate ON.1991.2151RFX, complete genome
11,925 bp linear cRNA 
MK540899.1 GI:1732252677

1769. Lyssavirus rabies isolate ON.1991.1399RFX, complete genome
11,925 bp linear cRNA 
MK540898.1 GI:1732252671

1770. Lyssavirus rabies isolate ON.1991.1348SSK, complete genome
11,925 bp linear cRNA 
MK540897.1 GI:1732252665

1771. Lyssavirus rabies isolate ON.1991.1035SSK, complete genome
11,926 bp linear cRNA 
MK540896.1 GI:1732252659

1772. Lyssavirus rabies isolate ON.1991.0987RFX, complete genome
11,926 bp linear cRNA 
MK540895.1 GI:1732252653

1773. Lyssavirus rabies isolate ON.1991.0851SSK, complete genome
11,925 bp linear cRNA 
MK540894.1 GI:1732252647

1774. Lyssavirus rabies isolate ON.1991.0789SSK, complete genome
11,926 bp linear cRNA 
MK540893.1 GI:1732252641

1775. Lyssavirus rabies isolate ON.1990.9510SSK, complete genome
11,926 bp linear cRNA 
MK540892.1 GI:1732252635

1776. Lyssavirus rabies isolate ON.1990.9509SSK, complete genome
11,924 bp linear cRNA 
MK540891.1 GI:1732252629

1777. Lyssavirus rabies isolate ON.1990.9340SSK, complete genome
11,926 bp linear cRNA 
MK540890.1 GI:1732252623

1778. Lyssavirus rabies isolate ON.1990.9339RFX, complete genome
11,926 bp linear cRNA 
MK540889.1 GI:1732252617

1779. Lyssavirus rabies isolate ON.1990.9236RFX, complete genome
11,925 bp linear cRNA 
MK540888.1 GI:1732252611

1780. Lyssavirus rabies isolate ON.1990.9199SSK, complete genome
11,925 bp linear cRNA 
MK540887.1 GI:1732252605

1781. Lyssavirus rabies isolate PA.1989.1872R, complete genome
11,924 bp linear cRNA 
MK540886.1 GI:1732252599

1782. Lyssavirus rabies isolate PA.1989.1819R, complete genome
11,924 bp linear cRNA 
MK540885.1 GI:1732252593

1783. Lyssavirus rabies isolate PA.1989.1784R, complete genome
11,924 bp linear cRNA 
MK540884.1 GI:1732252587

1784. Lyssavirus rabies isolate PA.1989.1759R, complete genome
11,924 bp linear cRNA 
MK540883.1 GI:1732252581

1785. Lyssavirus rabies isolate ON.2017.0952R, complete genome
11,924 bp linear cRNA 
MK540882.1 GI:1732252575

1786. Lyssavirus rabies isolate ON.2017.0923S, complete genome
11,924 bp linear cRNA 
MK540881.1 GI:1732252569

1787. Lyssavirus rabies isolate ON.2017.0864S, complete genome
11,924 bp linear cRNA 
MK540880.1 GI:1732252563

1788. Lyssavirus rabies isolate ON.2017.0862R, complete genome
11,923 bp linear cRNA 
MK540879.1 GI:1732252557

1789. Lyssavirus rabies isolate ON.2017.0788R, complete genome
11,924 bp linear cRNA 
MK540878.1 GI:1732252551

1790. Lyssavirus rabies isolate ON.2017.0644S, complete genome
11,923 bp linear cRNA 
MK540877.1 GI:1732252545

1791. Lyssavirus rabies isolate ON.2017.0567R, complete genome
11,923 bp linear cRNA 
MK540876.1 GI:1732252539

1792. Lyssavirus rabies isolate ON.2017.0489R, complete genome
11,923 bp linear cRNA 
MK540875.1 GI:1732252533

1793. Lyssavirus rabies isolate ON.2017.0478R, complete genome
11,924 bp linear cRNA 
MK540874.1 GI:1732252527

1794. Lyssavirus rabies isolate ON.2017.0437R, complete genome
11,923 bp linear cRNA 
MK540873.1 GI:1732252521

1795. Lyssavirus rabies isolate ON.2017.0371R, complete genome
11,923 bp linear cRNA 
MK540872.1 GI:1732252515

1796. Lyssavirus rabies isolate ON.2016.1984S, complete genome
11,924 bp linear cRNA 
MK540871.1 GI:1732252509

1797. Lyssavirus rabies isolate ON.2016.1982S, complete genome
11,923 bp linear cRNA 
MK540870.1 GI:1732252503

1798. Lyssavirus rabies isolate ON.2016.1980R, complete genome
11,923 bp linear cRNA 
MK540869.1 GI:1732252497

1799. Lyssavirus rabies isolate ON.2016.1979R, complete genome
11,923 bp linear cRNA 
MK540868.1 GI:1732252491

1800. Lyssavirus rabies isolate ON.2016.1857S, complete genome
11,923 bp linear cRNA 
MK540867.1 GI:1732252485

1801. Lyssavirus rabies isolate ON.2016.1856S, complete genome
11,923 bp linear cRNA 
MK540866.1 GI:1732252479

1802. Lyssavirus rabies isolate ON.2016.1854R, complete genome
11,923 bp linear cRNA 
MK540865.1 GI:1732252473

1803. Lyssavirus rabies isolate ON.2016.1787R, complete genome
11,923 bp linear cRNA 
MK540864.1 GI:1732252467

1804. Lyssavirus rabies isolate ON.2016.1755S, complete genome
11,923 bp linear cRNA 
MK540863.1 GI:1732252461

1805. Lyssavirus rabies isolate ON.2016.1752S, complete genome
11,923 bp linear cRNA 
MK540862.1 GI:1732252455

1806. Lyssavirus rabies isolate ON.2016.1750S, complete genome
11,923 bp linear cRNA 
MK540861.1 GI:1732252449

1807. Lyssavirus rabies isolate ON.2016.1749R, complete genome
11,923 bp linear cRNA 
MK540860.1 GI:1732252443

1808. Lyssavirus rabies isolate ON.2016.1721R, complete genome
11,923 bp linear cRNA 
MK540859.1 GI:1732252437

1809. Lyssavirus rabies isolate ON.2016.1688S, complete genome
11,923 bp linear cRNA 
MK540858.1 GI:1732252431

1810. Lyssavirus rabies isolate ON.2016.1654R, complete genome
11,923 bp linear cRNA 
MK540857.1 GI:1732252425

1811. Lyssavirus rabies isolate ON.2016.1653R, complete genome
11,923 bp linear cRNA 
MK540856.1 GI:1732252419

1812. Lyssavirus rabies isolate ON.2016.1632R, complete genome
11,923 bp linear cRNA 
MK540855.1 GI:1732252413

1813. Lyssavirus rabies isolate ON.2016.1631R, complete genome
11,924 bp linear cRNA 
MK540854.1 GI:1732252407

1814. Lyssavirus rabies isolate ON.2016.1630R, complete genome
11,923 bp linear cRNA 
MK540853.1 GI:1732252401

1815. Lyssavirus rabies isolate ON.2016.1629R, complete genome
11,923 bp linear cRNA 
MK540852.1 GI:1732252395

1816. Lyssavirus rabies isolate ON.2016.1626R, complete genome
11,923 bp linear cRNA 
MK540851.1 GI:1732252389

1817. Lyssavirus rabies isolate ON.2016.1625R, complete genome
11,923 bp linear cRNA 
MK540850.1 GI:1732252383

1818. Lyssavirus rabies isolate ON.2016.1593S, complete genome
11,923 bp linear cRNA 
MK540849.1 GI:1732252377

1819. Lyssavirus rabies isolate ON.2016.1563R, complete genome
11,923 bp linear cRNA 
MK540848.1 GI:1732252371

1820. Lyssavirus rabies isolate ON.2016.1562R, complete genome
11,923 bp linear cRNA 
MK540847.1 GI:1732252365

1821. Lyssavirus rabies isolate ON.2016.1561R, complete genome
11,923 bp linear cRNA 
MK540846.1 GI:1732252359

1822. Lyssavirus rabies isolate ON.2016.1558S, complete genome
11,923 bp linear cRNA 
MK540845.1 GI:1732252353

1823. Lyssavirus rabies isolate ON.2016.1508R, complete genome
11,923 bp linear cRNA 
MK540844.1 GI:1732252347

1824. Lyssavirus rabies isolate ON.2016.1432F, complete genome
11,923 bp linear cRNA 
MK540843.1 GI:1732252341

1825. Lyssavirus rabies isolate ON.2016.1431R, complete genome
11,923 bp linear cRNA 
MK540842.1 GI:1732252335

1826. Lyssavirus rabies isolate ON.2016.1281S, complete genome
11,923 bp linear cRNA 
MK540841.1 GI:1732252329

1827. Lyssavirus rabies isolate ON.2016.1064R, complete genome
11,924 bp linear cRNA 
MK540840.1 GI:1732252323

1828. Lyssavirus rabies isolate ON.2016.0907R, complete genome
11,923 bp linear cRNA 
MK540839.1 GI:1732252317

1829. Lyssavirus rabies isolate ON.2016.0905R, complete genome
11,923 bp linear cRNA 
MK540838.1 GI:1732252311

1830. Lyssavirus rabies isolate ON.2016.0904R, complete genome
11,923 bp linear cRNA 
MK540837.1 GI:1732252305

1831. Lyssavirus rabies isolate ON.2016.0859S, complete genome
11,923 bp linear cRNA 
MK540836.1 GI:1732252299

1832. Lyssavirus rabies isolate ON.2016.0858S, complete genome
11,923 bp linear cRNA 
MK540835.1 GI:1732252293

1833. Lyssavirus rabies isolate ON.2016.0857R, complete genome
11,923 bp linear cRNA 
MK540834.1 GI:1732252287

1834. Lyssavirus rabies isolate ON.2016.0797S, complete genome
11,923 bp linear cRNA 
MK540833.1 GI:1732252281

1835. Lyssavirus rabies isolate ON.2016.0796R, complete genome
11,924 bp linear cRNA 
MK540832.1 GI:1732252275

1836. Lyssavirus rabies isolate ON.2016.0794R, complete genome
11,924 bp linear cRNA 
MK540831.1 GI:1732252269

1837. Lyssavirus rabies isolate ON.2016.0702R, complete genome
11,923 bp linear cRNA 
MK540830.1 GI:1732252263

1838. Lyssavirus rabies isolate ON.2016.0622R, complete genome
11,923 bp linear cRNA 
MK540829.1 GI:1732252257

1839. Lyssavirus rabies isolate ON.2016.0569R, complete genome
11,923 bp linear cRNA 
MK540828.1 GI:1732252251

1840. Lyssavirus rabies isolate ON.2016.0554R, complete genome
11,923 bp linear cRNA 
MK540827.1 GI:1732252245

1841. Lyssavirus rabies isolate ON.2016.0527R, complete genome
11,923 bp linear cRNA 
MK540826.1 GI:1732252239

1842. Lyssavirus rabies isolate ON.2016.0429R, complete genome
11,923 bp linear cRNA 
MK540825.1 GI:1732252233

1843. Lyssavirus rabies isolate ON.2016.0424S, complete genome
11,923 bp linear cRNA 
MK540824.1 GI:1732252227

1844. Lyssavirus rabies isolate ON.2016.0361R, complete genome
11,923 bp linear cRNA 
MK540823.1 GI:1732252221

1845. Lyssavirus rabies isolate ON.2016.0360S, complete genome
11,923 bp linear cRNA 
MK540822.1 GI:1732252215

1846. Lyssavirus rabies isolate ON.2016.0339S, complete genome
11,922 bp linear cRNA 
MK540821.1 GI:1732252209

1847. Lyssavirus rabies isolate ON.2016.0324R, complete genome
11,923 bp linear cRNA 
MK540820.1 GI:1732252203

1848. Lyssavirus rabies isolate ON.2016.0316S, complete genome
11,923 bp linear cRNA 
MK540819.1 GI:1732252197

1849. Lyssavirus rabies isolate ON.2016.0278R, complete genome
11,923 bp linear cRNA 
MK540818.1 GI:1732252191

1850. Lyssavirus rabies isolate ON.2016.0252S, complete genome
11,923 bp linear cRNA 
MK540817.1 GI:1732252185

1851. Lyssavirus rabies isolate ON.2016.0248S, complete genome
11,924 bp linear cRNA 
MK540816.1 GI:1732252179

1852. Lyssavirus rabies isolate ON.2016.0242R, complete genome
11,923 bp linear cRNA 
MK540815.1 GI:1732252173

1853. Lyssavirus rabies isolate ON.2016.0199S, complete genome
11,923 bp linear cRNA 
MK540814.1 GI:1732252167

1854. Lyssavirus rabies isolate ON.2016.0196R, complete genome
11,924 bp linear cRNA 
MK540813.1 GI:1732252161

1855. Lyssavirus rabies isolate ON.2016.0191S, complete genome
11,923 bp linear cRNA 
MK540812.1 GI:1732252155

1856. Lyssavirus rabies isolate ON.2016.0190R, complete genome
11,923 bp linear cRNA 
MK540811.1 GI:1732252149

1857. Lyssavirus rabies isolate ON.2016.0143R, complete genome
11,923 bp linear cRNA 
MK540810.1 GI:1732252143

1858. Lyssavirus rabies isolate ON.2016.0138R, complete genome
11,923 bp linear cRNA 
MK540809.1 GI:1732252137

1859. Lyssavirus rabies isolate ON.2016.0036R, complete genome
11,923 bp linear cRNA 
MK540808.1 GI:1732252131

1860. Lyssavirus rabies isolate ON.2016.0035R, complete genome
11,923 bp linear cRNA 
MK540807.1 GI:1732252125

1861. Lyssavirus rabies isolate ON.2016.0034R, complete genome
11,923 bp linear cRNA 
MK540806.1 GI:1732252119

1862. Lyssavirus rabies isolate ON.2016.0002R, complete genome
11,923 bp linear cRNA 
MK540805.1 GI:1732252113

1863. Lyssavirus rabies isolate ON.2015.1438R, complete genome
11,923 bp linear cRNA 
MK540804.1 GI:1732252107

1864. Lyssavirus rabies isolate ON.2015.1436R, complete genome
11,923 bp linear cRNA 
MK540803.1 GI:1732252101

1865. Lyssavirus rabies isolate ON.2015.1435R, complete genome
11,923 bp linear cRNA 
MK540802.1 GI:1732252095

1866. Lyssavirus rabies isolate ON.2015.1433R, complete genome
11,923 bp linear cRNA 
MK540801.1 GI:1732252089

1867. Lyssavirus rabies isolate ON.2015.1396R, complete genome
11,923 bp linear cRNA 
MK540800.1 GI:1732252083

1868. Lyssavirus rabies isolate NY.2018.2107R, complete genome
11,925 bp linear cRNA 
MK540799.1 GI:1732252077

1869. Lyssavirus rabies isolate NY.2018.2106R, complete genome
11,924 bp linear cRNA 
MK540798.1 GI:1732252071

1870. Lyssavirus rabies isolate NY.2018.1086R, complete genome
11,924 bp linear cRNA 
MK540797.1 GI:1732252065

1871. Lyssavirus rabies isolate NY.2015.2602R, complete genome
11,924 bp linear cRNA 
MK540796.1 GI:1732252059

1872. Lyssavirus rabies isolate NY.2015.1361R, complete genome
11,923 bp linear cRNA 
MK540795.1 GI:1732252053

1873. Lyssavirus rabies isolate NY.2015.0918R, complete genome
11,924 bp linear cRNA 
MK540794.1 GI:1732252047

1874. Lyssavirus rabies isolate NY.2011.6409S, complete genome
11,925 bp linear cRNA 
MK540793.1 GI:1732252041

1875. Lyssavirus rabies isolate NY.2011.6308S, complete genome
11,923 bp linear cRNA 
MK540792.1 GI:1732252035

1876. Lyssavirus rabies isolate NY.2011.6283O, complete genome
11,924 bp linear cRNA 
MK540791.1 GI:1732252029

1877. Lyssavirus rabies isolate NY.2011.6206O, complete genome
11,924 bp linear cRNA 
MK540790.1 GI:1732252023

1878. Lyssavirus rabies isolate NY.2011.5769O, complete genome
11,924 bp linear cRNA 
MK540789.1 GI:1732252017

1879. Lyssavirus rabies isolate NY.2011.5446S, complete genome
11,923 bp linear cRNA 
MK540788.1 GI:1732252011

1880. Lyssavirus rabies isolate NY.2011.5303S, complete genome
11,924 bp linear cRNA 
MK540787.1 GI:1732252005

1881. Lyssavirus rabies isolate NY.2011.5179O, complete genome
11,924 bp linear cRNA 
MK540786.1 GI:1732251999

1882. Lyssavirus rabies isolate NY.2011.5062R, complete genome
11,923 bp linear cRNA 
MK540785.1 GI:1732251993

1883. Lyssavirus rabies isolate NY.2011.4957R, complete genome
11,924 bp linear cRNA 
MK540784.1 GI:1732251987

1884. Lyssavirus rabies isolate NY.2011.4863O, complete genome
11,924 bp linear cRNA 
MK540783.1 GI:1732251981

1885. Lyssavirus rabies isolate NY.2011.4696S, complete genome
11,924 bp linear cRNA 
MK540782.1 GI:1732251975

1886. Lyssavirus rabies isolate NY.2011.4316O, complete genome
11,924 bp linear cRNA 
MK540781.1 GI:1732251969

1887. Lyssavirus rabies isolate NY.2011.4095S, complete genome
11,924 bp linear cRNA 
MK540780.1 GI:1732251963

1888. Lyssavirus rabies isolate NY.2011.3703R, complete genome
11,924 bp linear cRNA 
MK540779.1 GI:1732251957

1889. Lyssavirus rabies isolate NY.2011.3579R, complete genome
11,923 bp linear cRNA 
MK540778.1 GI:1732251951

1890. Lyssavirus rabies isolate NY.2011.3324O, complete genome
11,924 bp linear cRNA 
MK540777.1 GI:1732251945

1891. Lyssavirus rabies isolate NY.2011.2387O, complete genome
11,924 bp linear cRNA 
MK540776.1 GI:1732251939

1892. Lyssavirus rabies isolate NY.2011.2347R, complete genome
11,925 bp linear cRNA 
MK540775.1 GI:1732251933

1893. Lyssavirus rabies isolate NY.2011.2342O, complete genome
11,923 bp linear cRNA 
MK540774.1 GI:1732251927

1894. Lyssavirus rabies isolate NY.2011.2320R, complete genome
11,924 bp linear cRNA 
MK540773.1 GI:1732251921

1895. Lyssavirus rabies isolate NY.2011.2248O, complete genome
11,924 bp linear cRNA 
MK540772.1 GI:1732251915

1896. Lyssavirus rabies isolate NY.2011.2208R, complete genome
11,923 bp linear cRNA 
MK540771.1 GI:1732251909

1897. Lyssavirus rabies isolate NY.2011.2125R, complete genome
11,924 bp linear cRNA 
MK540770.1 GI:1732251903

1898. Lyssavirus rabies isolate NY.2011.2074O, complete genome
11,924 bp linear cRNA 
MK540769.1 GI:1732251897

1899. Lyssavirus rabies isolate NY.2011.2048R, complete genome
11,924 bp linear cRNA 
MK540768.1 GI:1732251891

1900. Lyssavirus rabies isolate NY.2011.1517R, complete genome
11,924 bp linear cRNA 
MK540767.1 GI:1732251885

1901. Lyssavirus rabies isolate NY.2011.1202O, complete genome
11,924 bp linear cRNA 
MK540766.1 GI:1732251879

1902. Lyssavirus rabies isolate NY.2011.1064S, complete genome
11,923 bp linear cRNA 
MK540765.1 GI:1732251873

1903. Lyssavirus rabies isolate NY.2011.1054O, complete genome
11,924 bp linear cRNA 
MK540764.1 GI:1732251867

1904. Lyssavirus rabies isolate NY.2011.1041R, complete genome
11,924 bp linear cRNA 
MK540763.1 GI:1732251861

1905. Lyssavirus rabies isolate NY.2011.0948O, complete genome
11,922 bp linear cRNA 
MK540762.1 GI:1732251855

1906. Lyssavirus rabies isolate NY.2011.0925O, complete genome
11,923 bp linear cRNA 
MK540761.1 GI:1732251849

1907. Lyssavirus rabies isolate NY.2011.0918O, complete genome
11,923 bp linear cRNA 
MK540760.1 GI:1732251843

1908. Lyssavirus rabies isolate NY.2011.0818O, complete genome
11,924 bp linear cRNA 
MK540759.1 GI:1732251837

1909. Lyssavirus rabies isolate NY.2011.0765R, complete genome
11,923 bp linear cRNA 
MK540758.1 GI:1732251831

1910. Lyssavirus rabies isolate NY.2011.0714O, complete genome
11,924 bp linear cRNA 
MK540757.1 GI:1732251825

1911. Lyssavirus rabies isolate NY.2011.0676R, complete genome
11,924 bp linear cRNA 
MK540756.1 GI:1732251819

1912. Lyssavirus rabies isolate NY.2011.0674S, complete genome
11,924 bp linear cRNA 
MK540755.1 GI:1732251813

1913. Lyssavirus rabies isolate NY.2011.0576R, complete genome
11,924 bp linear cRNA 
MK540754.1 GI:1732251807

1914. Lyssavirus rabies isolate NY.2011.0560R, complete genome
11,924 bp linear cRNA 
MK540753.1 GI:1732251801

1915. Lyssavirus rabies isolate NY.2011.0525R, complete genome
11,923 bp linear cRNA 
MK540752.1 GI:1732251795

1916. Lyssavirus rabies isolate NY.2011.0402R, complete genome
11,925 bp linear cRNA 
MK540751.1 GI:1732251789

1917. Lyssavirus rabies isolate NY.2011.0329R, complete genome
11,924 bp linear cRNA 
MK540750.1 GI:1732251783

1918. Lyssavirus rabies isolate NY.2011.0277R, complete genome
11,925 bp linear cRNA 
MK540749.1 GI:1732251777

1919. Lyssavirus rabies isolate NY.2011.0247R, complete genome
11,924 bp linear cRNA 
MK540748.1 GI:1732251771

1920. Lyssavirus rabies isolate NY.2011.0141O, complete genome
11,925 bp linear cRNA 
MK540747.1 GI:1732251765

1921. Lyssavirus rabies isolate NY.2011.0042R, complete genome
11,924 bp linear cRNA 
MK540746.1 GI:1732251759

1922. Lyssavirus rabies isolate NY.2011.0017R, complete genome
11,924 bp linear cRNA 
MK540745.1 GI:1732251753

1923. Lyssavirus rabies isolate NY.2011.0010R, complete genome
11,923 bp linear cRNA 
MK540744.1 GI:1732251747

1924. Lyssavirus rabies isolate NY.2011.0007R, complete genome
11,924 bp linear cRNA 
MK540743.1 GI:1732251741

1925. Lyssavirus rabies isolate NY.2011.0005S, complete genome
11,923 bp linear cRNA 
MK540742.1 GI:1732251735

1926. Lyssavirus rabies isolate NY.2010.6386R, complete genome
11,924 bp linear cRNA 
MK540741.1 GI:1732251729

1927. Lyssavirus rabies isolate NY.2010.5963S, complete genome
11,924 bp linear cRNA 
MK540740.1 GI:1732251723

1928. Lyssavirus rabies isolate NY.2010.5710R, complete genome
11,922 bp linear cRNA 
MK540739.1 GI:1732251717

1929. Lyssavirus rabies isolate NY.2010.5490S, complete genome
11,924 bp linear cRNA 
MK540738.1 GI:1732251711

1930. Lyssavirus rabies isolate NY.2010.5464S, complete genome
11,924 bp linear cRNA 
MK540737.1 GI:1732251705

1931. Lyssavirus rabies isolate NY.2010.5368R, complete genome
11,923 bp linear cRNA 
MK540736.1 GI:1732251699

1932. Lyssavirus rabies isolate NY.2010.3434R, complete genome
11,924 bp linear cRNA 
MK540735.1 GI:1732251693

1933. Lyssavirus rabies isolate NY.2010.3372R, complete genome
11,924 bp linear cRNA 
MK540734.1 GI:1732251687

1934. Lyssavirus rabies isolate NY.2010.3151R, complete genome
11,923 bp linear cRNA 
MK540733.1 GI:1732251681

1935. Lyssavirus rabies isolate NY.2010.3006R, complete genome
11,924 bp linear cRNA 
MK540732.1 GI:1732251675

1936. Lyssavirus rabies isolate NY.2010.2832R, complete genome
11,924 bp linear cRNA 
MK540731.1 GI:1732251669

1937. Lyssavirus rabies isolate NY.2010.1958R, complete genome
11,925 bp linear cRNA 
MK540730.1 GI:1732251663

1938. Lyssavirus rabies isolate NY.2010.1441R, complete genome
11,924 bp linear cRNA 
MK540729.1 GI:1732251657

1939. Lyssavirus rabies isolate NY.2010.1439R, complete genome
11,924 bp linear cRNA 
MK540728.1 GI:1732251651

1940. Lyssavirus rabies isolate NY.2010.1262R, complete genome
11,924 bp linear cRNA 
MK540727.1 GI:1732251645

1941. Lyssavirus rabies isolate NY.2010.1195R, complete genome
11,924 bp linear cRNA 
MK540726.1 GI:1732251639

1942. Lyssavirus rabies isolate NY.2010.1179R, complete genome
11,924 bp linear cRNA 
MK540725.1 GI:1732251633

1943. Lyssavirus rabies isolate NY.2010.1147R, complete genome
11,924 bp linear cRNA 
MK540724.1 GI:1732251627

1944. Lyssavirus rabies isolate NY.2010.0269R, complete genome
11,924 bp linear cRNA 
MK540723.1 GI:1732251621

1945. Lyssavirus rabies isolate NY.2009.0135R, complete genome
11,923 bp linear cRNA 
MK540722.1 GI:1732251615

1946. Lyssavirus rabies isolate NY.2004.8258R, complete genome
11,924 bp linear cRNA 
MK540721.1 GI:1732251609

1947. Lyssavirus rabies isolate NY.2004.8082S, complete genome
11,924 bp linear cRNA 
MK540720.1 GI:1732251603

1948. Lyssavirus rabies isolate NY.2004.7941R, complete genome
11,924 bp linear cRNA 
MK540719.1 GI:1732251597

1949. Lyssavirus rabies isolate NY.2004.7694R, complete genome
11,924 bp linear cRNA 
MK540718.1 GI:1732251591

1950. Lyssavirus rabies isolate NY.2004.7502R, complete genome
11,923 bp linear cRNA 
MK540717.1 GI:1732251585

1951. Lyssavirus rabies isolate NY.2004.7120S, complete genome
11,924 bp linear cRNA 
MK540716.1 GI:1732251579

1952. Lyssavirus rabies isolate NY.2004.6715R, complete genome
11,923 bp linear cRNA 
MK540715.1 GI:1732251573

1953. Lyssavirus rabies isolate NY.2004.6605R, complete genome
11,924 bp linear cRNA 
MK540714.1 GI:1732251567

1954. Lyssavirus rabies isolate NY.2004.6604S, complete genome
11,924 bp linear cRNA 
MK540713.1 GI:1732251561

1955. Lyssavirus rabies isolate NY.2004.6127S, complete genome
11,925 bp linear cRNA 
MK540712.1 GI:1732251555

1956. Lyssavirus rabies isolate NY.2004.6016R, complete genome
11,924 bp linear cRNA 
MK540711.1 GI:1732251549

1957. Lyssavirus rabies isolate NY.2004.5436S, complete genome
11,924 bp linear cRNA 
MK540710.1 GI:1732251543

1958. Lyssavirus rabies isolate NY.2004.4735R, complete genome
11,924 bp linear cRNA 
MK540709.1 GI:1732251537

1959. Lyssavirus rabies isolate NY.2004.4206R, complete genome
11,924 bp linear cRNA 
MK540708.1 GI:1732251531

1960. Lyssavirus rabies isolate NY.2004.3856R, complete genome
11,924 bp linear cRNA 
MK540707.1 GI:1732251525

1961. Lyssavirus rabies isolate NY.2004.3099R, complete genome
11,924 bp linear cRNA 
MK540706.1 GI:1732251519

1962. Lyssavirus rabies isolate NY.2004.2654R, complete genome
11,924 bp linear cRNA 
MK540705.1 GI:1732251513

1963. Lyssavirus rabies isolate NY.2004.1169R, complete genome
11,924 bp linear cRNA 
MK540704.1 GI:1732251507

1964. Lyssavirus rabies isolate NY.2004.0818R, complete genome
11,924 bp linear cRNA 
MK540703.1 GI:1732251501

1965. Lyssavirus rabies isolate NY.2004.0637R, complete genome
11,923 bp linear cRNA 
MK540702.1 GI:1732251495

1966. Lyssavirus rabies isolate NY.2004.0614R, complete genome
11,923 bp linear cRNA 
MK540701.1 GI:1732251489

1967. Lyssavirus rabies isolate NY.2004.0391R, complete genome
11,924 bp linear cRNA 
MK540700.1 GI:1732251483

1968. Lyssavirus rabies isolate NY.2004.0333R, complete genome
11,924 bp linear cRNA 
MK540699.1 GI:1732251477

1969. Lyssavirus rabies isolate NY.2004.0123R, complete genome
11,924 bp linear cRNA 
MK540698.1 GI:1732251471

1970. Lyssavirus rabies isolate NY.2004.0057S, complete genome
11,924 bp linear cRNA 
MK540697.1 GI:1732251465

1971. Lyssavirus rabies isolate NY.2004.0016S, complete genome
11,923 bp linear cRNA 
MK540696.1 GI:1732251459

1972. Lyssavirus rabies isolate NY.2003.7802S, complete genome
11,924 bp linear cRNA 
MK540695.1 GI:1732251453

1973. Lyssavirus rabies isolate NY.2003.7449R, complete genome
11,923 bp linear cRNA 
MK540694.1 GI:1732251447

1974. Lyssavirus rabies isolate NY.2003.7427R, complete genome
11,923 bp linear cRNA 
MK540693.1 GI:1732251441

1975. Lyssavirus rabies isolate NY.2003.7380R, complete genome
11,924 bp linear cRNA 
MK540692.1 GI:1732251435

1976. Lyssavirus rabies isolate NY.2003.7161R, complete genome
11,924 bp linear cRNA 
MK540691.1 GI:1732251429

1977. Lyssavirus rabies isolate NY.1995.0364R, complete genome
11,924 bp linear cRNA 
MK540690.1 GI:1732251423

1978. Lyssavirus rabies isolate NY.1993.11376R, complete genome
11,924 bp linear cRNA 
MK540689.1 GI:1732251417

1979. Lyssavirus rabies isolate NY.1993.10761R, complete genome
11,924 bp linear cRNA 
MK540688.1 GI:1732251411

1980. Lyssavirus rabies isolate NY.1992.0782R, complete genome
11,924 bp linear cRNA 
MK540687.1 GI:1732251405

1981. Lyssavirus rabies isolate NY.1992.0477R, complete genome
11,924 bp linear cRNA 
MK540686.1 GI:1732251399

1982. Lyssavirus rabies isolate NY.1992.0388R, complete genome
11,923 bp linear cRNA 
MK540685.1 GI:1732251393

1983. Lyssavirus rabies isolate NY.1992.0379R, complete genome
11,924 bp linear cRNA 
MK540684.1 GI:1732251387

1984. Lyssavirus rabies isolate NY.1992.0315R, complete genome
11,924 bp linear cRNA 
MK540683.1 GI:1732251381

1985. Lyssavirus rabies isolate NY.1992.0306R, complete genome
11,924 bp linear cRNA 
MK540682.1 GI:1732251375

1986. Lyssavirus rabies isolate NY.1991.2983R, complete genome
11,924 bp linear cRNA 
MK540681.1 GI:1732251369

1987. Lyssavirus rabies isolate NY.1991.0908R, complete genome
11,924 bp linear cRNA 
MK540680.1 GI:1732251363

1988. Lyssavirus rabies isolate NY.1991.0410R, complete genome
11,924 bp linear cRNA 
MK540679.1 GI:1732251357

1989. Lyssavirus rabies isolate NY.1991.0405R, complete genome
11,924 bp linear cRNA 
MK540678.1 GI:1732251351

1990. Lyssavirus rabies isolate NY.1990.5182R, complete genome
11,924 bp linear cRNA 
MK540677.1 GI:1732251345

1991. Lyssavirus rabies isolate NY.1990.5177R, complete genome
11,924 bp linear cRNA 
MK540676.1 GI:1732251339

1992. Lyssavirus rabies isolate NY.1990.4927R, complete genome
11,924 bp linear cRNA 
MK540675.1 GI:1732251333

1993. Lyssavirus rabies isolate NY.1990.4897R, complete genome
11,924 bp linear cRNA 
MK540674.1 GI:1732251327

1994. Lyssavirus rabies isolate NY.1990.4610R, complete genome
11,924 bp linear cRNA 
MK540673.1 GI:1732251321

1995. Lyssavirus rabies isolate NY.1990.4132R, complete genome
11,924 bp linear cRNA 
MK540672.1 GI:1732251315

1996. Lyssavirus rabies isolate NY.1990.3805R, complete genome
11,924 bp linear cRNA 
MK540671.1 GI:1732251309

1997. Lyssavirus rabies isolate NY.1990.3291R, complete genome
11,924 bp linear cRNA 
MK540670.1 GI:1732251303

1998. Lyssavirus rabies isolate NY.1990.3285O, complete genome
11,923 bp linear cRNA 
MK540669.1 GI:1732251297

1999. Lyssavirus rabies isolate NY.1990.3180S, complete genome
11,924 bp linear cRNA 
MK540668.1 GI:1732251291

2000. Lyssavirus rabies isolate NY.1990.2981R, complete genome
11,924 bp linear cRNA 
MK540667.1 GI:1732251285

2001. Lyssavirus rabies isolate NY.1990.2902R, complete genome
11,924 bp linear cRNA 
MK540666.1 GI:1732251279

2002. Lyssavirus rabies isolate NY.1990.2880R, complete genome
11,924 bp linear cRNA 
MK540665.1 GI:1732251273

2003. Lyssavirus rabies isolate NY.1990.2178R, complete genome
11,923 bp linear cRNA 
MK540664.1 GI:1732251267

2004. Lyssavirus rabies isolate NY.1990.2120R, complete genome
11,924 bp linear cRNA 
MK540663.1 GI:1732251261

2005. Lyssavirus rabies isolate NY.1990.2065R, complete genome
11,924 bp linear cRNA 
MK540662.1 GI:1732251255

2006. Lyssavirus rabies isolate NY.1990.1926R, complete genome
11,924 bp linear cRNA 
MK540661.1 GI:1732251249

2007. Lyssavirus rabies isolate NY.1990.1924R, complete genome
11,924 bp linear cRNA 
MK540660.1 GI:1732251243

2008. Lyssavirus rabies isolate NY.1990.1782R, complete genome
11,924 bp linear cRNA 
MK540659.1 GI:1732251237

2009. Lyssavirus rabies isolate NY.1990.0848R, complete genome
11,924 bp linear cRNA 
MK540658.1 GI:1732251231

2010. Lyssavirus rabies isolate 503/17, complete genome
11,923 bp linear cRNA 
MT454654.1 GI:1858370626

2011. Lyssavirus rabies isolate 502/17, complete genome
11,923 bp linear cRNA 
MT454653.1 GI:1858370620

2012. Lyssavirus rabies isolate 483/17, complete genome
11,923 bp linear cRNA 
MT454652.1 GI:1858370614

2013. Lyssavirus rabies isolate 480/17, complete genome
11,922 bp linear cRNA 
MT454651.1 GI:1858370608

2014. Lyssavirus rabies isolate 477/17, complete genome
11,922 bp linear cRNA 
MT454650.1 GI:1858370602

2015. Lyssavirus rabies isolate 474/17, complete genome
11,922 bp linear cRNA 
MT454649.1 GI:1858370596

2016. Lyssavirus rabies isolate 466/17, complete genome
11,923 bp linear cRNA 
MT454648.1 GI:1858370590

2017. Lyssavirus rabies isolate 460/17, complete genome
11,922 bp linear cRNA 
MT454647.1 GI:1858370584

2018. Lyssavirus rabies isolate 454/17, complete genome
11,922 bp linear cRNA 
MT454646.1 GI:1858370578

2019. Lyssavirus rabies isolate 400/17, complete genome
11,922 bp linear cRNA 
MT454645.1 GI:1858370572

2020. Lyssavirus rabies isolate 368/17, complete genome
11,923 bp linear cRNA 
MT454644.1 GI:1858370566

2021. Lyssavirus rabies isolate 269/17, complete genome
11,922 bp linear cRNA 
MT454643.1 GI:1858370560

2022. Lyssavirus rabies isolate 725/16, complete genome
11,923 bp linear cRNA 
MT454642.1 GI:1858370554

2023. Lyssavirus rabies isolate 690/16, complete genome
11,923 bp linear cRNA 
MT454641.1 GI:1858370548

2024. Lyssavirus rabies isolate 676/16, complete genome
11,923 bp linear cRNA 
MT454640.1 GI:1858370542

2025. Lyssavirus rabies isolate 635/16, complete genome
11,923 bp linear cRNA 
MT454639.1 GI:1858370536

2026. Lyssavirus rabies isolate 631/16, complete genome
11,923 bp linear cRNA 
MT454638.1 GI:1858370530

2027. Lyssavirus rabies isolate 583/16, complete genome
11,923 bp linear cRNA 
MT454637.1 GI:1858370524

2028. Lyssavirus rabies isolate 516/16, complete genome
11,923 bp linear cRNA 
MT454636.1 GI:1858370518

2029. Lyssavirus rabies isolate 682/15, complete genome
11,923 bp linear cRNA 
MT454635.1 GI:1858370512

2030. Lyssavirus rabies isolate 471/15, complete genome
11,923 bp linear cRNA 
MT454634.1 GI:1858370506

2031. Lyssavirus rabies isolate 361/15, complete genome
11,908 bp linear cRNA 
MT454633.1 GI:1858370500

2032. Lyssavirus rabies isolate 155/15, complete genome
11,902 bp linear cRNA 
MT454632.1 GI:1858370494

2033. Lyssavirus rabies isolate 125/15, complete genome
11,923 bp linear cRNA 
MT454631.1 GI:1858370488

2034. Rabies lyssavirus isolate C/CAN/1999N6567 genome assembly, complete genome: monopartite
11,933 bp linear RNA 
LR812034.1 GI:1862966296

2035. Rabies lyssavirus isolate C/POL/2017/B genome assembly, complete genome: monopartite
11,919 bp linear RNA 
LR812033.1 GI:1862966290

2036. Rabies lyssavirus isolate C/CAN/1994N35116 genome assembly, complete genome: monopartite
11,930 bp linear RNA 
LR812032.1 GI:1862966284

2037. Rabies lyssavirus isolate C/CAN/1994N6762-M genome assembly, complete genome: monopartite
11,930 bp linear RNA 
LR812031.1 GI:1862966283

2038. Rabies lyssavirus isolate C/CAN/1994N6762-B genome assembly, complete genome: monopartite
11,930 bp linear RNA 
LR812030.1 GI:1862966277

2039. Rabies lyssavirus isolate C/CAN/1992N8944 genome assembly, complete genome: monopartite
11,923 bp linear RNA 
LR812029.1 GI:1862966271

2040. Rabies lyssavirus isolate C/CAN/1998N4916 genome assembly, complete genome: monopartite
11,927 bp linear RNA 
LR812028.1 GI:1862966265

2041. Rabies lyssavirus isolate C/CAN/1992N8991 genome assembly, complete genome: monopartite
11,929 bp linear RNA 
LR812027.1 GI:1862966259

2042. Rabies lyssavirus isolate C/CAN/1996N5367 genome assembly, complete genome: monopartite
11,926 bp linear RNA 
LR812025.1 GI:1862966253

2043. Lyssavirus rabies isolate 19RS359, complete genome
11,861 bp linear cRNA 
MK920923.1 GI:1835334739

2044. Lyssavirus rabies strain 8994-17, complete genome
11,925 bp linear cRNA 
MN418184.1 GI:1845314127

2045. Lyssavirus rabies strain 4980-17, complete genome
11,925 bp linear cRNA 
MN418183.1 GI:1845314121

2046. Lyssavirus rabies strain CT627067, complete genome
11,925 bp linear cRNA 
MN418182.1 GI:1845314115

2047. Lyssavirus rabies strain CT648095, complete genome
11,925 bp linear cRNA 
MN418181.1 GI:1845314109

2048. Lyssavirus rabies strain 186-18, complete genome
11,925 bp linear cRNA 
MN418180.1 GI:1845314103

2049. Lyssavirus rabies strain 761-18, complete genome
11,925 bp linear cRNA 
MN418179.1 GI:1845314097

2050. Lyssavirus rabies strain 259-17, complete genome
11,925 bp linear cRNA 
MN418178.1 GI:1845314091

2051. Lyssavirus rabies strain 763-18, complete genome
11,925 bp linear cRNA 
MN418177.1 GI:1845314085

2052. Lyssavirus rabies strain 466-17, complete genome
11,925 bp linear cRNA 
MN418176.1 GI:1845314079

2053. Lyssavirus rabies strain 752-18, complete genome
11,925 bp linear cRNA 
MN418175.1 GI:1845314073

2054. Lyssavirus rabies strain 7346-17, complete genome
11,925 bp linear cRNA 
MN418174.1 GI:1845314067

2055. Lyssavirus rabies strain 37-18, complete genome
11,925 bp linear cRNA 
MN418173.1 GI:1845314061

2056. Lyssavirus rabies strain 8423-17, complete genome
11,925 bp linear cRNA 
MN418172.1 GI:1845314055

2057. Lyssavirus rabies strain 854-18, complete genome
11,925 bp linear cRNA 
MN418171.1 GI:1845314049

2058. Lyssavirus rabies strain 7844-17, complete genome
11,925 bp linear cRNA 
MN418170.1 GI:1845314043

2059. Lyssavirus rabies strain 2677-18, complete genome
11,925 bp linear cRNA 
MN418169.1 GI:1845314037

2060. Lyssavirus rabies strain 7686-17, complete genome
11,925 bp linear cRNA 
MN418168.1 GI:1845314031

2061. Lyssavirus rabies strain 849-17, complete genome
11,925 bp linear cRNA 
MN418167.1 GI:1845314025

2062. Lyssavirus rabies strain 1624-18, complete genome
11,926 bp linear cRNA 
MN418166.1 GI:1845314019

2063. Lyssavirus rabies strain 751-18, complete genome
11,925 bp linear cRNA 
MN418165.1 GI:1845314013

2064. Lyssavirus rabies strain 135-09, complete genome
11,925 bp linear cRNA 
MN418164.1 GI:1845314007

2065. Lyssavirus rabies strain CT641269, complete genome
11,925 bp linear cRNA 
MN418163.1 GI:1845314001

2066. Lyssavirus rabies strain 9049-17, complete genome
11,925 bp linear cRNA 
MN418162.1 GI:1845313995

2067. Lyssavirus rabies strain 441-17, complete genome
11,925 bp linear cRNA 
MN418161.1 GI:1845313989

2068. Lyssavirus rabies strain CT682858, complete genome
11,925 bp linear cRNA 
MN418160.1 GI:1845313983

2069. Lyssavirus rabies strain 738-16, complete genome
11,925 bp linear cRNA 
MN418159.1 GI:1845313977

2070. Lyssavirus rabies strain 2847-17, complete genome
11,925 bp linear cRNA 
MN418158.1 GI:1845313971

2071. Lyssavirus rabies strain 7314-17, complete genome
11,925 bp linear cRNA 
MN418157.1 GI:1845313965

2072. Lyssavirus rabies strain 2006-18, complete genome
11,925 bp linear cRNA 
MN418156.1 GI:1845313959

2073. Lyssavirus rabies strain CT607469, complete genome
11,925 bp linear cRNA 
MN418155.1 GI:1845313953

2074. Lyssavirus rabies strain 8210-17, complete genome
11,925 bp linear cRNA 
MN418154.1 GI:1845313947

2075. Lyssavirus rabies strain 7869-17, complete genome
11,925 bp linear cRNA 
MN418153.1 GI:1845313941

2076. Lyssavirus rabies strain 3617-17, complete genome
11,925 bp linear cRNA 
MN418152.1 GI:1845313935

2077. Lyssavirus rabies strain CT608844, complete genome
11,925 bp linear cRNA 
MN418151.1 GI:1845313929

2078. Lyssavirus rabies strain CT661885, complete genome
11,925 bp linear cRNA 
MN418150.1 GI:1845313923

2079. Lyssavirus rabies strain 2834-17, complete genome
11,925 bp linear cRNA 
MN418149.1 GI:1845313917

2080. Lyssavirus rabies strain CT633269, complete genome
11,925 bp linear cRNA 
MN418148.1 GI:1845313911

2081. Lyssavirus rabies strain 5318-17, complete genome
11,925 bp linear cRNA 
MN418147.1 GI:1845313905

2082. Lyssavirus rabies strain 760-18, complete genome
11,925 bp linear cRNA 
MN418146.1 GI:1845313899

2083. Lyssavirus rabies strain 871-17, complete genome
11,925 bp linear cRNA 
MN418145.1 GI:1845313893

2084. Lyssavirus rabies strain 8775-17, complete genome
11,925 bp linear cRNA 
MN418144.1 GI:1845313887

2085. Lyssavirus rabies strain 8952-08, complete genome
11,925 bp linear cRNA 
MN418143.1 GI:1845313881

2086. Lyssavirus rabies strain 731-18, complete genome
11,925 bp linear cRNA 
MN418142.1 GI:1845313875

2087. Lyssavirus rabies isolate 10244, complete genome
11,796 bp linear cRNA 
MK598398.1 GI:1720076640

2088. Lyssavirus rabies isolate 41108, complete genome
11,798 bp linear cRNA 
MK598397.1 GI:1720076633

2089. Lyssavirus rabies isolate 35313, complete genome
11,798 bp linear cRNA 
MK598396.1 GI:1720076626

2090. Lyssavirus rabies isolate 33424, complete genome
11,798 bp linear cRNA 
MK598395.1 GI:1720076619

2091. Lyssavirus rabies isolate 16367, complete genome
11,798 bp linear cRNA 
MK598394.1 GI:1720076612

2092. Lyssavirus rabies isolate 14940, complete genome
11,798 bp linear cRNA 
MK598393.1 GI:1720076605

2093. Lyssavirus rabies isolate 13070, complete genome
11,798 bp linear cRNA 
MK598392.1 GI:1720076598

2094. Lyssavirus rabies isolate 9435, complete genome
11,798 bp linear cRNA 
MK598391.1 GI:1720076591

2095. Lyssavirus rabies isolate 1801, complete genome
11,798 bp linear cRNA 
MK598390.1 GI:1720076584

2096. Lyssavirus rabies isolate 31167, complete genome
11,798 bp linear cRNA 
MK598389.1 GI:1720076577

2097. Lyssavirus rabies isolate 29504, complete genome
11,798 bp linear cRNA 
MK598388.1 GI:1720076570

2098. Lyssavirus rabies isolate 26636, complete genome
11,798 bp linear cRNA 
MK598387.1 GI:1720076563

2099. Lyssavirus rabies isolate 26631, complete genome
11,798 bp linear cRNA 
MK598386.1 GI:1720076556

2100. Lyssavirus rabies isolate 26627, complete genome
11,798 bp linear cRNA 
MK598385.1 GI:1720076549

2101. Lyssavirus rabies isolate 24956, complete genome
11,798 bp linear cRNA 
MK598384.1 GI:1720076541

2102. Lyssavirus rabies isolate 23335, complete genome
11,798 bp linear cRNA 
MK598383.1 GI:1720076534

2103. Lyssavirus rabies isolate 22934, complete genome
11,798 bp linear cRNA 
MK598382.1 GI:1720076527

2104. Lyssavirus rabies isolate 22329, complete genome
11,798 bp linear cRNA 
MK598381.1 GI:1720076520

2105. Lyssavirus rabies isolate 21541, complete genome
11,798 bp linear cRNA 
MK598380.1 GI:1720076512

2106. Lyssavirus rabies isolate 46293, complete genome
11,798 bp linear cRNA 
MK598379.1 GI:1720076505

2107. Lyssavirus rabies isolate 42708, complete genome
11,798 bp linear cRNA 
MK598378.1 GI:1720076498

2108. Lyssavirus rabies isolate 17182, complete genome
11,798 bp linear cRNA 
MK598377.1 GI:1720076491

2109. Lyssavirus rabies isolate 16663, complete genome
11,798 bp linear cRNA 
MK598376.1 GI:1720076484

2110. Lyssavirus rabies isolate 13961, complete genome
11,798 bp linear cRNA 
MK598375.1 GI:1720076476

2111. Lyssavirus rabies isolate 10436, complete genome
11,798 bp linear cRNA 
MK598374.1 GI:1720076469

2112. Lyssavirus rabies isolate 6917, complete genome
11,798 bp linear cRNA 
MK598373.1 GI:1720076462

2113. Lyssavirus rabies isolate 6003, complete genome
11,798 bp linear cRNA 
MK598372.1 GI:1720076455

2114. Lyssavirus rabies isolate 5695, complete genome
11,798 bp linear cRNA 
MK598371.1 GI:1720076448

2115. Lyssavirus rabies isolate 4834, complete genome
11,798 bp linear cRNA 
MK598370.1 GI:1720076441

2116. Lyssavirus rabies isolate 1816, complete genome
11,798 bp linear cRNA 
MK598369.1 GI:1720076434

2117. Lyssavirus rabies isolate 1322, complete genome
11,798 bp linear cRNA 
MK598368.1 GI:1720076427

2118. Lyssavirus rabies isolate 1608, complete genome
11,798 bp linear cRNA 
MK598367.1 GI:1720076420

2119. Lyssavirus rabies isolate 1606, complete genome
11,798 bp linear cRNA 
MK598366.1 GI:1720076412

2120. Lyssavirus rabies isolate 755, complete genome
11,798 bp linear cRNA 
MK598365.1 GI:1720076405

2121. Lyssavirus rabies isolate 31183, complete genome
11,798 bp linear cRNA 
MK598364.1 GI:1720076398

2122. Lyssavirus rabies isolate 31168, complete genome
11,798 bp linear cRNA 
MK598363.1 GI:1720076391

2123. Lyssavirus rabies isolate 30856, complete genome
11,798 bp linear cRNA 
MK598362.1 GI:1720076384

2124. Lyssavirus rabies isolate 29628, complete genome
11,798 bp linear cRNA 
MK598361.1 GI:1720076377

2125. Lyssavirus rabies isolate 27089, complete genome
11,798 bp linear cRNA 
MK598360.1 GI:1720076370

2126. Lyssavirus rabies isolate 26301, complete genome
11,798 bp linear cRNA 
MK598359.1 GI:1720076363

2127. Lyssavirus rabies isolate 25992, complete genome
11,798 bp linear cRNA 
MK598358.1 GI:1720076356

2128. Lyssavirus rabies isolate 25987, complete genome
11,798 bp linear cRNA 
MK598357.1 GI:1720076349

2129. Lyssavirus rabies isolate 25611, complete genome
11,798 bp linear cRNA 
MK598356.1 GI:1720076342

2130. Lyssavirus rabies isolate 16374, complete genome
11,798 bp linear cRNA 
MK598355.1 GI:1720076334

2131. Lyssavirus rabies isolate 24951, complete genome
11,798 bp linear cRNA 
MK598354.1 GI:1720076327

2132. Lyssavirus rabies isolate 24936, complete genome
11,798 bp linear cRNA 
MK598353.1 GI:1720076320

2133. Lyssavirus rabies isolate 15582, complete genome
11,798 bp linear cRNA 
MK598352.1 GI:1720076313

2134. Lyssavirus rabies isolate 21068, complete genome
11,798 bp linear cRNA 
MK598351.1 GI:1720076306

2135. Lyssavirus rabies isolate 1703172, complete genome
11,798 bp linear cRNA 
MK598350.1 GI:1720076299

2136. Lyssavirus rabies isolate 1703171, complete genome
11,798 bp linear cRNA 
MK598349.1 GI:1720076292

2137. Lyssavirus rabies isolate 8656, complete genome
11,798 bp linear cRNA 
MK598348.1 GI:1720076285

2138. Lyssavirus rabies isolate 5666, complete genome
11,798 bp linear cRNA 
MK598347.1 GI:1720076278

2139. Lyssavirus rabies isolate 893, complete genome
11,798 bp linear cRNA 
MK598346.1 GI:1720076271

2140. Lyssavirus rabies isolate 2690, complete genome
11,798 bp linear cRNA 
MK598345.1 GI:1720076264

2141. Lyssavirus rabies isolate 1545, complete genome
11,798 bp linear cRNA 
MK598344.1 GI:1720076257

2142. Lyssavirus rabies isolate 18072, complete genome
11,798 bp linear cRNA 
MK598343.1 GI:1720076250

2143. Lyssavirus rabies isolate 44190, complete genome
11,799 bp linear cRNA 
MK598342.1 GI:1720076243

2144. Lyssavirus rabies isolate 5247, complete genome
11,799 bp linear cRNA 
MK598341.1 GI:1720076236

2145. Lyssavirus rabies isolate 12496, complete genome
11,798 bp linear cRNA 
MK598340.1 GI:1720076230

2146. Lyssavirus rabies isolate 12408, complete genome
11,799 bp linear cRNA 
MK598339.1 GI:1720076223

2147. Lyssavirus rabies isolate 18537, complete genome
11,799 bp linear cRNA 
MK598338.1 GI:1720076216

2148. Lyssavirus rabies isolate RABV_Qatar_fox, partial genome
11,874 bp linear cRNA 
MN534897.1 GI:1830622768

2149. Lyssavirus rabies isolate RABV_Qatar_camel, partial genome
11,874 bp linear cRNA 
MN534896.1 GI:1830622762

2150. Lyssavirus rabies isolate RABV_Nepal_2019, partial genome
11,792 bp linear cRNA 
MN534895.1 GI:1830622756

2151. Lyssavirus rabies isolate RABV_Nepal_2018, partial genome
11,802 bp linear cRNA 
MN534894.1 GI:1830622750

2152. Lyssavirus rabies isolate FLI 13205, complete genome
11,924 bp linear cRNA 
MN862283.1 GI:1808808579

2153. Lyssavirus rabies strain HU-BAN2017, complete genome
11,928 bp linear cRNA 
MG099711.1 GI:1511931917

2154. Lyssavirus rabies isolate Z-16-211, partial genome
11,653 bp linear cRNA 
MN726882.1 GI:1786522090

2155. Lyssavirus rabies isolate Z-15-130, partial genome
11,653 bp linear cRNA 
MN726881.1 GI:1786522084

2156. Lyssavirus rabies isolate REGION_5_2019-1, partial genome
11,653 bp linear cRNA 
MN726880.1 GI:1786522078

2157. Lyssavirus rabies isolate Z-12-212, partial genome
11,863 bp linear cRNA 
MN726879.1 GI:1786522072

2158. Lyssavirus rabies isolate Z-13-066, partial genome
11,000 bp linear cRNA 
MN726878.1 GI:1786522066

2159. Lyssavirus rabies isolate RADDL5-005, partial genome
11,653 bp linear cRNA 
MN726877.1 GI:1786522060

2160. Lyssavirus rabies isolate REGION_5_2018-304, partial genome
11,653 bp linear cRNA 
MN726876.1 GI:1786522053

2161. Lyssavirus rabies isolate REGION_5_2018-311, partial genome
11,653 bp linear cRNA 
MN726875.1 GI:1786522047

2162. Lyssavirus rabies isolate Z-12-134, partial genome
11,653 bp linear cRNA 
MN726874.1 GI:1786522041

2163. Lyssavirus rabies isolate Z14-152, partial genome
11,863 bp linear cRNA 
MN726873.1 GI:1786522035

2164. Lyssavirus rabies isolate Z-16-209, partial genome
11,863 bp linear cRNA 
MN726872.1 GI:1786522029

2165. Lyssavirus rabies isolate Z-13-071, partial genome
11,653 bp linear cRNA 
MN726871.1 GI:1786522023

2166. Lyssavirus rabies isolate Z-14-149, partial genome
11,863 bp linear cRNA 
MN726870.1 GI:1786522017

2167. Lyssavirus rabies isolate Z-13-096, partial genome
11,653 bp linear cRNA 
MN726869.1 GI:1786522011

2168. Lyssavirus rabies isolate Z-16-082, partial genome
11,653 bp linear cRNA 
MN726868.1 GI:1786522005

2169. Lyssavirus rabies isolate Z12-012, partial genome
11,653 bp linear cRNA 
MN726867.1 GI:1786521999

2170. Lyssavirus rabies isolate Z-14-138, partial genome
11,765 bp linear cRNA 
MN726866.1 GI:1786521993

2171. Lyssavirus rabies isolate Z-14-136, partial genome
11,653 bp linear cRNA 
MN726865.1 GI:1786521987

2172. Lyssavirus rabies isolate RADDL3-845, partial genome
11,653 bp linear cRNA 
MN726864.1 GI:1786521981

2173. Lyssavirus rabies isolate RADDL3-1045, partial genome
11,653 bp linear cRNA 
MN726863.1 GI:1786521975

2174. Lyssavirus rabies isolate Z-13-032, partial genome
11,653 bp linear cRNA 
MN726862.1 GI:1786521969

2175. Lyssavirus rabies isolate Z-15-019, partial genome
11,791 bp linear cRNA 
MN726861.1 GI:1786521963

2176. Lyssavirus rabies isolate REGION_5_2018-100, partial genome
11,653 bp linear cRNA 
MN726860.1 GI:1786521957

2177. Lyssavirus rabies isolate RADDL3-15-172, partial genome
11,653 bp linear cRNA 
MN726859.1 GI:1786521951

2178. Lyssavirus rabies isolate Z-16-186, partial genome
11,653 bp linear cRNA 
MN726858.1 GI:1786521945

2179. Lyssavirus rabies isolate RADDL1-16-154, partial genome
11,553 bp linear cRNA 
MN726857.1 GI:1786521939

2180. Lyssavirus rabies isolate Z-12-118, partial genome
11,653 bp linear cRNA 
MN726856.1 GI:1786521933

2181. Lyssavirus rabies isolate Z-16-159, partial genome
11,653 bp linear cRNA 
MN726855.1 GI:1786521927

2182. Lyssavirus rabies isolate Z15-185, partial genome
11,737 bp linear cRNA 
MN726854.1 GI:1786521921

2183. Lyssavirus rabies isolate Z-12-149, partial genome
11,653 bp linear cRNA 
MN726853.1 GI:1786521915

2184. Lyssavirus rabies isolate REGION_5_2018-50, partial genome
11,653 bp linear cRNA 
MN726852.1 GI:1786521909

2185. Lyssavirus rabies isolate Z14-142, partial genome
11,653 bp linear cRNA 
MN726851.1 GI:1786521903

2186. Lyssavirus rabies isolate RADDL3-1038, partial genome
11,653 bp linear cRNA 
MN726850.1 GI:1786521897

2187. Lyssavirus rabies isolate Z-16-013, partial genome
11,653 bp linear cRNA 
MN726848.1 GI:1786521886

2188. Lyssavirus rabies isolate Z-16-210, partial genome
11,653 bp linear cRNA 
MN726847.1 GI:1786521880

2189. Lyssavirus rabies isolate Z-15-001, partial genome
11,653 bp linear cRNA 
MN726846.1 GI:1786521874

2190. Lyssavirus rabies isolate Z-12-001, partial genome
11,653 bp linear cRNA 
MN726845.1 GI:1786521868

2191. Lyssavirus rabies isolate Z-14-033, partial genome
11,653 bp linear cRNA 
MN726844.1 GI:1786521862

2192. Lyssavirus rabies isolate Z-12-088, partial genome
11,653 bp linear cRNA 
MN726843.1 GI:1786521856

2193. Lyssavirus rabies isolate REGION_5_2019-13, partial genome
11,653 bp linear cRNA 
MN726842.1 GI:1786521850

2194. Lyssavirus rabies isolate Z-14-146, partial genome
11,863 bp linear cRNA 
MN726841.1 GI:1786521844

2195. Lyssavirus rabies isolate Z-15-148, partial genome
11,653 bp linear cRNA 
MN726840.1 GI:1786521838

2196. Lyssavirus rabies isolate Z-15-116, partial genome
11,863 bp linear cRNA 
MN726839.1 GI:1786521832

2197. Lyssavirus rabies isolate Z-13-094, partial genome
11,653 bp linear cRNA 
MN726838.1 GI:1786521826

2198. Lyssavirus rabies isolate Z-13-009, partial genome
11,653 bp linear cRNA 
MN726837.1 GI:1786521820

2199. Lyssavirus rabies isolate Z-13-002, partial genome
11,863 bp linear cRNA 
MN726836.1 GI:1786521814

2200. Lyssavirus rabies isolate PM018, partial genome
11,559 bp linear cRNA 
MN726835.1 GI:1786521808

2201. Lyssavirus rabies isolate SD641, partial genome
11,821 bp linear cRNA 
MN726833.1 GI:1786521797

2202. Lyssavirus rabies isolate SD709, partial genome
11,341 bp linear cRNA 
MN726832.1 GI:1786521791

2203. Lyssavirus rabies isolate Z08138851, partial genome
11,846 bp linear cRNA 
MN726831.1 GI:1786521785

2204. Lyssavirus rabies isolate Z0826752, partial genome
11,846 bp linear cRNA 
MN726830.1 GI:1786521779

2205. Lyssavirus rabies isolate SD693, partial genome
11,517 bp linear cRNA 
MN726829.1 GI:1786521773

2206. Lyssavirus rabies isolate PM019, partial genome
11,127 bp linear cRNA 
MN726828.1 GI:1786521767

2207. Lyssavirus rabies isolate PM023, partial genome
11,869 bp linear cRNA 
MN726827.1 GI:1786521761

2208. Lyssavirus rabies isolate Rab16025, partial genome
11,868 bp linear cRNA 
MN726826.1 GI:1786521755

2209. Lyssavirus rabies isolate SD577SG, partial genome
11,732 bp linear cRNA 
MN726825.1 GI:1786521749

2210. Lyssavirus rabies isolate RAB16031, partial genome
11,632 bp linear cRNA 
MN726824.1 GI:1786521743

2211. Lyssavirus rabies isolate SD706, partial genome
11,341 bp linear cRNA 
MN726823.1 GI:1786521737

2212. Lyssavirus rabies isolate SD714, partial genome
11,341 bp linear cRNA 
MN726822.1 GI:1786521731

2213. Lyssavirus rabies isolate B397_field, partial genome
11,598 bp linear cRNA 
MN726821.1 GI:1786521725

2214. Lyssavirus rabies isolate SD683, partial genome
11,819 bp linear cRNA 
MN726820.1 GI:1786521719

2215. Lyssavirus rabies isolate 2010818843, partial genome
11,846 bp linear cRNA 
MN726819.1 GI:1786521713

2216. Lyssavirus rabies isolate SD601, partial genome
11,869 bp linear cRNA 
MN726818.1 GI:1786521707

2217. Lyssavirus rabies isolate SD620, partial genome
11,633 bp linear cRNA 
MN726817.1 GI:1786521701

2218. Lyssavirus rabies isolate CR020_field, partial genome
11,598 bp linear cRNA 
MN726816.1 GI:1786521695

2219. Lyssavirus rabies isolate SD577, partial genome
11,869 bp linear cRNA 
MN726815.1 GI:1786521689

2220. Lyssavirus rabies isolate M009_field, partial genome
11,846 bp linear cRNA 
MN726814.1 GI:1786521683

2221. Lyssavirus rabies isolate Z0826362, partial genome
11,847 bp linear cRNA 
MN726812.1 GI:1786521671

2222. Lyssavirus rabies isolate SD711, partial genome
11,341 bp linear cRNA 
MN726811.1 GI:1786521665

2223. Lyssavirus rabies isolate 2011100179, partial genome
11,589 bp linear cRNA 
MN726810.1 GI:1786521659

2224. Lyssavirus rabies isolate PM015, partial genome
11,545 bp linear cRNA 
MN726809.1 GI:1786521653

2225. Lyssavirus rabies isolate SD622, partial genome
11,806 bp linear cRNA 
MN726808.1 GI:1786521647

2226. Lyssavirus rabies isolate PM024, partial genome
11,462 bp linear cRNA 
MN726807.1 GI:1786521641

2227. Lyssavirus rabies isolate 20826361_field, partial genome
11,846 bp linear cRNA 
MN726805.1 GI:1786521629

2228. Lyssavirus rabies isolate SUB7087, partial genome
11,923 bp linear cRNA 
MN726804.1 GI:1786521623

2229. Lyssavirus rabies isolate SD713, partial genome
11,274 bp linear cRNA 
MN726803.1 GI:1786521617

2230. Lyssavirus rabies isolate RAB16033, partial genome
11,552 bp linear cRNA 
MN726802.1 GI:1786521611

2231. Lyssavirus rabies strain Lysvulpen 0922, complete genome
11,874 bp linear cRNA 
MK111080.1 GI:1708261379

2232. Lyssavirus rabies strain Lysvulpen 6321, complete genome
11,874 bp linear cRNA 
MK111079.1 GI:1708261373

2233. Lyssavirus rabies strain Lysvulpen 1819, complete genome
11,874 bp linear cRNA 
MK111078.1 GI:1708261367

2234. Lyssavirus rabies strain Lysvulpen 0519, complete genome
11,874 bp linear cRNA 
MK111077.1 GI:1708261361

2235. Lyssavirus rabies strain Lysvulpen 0622, complete genome
11,874 bp linear cRNA 
MK111076.1 GI:1708261355

2236. Lyssavirus rabies strain Csabaszabadi, complete genome
11,874 bp linear cRNA 
MK111075.1 GI:1708261349

2237. Lyssavirus rabies isolate CQHy2014D150/China/2014, complete genome
11,925 bp linear cRNA 
KY982922.1 GI:1373418357

2238. Lyssavirus rabies isolate CQHm2016H/China/2016, complete genome
11,925 bp linear cRNA 
KY964323.1 GI:1369214252

2239. Lyssavirus rabies strain GSJC-Sheep-China-2015, complete genome
11,924 bp linear cRNA 
MK577649.1 GI:1622988222

2240. Lyssavirus rabies strain GSQY-Dog-China-2013, complete genome
11,924 bp linear RNA 
MK567666.1 GI:1622988216

2241. Mutant Lyssavirus rabies strain SPBN GASGAS (IDT), complete genome
13,152 bp linear cRNA 
MH660455.1 GI:1597587513

2242. Lyssavirus rabies isolate GX074 nucleoprotein (N), phosphoprotein (P), matrix protein (M), glycoprotein (G), and large protein (L) genes, complete cds
11,924 bp linear cRNA 
MG201923.1 GI:1475997038

2243. Lyssavirus rabies isolate GXBH2011 nucleoprotein (N), phosphoprotein (P), matrix protein (M), glycoprotein (G), and large protein (L) genes, complete cds
11,924 bp linear cRNA 
MG201922.1 GI:1475997032

2244. Lyssavirus rabies isolate LB19 nucleoprotein (N), phosphoprotein (P), matrix protein (M), glycoprotein (G), and large protein (L) genes, complete cds
11,921 bp linear cRNA 
MG201921.1 GI:1475997026

2245. Lyssavirus rabies isolate GXN119 nucleprotein (N), phosphoprotein (P), matrix protein (M), glycoprotein (G), and large protein (L) genes, complete cds
11,924 bp linear cRNA 
MG201920.1 GI:1475997020

2246. Lyssavirus rabies isolate GXNNSL nucleoprotein (N), phosphoprotein (P), matrix protein (M), glycoprotein (G), and large protein (L) genes, complete cds
11,922 bp linear cRNA 
MG201919.1 GI:1475997014

2247. Lyssavirus rabies isolate 17011FRA, partial genome
11,889 bp linear cRNA 
MG011654.1 GI:1464440162

2248. Rabies lyssavirus isolate AUS/2004/brain genome assembly, complete genome: monopartite
11,852 bp linear cRNA 
LT993246.1 GI:1375959206

2249. Rabies lyssavirus isolate ROM/2015/brain genome assembly, complete genome: monopartite
11,928 bp linear cRNA 
LT993245.1 GI:1375959200

2250. Rabies lyssavirus isolate GER/2002/cellculture genome assembly, complete genome: monopartite
11,928 bp linear cRNA 
LT993244.1 GI:1375959194

2251. Rabies lyssavirus isolate AUS/2004/cellculture genome assembly, complete genome: monopartite
11,928 bp linear cRNA 
LT993243.1 GI:1375959188

2252. Rabies lyssavirus isolate CAN/1996/brain genome assembly, complete genome: monopartite
11,904 bp linear cRNA 
LT993242.1 GI:1375959182

2253. Rabies lyssavirus isolate CAN/1994/brain genome assembly, complete genome: monopartite
11,914 bp linear cRNA 
LT993241.1 GI:1375959176

2254. Rabies lyssavirus isolate CAN/1991/brain genome assembly, complete genome: monopartite
11,931 bp linear cRNA 
LT993240.1 GI:1375959170

2255. Rabies lyssavirus isolate SLOV/2012/cellculture2 genome assembly, complete genome: monopartite
11,928 bp linear cRNA 
LT993239.1 GI:1375959164

2256. Rabies lyssavirus isolate LAT/2015/brain2 genome assembly, complete genome: monopartite
11,928 bp linear cRNA 
LT993238.1 GI:1375959158

2257. Rabies lyssavirus isolate LAT/2015/brain1 genome assembly, complete genome: monopartite
11,925 bp linear cRNA 
LT993237.1 GI:1375959152

2258. Rabies lyssavirus isolate SLOV/2014/brain genome assembly, complete genome: monopartite
11,928 bp linear cRNA 
LT993236.1 GI:1375959146

2259. Rabies lyssavirus isolate SLOV/2012/cellculture1 genome assembly, complete genome: monopartite
11,908 bp linear cRNA 
LT993235.1 GI:1375959140

2260. Rabies lyssavirus isolate GER/2004/brain genome assembly, complete genome: monopartite
11,909 bp linear cRNA 
LT993234.1 GI:1375959134

2261. Rabies lyssavirus isolate GER/2001/brain genome assembly, complete genome: monopartite
11,901 bp linear cRNA 
LT993233.1 GI:1375959128

2262. Rabies lyssavirus isolate 13473 genome assembly, complete genome: monopartite
11,927 bp linear cRNA 
LT909551.1 GI:1336499900

2263. Rabies lyssavirus isolate 13020 genome assembly, complete genome: monopartite
11,926 bp linear cRNA 
LT909550.1 GI:1336499894

2264. Rabies lyssavirus isolate 34873 genome assembly, complete genome: monopartite
11,929 bp linear cRNA 
LT909549.1 GI:1336499888

2265. Rabies lyssavirus isolate 13138 genome assembly, complete genome: monopartite
11,922 bp linear cRNA 
LT909548.1 GI:1336499882

2266. Rabies lyssavirus isolate 13284 genome assembly, complete genome: monopartite
11,923 bp linear cRNA 
LT909547.1 GI:1336499876

2267. Rabies lyssavirus isolate 13135 genome assembly, complete genome: monopartite
11,926 bp linear cRNA 
LT909546.1 GI:1336499870

2268. Rabies lyssavirus isolate 20282 genome assembly, complete genome: monopartite
11,928 bp linear cRNA 
LT909545.1 GI:1336499864

2269. Rabies lyssavirus isolate 13212 genome assembly, complete genome: monopartite
11,924 bp linear cRNA 
LT909544.1 GI:1336499858

2270. Rabies lyssavirus isolate 13249 genome assembly, complete genome: monopartite
11,925 bp linear cRNA 
LT909543.1 GI:1336499852

2271. Rabies lyssavirus isolate 13125 genome assembly, complete genome: monopartite
11,931 bp linear cRNA 
LT909542.1 GI:1336499846

2272. Rabies lyssavirus isolate 13086 genome assembly, complete genome: monopartite
11,928 bp linear cRNA 
LT909541.1 GI:1336499840

2273. Rabies lyssavirus isolate 13043 genome assembly, complete genome: monopartite
11,923 bp linear cRNA 
LT909540.1 GI:1336499834

2274. Rabies lyssavirus isolate 13182 genome assembly, complete genome: monopartite
11,928 bp linear cRNA 
LT909539.1 GI:1336499828

2275. Rabies lyssavirus isolate 12989 genome assembly, complete genome: monopartite
11,923 bp linear cRNA 
LT909538.1 GI:1336499822

2276. Rabies lyssavirus isolate 12951 genome assembly, complete genome: monopartite
11,923 bp linear cRNA 
LT909537.1 GI:1336499816

2277. Rabies lyssavirus isolate 13471 genome assembly, complete genome: monopartite
11,923 bp linear cRNA 
LT909536.1 GI:1336499810

2278. Rabies lyssavirus isolate 13123 genome assembly, complete genome: monopartite
11,927 bp linear cRNA 
LT909535.1 GI:1336499804

2279. Rabies lyssavirus isolate 13465 genome assembly, complete genome: monopartite
11,923 bp linear cRNA 
LT909534.1 GI:1336499798

2280. Rabies lyssavirus isolate 13044 genome assembly, complete genome: monopartite
11,923 bp linear cRNA 
LT909533.1 GI:1336499792

2281. Rabies lyssavirus isolate 12929 genome assembly, complete genome: monopartite
11,923 bp linear cRNA 
LT909532.1 GI:1336499786

2282. Rabies lyssavirus isolate 13177 genome assembly, complete genome: monopartite
11,930 bp linear cRNA 
LT909531.1 GI:1336499780

2283. Rabies lyssavirus isolate 13251 genome assembly, complete genome: monopartite
11,925 bp linear cRNA 
LT909530.1 GI:1336499774

2284. Rabies lyssavirus isolate 13122 genome assembly, complete genome: monopartite
11,927 bp linear cRNA 
LT909529.1 GI:1336499768

2285. Rabies lyssavirus isolate 20520 genome assembly, complete genome: monopartite
11,923 bp linear cRNA 
LT909528.1 GI:1336499762

2286. Rabies lyssavirus isolate 13102 genome assembly, complete genome: monopartite
11,929 bp linear cRNA 
LT909527.1 GI:1336499756

2287. Rabies lyssavirus isolate 13162 genome assembly, complete genome: monopartite
11,923 bp linear cRNA 
LT909526.1 GI:1336499750

2288. Rabies lyssavirus isolate 35009 genome assembly, complete genome: monopartite
11,927 bp linear cRNA 
LT839616.1 GI:1209183123

2289. Lyssavirus rabies isolate RV303, complete genome
11,926 bp linear cRNA 
KY860613.1 GI:1335008572

2290. Lyssavirus rabies isolate RV201, complete genome
11,923 bp linear cRNA 
KY860612.1 GI:1335008566

2291. Lyssavirus rabies isolate RV1134, complete genome
11,923 bp linear cRNA 
KY860611.1 GI:1335008560

2292. Lyssavirus rabies isolate RV1133, complete genome
11,923 bp linear cRNA 
KY860610.1 GI:1335008554

2293. Lyssavirus rabies isolate RV1142, complete genome
11,923 bp linear cRNA 
KY860609.1 GI:1335008548

2294. Lyssavirus rabies isolate RV1137, complete genome
11,923 bp linear cRNA 
KY860608.1 GI:1335008542

2295. Lyssavirus rabies isolate RV1136, complete genome
11,923 bp linear cRNA 
KY860607.1 GI:1335008536

2296. Lyssavirus rabies isolate RV1129, complete genome
11,923 bp linear cRNA 
KY860606.1 GI:1335008530

2297. Lyssavirus rabies isolate RV1144, complete genome
11,923 bp linear cRNA 
KY860605.1 GI:1335008524

2298. Lyssavirus rabies isolate RV1145, complete genome
11,923 bp linear cRNA 
KY860604.1 GI:1335008518

2299. Lyssavirus rabies isolate RV3166, complete genome
11,923 bp linear cRNA 
KY860603.1 GI:1335008512

2300. Lyssavirus rabies isolate RV3161, complete genome
11,924 bp linear cRNA 
KY860602.1 GI:1335008506

2301. Lyssavirus rabies isolate RV3160, complete genome
11,925 bp linear cRNA 
KY860601.1 GI:1335008500

2302. Lyssavirus rabies isolate sub5792, complete genome
11,925 bp linear cRNA 
KY860600.1 GI:1335008494

2303. Lyssavirus rabies isolate sub5791, complete genome
11,924 bp linear cRNA 
KY860599.1 GI:1335008488

2304. Lyssavirus rabies isolate sub5790, complete genome
11,924 bp linear cRNA 
KY860598.1 GI:1335008482

2305. Lyssavirus rabies isolate RV3163, complete genome
11,924 bp linear cRNA 
KY860597.1 GI:1335008476

2306. Lyssavirus rabies isolate RV3162, complete genome
11,924 bp linear cRNA 
KY860596.1 GI:1335008470

2307. Lyssavirus rabies isolate RV2983, complete genome
11,923 bp linear cRNA 
KY860595.1 GI:1335008464

2308. Lyssavirus rabies isolate RV2982, complete genome
11,924 bp linear cRNA 
KY860594.1 GI:1335008458

2309. Lyssavirus rabies isolate RV2981, complete genome
11,924 bp linear cRNA 
KY860593.1 GI:1335008452

2310. Lyssavirus rabies isolate RV2980, complete genome
11,924 bp linear cRNA 
KY860592.1 GI:1335008446

2311. Lyssavirus rabies isolate RV2979, complete genome
11,924 bp linear cRNA 
KY860591.1 GI:1335008440

2312. Lyssavirus rabies isolate RV2984, complete genome
11,923 bp linear cRNA 
KY860590.1 GI:1335008434

2313. Lyssavirus rabies isolate RV2977, complete genome
11,924 bp linear cRNA 
KY860589.1 GI:1335008428

2314. Lyssavirus rabies isolate RV2976, complete genome
11,924 bp linear cRNA 
KY860588.1 GI:1335008422

2315. Lyssavirus rabies isolate RV1128, complete genome
11,923 bp linear cRNA 
KY860587.1 GI:1335008416

2316. Lyssavirus rabies isolate RV1127, complete genome
11,923 bp linear cRNA 
KY860586.1 GI:1335008410

2317. Lyssavirus rabies isolate RV1126, complete genome
11,923 bp linear cRNA 
KY860585.1 GI:1335008404

2318. Lyssavirus rabies isolate RV1124, complete genome
11,924 bp linear cRNA 
KY860584.1 GI:1335008398

2319. Lyssavirus rabies isolate RV2975, complete genome
11,923 bp linear cRNA 
KY860583.1 GI:1335008392
