# Supplementary material for: Ampliseq for Illumina Technology Enables Detailed Molecular Epidemiology of Rabies Lyssaviruses from Infected Formalin-Fixed Paraffin-Embedded Tissues
Source: Viruses. 2022 Oct 12;14(10):2241. doi: 10.3390/v14102241 (PMC9610640; doi:10.3390/v14102241)
Supplement: Supplementary file 1 [file viruses-14-02241-s001.zip › Supplementary file S2.fas]

>chr
ACGCTTAACAACAAAATCAGAGAAGAAGCAGACAGCGTCATTTGCAAAGCAAAAATGTAACACCCCTACAATGGATGCCGACAAGATTGTATTCAAAGTCAATAATCAGGTGGTCTCTTTGAAGCCTGAGATTATCGTGGATCAATATGAGTACAAGTACCCTGCTATCAAAGACTTGAAGAAGCCCAGTATAACCCTAGGGAAAGCCCCCGACTTGAACAAAGCATACAAGTCAGTTTTATCAGGCATGAATGCAGCCAAGCTTGATCCTGATGATGTATGTTCCTACTTGGCAGCTGCAATGCAGTTCTTTGAGGGGACATGTCCTGAAGACTGGACCAGCTATGGAATCCTGATTGCACGGAAAGGAGACAAGATCACCCCAGATTCTCTTGTGGAGATAAAACGTACTGATGTAGAAGGGAATTGGGCTCTGACAGGAGGCATGGAATTGACAAGGGACCCCACTGTTTCTGAGCATGCATCTTTAGTCGGTCTTCTCTTGAGTCTGTATAGGTTGAGCAAAATATCAGGACAAAACACCGGCAACTATAAGACAAACATTGCAGATAGGATAGAGCAGATTTTCGAGACAGCCCCTTTTGTTAAGATCGTGGAACATCATACTCTGATGACAACTCACAAAATGTGTGCTAACTGGAGTACTATACCGAACTTCAGATTCTTGGCCGGAACCTACGACATGTTTTTCTCCCGGATTGAGCATCTGTATTCAGCAATCAGAGTGGGCACAGTTGTCACTGCTTATGAAGACTGCTCAGGGCTGGTATCGTTTACAGGGTTCATAAAGCAGATAAATCTCACTGCAAGAGAAGCAATACTATATTTCTTCCACAAGAACTTTGAGGAAGAGATAAGAAGAATGTTTGAGCCAGGGCAGGAGACAGCTGTTCCTCACTCCTATTTCATTCACTTCCGTTCACTGGGCTTGAGTGGGAAGTCTCCTTATTCATCAAATGCAGTTGGTCATGTGTTCAATCTCATTCACTTTGTTGGATGCTATATGGGTCAAGTGAGATCTCTGAATGCAACGGTTATTGCCGCATGTGCTCCTCATGAGATGTCTGTTCTAGGGGGCTATTTGGGGGAGGAGTTTTTCGGGAAAGGGACATTTGAAAGAAGATTCTTCAGAGATGAGAAAGAACTTCAAGAATATGAGGCAGCTGAATTGACAAAGACTGACGTGGCACTGGCAGATGACGGAACTGTCAATTCTGATGACGAGGACTACTTCTCCGGTGAAACCAGAAGTCCAGAAGCTGTTTATACTCGAATCATGATGAATGGAGGTCGACTAAAGAGATCGCACATAAGGAGATATGTCTCAGTCAGTTCCAATCATCAAGCTCGTCCAAACTCATTTGCTGAGTTTCTAAACAAGACATATTCGAGTGACTCATAAGGAGTTGAACAACAAGATTCCAGAAAATCTATAGATTGTGTATATCCTTCATGAAAAAAAACTAACACCCCTCCTTTTGAACCATTCCCAAACATGAGCAAGATCTTTGTCAATCCGAGTGCAATCAGAGCCGGTCTGGCTGATCTTGAGATGGCTGAAGAGACTGTTGATCTGATCAATAGAAACATAGAAGACAATCAGGCTCATCTCCAGGGAGAACCCATAGAGGTGGACAATCTCCCTGAGGACATGAGGCGGCTTCACTTGGATGATGAAAAACCGTCTGGCCTTGGTGAGATGGCCAAAGCAGGGGAAAGCAAGTATCGGGAAGACTTTCAGATGGATGAAGGGAGGATCCTAGCCTCCTGTTCCAGTCATACCTGGACAATGTTGGAGTCCAAATAGTCAGACAAATGAGGTCAGGAGAGAGATTCCTCAAGATATGGTCACAGACCGTGGAGGAGATCATATCCTATGTCACGGTCAACTTTCCCAACCCTCCAGGGAGGTCTTCAGAAGACAAATCAACCCAGACTACTGGCCGAGAACTCAAGAAGGAGACAACATCTGCTTCTTCTCAGAGAGAAAGTCAATCCTCGAAAGCCAGGATGGCGGCTCAAACTGCCTCTGGTCCTCCAGCCCTTGAATGGTCTGCTACCAACGAAGAGGATGATCTATCAGTAGAGGCTGAGATCGCTCACCAGATTGCTGAAAGCTTTTCCAAGAAGTACAAGTTTCCCTCTCGATCATCAGGGATATTCTTGTATAATTTTGAGCAGTTGAAAATGAACCTTGATGACATAGTCAAAGAGGCAAAAAATGTGCCAGGTGTGACCCGTTTGGCCCATGACGGATCCAAACTCCCTCTAAGATGTGTACTGGGATGGGTTGCTCTGGCCAATTCCAAAAAATTCCAGCTGTTAGTCGAGCCCGACAAGCTAAATAAAATCATGCAAGATGATCTGAATCGTTATGCATCCTGCTAACCAAACTTTTAAACTTCAGTCCCACTAGACAATAAAATCTGAGATGTCCTGAAGTCGACCATGAAAAAAACAGGCAACACCACTGATAAAATGAACTTTCTACGCAAGATAGTGAAAAACTGTAGGGATGAGGACACTCAGAAGCCCTCTCTTGTGTCAGCTCCTCCAGATGACGATGACCTGTGGCTTCCCCCTCCTGAATATGTCCCGCTGAAAGAACTCACAGGCAAGAAGAACATGAGGAACTTTTGTATCAACGGAGAGGTCAAAGTGTGTAGTCCAAACGGTTACTCGTTTAGGATCCTGCGGCACATTCTGAGATCATTCGACGAGATATATTCTGGGAATCATAGAATGATCGGGTTAGTCAAAGTTGTTATTGGACTGGCTTTGTCAGGAGCCCCAGTCCCTGAGGGCATGAACTGGGTATACAAATTGAGGAGAACCCTTATCTTCCAGTGGGCTGATTCCAGGGGCCCTCTTGAAGGGGAGGAGTTGGAATACTCTCAGGAGATCACTTGGGATGATGATACTGAATTTGTCGGATTGCAAATAAGAGTGAGTGCAAGACAATGTCATATCCAGGGCAGGATCTGGTGTATCAACATGAACTCTAGAGCATGTCAACTATGGTCTGACATGTCTCTTCAGACACAAAGGTCTGAAGAGGACAAAGACTCTTCTCTGCTTCTAGAATAATCAAATTATATCCCGCAAGTTTTCTCACTTGTTTACCTCTGGAGGAGAGAACATACGGGCTTAACTCCAACCTTTGGGAGCAATAGAACAAAAAAAAAAACATGTTATGGTGCCATTAAATCGCTGCATTTTATCAAAGTCAAATTAATTACCTTTACATTTTGAGGCCTCTTGGATGTGAAAAAAACTATTAACTATTAACATCCCTCAAAAGGACTTAAGGAAAGATGGTTCCTCAGGCTCTTTTGTTTGTGCCCCTTCTGGTTTTTTCATTGTGTTTCGGGAAATTCCCCATCTACACGATACCAGACAAACTTGGTCCCTGGAGCCCGATTGACATACATCATCTCAGCTGTCCAAACAATTTGGTTGTGGAGGACGAAGGATGCACCAACCTGTCAGGGTTCTCCTACATGGAACTTAAAGTGGGATACATCTCAGCCATAAAAGTGAACGGGTTCACTTGCACAGGTGTTGTGACAGAGGCAGAGACCTACACTAACTTTGTTGGTTATGTCACCACCACGTTCAAGAGAAAGCATTTCCGCCCAACACCAGATGCATGTAGAGCTGCATACAACTGGAAGATGGCCGGTGACCCCAGATATGAAGAGTCTCTTCACAATCCGTACCCTGACTACCATTGGCTTCGAACTGTAAAAACCACCAAGGAGTCTCTCGTTATCATATCCCCAAGTGTGGCAGATTTGGACCCATATGACAAATCCCTTCACTCGAGGGTCTTCCCTAGCGGGAAGTGCTCGGGAATAACAGTGTCTTCTACCTACTGCTCAACTAACCATGATTACACCATCTGGATGCCCGAGAATCCGAGACTAGGGACATCTTGTGACATTTTTACCAATAGTAGAGGGAAGAGAGCATCCAAAGGGGGCAAGACTTGCGGATTTGTGGATGAAAGAGGCTTGTATAAGTCTCTAAAAGGAGCATGCAAACTCAAGTTATGTGGAGTTCTTGGACTTAGACTTATGGATGGAACATGGGTCGCGATGCAAACATCAGATGAGACCAAATGGTGCCCTCCTGATCAGTTGGTGAATCTACACGACTTTCGCTCGGATGAGATTGAACATCTTGTTGTGGAGGAGTTGGTCAAGAAAAGAGAGGAGTGTCTGGATGCACTAGAGTCCATCATGACCACCAAGTCAGTGAGTTTCAGACGTCTCAGCCACTTGAGAAAACTTGTCCCTGGGTTTGGAAAAGCATACACCATATTCAACAAAACCTTGATGGAGGCTGATGCTCACTACAAGTCAGTCCGGACTTGGAATGAGATCATCCCCTCAAAAGGGTGTTTAAGAGTTGGAGGGAGGTGTCATCCTCATGTGAACGGAGTGTTTTTCAATGGTATAATACTGGGTCCTGACGGCCATGTTCTGATCCCAGAGATGCAATCATCCCTCCTTCAGCAACATATGGAGTTGTTGGAATCCTCAGTTATCCCCCTGATGCATCCCTTGGCAGACCCGTCAACAGTTTTCAAGGACGGTGATGAGGCAGAGGATTTTGTTGAGGTTCACCTTCCCGATGTGCACAAACAGGTCTCAGGGGTTGACCTGGGTCTCCCAAACTGGGGGAAGTATGTGTTGATGAGTGCAGGGGCTCTGATTGCCCTGATGTTGATAATCTTCTTAATGACATGTTGTAGAAGAGTCAATCGACCAGAATCAACACAACACAGTCTTGGAGGGACAGGGAGGAAGGTGTCGGTCACTTCCCAAAGCGGGAAGGTCATATCTTCATGGGAGTCATATAAAAGTGGAGGTGAGACCAGACTGTGAAGGCCGGTCATCCCTTCCTCCACACTTCAAGTCCTGAAGATCGCCTCCCCTTGGTGGGTAGGTCAGGGGGGAATCTCTGGGTTCAACAGTCCTCCTTGGACTCCATGCAACAGGGTAGATTCAAGAGTCATGAGACTTTCATTAATCATCTCAGTTGATCAGACAAGGTCATGTAGATTCTCATAATAACAGGAAATCTTCTAGCAGTTTCAGTGACCAACGGTGCTTTCATCCTCCAGGGACTGATACCAAAGGTTGTGGACAGGCCAAGGGGTAATTTTATCTCAGATGACTCTGTGCTTGGGCACGGACAGAGGTCATAGTGAGTCCCCTGACCTTAAGTAGACTCAACATGAGTTAATTGAGAAAGGCGATCTGCCTCCTATGAAGGACATAAGCAATAGCTCACAATCATCTTGCATCTCAGTAAAGTGTGCATAATTATAAAGGGGCTGGGTCATCTAAGCTTTTCAGTCGAGAAAAAAAACTGTAGAACGAAAGAGCAACTGGCAACACTTCTCATCCTGAGACCTACATCAAGATGCTTGATCCAGGAGAGGTCTATGATGACCCCATTGATCCAATTGAGTCAGAGGCTGAGCCTAGAGGGGCCCCCACTGTCCCCAACATCTTGAGAAACTCTGACTACAATCTCAACTCCCCTTTGATAGAAGATCCTGCCAGACTAATGTTAGAATGGTTGAAAACAGGGAATAGACCTCACCGGATGACTCTGACAGACAATTGCTCCAGGTCTTACAAAGTTTTGAAAGATTATTTCAAGAAAGTGGATCTGGGATCTCTCAAAGTGGGCGGAACTGCTGCACAGTCAATGATTTCTCTTGGTTATATGGTGCCCACTCTGAATCAAACAGGAGCCGGAAATGTATAACTGACTTGGCCCATTTCTATTCCAAGTCATCCCCCATAGAGAAGCTGTTAAATTGTACACTCGGAAATAGAGGGCTGAGAATCCCCCCAGAGGGGGTGTTAAGTTGCCTTGAGAGGGTCGATTATGATAAGGCATTTGGGAGGTATCTGGCCAACACATATTCCTCTTATTTGTTTTTCCATGTGATCACCCTATACATGAATGCCCTAGACTGGGATGAAGAGAAGACCATCCTAGCATTATGGAAAGATTTAACCTCAGTGGATATCGGGAAGGACTTGGTCAAGTTCAAAGATCAAATATGGGGACTGCTGATTGTGACAAAGGACTTTGTTTACTCTCAGAGTTCTAACTGTCTTTTTGACAGAAACTATACACTTATGCTAAAAGACCTTTTTTTGTCTCGCTTCAACTCTCTAATGATTTTGCTTTCTCCCCCGGAACCCAGATATTCAGATGACTTGATATCTCAGCTGTGCCAGCTATACATCGCTGGGGATCAAGTCTTGTCCATGTGTGGAAACTCTGGTTATGAAGTCATCAAAATATTGGAGCCATATGTCGTGAACAGCTTAGTCCAGAGGGCAGAAAAGTTTAGGCCTCTCATTCATTCCCTGGGAGACTTCCCTGTATTTATAAAAGATAAGGTGAGTCAACTTGAAGGGACTTTTGGTCCCAGTGCAAAAAGGTTTTTTAGGGTTCTGGATCAATTCGACAACATACATGACTTGGTTTTTGTGTACGGCTGTTACAGGCATTGGGGGCATCCCTATATAGATTATAGAAAGGGTCTGTCGAAACTATATGATCAAGTTCACATTAAGAAGGTGATAGATAAGTCCTACCAGGAGTGTTTGGCAAGCGACCTGGCCAGAAGGATCCTCAGGTGGGGATTTGACAAGTACTCCAAATGGTATCTTGATTCGCGACTTCTTGCCAGAGACCACCCCTTGACTCCTTATATCAAAACCCAGACATGGCCACCCAAACATATAGTAGATTTGGTAGGGGATACATGGCATAAGCTCCCGATCACGCAGATCTTTGAGATCCCTGAATCAATGGACCCGTCAGAAATACTGGATGACAAATCACACTCTTTCACCAGAACAAGACTAGCCTCTTGGCTGTCAGAGAACAGAGGGGGGCCTGTTCCCAGCGAGAAGGTCATTATCACGGCTCTGTCTAAGCCGCCTGTCAATCCCAGAGAGTTTTTGAAATCTATAGACCTCGGAGGATTGCCAGATGAGGACTTGATAATTGGCCTCAAACCAAAGGAACGAGAGCTGAAGATTGAGGGTCGATTTTTTGCTCTGATGTCATGGAATCTAAGATTGTATTTTGTCATCACCGAAAAGCTCTTGGCCAATTACATCTTGCCACTTTTTGATGCACTGACTATGACAGACAACCTGAACAAGGTGTTTAAAAAGTTGATCGACAGAGTCACCGGACAAGGGCTTTTGGACTATTCAAGGGTTACATATGCTTTTCACCTGGACTATGAGAAGTGGAACAATCATCAAAGATTGGAGTCGACAGAGGATGTATTTTCTGTCCTAGATCAGGTGTTTGGATTGAAAAGGGTGTTTTCCAGAACACATGAGTTTTTTCAGAAGTCCTGGATCTATTATTCAGACAGATCAGACCTCATCGGGTTATGGGAGGATCAAATATACTGCTTGGATATGTCCAACGGCCCGACCTGCTGGAATGGCCAAGATGGCGGGCTAGAGGGCTTACGGCAGAAGGGCTGGAGTCTGGTCAGCTTATTAATGATAGATAGAGAATCTCAAACCAGGAACACAAGAACCAAGATACTAGCTCAAGGAGACAACCAGGTTCTATGTCCGACATATATGTTGTCGCCGGGGCTGTCTAGAGAGGGGCTCCTCTATGAGTTGGAGAGCATATCAAGGAATGCACTTTCAATATACCGAGCCATCGAGGAAGGGGCATCTAAACTGGGGCTGATCATCAAGAAGGAAGAGACCATGTGTAGTTATGACTTTCTCATCTATGGGAAAACTCCCTTGTTTCGAGGTAACATCTTGGTGCCTGAATCCAAAAGATGGGCCAGAGTCTCTTGCATCTCTAACGACCAAATAGTCAACCTTGCCAATATAATGTCGACAGTATCCACCAATGCACTGACAGTAGCACAACACTCTCAATCTTTGATCAAGCCGATGAGGGACTTTCTGCTCATGTCAGTACAGGCAGTCTTTCACTACCTGTTGTTTAGCCCAATCTTAAAGGGCAGAGTTTACAAGATTCTGAGTGCTGAAGGGGAGAGTTTTCTTCTAGCCATGTCAAGGATAATCTATCTAGACCCTTCTTTGGGAGGAGTGTCTGGAATGTCTCTTGGAAGGTTCCATATACGTCAGTTCTCAGACCCTGTCTCTGAAGGGTTGTCTTTCTGGAGAGAGATCTGGTTAAGCTCCCATGAGTCCTGGATTCATGCGTTGTGTCAAGAGGCAGGGAACCCAGATCTTGGAGAGAGAACACTCGAGAGCTTCACTCGCCTTCTAGAGGATCCTACCACCTTAAATATTAAAGGAGGGGCCAGTCCCACCATTCTACTCAAGGATGCAATCAGAAAGGCTCTGTATGATGAGGTGGACAAGGTGGAAAACTCAGAGTTTAGAGAGGCAATCCTGTTGTCCAAGACCCATAGAGATAACTTTATACTTTTCTTAAAATCTGTTGAGCCTCTGTTTCCTCGATTTCTCAGTGAACTCTTCAGTTCGTCTTTCTTGGGAATCCCTGAGTCAATCATTGGACTGATACAAAACTCCCGGACAATAAGAAGGCAGTTTAGAAGGAGTCTCTCAAGAACTTTAGAAGAGTCCTTTTACAACTCAGAGATCCATGGGATCAATCGGATGACCCAGACACCTCAAAGGGTCGGGAGGGTGTGGCCTTGCTCTTCTGAGAGGGCAGATCTCCTAAGGGAGATCTCTTGGGGAAGAAAAGTGGTTGGCACAACAGTTCCTCACCCTTCTGAGATGTTGGGGTTACTTCCCAAGTCCTCCATTTCCTGCACTTGTGGAGCAACAGGAGGAGGCAATCCTAGAGTTTCAGTGTCTGTACTCCCGTCTTTCGATCAGTCATTTTTTTCACGAGGCCCCCTAAAGGGATACTTGGGCTCATCCACCTCCATGTCGACCCAGCTATTCCATGCATGGGAAAAAGTCACTAATGTTCATGTGGTGAAAAGGGCCCTATCACTAAAAGAATCTATAAACTGGTTCATTACAAGAAACTCCAATTTGGCTCAAACTCTAATTAGGAACATTATGTCTCTGACAGGCCCTGATTTCCCTCTAGAAGAGGCCCCTGTCTTCAAAAGGACAGGGTCAGCCTTGCATAGGTTCAAGTCTGCCAGATACAGCGAAGGAGGGTATTCTTCTGTTTGCCCCAATCTCCTCTCTCATATCTCTGTTAGTACAGACACTATGTCTGATTTGACTCAAGACGGGAAGAACTATGACTTCATGTTCCAGCCATTGATGCTTTATGCGCAAACATGGACATCAGAGCTGGTACAAAGAGACACAAGGCTGAGAGACTCTACGTTTCATTGGCACCTTCGGTGCAACAGGTGTGTAAGGCCCATTGATGATATCACACTGGAGACTTCTCAGATCTTCGAGTTCCCGGATGTGTCAAAAAGAATATCTAGAATGGTTTCTGGAGCTGTGCCTCACTTTCAGAAACTTCCTGATATCCGTCTAAGACCAGGTGATTTTGAATCTCTAAGTGGTAGAGAAAAGTCTCGCCATATAGGGTCGGCTCAGGGGCTCTTATATTCAATCTTAGTGGCAATTCATGACTCAGGATACAATGATGGAACCATCTTCCCTGTCAACATATATGGCAAGGTCTCCCCTAGAGACTATTTGAGAGGGCTCGCAAGAGGAGTCTTGATAGGGTCTTCGATTTGCTTCTTGACAAGAATGACAAACATCAACATCAATAGACCTCTTGAATTGATCTCAGGGGTAATCTCATATATCCTCCTGAGACTGGATAATCACCCCTCTTTGTACATAATGCTCAGAGAACCGTCTCTTAGAGGAGAGATATTTTCTATCCCCCAGAAAATCCCCGCTGCTTACCCGACCACTATGAAAGAAGGCAACAGATCGATTTTGTGTTATCTCCAACATGTGCTACGCTATGAGCGAGAGGTAATCACGGCATCTCCAGAGAATGACTGGTTGTGGATCTTCTCAGACTTTAGAAGTGCCAAAATGACGTACCTGACCCTCATCACTTACCAGTCTCATCTTCTACTTCAGAGGGTTGAGAGAAATTTGTCTAAGAGTATGAGAGCTAACCTGCGACAAATGAGTTCTTTGATGAGGCAGGTGCTGGGTGGGCATGGAGAAGATACCTTAGAGTCAGACGACGACATTCAAAGACTGTTAAAAGACTCTTTGCGAAGGACAAGGTGGGTGGATCAAGAAGTGCGCCATGCAGCTAGAACCATGACAGGAGATTACAGCCCCAACAAGAAAGTGTCTCGCAAGGCAGGATGTTCAGAATGGGTCTGCTCTGCTCAACAGGTTGCAGTCTCCACCTCAGCAAACCCAGCCCCTGTCTCAGAGCTTGACATAAGGGCCCTCTCTAAGAGGTTTCAAAACCCTTTGATCTCAGGCCTGAGAGTGGTTCAGTGGGCAACAGGCGCCCATTATAAGCTTAAGCCTATTCTAGATGATCTCAATGTTTTCCCATCCCTATGTCTTGTAGTTGGGGATGGGTCAGGGGGGATATCAAGGGCAGTACTCAACATGTTTCCAGATGCCAAGCTTGTGTTCAACAGCCTGTTAGAGGTGAATGACCTGATGGCTTCCGGAACACATCCATTGCCTCCTTCAGCAATCATGAGTGGAGGAGATGACATCGTCTCCAGAGTGATAGACTTTGACTCAATCTGGGAAAAACCGTCTGACCTGAGGAACTTGACCACCTGGAGATACTTCCAGTCAGTCCAAAAACAGGTAAACATGTCTTATGACCTCATTATTTGTGATGCAGAAGTCACTGACATTGCATCTATCAACCGAATAACCCTGTTAATGTCTGATTTTGCATTGTCTATAGATGGACCACTTTATTTGGTCTTCAAAACTTACGGGACTATGCTAGTAAACCCAGACTATAAAGCTATTCAACACCTGTCAAGAGCGTTCCCCTCAGTCACAGGATTTATAACTCAAGTGACTTCGTCCTTTTCATCTGAGCTATACCTCCGATTCTCCAAACGAGGGAAGTTTTTCCGAGATGCCGAGTACTTGACCTCTTCTACCCTTCGAGAGATGAGCCTTGTGTTATTCAATTGTAGCAGCCCCAAGAGTGAGATGCAGAGAGCTCGCTCCTTAAATTATCAAGATCTTGTAAGGGGATTTCCTGAAGAGATCATATCAAATCCTTACAATGAGATGATCATAACTCTGATTGACAGTGATGTAGAATCTTTCCTGGTCCACAAGATGGTGGATGATCTTGAGTTACAGAGGGGAACTCTGTCTAAAGTGGCTATCATTATAGCCATCATGATAGTCTTCTCCAATAGAGTCTTCAATGTTTCCAAACCGTTGACTGACCCTTTGTTCTATCCGCCATCTGATCCCAAAATCCTGAGGCACTTCAACATATGTTGCAGTACTATGATGTATCTATCTACCGCTTTAGGCGATGTCCCCAGCTTTGCAAGACTTCATGACCTGTATAACAGACCTATAACTTATTACTTCAGAAAGCAAGTCATTCGAGGGAATATTTATCTATCTTGGAGTTGGTCTGATGACACCTCAGTGTTCAAGAGGGTGGCTTGTAACTCTAGCTTGAGTCTTCATCTCACTGGATCAGGTTGATTTACAAGATAGTGAAGACCACCAGACTTGTTGGAAGCATAGAGGACCTATCCGGAGAGGTAGAAAGACACCTTCAAGGGTACAACAGGTGGATCACCCTCGAGGATATCAGATCAGATCATCTCTACTAGATTACAGCTGCTTGTAAACCGGACACTCCCGGAAAGGCATGTACATACTAAGACTCTTGTACGATGTACCTTGAAAAAAACAAGATCTTGAATCCGAACCTCTGGTTGTTTGATTGTTTTTTTTATCTTTTATTGTTTTTTTGTTAAGCGTT
>72RABL03675
ACGCTTAACAACAAAATCAGAGAAGAAGTAGACAGTGTCGTCTACAAAGCAAAAATGTAACACCCCTACAATGGATGCCGACAAGATTGTGTTTAAGGTCAATAATCAGGTGGTCTCTCTGAAGCCTGAAATTATAGTAGATCAATATGAGTACAAGTACCCGGCTATCAAAGATTTGAAGAAGCCCAGTATAACCTTAGGAAAGGCCCCTGACTTGAACAAAGCATACAAGTCAGTCTTATCCGGCATGAATGCAGCCAAGCTTGATCCTGATGATGTATGCTCTTATTTGGCAGCCGCAATGCAGTTCTTTGAGGGGACATGTCCTGATGACTGGACCAGCTATGGAATCCTGATTGCACGGAAGGGAGACAAGATCACTCCAAATTCTCTTGTGGACATAAAACGTACTAATGTGGAAGGGAACTGGGCTCTAACTGGGGGTATGGAGTTGACAAGAGACCCCACCGTTTCGGAGCATGCATCGTTAGTTGGTCTTCTCTTGAGTCTGTATCGGTTAAGCAAAATATCTGGACARAACACYGGYAAYTAYAAAACAAACATYGCWGATAGRATAGAGCARATYTTCGAGACRGCCCCYTTTRTWAARATCGTRGARCAYCATACCYTRATGACRACYCACAAAATGTGYGCTAACTGGAGYACYATACCGAATTTCAGATTTCTAGCCGGAACCTACGACATGTTTTTCTCCCGGATTGAACATCTGTATTCAGCAATTAGAGTGGGCACGGTTGTCACTGCTTATGAGGACTGCTCAGGATTGGTGTCGTTTACAGGGTTTATAAAGCAAACAAATCTCACCGCAAGAGAAGCAATATTATATTTCTTCCATAAGAACTTTGAGGAAGAGATAAGAAGAATGTTTGAGCCCGTTCAC-------------------------------------------TAGGTCTGAGTGGGAAGTCTCCTTATTCATCGAATKCCGTTGGTCATGTGTTCAATCTCATTCACTTTGTCGGATGYTATATGGGTCAAGTGAGATCTTTGAATGCAACGGTTATTGCCRCATGTGCCCCGCATGAGATGTCTGTTCTTGGGGGTTATTTGGGGGAGGAGTTTTTTGGAAAAGGGACTTTTGAGAGAAGATTCTTTAGGGACGAGAAAGAACTGAAGGAATACGAGGCAGCTGAATTAACAAAGACTGAAGTAGCCTTGGCAGATGACGGAACAGTCAATTCTGATGACGAGGACTACTTCTCCGGTGAAACCAGGAGTCCGGAGGCAGTCTATACTCGGATCATGATGAATGGGGGTAGATTGAAAAGATCACACATAAGGAGATATGTCT-----------------------------------------------------------------------------------------------------------------------------------------------------------------------------------------------------------------------------------------------------------------------------------------------CAGGGAGAAACCATCGAGGTGGACAGTCTCCCCGAAGACATGAGACGGCTTCAATTAGACGACGCGAAACCTTCTGGCCTCGGCGAGATGGCCAAAGCAGGGGAGAGCAAGACTCATGGAGACTTTCAGATGGATGAGGGGAKKAKKKKGKKCTCCTGGTCCAGTCKKAKKTGKKCAKTGTTGGAGTTAAAATGATCAGACAKKTGAGGTCAKGAGKKAGKTTCCTCAAGCTATGGTCG-------------------------------------------------------------------------------------------GCCGGGAACTCAAGAAGGGGACAGTGTCTGTTTCTTCTCAGCGAGAAAGTCAATCATCTAAAGCCAAAATAATGGCTCAAACCGCCTCCGGTCCTCCTGCTCTGGAGTGGTCTGCCACAAACGAAGAGGATGACCTATCTGTGGAGGCTGAAATCGCTCACCAGATTGCTGAGAGCTTTTCTAAGAAGTACAAATTTCCCTCTCGATCATCAGGGATATTCTTGTATAATTTTGAGCAGTTGAAAATGAACCTTGATGACATCGTCAAGGAGTCAAAAAATGTGCCARGTGTGACCCGYTTRGCCCATGACGGRTCCAAACTCCCYCTRAGGTGTGTGCTGGGRTGGGTYGCTCTRGCCAAYTCMARRAARTTCCARYTGTTRGTYGARSCYGACAAGCTRAAYAAAATMATGCARGACGATYTGAAYCGYTATRCATCCTGCTAACCGAACTTTTAAACKTCAGTCCCTCTAGATGATAAAATCTGAGATGTCTTAGAGTCGAKCATGAAAAAAACAGGCAACACCACTGATAAAATGAACTTTCTCYGCAAGATAGTAAAGAACTGTAGAGATGAGGACACTCAGAAGCCCTCTCTCTTGTCGGCTCCTCCGGATGAYGATGACYTGTGGTTACCCCCTCCTGAATATGTCCCGCTGAAAGAACTCACRRGCAAGAARAACATGAGAAACTTTTGTGTAAATGGAGAAGTCAAAGTGTGTAGTCCAAACGGCTATTCATTTAGAATCCTGCGGCACATTTTGAAATCATTCGACGAGATCTATTCTGGAAATCAAAGAATGATCGGGTTGGTAAAAGTTGTGGTTGGACTTGCACTGTCAGGAGCCCCAGTCCCGGAGGGCATGAACTGGGTATACAAATTGAGGAGAACTCTTATCTTCCAGTGGGCTGATTCTAGGGGCCCTCTAGAAGGGGAGGAATTAGAATACTCTCAGGAGATTACCTGGGATGATGATACTGARTTYGTCGGATTGSAAATAAGAGTGAGTGCAAGACAATGTCACATCCAGGGCAGACTCTGGTGTATCAACATGAACTCGAGAGCATGTCAACTATGGTCTGACATGTCTCTTCAGACACAAAGGTCTGACGRGGACAAAGACTCTTCTCTGCTTCTAGAATAATTAGACTATATCCTGCKAGGTTTATCACTTGCATACCTCTGGAGGAGAGAACATACGGGTTTAACTCCAACCCTTGGGAGCAATAGAACAAAAACAAAAACATGTTATGGTGCCGTTGAATTGCTGCATTTTATCAGAGTCAAATCAATTACCTTTACATTTTGAWGCCTCTCGGGTGTGAAAAAAACAAWWAACAATTAACATCCCTCAAAAAGACCTAAGGAAAGATGATCCCTCAGGCTCTTCTGTTTGTGCCTCTTCTAATTTCCTCGTTGTGTTTCGGGAAATTCCCCATCTACACGATACCAGAAAAGCTCGGCCCTTGGAGTCCCATCGACATACATCATCTCAGCTGTCCGAACAATTTGGTTGTGGAGGATGAGGGATGCAMCARYCTGTCAGGGTTYTCYTACATGGAACTKAARGTKGGATACATCTCWGCCATAAARGTGAACGGGTTCACTTGYACWGGYGTTGTGACAGARGCTGARACCTACACYAACTTTGTWGGTTAYGTCACCACCACSTTCAARAGAAARCAYTTCCGCCCGATRCCAGATKCATGYAGAGCYGCATAYAACTGGAAGATGKCCGGWGAYCCYAGATATGAAGAGWCTCTWCACAATCCKTWCCCTGAYTACCATTGGCTKCGAACYGTAAAAACCACCAAGGAGTCTCTCGTTATCATATCCCCAAGTGTGGCGGRTTTGGACCCAWATGACAAATCCCTTCACYCGAGGGTCTTCCCYWGTGGGAAATGCTCAGGAATAACGGWGTCTTCCACCTACTGCTCAACTAACCAWGATTACWCCAWTTKGATKCCTGRGAATCCGARACTAGGGACGTCTTGCGACATTTTTAMCAATAGTAGAGGGAAGAGAGSATCCAAAGGGGGTAAGACCTGCGGCTTTGTAGATGAAAGMGGCCTGTATAAGTCTCTAAARGGRGCATGCARRCTCAAGTTATGTGGAGTTCTTGGACTTAGACTTATGGATGGAACATGGGTCGCGATGCAAACATCAGATGAGACCAAATGGTGCCCTCCAGATCAGTTGGTGAATTTGCACGACTTTCGCTCAGACGAGATTGAGCATCTCGTTGTGGAGGAGTTAGTCAAGAAAAGAGAGGAATGTCTGGATGCATTAGAGTCCATCATGACCACCAAGTCAGTAAGTTTCAGACGTCTCAGTCACCTGAGAAAACTTGTCCCAGGGTTTGGAAAGGCATATACTATATTCAACAAGACCTTAATGGAGGCTGATGCTCACTACAAGTCAGTTCGGACTTGGAACGAGATCATCCCCTCAAGAGGGTGCCTAAAAGTCGGAGGGAGGTGTCATCCTCATGTAAACGGAGTGTTTTTCAATGGTATAATCTTGGGTCCGGATGGGCATGTCCTGATTCCGGAGATGCAATCGTCCCTCCTCCAACAGCATATGGAGCTGTTAGAATCCTCTGTAATCCCCCTAATACATCCTCTGGCAGACCCATCAACAGTCTTCAAGGACGGTGATGAGGCGGARGACTTTGTTGAGGTTCACCTTCCGGACGTTCACAAACAGGTTTCAGGGGTTGACCTCGGTCTCCCAAACTGGGGGAAGTATGTGYTGATGAGTGCAGGT-------------------------------------------------------------------------------------------------------------------------------------------------------------------------------------------------------------------------------------------------GCTCTGGGGGAATCTCGGGGGTGAATAGTCCTCCTTGAACTCCATGCAACAGGGTAGATTAAAGAGTCATGAGATTTTCATTGATCATCTCAGTTGATCAAACAAGGTCATGTAGATTCTCATAATKACGGGAAATCTTCGATCAGTTTCAGTGACCAACGGTGCTTTCATTTTCAAAGGACTGATACCAAG----------------------------------------------------------------------------------------------------------------------CGATTTGCCTCCTATGAAGGACATAAGCAATAGATCACAATCATCTTACATCCTGATAAGGTGTGCATAACTACAAAKGGGCTGGGCCATCCAAGCTTTTCAGTCGAGAAAAAAAACTGTGGAATGGAGGAATAATTAACAACACTTCTCATCCAGAGACCCATATCAAGATGCTAGATCCGGGAGAGGTTTATGATGACCCTATTGATCCAATTGAGTCAGAGGCTGAACCCAGAGGAACCCCCACTGTCCCCAACATCTTGAGGAACTCCGACTACAATCTCAATTCTCCTTTGATAGAGGATCCTGCCAAACTAATGTTAGAATGGTTGAAGACAGGGAACAGACCTTATCGGATGACTCTGACAGAAAATTGCTCTAGGTCTTACAAAGTCTTGAAAGATTATTTCAAGAAAGTAGATTTGGGTTCTCTTAAAGTGGGCGGAACCGCTGCACAGTCAATGATTTCTCTTGGTTATATGGTGCCCACTCKGAATCAAAYAGGAGYCGGARRTGTATAACWGACTTGGYYCAKTTCTATTCCAAGTCWTCCCCCATAGARAARYTGTTRAAYTRTACACTCGGAAAYAGAGGGYTGAGAATCCCCCCAGARGGGGTSYTAAGTTGYCTTGAGAGGGTCGATTAYGATAARGCRTTTGGGAGGTATCTGGCCAACWCGTATTCATCTTATTTGTTCTTCCATGTAATTACCCTATACATGAATGCCCTAGACTGGGACGAGGAAAAAACCATCCT-------------------------------------------------------------------------------------------------------------------------------------------------------------------------------------------------------------------------------------------------------------------------------------------------------------------------------------------------------------------------------------------------------------------------------------------------------------------------------------------------------------------------------------------------------------------------------------------------------------------------------------------------------------------------------------------------------------------------------------------------------------------------------------------------------------------------------------------------------------------------------------------------------------------------------------------------------------------------------------------------------------------------------------------------------------------------------------------------------GGTCGGTTTTTTGCCT-----------------------------------------------------------------------------------------------------------------------------------------GGACAGGGGCTTTTGGACTATTCCAGGGTTACATACGCTTTTCACCTGGACTATGAGAAGTGGAACAATCATCAGAGGCTAGAGTCGACAGAGGACGTATTTTCTGTACTTGATCGAGTGTTTGGATTRAARAGGGTGTTTTCCAGAACTCATGAGTTTTTTCAGAAGTCTTGGATCTATTACTCGGACAGATCTGACCTCATCGGGTTATGGGAAGATCAAATATACTGTTTGGACATGTCAAATGGCCCGACATGCTGGAACGGTCAAGATGGCGGGCTAGAGGGTTTGCGACAGAAAGGCTGGAGTCTGGTTAGCCTATTAATGATAGATCGTGAATCTCAGACCAGGAACACAAGAACTAAAATACTAGCCCAGGGGGACAACCAGGTTCTRTGTCCKACATACATGTTRTCRCCKGGRYTKTCTMRAGAGGGSCTYCTCTAYGAGTTRGAGAGYATATCAAGRAAYGCACTCTYAATATAYCGAGCYATCGAGGAAGGRGCATCTAARCTGGGGCTSATYATMAAGAAGGARGARACMATGTGYAGYTATGACTTTCTYATMTATGGGAARACYCCYTTRTTTCGAGGYAACATTTTGGTGCCTGAATCCAAAAGATGGGCTAGGGTCTCTTGTATCTCCAACGACCAGATAGTCAACCTTGCCAATATAATGTCGACTGTATCCACCAATGCATTGACTGTGGCACAACACTCTCAGTCTTTGATCAAACCGATGAGAGATTTCCTGCTCATGTCAGTACAAGCCGTCTTCCATTACTTGCTGTTTAGCCCCATCTTGAAGGGCAGAGTTTACAAGATCCTGGGTGCCGAGGGGGACAATTTTCTTCTAGCTATGTCTAGAATAATCTATTTAGACCCCTCCTTGGGRGGRGTRTCTGGAATGTCTCTYGGWAGGTTCCATATACGTCAGTTCTCAGACCCTGTCTCTGAAGGCTTATCCTTCTGGAGAGAGATCTGGTTAAGCTCCCATGAGTCCTGGATTCACGCGTTGTGTCAAGAGGCCGGGAACCCAGATCTTGGAGAGAGAACACTCGAGAGCTTTACTCGCCTTCTAGAAGATCCTACCACCTTAAATATAAAAGGAGGTGCCAGTCCCACCATTCTACTMAARGATGCAATCAGAAAGGCTCTGTAYGACGAGGTGGACAAGGTGGAAAAYTCRGAGTTTMGRGAGGCAATCCTKYTGTCYAAGACCCATAGAGATAACTTYATACTYTTYTTAAAATCTGTTGAGCCTCTGTTYCCTCGRTTTCTCAGTGAGCTCTTCAGYTCRTCYTTCTTGGGAATMCCKGAGTCAATCATTGGRYTGATACAAAAYTCCMGRACAATAAGAAGACAGTTTAGGAGGAGTCTCTCGAGAACCTTGGAAGAGTCTTTTTACAAATCAGAGATCCATGGGATCAACCGGATGACTCAGACTCCTCAGAGGGTCGGAAGGGTTTGGCCCTGCTCTTCTGAGAGGGCAGATCTCCTAAGAGAAATCTCGTGGGGGAGAAAGGTGGTCGGTACAACAGTCCCTCACCCTTCTGAGATGTTGGTGTTACTTCCCAAATCCTCGATTTCCTGCACTTGTGGAGTAACAGGAGGGGGAAATCCTCGAATATCAGTGTCTGTRCTYCCRTCYTTYGATCAGTCATTTTTCTCRMGRGGCYCYCTRAAGGGWTACYTGGGCTCRTCCACYTCYATGTCRACYCAGCTRTTCCAYGCMTGGGARAAAGTCACTAATGTTCATG------------------------------------------------------------------------------------------------------------------------------------------------------------------------------------------------------------------------------------------------------------------------------------------------------------------------------------------------------------------------------------------------------------------------------------------------------------------------------------------------------------------------------------ATATCCGTCTAAGACCAGGGGCTTTTGAATCTCTAAGTGGTAGAGAAATATCTCGCCATATAGGCTCGACGCAAGTTCTTTTTTACTAAATCTAAGAGGCAATTCATGACTCWGGKTAYAATGATGGAACCATYTTYCCTGTCAACATAKAYWGCAARGTTTCCCMTAGAGACTATTTGAGAGGGCTMGCRAKAGGAGWCTTRATAGGGTCCTCGATCTGCTTCTTGACAAGGATGACA-----------------------------------------------------------GAGACTGGATAATCACCCCTCTTTGTACATAATGCYCAGAGAGCCCTCTCTAAGAGGAGAGATATTTTCTATTCCCCAAAAAGTCCCCGCTGCTTACCCGACCACGATGAAAGAAGGTAACAGATCTGTTCTGTKCTACCTCCAACACGTGTTGCGCTACGAACGRGAGGTAATCACTTCGTCTCCGGATAATGACTGGTTGTGGATCTTCTCAGACTTCAGAAGTTCAAAGATGACATATCTGACTCTCATCACCTACCAGTCTC----------T----------------------------------------------------------------------------------------------------------------------------------------------------------------------------------------------------------------------------------------------------CAGAATGGGTCTGCTCTGCTCAGCARGTKGCRGTYTCKACCTCAGCRAACCCAGCCCCTGTCTCAGARCTSGAYATMAGGGCCCTCTCTAARAGGYTTCAAAACCCKYTGATCTCRGGMCTGAGAGTGGTYCAGTGGGCRACMGGSGCCCATTATAAGCTYAARCCYATTCTRGAYGATCTCAATGTYTTCCCATCCCTMTGTCTYGTAGTYGGGGATGGGTCRGGGGGGATATCAAGGGCAGTACTCAACATGTTTCCAGATGCCAGACTCGTATTCAACAGCCTATTAGAAGTAAATGACCTGATGGCGTCAGGAACACATCCATTGCCCCCCTCAGCAATCATGAGTGGAGGAGATGATATCATATCCAGGGTAATTGGTTTTGACTCCATCTGGGAGAAACCCTCTGACTTGAGGAACTTGATCACATGGAGGTACTTCCAGTCAGTCCAAGAACAGGTAAACATGTCTTATGACCTCATTATTTGTGATGCRGARGTYACTGACATTGCATCWRTYAACCGRATAACCCTGYTRATGTCTGACTTTGCATTGTCYATAGATGGACCACTKTRTTTGGTCTTYAARACTTACGGGACYATGYTAGTAAACCCRGACTAYAARGCTATYCAACATYTGTCWAGAGCGTTCCCYTCAGTCACAGGGTTYATAACCCARGTAACMTCGTCCTTYTCATYTGAGCTATACCTCCGATTCTCCAAAYGAGGGAAGWTTTTTAGAGATGCCGAGTATTTGACCTCTTCCACTCTTCGAGAAATGAGCCTTGTATTGTTCAACTGTAGCAGCCCCAAGAGTGAAATGCAGAGGGCCCGCTCTCTAAATTACCAAGATCTTGTAAGAGGGTTTCCAGATGAGATCATATCCAATCCTTACAACGAAATGATCATAACTCTGATTGACAGTGATGTAGAATCTTTCTTGGTTCACAAGATGGTAGATGATCTAGAGTTACAGCGAGGGACTTTGTCTAAAGTTTCTATTATTATAGCCATCATGATAGTCTTCTCCAATAGGGTGTTCAATGTCTCGAAACCACTGACTGACCCTTTATTCTATCCGCCATCTGATCCCAAAATCTTGAGACACTTCAACATATGCTGCAGTACTATGATGTATTTGTCCACCGCATTAGGAGATGTGCCCAGCTTTTCGAGACTTCATGACTTGTACAACAGACCTATAACTTATTATTTTAGGAAGCAAGTCATYCGRGGGARTRTTTATCTRTCYTGGAGYTGGTCYGAYGACACYTCAGTGTTTAARMGGSTRGCYTKWAAYTCYASCTTGAGTCTTCTYCKCACTGGMTCAGGTTGATTTAYAAGATAGWGAAGACGACCAGACTCGTTGGTATCATCGAGKATATATCTGGAGAGGTGGAAAGACACCTTCAAGGGTACAAC-----------------------------------------------------------------------------------------------------------------------------------------------------------------------------------------------------
>72RABN04744
ACGCTTAACAACAAAATCAGAGAAGAAGTAGACAGTGTCGTCTACAAAGCAAAAATGTAACACCCCTACAATGGATGCCGACAAGATTGTGTTTAAAGTCAATAATCAGGTGGTCTCTCTGAAGCCTGAAATTATAGTAGATCAATATGAGTACAAATACCCGGCTATCAAAGATTTGAAGAAGCCCAGTATAACCTTAGGAAAGGCCCCTGACTTAAACAAGGCATACAAGTCAGTCTTATCCGGCATGAATGCAGCCAAGCTTGATCCTGATGATGTATGYTCYTATCTGGCAGCCGCAATGCAGTTCTTTGAAGGGACATGTCCTGATGACTGGACCAGCTATGGAATCCTGATTGCACGGAAGGGAGACAAGATCACTCCAAATTCTCTTGTGGACATCAAACGTACTAATGTGGAAGGGAACTGGGCTCTAACAGGGGGTATGGAGTTGACAAGAGATCCCACCGTTCCGGAGCATGCATCGTTAGTTGGTCTTCTCTTGAGTCTGTATAGRTTRAGCAAAATATCTGGACAGAACACTGGCAATTACAAAACAAACATCGCTGATAGAATAGAGCAGATTTTCGAGACGGCCCCCTTTGTAAAGATCGTAGAACATCATACCTTGATGACAACCCACAAAATGTGYGCTAACTGGAGYACYATACCAAATTTCAGATTTCTAGCCGGAACCTACGACATGTTTTTCTCCCGGATCGAACATCTGTATTCAGCAATTAGAGTGGGCACAGTTGTCACTGCTTATGAAGACTGCTCAGGATTGGTGTCGTTCACCGGGTTTATAAAGCAAACAAATCTCACTGCAAGAGAAGCAATACTATATTTCTTCCATAAAAACTTYGAGGAAGAGATAAGARGAATGTTTGAGCCGGGGCAGGAAACCGYGGTTCCTCACTCCTATTTCATCCACTTYCGTTCATTRGGCCTGAGKGGGAAATCTCCWTATTCATCAAATGCKKKKGGTCATGTGTTCAATCTCATTCACTTTGTTGGATGTTATAKGGGTCGAGTGAGATCTCTAAATGCAACGGTTATCGCCGCATGTGCCCCTCATGAGATGTCTGTTCTCGGGGGTTATTTGGGGGAGGAGTTTTTTGGAAAGGGGACTTTTGAGAGAAGATTCTTTAGGGACGAGAAAGAACTGCAGGAATATGAGGCAGCTGAGTCAACGAAGACCGAAGCGGCCTTGGCAGATGACGGAACAGTCAATTCTGATGACGAGGACTACTTCTCTGGTGAAACCAGGAGTCCGGAGGCAGTTTATACTCGGATCATGATGAATGGGGGTAGATTGAAAAGATCACACATAAGGAGATATGTCTCAGTAAGWTCCAATCATCAAGCTCGCCCTAATTCATTCGCTGAGTTTCTAAACAAGACATACTCTAGTGATTCATAAAGGATTGACCAACAGGATTG-TAAACAATAATAAATTGTGTACAGCCTTCATGKAAAAAAACTAACACCCCTCCTCTTGAACCKGTCTCAAACATGAGCAAGATTTTTGTC--------------------------------------------------------------------------------------ACAGGCTCATCTCCAAGGAGAACCCATAGAGGTGGACAGTCTCCCCGAAGACATGAGACGGCTTCAATTGGAAGAYGAGAAACCTTCTGGCCTCGGCGAGATGGCCAAAGCAGGGGAGAGCAAATGTCAGGAAGACTTTCAGATGGATGAGGGGAAGATCCCGCCCTCTTGTTCCAGTCGTACCTGGACAATGTTGGAGTC------------------------------------------------------------------------------------------------------------------------------------------------------CTCAAGAAGGGGACARTRTCTGYTTCTTCTCAGCGAGAAAGTCAATCATCTAAAACCAAAATGGTGGCCCAAACCGCCTCCGGTCCTCCAGCTATGGAGTGGTCAGCCACAAACGAAGATGATGACCTATCTGTGGAGGCTGAAATCGCTCACCAGATTGCTGAAAGCTTTTCCAAGAAGTACAAATTTCCCTCTCGATCATCAGGGATATTCTTGTATAATTTTGAGCAGTTGAAAATGAACCTTGATGACATAGTTAGAGAGGCAAAAAATGTGCCAGGTGTGACCCGTTTGGCACATGACGGATCCAAACTTCCTCTAAGATGTGTGCTGGGGTGGGTCGCTCTAGCCAACTCTAAGAAATTCCAGTTGTTGGTCGAGTCTGACAAGCTAAGCAAGATTATGCAAGATGATCTAAATCG---------------------------------------------------------------------------------AAAAACAGGCAACACCACTGATAAGATGAACTTTCTACGCAAGATAGTAAAGAACTGTAGAGATGAGGACACCCAGAAGCCCTCTCTCTTGTCGGCCCCTCCGGATGATGATGACTTGTGGTTACCCCCTCCGGAATATGTTCCGCTGAAGGAGCTCACGGGCAAGAAGAACATGAGGAACTTTTGTGTAAATGGAGAGGTCAAAGTGTGTAGTCCAAACGGCTATTCATTTAGAATCCTGCGGCATATTTTGAAGTCATTCGACGAGATCTATTCTGGAAATCAAAGAATGATCGGGTTGGTTAAAGTTGTTGTTGGACTTGCACTGTCAGGAGCCCCAGTCCCGGAGGGCATGAACTGGGTATACAAATTGAGGAGAACTCTTATCTTCCAGTGGGCTGACTCTAGGGGCCCTCTAGAAGGGGAGGAGTTAGAATACTCTCAGGAGATTACCTGGGATGACGATRCMGAAYTTGTCGGATTGSAAATAMGAGTGAGTGCAAGRCAATGYCATATWCAGGGYAGGATYTGGTGYATYAACATGAATTCGCGRGCATGTCAACTRTGGTCTGACATGTCTCTYCAGACACAAAGGTCTGARGAGGAYARAGACTCTTCWSTGCTTCTRGAATARWCARWTTAYATCCYRCAAGATTYCTCAMTTGYTTACCTCTGGAGGAGAGAACATACGGGCTTAACTCCAACCCTCGGGAGCAATAGAACAAAAAAMAAAACATGTTATGGTGCCATTAAATCGCTGCATTTTATCAGAGTCAAATCAATTACCTTTACATTTTG---------------------------------------------------------------------------------------------------------------------------------------------------------------------------------------------------------------------------------------------------------------------------------------------------------------------------------------------------------------------------------------------------------------------------------------------------------------------------------------------------------------------------------------------------------------------------------------------------------------------------------------------------------------------------------------------------------------------------------------------------------------------------------------------TATAAGTCTCTAAAAGGGGCATGTAAACTTAAGCTGTGCGGAGTTCCTGGACTTAGACTTATGGATGGAACGTGGGTCGCTATTCAGACACCAAATGAGACCAAATGGTGCCCTCCTGATCAGCTGGTGAACATACATGACTTTCGCTCAGATGAGATAGAACATCTCGTCGTGGAGGAGTTAATCAGGAAGAGGGAAGAATGTCTAGATGCACTGGAGTCCATCATGACTACAAAATCAGTAAGCTTCAGGCGTCTCAGCAACTTGAGAAAACTTGTTCCTGGGTTTGGAAAGGCATATACTATATTCAACAAAACCTTAATGGAGGCTGATGCTCACTATAAGTCAGTYCGGACYTGGAATGARATCATCCCCTCSARRGGGTGYYTRARAGTYGGAGGGAGGTGTCATCCYCATGTRAACGGAGTGTTTTTYAAYGGYATAATWTTRGGYCCKGAYGGSCATGTYCTGATCCCAGAGATGCAATCATCCCTCCTYCARCARCATATGGAGYTGTTRGAATCSTCWGTWATYCCYYTRATRCATCCYYTRGCAGACCCRTCKACAGKYTTCAAGGACGGTGATGARGCAGARGACTTTGTTGAGGTTCATCTTCCGGACGTTCACCAACAGGTATCAGGGGTTGACCTCGGTCTCC----------------------------------------------------------------------------------------------------------------------------------------------------------------------------TTCGTGGGAGTCATATAAAAGCGGGGGTGAGACTAGACTGTGAAGGCCGGTCATCCCTKKKTCCAAACTKCAAGTCCCGAAGATCGCCTCCCCTYSGTGGCTAKKKKKKGGGGGAATCTCTGGGTTCAACAGTCCTCCCTGGACTCCATGCAACAGGGTAGGTTTAAGAGTCACGAGACTTTCATTAATCATATCCGTTAATCAGACAAGGTTGTGTAGATTCTTAAAATKACAAGAAGTCTTCTAGCAGTTTCAGTGACCARCGGTGCTTTCATCCTCCAGGGATCGATACCAA----------------------------------------------------------------------------------------------------------------------------------------------------------------------------------------------------------------------------------------------------------------------------CATCCTGKKAKCCACATCAARATGCTWGATCCRGGAGAGGTCTATGATGACCCCRTTGATCCAATYGAGTCAGAGGCTGAKYCYAGAGGRGCCCCCACTGKCMCYAACATCTTRAGRAAYTCTGAYTACAAYCTCAACTCYCCTYTGATAGAAGAYTCWGCSARAYTRAWKTTRGAATGGTTGAAAACAGGGAATAGACCTCACCGKKTKAC------------------------------------------------------------------TCTGCTCAAAGTAGGCGGAACCGCTGCACAGKCAATGATTTCTCTTGGTTATATGGTGCCCACTCTGAATCAAACAGGAGCCGAAGATGWATAACAGACTTGGCYCATTTCTATTCYAAGTCATCCCCCATAGAGAARCTGTTRAWTTRYACACTCGGAAATAGAGGGCTGAGAATCCCMCCAGARGGGGTSYTAAGTTGKCTTGAKAGGGTYGRTTRYGATAAAGCRTTTGGGMGGTATCTGGTTAACATATACTCCTCTTATTTATTCTTTCACGTTATCACCCTTTACATGAACGCCTTGGACTGGGA-------------------------------------------------------------------------------------------------------------------------------------------------------------------------------------------------------------------------------------------------------------------------------------TGAGATCATGTCTTGTCCATGTGCGGGAACTCTGGTTATGAAGTCATCAAAATATTGGAGCCATACGTTGTGAATAGCCTAGTCCAGAGGGCAGAAAAATTTAGGCCTCTCATTCATTCCC-----------------------------------------------------------------------------------------------------------------------------------------------------------------------------------------------------------------------------------------------------------------------------------------------------------------------------------------------------------------------------------------------------------------------------------------------------------------------------------------AAATCACACTCTTTTACTAGAACAAGACTAGCATCATGGCTATCTGAGAACAGAGGAGGGTCGGTCCCTAGCGAGAAGGTCATCATTACGGCTCTTTCCAAACCTCCTGCCAACCCAAGAGAATTTTTGAAATCTATAGACCTCGGAKKATTGCCKGKCKKGKKTTTGTTACTCGGCCTCAAGCCTAAGGAAAGGGAGCTGAAGATTGAAGGTCGGTTTTTCGCCTTGATGTCCTGGAATCTGAGGTTGTATTTTGTCATCACAGAAAAGCTCTTAGCCAATTATATCTTGCCGCTTTTTGACGCACTGACTATGACAGACAACTTGAACAAAGTATTTAAAAAGCTGATCGACAGAGTCACCGGACAGGGGCTTTTAGACTATTCCAGGGTTACATACGCCTTTCACCTGGACTATGAGAAGTGGAACAATCATCAGAGGCTGGAATCGACAGAGGACGTATTTTCCGTACTTGATCGAGTGTTTGGATTAAAGAGGGTGTTTTCTAGAACTCATGAGTTTTTTCAGAAGTCTTGGATCTATTACTCAGACAGATCCGACCTCATCGGGTTATGGGAGGATCAAATATACTGTTTGGACATGTCAGATGGCCCGACATGCTGGAACGGTCAAGATGGCGGGCTAGAGGGTTTGCGACAGAAAGGTTGGAGTCTGGTTAGCTTATTGATGATAGATCGTGAATCTCAGACCAGGAACACAAGAACTAAAATACTAGCCCAGGGGGACAACCAGGTTCTRTGTCCGACATAYATGYTGTCRCCKGGGCTTGCTAGAGAGGGCCTCCTCTACGAGTTGGAGAGWATATCAAGAAACGCACTCTCAATATATCGAGCCATCGAGGAAGGGGCATCTAAACTGGGGCTCATTATAAAGAAGGAGGMAACAMTGTGCAGCTATGACTTTCTCATTTATGGAAAAACTCCCTTATTTCGAGKTAACATTCTGATGCCTGAATCCAA----------------------------------------------------------------------------------------------------------------------------------------------------------------------------------------------------------------------------------------------------------------------------------------------------------------------ATACGTCATTTCTCAGACCCTTTCTCAGAAGGGTTGTCTTTTTGGAGAGAGATTTGGCTGAGCTCCAATGAGTCTTGGATTCATGCACTGTGTCAAGAAGCGGGAAACCCGGATCTGGGAGAGAGAACACTGGAGAGCTTCGCTAGCTTGCTCGAGGATCCCACTACCCTAAATATTAAAGGAGGGGCCAGTCCTACCATTCTCCTCAAAGATGCAATCAGAAAGGCTCTGTATGATGAGGTGGACAAGGTAGAAAACTCAGAGTTTAGGGAGGCAATCCTATTGTCCAAGACTCATAGAGACAACTTTATACTCTTCTTGAAATCTGTTGAGCCTCTGTTCCCCAGATTTCTCAGTGAACTCTTCAGTTCGTCTTTTTTGGGAATCCCTGAGTCAATCATTGGGCTGATACAAAACTCCCGGA---------------------------------------------------------------------------------------------------------------------------------------------------------------------------------------------------------------------------------------------------------------------------------GAGTTTCTGTATCAGTACTCCCGTCTTTCGATCAGTCATTTTTCTCACGAGGTCCCCTAAAGGGATACTTAGGCTCRTCCACCTCCATGTCRACCCAGCTATTCCAYGCMTGGGARAAAGTCACYAATGTCCATGTGGTGAAAMGAGCTTTRTCACTCAARGAATCTATAAACTGGTTCATYACAAGARAYTCSAATTTGGCYCAAACTYTRATTAGGAACATYATGTCTCTGACAGGCCCCGATTTTCCTCTRGAAGAGGCCCCYGTCTTCAARAGGACAGGKTCWGCCYTGCATAGGTTCAAGTCKGCCAGATACAGYGAAGGGGGGTAYTCTTCYRTTTGTCCAAATCTCCTCTCTCACATCTCTGTCAGTACAGACACAATGTCTGATTTGACTCATGATGGGAGAAATTATGACTTCATGTTTCAGCCGTTG------------------------------------------------------------------------------------------------------------------------------------------------------------------------------------------------------------------CCTGATATTCGTCTAAGACCTGGAGACTTTGAGTCTCTAAGTGACAAAGAGAAGTCACGCCACATAGGGTCGGCTCAGGGGCTCTTGTATTCGATCCTGGTTGCGATCCACGACTCTGGGTACAACGATGGAACCATTTTTCCTGTCRACATATATAGCAAGGTYTCCCCKAGAGACTATTTRAGAGGKCTYGCYAGAGGARTCTTAATAGGGTCCTCKATYTGCTTYYTGACAAGRATGACAAACATTAACATTAACAGACCTCTCGAACTGATCTCAGGAGTGATCTCATATATCCTCCTGAGACTGGATAATCATCCAACTTTGTACATAATGCTCCGAGAGCCGTCTCTGAGAGGAGAGATATTTTCTATTCCCCAAAAAGTTCCCGCTGCTTACCCGACCACGATGAAGGAAGGTAACAGATCTGTTCTGTGCTACCTCCAGCATGTGTTGCGCTACGAGCGAGAGGCAATCACTTCGTCTCCGGATAATGACTGGTTGTGGATCTTCTCAGACTTTAGAAGCTCAAAGATGACATATCTGACCCTCATCACCTACCAGTCTCATCTTCTACTTC---------------------------------------------------------------------------------------------------------------------------------------------------------------------------------------------------------------------------------------------------CAGAATGGGTCTGCTCTGCTCAGCAGGTGGCGGTTTCAACCTCAGCAAACCCAGCCCCTGTCTCAGAGCTGGACATCAGGGCCCTCTCCAAAAGACTTCAAAACCCGTTGATCTCAGGACTGAGAGTAGTTCAGTGGGCGACGGGGGCCCATTATAAGCTCAAACCTATTCTGGATGATCTCAATGTATTTCCATCCCTATGTCTTGTAGTCGGGGATGGATCAGGAGGGATATCAAGGGCAGTACTCAACATGTTTCCAGATGCCAGACTTGTATTCAACAGCCTATTAGAAGTAAACGACCTGATGGCGTCAGGAACACATCCGTTGCCCCCCTCGGCTATCATGAGTGGAGGAGATGACATCGTTTCCAGAGTAATAGATTTTGACTCAATCTGGGAAAAACCGTCTGACCTGAGAAACTTGGCAACCTGGAGATACTTCCAATCAGTCCAGAAACAGGTAAACATGTCYTATGACCTCATYATYTGTGAYGCAGAGGTYACTGACATTGMATCWATCAACCGRATAACCCTGTTRATGTCTGATTTYGCRTTGTCYATAGATGGACCRCTKTRTYTGGTCTTYAAAACTTAYGGGACYATGCTMGTRAACCCAGACTATAAGGCWRTYCAACACYTGTCAAGRGCGTTYCCCTCRGTCACWGGGTTYATAACCCARGTRACYTCRTCCTTTTCATCWGAGYTRTACCTYMGATTCTCMAARCGRGGGAAGTTYTTYMGRGATKCMGARTATTTGACCTCTTCCACTCTTCGAGAAATGAGCCTTGTATTGTTCAACWGTAGCAGCCCCAAGAGTGAGATGCAGAGGGCTCGCTCTCTAAATTACCAAGATCTTGTAAGAGGGTTTCCAGATGAGATCATATCCAATCCTTACAACGAAATGATCATAACTCTGATTGACAGTGATGTAGAATCTTTCCTGGTTCACAAAATGGTAGATGATCTAGAATTACAGAGAGGAACTTTGTCTAAAGTTTCTATCATTATAGCCATCATGATAGTCTTCTCCAATAGGGTGTTTAATGTATCGAAGCCGCTGACTGATCCTTTATTCTATCCACCATCTGATCCCAAAATCTTGAGACACTTCAACATATGCTGCAGTACCATGATGTATTTGTCCACCGCATTAGGGGATGTGCCCAGCTTTTCGAGACTTCATGACTTGTACAACCGACCTATAACTTATTATTTCAGGAAACAAGTCATCCGGGGGAGTGTTTATCTATCTTGGAGTTGGTCTGATGACACTTCAGTGTTTAAGAGGGTGGCTTGTAACTCTAGCTTGAGTCTTCATCTCACTGGATCAGGCTGATTTACAAAATAGTAAAGACCACCAGACTTGTCGGAAGGATAGAAGACCTGTCCAAGGAGGTAGAGAGGCACCTCCGAGGGTACAAC-----------------------------------------------------------------------------------------------------------------------------------------------------------------------------------------------------
>88RABL01053
----------------------AAGAAGTAGACAKTGKCGTCTTCAAAGKAAAAATGTAACACCCCTACAATGGATGCCAACAAGATTGTATTCAAGGTCATTAKCKGGGTGGTTTCTCTAAAGCCTGAATGTATTGTAGATCAGTATGAATACAAGTATCCGGCTATCAAAGACTCAAAGATGCCCAGTATAACCCT----------------------------------------------------------------------------------------------------GCAATGCAGTTCTTTGAGGGAGCATGTCCCGATGACTGGGTTAGCTACGGAATCCTGATAGCGCGGAGGGGCGACAAGATCACCCCAAATTCTCTTGTGGATATAAGACGTACTAATGTGGAAGGGAATTGGGCTCTAACAGGGGGTATGGAGTTGACAAGGGATCCCACTGTTCCAGAGCATGCATCCTTGGTTGGTCTTCTCCTRAGTYTGTATAGGTTGAGCAAAATATCAGGACARRACACYGGYAAYTAYAARACAAACATYGCAGATAGRATAGAGCARAYTTTCGAGACAGCCCCTTTYGTKAARATYGTGGARCAYCATACTYTRATGACAACYCACAARATGTGTGCYAACTGGAGTACTATACCAAACTTCAGATTCCTGGCAGGGACCTACGASATGTTTTTCTCCCGGATTGAGCATCTGTATKCAGCAATCAGAGTAGKTACGGTAGTCACTGCTTATGAAGACTGCTCGGGGCTGGTATMATTTACTGGGTTTATAAAAMAGATAAATCTSACTGCAAGGGAAGCAATACTATATTTCTTCCACAAAAACTTCGAGGAAGAGATAARAAGAATGTTTGAGCCAGGACAAGAGACAGCTGTTCCTCACTCCTATTTCATTCACTTTCGTTCACTGGGCTTGAGTGGGAAGTCCCCTTATTCATCAAATKCAKTTGGTCATGTGTTCAATCTCRTCCWCTTTGWCGGATGCTATATGGGRCAAGTGAGATCTCTGAATGCAACGGTCATTGCTGCATGTGCTCCTCATGAGATGTCTGTTTTRGGMGGCTATTTGGGGGAGGAGTTTTTYGGGAARGGRACGTTTGARAGRAGATTCTTCAGAGATGAGAAAGAACTTCAAGAATAYGAGRCRGCTGARYTRACAAAGACYGACGTRGCAYTGGCAGAYGACGGAACTGTCAACTCTGACGATGAGGATTACTTCTCCGGTGAAACCAGAAGTCCAGAGGCTGTTTATACTCGAATCATGATGAATGGAGGTCGACTAAAGAGATCGCATATACGGAGATATGTCTCAGTCAGTTCAAATCATCAAGCTCGTCCAAACTCATTTGCTGATTTTCTAAACAAGACATATTCGAACGACTCATGAGGGGTTGAATAACAGTGTGCCAGKAAATCTATCGATTGTGTATATCCATCATGA------------------------------------------------------------------------------------------------------------------------------------------------CAGGCTCATCTCCAAGGAGAACCCATAGAGGTGGACAGTCTCCCCGAAGACATAAGACGGCTTCAATTGGATGATACAAAACCATCTGGTCTCGGTGAGATTGCCAAAACAGGGGAAAGCAAGTGTCAGGAAGACTTTCAGATGGATGAGGGGAGGACCCCGCCCTCTTGTTCCAGTCATACCTGGACAATGTTGGAATTCAAATAGTCAGACAGATGAAGTCAGGAGAGAGATTCCTCAAGATATGGTCCCAGACCGTCGAGGAGATCATATCCTATGTCACGGTCAACTT-------------------------------------------------------------------------------------------------------------------------------------------------------------------------------------------------------------------------------------------------------------------------------------------------------------------------------------------------------------------------------------------------------------------------------------------------------------------------------------------------------------------------------------------------------------------------------------------------------AAAATGAACTTTCTACGTAAGATAGTGAAAAACTGTAGGGATGAGGACACTCAAAAGTCCTCTCCTGTATCAGCCCCTCCGGATGACGATGACCTGTGGCTTCCACCTCCTGAATACGTCCCGCTGAAAGAGCTCACA-------------------------------------------------------------------------------------------------------ACGAGATATACTCTAGGAACAATAGGATGATTGGGTTAGACAAAGTTGTTGTTGGACTAGCTTTATCAGGAGCTCCAGTACCGGAKKKCATGAACTGGGTATACAAATTGAGGAGAACCCTCATATTCCAGTG-------------------------------------------------------------------------------------------------------------------------------------------------------------------------------------------------------------------------------------------------------------------------------------------------------------ACTCCAACCTTTGGGAGCAATAGAACKKKKAAAAAAATATGTTATGGTGCCGTTGAATCGCTGCATTTTATCAGAGTCAAATCTATAACCTTTACATTTTRAAGCTTCTAGGATGTGAAAAAAAMWAAAAACTATCAACATCCCTCAAAAGGATCTCAGGAAAAATGATCCCTCAGGCTCTTCTGTTTGTGCCTCTCCTGATTCCCTCGCTGTGTCTCGGGAAATTCCCCATCTACACGATACCAGACAAGCTCGGCCCCTGGAGCCCGATCGACATACATCATCTCAGCTGTCCCAACAATCTGGTTGCGGAAGACGAAGGGTGCACCAGTCTGTCAGGGTTCTCCTACATGGA------------------------------------------------------------------------------------------------------------------------------------------------------------------------------------------------------------------------------------------------------------------------------------------------------------------------------------------------------------CATAACAGTCTCCTCTACCTACTGCTCAACTAACCATGATTACACCATCTGGATGCCCGAGAAKGCAAGACTTGGGACATCTTGTGATATTTTTACCAATAGCAAAGGGAAGAAAGCATCTAAGGGGGGCAGGACTTGCGGATTTGTAGATGAAAGGGGCTTGTACAAGTCTCTGAAAGGAGCATGCAAACTCAAG------------------------------------------------------------------------------------------------------------------------------------------------------------------------------------------------------------------------------------------------------------------------------------------------------------------------------------------------------------------------------------------------------------------------------------------------------------------------------------------------------------------------------------------------------------------------GAAGCAGAGGATTTTGTTGAGGTTCACCTTCCCGATGTGCACAAACAGATCTCAGGGGTTGACCTGGGTCTCCCTAACTGGGGAAAATATGTCTTAATAATTGCAGGGGTATTGATGGCCATGATATTGACAATCTTCTTAATGACATGTTGTGGAAGAGGTAATCGACCCAAGTCCACACAACACAGTCTTGGAGGGATAGGGAGGAAGGTGTCATCCACTTCCCAAAGCGGGAAGGTCATATCTTCGTGGGAGTCATATAAAAGTGG-----------------------------------------------------------------------------------------------------------------------------------------------------------------------------------------------------------------------------------------------------------------------------------------------------------------------------------------------------------------------------------------------------------------------------------------------------------------------------------------------------------------------------------------------GGCAACACTTCTYATCYTSRRRCMYASATCAARATGCTKGATCCWGGAGARGTCTATGATGACCCYRTTGATCCARTYGAGTCRGAGGCTGARYCYAGRRGSGCCCCCACTGTCCCYAACATCTTGAGRAAYTCTGAYTACAATCTMAAYWCYCCYTTRATAGARGAYCCTGCSRGAYTRATGTTRGARTGRTTGAAAACRGGRAAYAGACCTYWYCGRATGACYYTGACAGACAAYTGCTCYAGGTCTCACAAAGTTCTGAAAGATTACTTCAAAAAAGTGGATCYRGGATCTCTCAAAGTTGGAGGGGCTGCYGCACAGTCGATGATCTCTCTTGGCTGTATGGTGCCCACTCTGAATCAAAYAGGAGCCGGAAGTGTAYAACTGATTTGGCTCAGTTCYATTCYAAGTCCTCCCCCATAGAAAAGCTGTYAAACTGYACACTCGGAAAYAGAGGGCTYAAAACCCCCCCCGAGGGGGTCCTGAGTTGTCTTGCAAGAGTCGATTATGATAAGGCATTTGGGAGGTATCTGGCCAACACGTATTCCTCTTACTTGTTTTTCCATGTAATCACCTTATACATGAATGCCCTAGACTGGGACGAGAAAAAA-CCATCYTAGCATTATGGAAAGATTTGACCTCAGTGGA---------------------------------------------------------------------------------------------------------------------------------------------------------------------------------------------------------------------------------------------------GTCCATGTGTAGAAACTCTGGTTATGAAGTCATCAAAATATT--------------------------------------------------------------------------------------------------------------------------------------------------------------------------------------------------------------------------------------------------------------------------------------TGATAGACAAATCCTACCAAGAGTGTTTAGCAAGCGACCTAGCCAGGAGGATCCTTAGATGGGGATTTGATAAGTACTCCAAGTGGTATCTGGATTCGCGATTCCTTGCCCGAGACCACCCCTTGACTCCTTATATCAAAACCCAGACATGGCCACCCAAACACATAGTGGACTTGGTGGGGGACACCTGGCACAAGCTCCCGATCACGCAAATATTTGAGATTCCTGAATCAATGGACCCGTCAGAAAT-----------------------------------------------------------------------------------------------------------------------------------------------------------------------------------------------------------------------------------------------------------------------------------------------------------------------------------------------------------------------------------------------------------------------------------------------------------------------------------------------------------------------------------CCAGAACTCATGAATTCTTTCAGAGGTCTTGGATCTATTATTCAGACAGATCCGACCTCATCGGGTTGTGGGAGGATCAAATATACTGTCTGGACATGTCAAACGGCCCGACATGYTGGAATGGCCAAGATGGAGGGCYAGAGGGTTYACGACAGAAGGGCTGGAGTCYGGYTAGTTTGTTAATGATAGATCGTGAGTCCCAGACCAGGAACACAAGAACYAAGATACTAGCCCAGGGGGACAAYCAGGTTCTATGTCCGACATACATGTTATCGCCTGGGCTTTCTAGAGAGGGCCTCCTCTACGAGTTGGAGAGTATATCAAGAAACGCACTCTCAATATATCGAGCCATCGAGGAAGGGGCATCTAAACTGGGGCTCATTATAAAGAAGGAGGAAACAATGTGCAGCTATGACTTTCTCATTTATGGAAAAACTCCCTTATTTCGAGGTAACATTCTGGTGCCTGAATCCAAGAGGTGGGCTAGAGTCTCCTGCATCTCTAATGACCAAATAGTCAACCTTGCCAATATAATGTCAACAGTATCCACCAATGCA--------------------------------------------------------------------------------------------------------------------------------------------------------------------------------------------------------------------------------------------------------------------------------------------------------------------------------------------------------------------------------------------------------------------------------------------------------------CAGAAAGGCTCTGTAYGAYGARGTGGAYAAGGTGGAAAAYTCAGAGTTYMGAGAGGCRATCYTRTTGTCYAAGACCCATAGRGAYAACTTYATACTYTTCTTRAAATCTGTTGAGCCTYTGTTYCCTCGATTYCTYAGTGARCTYTTCAGYTCRTCYTTYYTRGGRATCCCCGAGTCMATCATTGGRCTGATACAAAACTCCCGGA-----------------------------------------------------------------------------------------------------------------------------------------------------------------------------GTGGTCGGCACAACAGTCCCTCACCCCTCTGAGATGTTGGGGTTAATCCCAAAATCCTCGATTTCTTGCACTTGTGGAGCATCAGGAGGGGGAAACCCTAGAGTYTCWGTRTCMGTMCTCCCGTCYTTCGATCAGTCATTYTTYTCACGAGGCCCCCTAAARGGRTACTTRGGCTCRTCCACCTCCATGTCGACCCAGCTATTCCATGCWTGGGARAAAGTCACTAATGTTCATGTGGTSAAAAGGGCCYTATCWTTRAAAGARTCYATAAACTGGTTYATYACWAGAAATTCCAAYTTGGCTCAAACYCTAATTAGRAACATTATGTCTCTGACAGGCCCCGATTTYCCTMTAGARGARGCTCCTGTYTTCAAAAGRACWGGGTCAGCMTTGCATAGGTTCAARTCTGCMAGRTACAGCGARGGRGGGTATTCYTCTGTYTGCCCSAAYCTMCTCTCTCAYATYTCYGTTAGTACAGACACTATGTCTGATTTRACCCAAGACGGRAARAAYTAYGATTTCATGTTYCAGCCMTTGATGCTTTATGCGCAAACATGGACATCAGAACTGGTGCAAAAGGACACACGACTGAAAGACTCTACGTTTCATTGGCATCTTCG-------------------------------------------------------------------------------------------------------------------------------------------------------------------------------------------------------------------------------------GTGATTCATGACTCTGGATATAATGATGGGACCATTTTCCCCGTCAACATATATAGCAAGGTTTCTCCCAGAGACTATTTAAGAGGGCTCGCRAGAGGAGTCTTGATAGGGTCTTCGATTTGCTTCTTGACAAGAATGACAAACATCAACATCAACAGACCTCTTGAACTGATCTCAGGAGTGATTTCATATATCCTCTTAAGACTGGACAATCACCCTTCTTTGTACATAATGCTCAGAGAACAGTCCCTTAGAGGAGAGATATTCTCTATCCCTCAGAAGATCCCTGCTGCTTATCCGACCACCATGAAAGAAGGCAACAGATCGATTTTGTGTTATCTCCAACATGTGCTACGCTATGAGCGGGAGGTGATCACGGCGTCTCCTGAGAATGACTGGTTGTGGATCTTCTCAGACTTTAGAAGTGCCAAAATGACATACCTGACCCTCA----------------------------------------------------------------------------------------------------------------------------------------------------------------------------------------------------------------------------------------------------------------------------------------CTGCTCTGCTCAACAGGTTGCAGTCTCCMCCTCTGCAAACCCAGCCCCTGTCTCAGAGCTTGACATAAGGGCCCTCTCGAAGAGATTTCAAAACCCTCTGATCTCAGGCCTGAGGGTGGTTCAGTGGGCAACCGGCGCCCATTATAAGCTTAAGCCCATTCTAGACGATCTTAATGTTTTCCCATCCCTCTGTCTTGTGGTTGGGGACGGGTCAGGGGGGATATCAAGGGCAGTCCTYMACATGTTTCCAGAYGCCAAGCTTGTGTTCAACAGTTTGTTAGAGGTAAATGACCTAATGGCTTCCGGAACACATCCACTGCCTCCTTCAGCAATCGTGAGCGGAGGAGATGACATTGTTTCCAGAGTAATAGATTTTGACTCAATCTGGGAAAAACCGTCCGACCTGAGAAACTTGGCAACCTGGAGATACTTCCAATCAGTCCAAAGACAGGTAAACATGTCYTATGACCTYATCATTTGTGATGCGGAGGTCACTGACATTGCATCGATCAACCGAATAACCCTGTTAATGTCTGATTTTGCATTGTCGATAGA----------------------------------------------------------------ATTCAACACCTGTCCAGAGCATTTCCCRCGGTCACGGGATTCATAACTCAGATGACATCATCTTTCTCATCTGAGCTATACCTCAGATTCTCAAAGCGAGGGAAGTTCTTTCGGGATGCAGAATATTTGACTTCTTCTACCCTTCGAGAAATGAGCCTTGTGTTATTCAATTGTAGCAGCCCCAAGAGCGAGATGCAGAGGGCCCGATCTCTGAATTACCAAGATCTTGTAAGGGGATTTCCAGATGAGATCATATCCAATCCTTACAATGAAATGATCATAACCCTGATCGACAGTGATGTAGAATCTTTCCTGGTCCACAAGATGGTGGATGATCTAGAGTTGCAGCGAGGAACCTTGTCTAAAGTTTCAATTATTATAGCTATCATGATAGTCTTCTCCAATAGGGTGTTCAATGTCTCGAAACCTCTGACTGACCCTTTATTCTACCCGCCATCTGATCCCAAAATCTTGAGACACYTCAACATATGCTGCAGTACCATGATGTACTTGTCAACTGCCTTAGGGGATGTGCCCAGCTTTGCRAGACTTCATGACCTGTAYAACAGACCCATAACTTATTATTTCAGGAAACAAGTCATTCGGGGGAATATTTATCTATCTTGGAGTTGGTCTGATGACACCTCAGTGTTTAAGAGGGTTGCGTGCAACTCTAGCTTGAGTCTTCATCTCACTGGATCAGGCTGATCTACAAAATAGTAAAGACCACCAGACTTGTTGGAAGCATGGAAGACCTGTCCGGGGAAATAGAGAAGCACCTTCRAGGGTATAACAGGTGGATCA-------------------------------------------------------------------------------------------------------------------------------------------------------------------------------------------
>91RABL01714
ACGCTTAACAACAAAATCAGAGAAGAAGTAGACAGTGTCGTCTACAAAGCAAAAATGTAACACCCCTACAATGGATGCCAACAAGATTGTATTCAAGGTCAATAACCAGGTGGTTTCTCTAAAGCCTGAAATTATTGTAGATCAGTATGAATACAAGTATCCGGCTATCAAAGACTCAAAGAAGCCCAGTATAACCTTAGGAAAAGCCCCTGACTTGAACAAAGCATACAAGTCAATTTTATCCGGCATGAATGCAGCCAAGCTTGATCCTGATGATGTATGTTCTTATCTGGCRGCTGCAATGCAGTTCTTTGAGGGAATATGTCCTGATGACTGGACCAGCTATGGGATTCTGATTGCACGGAAGGGAGACAAGATCACCCCAGATTCTCTTGTAGACATAAAACGTACTCATGTGGAAGGGAATTGGGCTCTAACAGGGGGCATGGAGTTGACGAGGGACCCCACCGTTTCGGAGCATGCATCTTTAGTTGGCCTTCTCTTGAGTCTGTATAGGTTGAGCAAAATATCTGGACAAAACACCGGTAATTACAAGACAAACATCGCAGATAGAATAGAGCAGATTTTCGAGACGGCTCCCTTTGCAAAGATCGTAGAACATCATACTTTGATGACAACCCACAAAATGTGTGCTAACTGGAGTACYATACCGAACTTTAGGTTCCTAGCCGGAACCTACGACATGTTTTTCTCCMGGATTGARCATCTGTATTCAGCAATYAGAGTWGGWACAGTTGTTACGGCTTATGAGGACTGCTCAGGGTTGGTGTCGTTTACAGGGTTYATAAAGCAAATAAATCTTACTGCGAGAGAAGCAATAMTATACTTCTTCCACAAGAACTTTGAGGAAGAGATAAGAAGAATGTTTGAGCCTGGGCAGGAAACCGCAGTTCCTCATTCCTATTTCATCCATTTTCGTTCATTGGGTCTGAGTGGGAARTCTCCKTATTCGTCAAATGCAGTTGGTCATGTGTTCAAYCTCATTCACTTTGTTGGATGYTATATGGGTCAAGTGAGATCTYTGAATGCAACGGTTATTGCYRCATGTGCYCCKCATGAGATGTCTGTTCTTGGGGGTTATCTGGGGGAGGAGTTTTTTGGAAAAGGGACTTTTGAAAGAAGATTCTTCAGAGATGAGAAAGAACTTCAAGAATACGARGCGGCTGAACTGACAAAGACTGACGTGGCATTGGCAGATGATGGAACTGTCAACTCTGACGATGAGGACTACTTCTCCGGTGAAACCAGAAGTCCAGAAGCCGTTTATACTCGAATCATGATGAATGGAGGTCGACTAAAGAGATCGCAYATACGGAGATATGTCTCAGTCAGTTCCAATCACCAAGCTCGTCCGAACTCATTTGCCGAGTTTCTAAACAAGACATACTCCAGTGACTCATGAGGAGTTGAATAACGGGATACAAGKAGATCTATAGATTGTGTATATCCTTCATGAAAAAAAACTAACACCCCTCCTTTTGAACCAKTCCCAAATATGAGCAAAATCTTTGTCAATCCGAGCGCAATCCGAGCCGGTCTAGCTGACCTTGAGATGGCTGAAGAGACTGTTGATCTGATCAATAAAAACATAGAAGATAATCAGGCTCATCTCCAAGGAGAACCCATAGAGGTGGACAGTCTCCCTGAAGACATGAGACGGCTTCAATTAGACGATGAAAGACTATCTGGCCTCGGCGAGATGGCCAAAGCAGGAGAAAGCAAGTGTCAGGAAGATTTTCAGATGGATGAGGGGAGGACCCCGTCTTCTTGTTCCAGTCGTACCTAGACAATGTGGGAGTTCAAATAGTCAGACAAATGAGGTCAGGTGAGAGATTCCTCAAGATATGGTCTCAGACCGTCGAGGAGATCATATCCTATGTCACGGTCAACTTCCCCGATCCGTCGAAAAG-TCTTCAGAAGATAAATCTACCCAGACTACTGGCCG--------------------------------------------------------------------------------------------------------------------------------------------------------------------------------------------------------GATCATCAGGGATATTCTTGTATAATTTTGAGC----------------------------------------------------------------------------------------------------------------------------------------------------------------------------------------------------------------------------------------------------------------------------CATGAAAAAAACAGGCAACACCACTGATAAAATGAACTTTMTACGCAAGATAGTGAAAAACTGTAGGGATGAGGACACCCAGAAGCCTTCTCCTGTGTCGGCTCCTCCAGATGACGATGATCTATGGCTTCCTCCTCCGGAATATGTCCCACTGAAAGAACTCACAGGCAAGAAGAACATGAGGAACTTTTGT---------------------TGTAGCCCGAATGGTTACTCGTTCAGGATCCTGCGGCACATTCTRAGRTCATTCGACGAGATATACTCTKGGMATCATAGGATGATTGKRTTRGTCAAAGTTKTTATTGGAYTMSCTTTGTMAGGMGCYCCAGTCMCYGAGGGMATGAAMTGGGTATACAAACTGAKGAGAAMCCTTWTCTTCCARWGKGCTGATTCCAGGGGYCCTCTTGARGGGGAGGAGTTGGAATACTYWCAGGAGATMACTTGGGATGWTGAYAYYGMRTTYGTCGGATTRCAAATAAGAGTGAGTGCAAGACARTGTCATATCCAGGGCAGRMTCTGGTGTATCAACATGAACTCGMGRGCATGTCAACTATGGTCTGACATGTCTCTTCAGACWCAAAGGTCTGAMGAGGACAAAGACTCYTCTCTGCTTCTAGAATAATCAGAYTATRTCCYGCAAGWTTTATCRCTTGYWTACCTCTGGAGGAGAGAACATACGGGYTTRACTCCAACCYTTGGGAGCAATAGAACAAAAAMAAAAACATGTTATGGTGCC----------------------------------------------------------------------------------------------------------------------------------------------------GGTTTTTTCATTGTGTTTCGGGAAATTCCCTATCTACACGATACCAGACAAACTCGGTCCCTGGAGCCCKATTGACATACACCATCTCAGCTGTCCGAACKACCTGGTTGTGGAGGMYGAAGGATGYMCCAACCTGTCAGGATTCTCCTACATGGAACTTRAAGTKGGATACATCTCAKCCATAAARGTGAACGGGTTCACTTGCACRGGCGTTGTGACAGAGGCWGAAACCTACACTAACTTTGTWGGTTATGTCACCACCACGTTCAAGAGAAAGCATTTCCGYCCRAYRCCAGATGCRTGTAGAGCYGCRTACAAYTGGAAGATRGCCGGTGACCCCAGATATGARGAGTCTCTWCAYAATCCGTACCCYGACTACCATTGGCTTCGAACTGTAAAAACCACCAWGKAGTCTCTCGTTATCATATCCCCAAGTGTGGCRGATTTGGACCCATATGACAAATCCCTTCACTCGAGGGTCTTCCCCAGYGGRAARTGCTCAGGAATAACRGTGTCTTCYACCTACTSCTCAACTAACCAYGATTACACCATTTGGATGCCTGAGAATCCTAGACTAGGGACRTCTTGYGACATYTTTACCAATAGTAGAGKGAAGAGARCGTCCAAAGGGRGTAAGACATGCGGCTTTGTAGATGAGAGAGGCCTGTATAAGTCTCTRAAAGGRGCATGYAAACTYAARYTRTGYGGAGTTCCTGGACTTAGACTTATGGATGGAACTTGGGTCTCAATTCAGACATCAGATGAGACCAAATGGTGCCCTCCTGATCAACTGGTAAATATACATGATTTCCACTCAGATGAGATAGWACATCTCGTCGTGGAGGAGTTGGTCAAGAAGAGGGAAGAATGCCTGGATGCACTGGAGYCCATTATGACCACCAARTCAGTRAGYTTCAGACGTCTYAGYYAYTTRAGAAAACTTGTCCCTGGGTTCGGAAAGGCATATACTATATTCAACAAAACCTTAATGGAGGCTGACGCTCACTACAAGTCAGTTCGAACTTGGAATGAGGTCATCCCCTCAAAAGGGTGCCTAAGCGTCGGAGGGAGGTGCTATCCTCATGTGAACGGAGTGTTTTTCAATGGTATAATTCTGGGTCCGGACGGGAGTGTCCTGATCCCCGAAATGCAATCATCCCTGCTTCAACAGCATATGGAGCTGTTGGAGTCCTCTGTAATCCCTCTAATGCATCCCTTGGCAAACCCATCCACAGTCTTCAAGGAAGGTGATGAGGCGGAGGATTTTGTTGARGTTCACCTTCCCTACGTGCACAAACAGGTCTCTGGGGTTGACCTGGGTCTCCCAAACTGGGGGAAGTATGTATGAATGAGTGCAGGTGTCCTGATTGCCTTGAGGTTGACAATTGTCCTAATGACATGTTGTAGAAGAGTCAATCGACCAG-----------------------------------------------------------------------ACTTCATGGGAGTCATATAAAAGYGGGGGTGAGACCAGACTGTGAAGGCYGGTCATCCYTKKKTCMAWRCTTCAAGTCCYGAAGATCRCYTCCCCTYGGKGGSTAKKKKTKGGGGGAATCTCTGGGTTCAAYAGTCCTCCYTGRACTCCATGCAACAGGGTAGRYYYARGAGTCAYGAGAYTTTCATTRATCATCTCMGTTRATCARASAAGGTCRTGTAGATTCTCWTAAWTACRRGAARTCYTYKAGYRGTTTCAGTGAYMAAYGGTGYTTTCATYCTCCAGGRATTGGTACCAAAGGCTGTGGG-----------------------------------------------------------------------------------KCTCAGCATGAGTTTATTGAGAAAGKCAATCTGCCTCCCGKGAKGGACKTAAGCAATAGCTCACAATCATCTTGCATCTCAGAAAKGTGTGCATAATTATACAKGGKCTGGKTCKTCTAAGCTTTTC---------------------------------ATTGGCAACACTTCTCATCCTGAGACCCACATCAAGATGCTAGATCCRGGAGARGTCTATGATGACCCCATTGATCCARTCGAGTCAGARGCTGAACCCAGAGGAGCCCCCACTGTCCCCAACATCTTGAGAAACTCTGACTAYAAYCTCAACTCCCCTYTGATAGAAGATTCYGCGAGACTAATGTTAGAATGGTTRAAAACAGGGAATMGACCTTATCGGATGACTCTGACAGACAATTGCTCCAGGTCTTACAAAGTTTTGAAAGATTATTTTAAGAAAGTAGATTTGGGWTCTCTYAAAGTGGGCGGRRCYGCWGCACAGTCRATGATYTCTCTTGGYTRTAYGGTGCCCACTCTGAATCAAACAGGAGYMGGARRTGTATAACMGACTTGGCYCAKTTCTATTCCAAGTCWTCCCCCATAGARAAGYTGTTRAATTGYACACTCGGAAAYAGAGGGYTGAGAATCCCCCCAGAGGGGGTSYTAAGTTGYCTTGARAGGGTCGATTATGATAARGCRTTTGGGAGGTATCTKGCCAACACRTATTCMTCTTATTTGTTYTTCCATGTAATYACCCTATACATGAAYGCCCTAGACTGGGAYGARGARAAGACCATCCTGGCACTGTGGAGGGATTTGACCTCAGTAGACATTGGAAAGGACTTGGTCAAGTTCAAAGATCAAATATGGGGATTGCTAATTGTGACCAAGGATTTTGTGTACTCCCAGAGTTCTAACTGTCTCTTTGATAGAAACTATACACTTATGCTAAAAGACCTTTTTTTGTCTCGGTTTAACTCTCTAATGATTCTCCTTTCCCCTCCAGAGCCCAGATACTCAGATGACCTGATATCTCAGCTGTGTCAGCTATATATCGCCGGGGATCATGTCTTGTCCATGTGCGGGAACTCAGGTTATGAAGTCATCAAAAT----------------------------------------------TTTAGGCCTCTCATTCATTCCCTAGGAGACTTCCCTGTATTTATAAGAGATAAGGTGGGTCAACTTGAAGGAACATTTGGTCCTAGTGCAAAGAGGTTCTTCAAGGCTCTAGATCAATTCGACAATATACACGKCTTAGTCTTTGTATACGGCTGTTACAGGCATTGGGKGCKTC-----------------------------------------------------------------------KCKKCCCAGGAGTGTTTAGCAAGYGACCTRGCCAGRAGRATCCTYAGATGGGGATTTGATAAKTACTCCAAGTGGTATCTGGATTMGCGAYTYCTTGCCCGAGACCACCCCTTGACTCCTTATATMAAAACCCAGACATGGCCACCCAAACASATAGTAGACTTRGTGGGGGATACAYGGCACAAGCTCCCGATCACTCAGATCTTT---------------------------------------------------------------------------------------------------------------------------------------------------------------------------------------------------------------------------------------------------------------------------------------------------------------------------TTGGCCAACTATATCTTRCCACTYTTYGAYGCRCTGACTATGACAGACAACCTGAACAAGGTGTTTAAAAAGTTGATMGAMAGRGTCACYGGRCAAGGRCTKYTRGACTACTCWAGGGTTACATAYGCWTTTCACCTGGACTATGAGAAGTGGAACAATCATCARAGRYTRGARTCRACAGAGGATGTATTYTCYGTMCTKGATCARGTGTTTGGATTRAAGAGGGTGTTYTCYAGAACWCATGAGTTTTTTCAGAAGTCYTGGATCTATTACTCAGACAGATCCGACCTCATCGGGCTGTGGGAGGATCAAATATACTGTTTAGACATGTCAAACGGTCCGACATGCTGGAACGGC------------------------------------------------------------------------------------------------------CAAGCTCAAGGAGAYAACCARGTTCTRTGYCCKACATAYATGTTRTCRCCRGGRYTGTCTMRAGARGGGCTYYTMTATGAGTTRGAGAGYATATCMAGGAATGCWCTYTCRATATAYMGAGCYATCGAGGAAGGRGCATCTAARCTRGGGCTGATCATCAAGAARGAAGAGACCATGTGYAGTTATGACTTTCTCATYTATGGRAARACTCCCTTRTTTCGAGGYAACATWTTGGTGCCTGAATCCAAAAGATGGGCCAGAGTCTCTTGCATCTCKAACGACCAGATAGTCAAYCTYGCCAATATAATGTCGACAGTRTCCACCAATGCTCTAACAGTGGCMCAACACTCTCAMTCTTTGATCAARCCGATGAGGGACTTCCTGCTCATGTCWGTACAGGCAGTCTTYCACTACCTGTTATTYAGCCCAATCTTAAAGGGCAGAGTTTACAAGATTYTGAGTGCKGAAGGGGAGAGCTTTCTCCTAGCYATGTCGAGGATAATCTACCTAGACCCTTCTTTGGGAGGGGTRTCTGGAATGTCTCTYGGWAGGTTYCATATACGYCARTTCTCMGACCCTGTCTCTGAAGGSTTRTCCTTCTGGAGAGAGATCTGGTTAAGCTCCCAYGAGTCCTGGATTCACGCGTTGTGTCAAGAGGCYGGRAWCCCAGATCTTGGAGAGAGAACACTCGAGAGCTTYACTCGCCTTCTAGAAGATCCTACYACCTTAAATATAAAAGGAGGTGCCAGTCCYACCATTYTACTMAAGGATGCAATCAGAAAGGCTCTGTATGAYGARGTGGACAAGGTRGAAAAYTCAGAGTTTMGAGAGGCRATCCTGTTGTCCAAGACYCATAGAGAYAACTTYATACTYTTCTTGAAATCTGTTGAGCCTCTGTTTCCWMGATTTCTYAGTGARCTYTTYAGTTCRTCTTTCTTGGGRATYCCYGAGTCAATCATTGGACTGATACAAAACTCCCGGACGATAAGAAGACAGTTTAGGAGGAGTCTCTCGAGAACCTTGGAAGAGTCCTTTTATAACTCAGAGATCCATGGGATCAACCGGATGACCCAGAC-------------------------------------------------------------------------------------------------------------------------------------------------------------------------------CCTAGAGTTTCTGTATCCGTACTCCCGTCCTTTGATCAGTCATTTTTTTCACGAGGCCCCCTAAAGGGATACTTGGGCTCGTCCACCTCTATGTCAACCCAACTATTCCATGCATGGGAAAAAGTCACTAAYGTYCATGTGRTSAARAGGGCYYTATCRYTRAAAGAATCTATAAACTGGTTCATTRMWAGAAAYTCCAACTTGGCYCAAACTCTAATYAGRAACATYATGTCTCTRACAGGCCCYGATTTCCCTCTMGARGAGGCYCCTGTYTTCAAAAGRACWGGGTCAGCMTTGCAYAGGTTCAAGTCTGCCAGRTACAGCGARGGRGGGTATTCYTCYGTYTGCCCSAAYCTCCTCTCTCAYAKYTCYGTYAGTACRGACACYATGTCTGATTTGACMCAAGACGGGARRAACTAYGATTTCATGTTYCAGCCRTTRATGCTTTATGAACAGACATGGACATCAGAGCTGGTACAAAGAGACACAAGGCTGAGAGATTATACGTTTCATTGGCAKKTGKGGTGCAACAGGTGTGTAAGGCCCATTGATGATATAACACTGGAGACTTCTAAGATATTTGAGTTCCCGGATGTGTCAAAAAG-------------------------------------------------------------------------------------------------------------------------------CTTTTATACTCAATCTTAGTGGCAATTCATGAYTCAGGATACAATGATGGAACAATCTTCCCTGTCAACATATACGGCAAAGTTTCCCCTAGAGACTATTTGAGAGGGCTGGCAAGAGGAGTCTTGATAGGATCCTCGATCTGCTTCTTGACAAGAATGACAAAYATCAAYATYAATAGACCTCTTGAATTGATCTCAGGGGTCATCTCATATATCCTCTTGAGACTGGATAATCACCCATCTTTATACATAATGCTCAGAGAGCCATCTCTGAGGGGAGAGATATTTTCTATTCCCCAAAAAGTTCCCGCTGCTTACCCGACCACGATGAAAGAAGGTAACAGATCTATTCTGTGCTACCTCCAGCACGTGTTGCGCTACGAACGAGAGGCAATCACTGCATCTCCAGAGAATGACTGGTTGTGGATCTTCTCGGACTTTAGAAGCTCCAAGATGACATATCTGACTCTCATCACCTACCAGTCTCATCTTCTACTTCAGAGGGTTGAGAGAAATTTGTCTAAGAGTATGAGCGCTAACCTGCGAMAAATGMGTTCYTTGATGAKGCAGGTSCTGGGTGGRCACGGAGARGATACYTTAGAGKCWKRCGACGACATTCAAMGATTRCTAAAAGACTCTTTGCKKKGAACAAGGTGGGTRGATCAAGAAGTKCGCCATGCWGCTAGAACMATGWCWGTAGATTACAGCCCKAKKAAGAAAG--------------------TCAGAATGGGTCTGCTCTGCTCARCAGGTYGCAGTCTCTACCTCAGCAAACCCAGCCCCTGTCTCAGAGCTCGACATAAGGGCCCTMTCTAAGAGGTTTCAAAACCCTCTGATCTCRGGCCTGAGAGTGGTTCAGTGGGCAACCGGCGCCCATTATAAGCTTAAGCCCATTCTAGACGATCTCAATGTTTTCCCATCCCTCTGTCTTGTRGTTGGGGAYGGGTCTGGGGGGATATCAAGGGCAGTTCTCAACATGTTTCCAGATGCCAAGCTTGTGTTCAACAGCCTYTTAGAGGTGAATGATCTGATGGCTTCCGGAACACATCCAYTRCCTCCTTCRGCAATCATGAGYGGAGGAGATGACATCGTYTCCAGAGTGATAGATTTTGACTCAATCTGGGAAAAACCGTCYGACCTGAGAAACYTGGCCACCTGGAGATACTTYCAGTCAGTCCARAAACAGGTMAACATGTCTTATGACCTCATYATTTGTGAYGCRGAAGTTACTGAYATTGCATCTRTYAAYMGRATAACCYTGTTRATGTCWGAYTTYGCATTGTCTATAGAYGGACCMCTKYRTTTGGTCTTYAARACTTAYGGGACYATGCTAGTAAACCCAGACTATAARGCKRTYCAACACYTGTCRAGAGCGTTYCCCTCAGTCACWGGRTTTATAACYCARGTRACYTCGTCMTTTTCATCTGAGCTATACCTYCGATTCTCCAAAMGAGGGAAGTTTTTCAGAGATGCCGAGTAMTTGACCTCCTCTACTCTTCGAGAAATGAGCCTGGTATTGTTCAACTGTAGCAGCCCCAAGAGTGAGATGCAGAGAGCCCGCTCTCTAAACTACCAAGATCTTGTGAGAGGGTTTCCAGATGAGATAATATCCAATCCTTACAATGAAATGATCATAACTCTGATTGAYAGTGATGTRGAATCTTTYCTRGTCCACAAGATGGTGGATGATCTTGAGTTACAGAGGGGAACYCTGTCYAARRTGGCYATCATTATAGCCATCATGATAGTYTTYTCCAAYAGAGTSTTCAAYRTTTCYAAAMCSWTGACKGACCCMTTRTTCTATCCRCCRTCTGAYCCCAARATCCTGAGGCACTTCAACATWTGTTGCAGYACYATGATGTATCTATCYACCGCTYTRGGCGAYGTCCCYARCTTYGCAMGMCTTCATGACCTGTATAACAGACCTRTRACTTATTACTTCARAAAGCAAGTCATTCGAGGRAATATYTATCTWTCYTGGAGTTGGTCTGAYGAYACCTYRGTGTTYAAAAGGGTRGCCTGYAAYTCYAGCYTGAGTCTTCWTCTCACTGGATCAGGTTRATTTAYAAGATAGTGAARACYACCAGACTSGTTGGWAGCATYGAGGACMTATCWGGAGAGRTRGARAGACACCTTCRTGGRTACAACAGGTGGATC--------------------------------------------------------------------------------------------------------------------------------------------------------------------------------------------
>91RABN05406
-----TAACAACAAAATCAGAGAARAAGCAGACAGCGTCAATTGCAAAGCAAAAATGTAACACCCCTACAATGGATGCCGACAAGATTGTATTCAAAGTTAATAATCAGGTGGTCTCTTTGAAGCCTGAGATTATCGTGGATCAATATGAGTACAAGTACCCTGCTATTAAGGACTTGAAGAAGCCCAGTATCACCCTAGGGAAAGCCCCCGATTTGAACAAGGCATACAAGTCAGTTTTATCAGGCTTGAATGCTGCCAAGCTTGATCCTG---------ATTCCTATTTAGCAGCCGCAATGCAGTTCTTCGAGGGGACGTGTCCCGAAGACTGGACCAGCTATGGGATCCTGATTGCACGGAAAGGAGATAAGATCACCCCAGATTCTSTGGTGGAGATAAAGCGTACTGGTGTAGAAGGGAATTGGGCTTTGACGGGAGGGATGGAACTGACTAGGGACCCCACTGTTCCAGAGCATGCGTCTTTAGTCGGTCTTCTCTTGAGTCTGTATAGACTAAGCAAAATATCTGGGCAAAACACTGGTAACTATAAGACAAACATTGCAGATAGGATAGAGCAGATTTTCGAGACAGCCCCCTTTATTAAGATCGTGGAACATCATACTCTGATGACAACTCACAAGATGTGTGCCAACTGGAGTACTATACCAAACTTCAGATTCCTGGCAGGGACCTACGACATGTTTTTCTCCCGGATTGAGCATCTGTATTCAGCAATCAGAGTAGGTACGGTAGTCACTGCTTATGAAGACTGCTCGGGGCTGGTATCATTTACTGGGTTTATAAAACAGATAAATCTCACTGCAAGGGAAGCAATACTATATTTCTTCCACAAAAACTTCGAGGAAGAGATAAGAAGAATGTTTGAGCCAGGACAAGAGACAGCTGTTCCTCACTCCTATTTCATTCACTTTCGTTCACTGGGCTTGAGTGGGAAGTCCCCTTATTCATCAAATGCAGTTGGTCATGTGTTCAATCTCATCCACTTTGTCGGATGCTATATGGGGCAAGTGAGATCTCTGAATGCAACGGTCATTGCTGCATGTGCTCCTCATGAGATGTCTGTTTTGGGAGGCTATTTGGGGGAGGAGTTTTTCGGGAAGGGAACGTTTGAAAGAAGATTCTTCAGAGATGAGAAAGAACTTCAAGAATATGAGACRGCTGAATTGACAAAGACTGACACGGCACTGGCAGATGATGGAACTGTCAATTCGGATGACGAGGACTACTTCTCCGGGGAAACCAGAAGCCCTGAGGCTGTTTATGCCCGAATCATGATGAATGGGGGTAGACTAAAGAGATCGCACATACGGAGATATGTCTCAGTCAGCTCAAATCACCAAGCTCGTCCAAACTCATTTGCTGAGTTTCYAAATAAGRCGTATTCTAGTGACTCGTAAATAGTTGAATAACAASAK-KCAAGAAATCCATAGATTGTGTATATCCTTCATGAAAAAAAACTAACACCCCTCCTTATGAACCAKCCCCAAATATGAGCAAAATCTTTGTCAATCCGAGTGCAATTAGAGCTGGTCTGGCTGATCTGGAGATGGCTGAAGAGACTGTTGATCTGATCAACAAAAACATAGAAGACAATCAGGCTCATCTCCAGGGAGAACCTATAGAGGTGGACAATCTCCCTGAGGACATGAAGCGGCTTCAGCTGGACGATAAAAAACCTTCCGGCCTAGGGGAGATGGCCAGAGCAGGGGAAGGCAAGTGTCGGGAAGACTTTCTGATGGATGAAGGGAGGATCCTAGCCTCCTCTTCCAGTCATACCTGGACAATGTTGGAGTGCAGATAGTCAGACAAATGAGGTCAGGGGAGAGATTCCTCAAGATATGGTCACAAACCGTGGAGGAAATCATATCTTATGTCACAGTCAACTTTCCTAACCCCCCAGGGAAGTCCTTGGAAGATAAGTCAACCCAGACWACTGGCCGAGAACTCAAGAAGGAGACAACATCTATTTCTTCCCAGAGAGACAGTCAATCCTCGAAGGCCAGGATGGTGGCTCAAGCCGCCTCTGGTCCCCCAGCCCTCGAGTGGTCTGCTACCAATGAGGAGGATGATCTGTCAGTAGAAGCTGAGATCGCTCACCAGGTTGCCGAAAGCTTCTCCAAGAAGTACAAGTTTCCCTCTCGATCATCTGGGATATTTCTGTATAATTTTGAGCAGTTGAAAATGA--------------------------------------------------------------------------------------------------------------------------------------------------------------------------------------------------------------------------------------------------------------------------------------ACCTTGAAAATGAACWTTCTACGTAAGATAGTGAAAAACTGTAGGGATGAGGACAATCAAAAGCCCTCTCCTGTGTCAGCCCCTCCGGATGACGATGACCTGTGGCTTCCACCCCCTGAATACGTCCCGCTGAAAGAACTCACAGGCAAGAAGAACCTGAAGAACTTTTGCATCAACGGAGAGGTTAAGGTGTGTAGCCCGAACGGTTACTCGTTTAGGATCCTGCGACACATTCTGAGATCATTCGACGAGATATATTCTGGGAATCACAGAATGATCGGGTTAGTCAAGGTTGTTATTGGACTGGCTTTGTCAGGAGCCCCCGTCCCAGAGGGCATGAACTGGGTATACAAGTTGAGGAGAACCCTTATCTTCCAGTGGGCCGACTCCAGGGGCCCTCTTGAGGGGGAGGA--------------------------------------------------------------------------------------------------------------------------------------------------------------------------------------------------------------------ATATCCCGCAAGKTTTCTAACTTGTTTACCTCTGGAGGAGAGAACATACGGG------------CTTTGGGAGCAATAGAACKKKKKAAAAAACATGTAATGGTGCCATTTAATCGCTGCATTTTATCGAAGTCAAACTAATTACCTTTACAKTTTGGGGTCTCTTGGATGTGAAAAAKKKKKKKAACTGTCAACATCCCTCAAAAKGACTTAAGGAATGATGGTTCCTCAAGCTCTTTTGTTTGTGCCCCTTCTGGCTTTTCCAATGTGTTTCGGGAAATTCCCCATCTACACAATACCAGACAAACTTGGTCYCTGGAGCCCGATTGACAYACATCATCTCAGCTGTCCAAATAACTTGGTTGTGGAAGACGAAGGATGCACCAACTTGTCKGGGTTCTCCT------------------------------------------------------------------------------------------------------------------------------------------------------------------------------------------------------------------------CGTACCCTGACTACCATTGGCTTCGAACCGTGAAAACCACGAAGGAGTCTCTCATCATCATATCCCCAAGTGTAGCAGACCTAGACCCATATGACAAATCCCTTCACTCGAGGGTCTTTCCTAGCGGGAAGTGCTTGGGAATAACAATATCATCTACCTACTGCTCGACTAACCATGATTACACCATCTGGATGCCCGATAATGTGAGATTAGGGACATCTTGTGACATCTTTACCAACAGTAGAGGGAAGAGAGCATCCAAAGGGAGCAAGACTTGCGGATTTGTTGACGAAAGAGGCTTGTATAAGTCTTTGAAGGGGGCATGCAAGCTCAARTTATGTGG-------------------------------TGGGTCGCGATGCCAACATCGGATGAGACCAAGTGGTGTCCCCCTGGTCAGTTGGTAAATCTATACGACTTTCGCTCGGACGAGATCGAACATCTTGTCGTGGAGGAGTTGGTCAGGAAAAGAGAGGAGTGTCTGGATGCCCTAGAGTCCATCATGACTACCAAGTCGGTGAGTTTTAGACGTCTCAGCCACTTGAGAAAACTTGTCCCTGGRTTCGGAAAAGCATACACCATATTCAACAAAACCCTGATGGAAGCCGATGCTCACTACAAGTCAGTCCGGACCTGGAATGAGATCATCCCCTCCAAGGGGTGTCTGAGAGTTGGAGGGAGGTGTCATCCCCATGTAAACGGAGTGTTTTTTAACGGCATAATACTGGGCCCTGACGGCCATGTTCTAATCCCAGAGATGCAATCATCCCTCCTTCAGCAACATATGGAGTTGTTGGAATCATCAGTTATCCCTCTGATGCATCCTTTAGCAGACCCGTCTACAGTTTTCAAGGACGGTGATGAAGCAGAGGATTTTGTTGAGGTTCACCTTCCCGATGTGCACAAACAGATCTCAGGGGTTGACCTGGGTCTCCCTAACTGGGGAAAGTATGTCTTGATAATTGCAGGGGTATTGATTGCCATGATATTGACAATCTTCTTGATGACATGTTGTGGAAGAGGTAATCGACCCAAGTCCACACAACACAGTCTTGGAGGGATAGGGAGGAAGGTGTCATCCACTTCCCAAAGCGGGAAGGTCATATCTTCGTGGGAGTCATATAAAAGCGGGGGTGAGACCAGACTGTGAAGGCCGGTCATCCCTTCCTCCAAACTTCAAGTCCCGAAGATCGCCTCCCCTCGGKGGCTAGGSYWRGGGGGAATCTCTGGGTTCAACAGTCCTCCCTGGACTCCATGCAACAGGGTAGGCTTAAGAGTCATGAGACTTTCATTAATCATCTCCGTTAATCAGACAAGGTCGTGTAGATTCTTAAAATWACAAGAAGTCTTCTAGCAGTTTCAGTGACCAACGGTGCTTTCATCCTCCAGGGATCGATACCAAAGGTTGTGGACAGGTCAGGGGGTKKKKTTACCTCAGATCACTTCGCGTTCGGGCACGGACAGAGATCATGGTGAGTCCCCTGACKKKTAGTAGACTCAACATGATTCAACTGAGCAGGGCGATCTGCCTCYCMTGAAGGACATAAGCAATAGCTMAMAATCATCTYRCATCTCAGYAAAGTGTGYATAAYTATAAAKGGGCTGGGTCATCTRAGCTTTTCMGTCGAGAAAAAAAACTGTMGRCCRRAAGAGCAACTGGCAACACTTCTCATCTTCGGACATAGATCAAAATGCTTGATCCAGGAGAGGTCTATGATGACCCTGTTGATCCAATTGAGTCAGAGGCTGAGTCTAGAGGGGCCCCCACTGTCCCTAACATCTTGAGGAATTCTGATTACAATCTAAATTCCCCTTTAATAGAAGATCCTGCCGGATTAATGTTAGAGTGGTTGAAAACGGGGAACAGACCTCACCGAATGACTCTGACAGACAATTGCTCCAGGTCTTACAAAGTTCTGAAAGATTATTTCAAGAAAGTGGATATGGGCTCTCTCAAAGTGGGTGGGACTGCTGCACAGGCAATGATTTCCCTTGGTTATATGGT-------------------------------------------------------------------------------------------------------------------------------------------GCTGCCTTGAGAGGGTCGATTATGATAAGGCATTTGGGAGATATCTGGCTAACACATATTCCTCTTATTTATTTTTCCATGTGATCACCCTGTACATGAATGCCCTAGACTGGGACGAAGAGAAGACTATCCTGGCTTTATGGAGAGAATTAACCTCAGTGGATATCGGGAAGGACTTGGTCAAGTTCAAAGATCAAATATGGGGACTACTAATTGTGACAAAAGACTTTGTTTATTCTCAGAGTTCTAACTGTCTTTTTGACAGAAACTAYACACTTATGCTAAAAGACCTCTTCTTGTCTCGTTTCAATTCCCTAATGATTTTGCTTTCTCCCCCAGAACCCAGATATTCAGACGACTTGATCTCCCAGTTGTGCCAACTATACATAGCTGGGGATCAAGTCCTTTCCATGTGTGGAAATTCTGGTTATGACGTTATCAAAATT-----------------------------------------------------------------------------------------------------------------------------------------------------------------------------------------------------------------------------------------------------GTCGAAACTATATGATCAAGTTCACATTAAGAAGGTGATAGACAAGTCTTACCAGGAGTGTCTGGCAAGCGACTTAGCCAGAAGGATCCTCCGGTGGGGGTTTGACAAGTATTCTAAATGGTATCTTGATTCACGACTTCTCGCCCGAGACCACCCTTTGACTCCCTACATCAAAACCCAGACATGGCCACCCAAACATATAGTAGATTTGGTAGGAGATACTTGGCATAGGCTCCCAATAACGCAAATTTTTGAAATCCCTGAGTCAATGGATCCGTCAGAAATACTGGATGACAAATCCCATTCTTTCACCAGAACAAGACTGGCCTCTTGGTTGTCGGAGAACAGAGGGGGGCCTGTTCCCAGCGAGAAGGTCATTATCACGGCGTTGTCTAAGCCGCCCGTCAATCCTAGAGAATTCTTAAAATCTATTGACCTCGGAGGATTGCCTAATGAGGACTTGATAATTGGTCTCAAACCAAAGGAACGAGAACTAAAGATCGAGGGTCGATTTTTTGCTCTG---------------------------------------------------------------------------------------------------------------------------------------------------------------------------------------------------------------------------------------------------------------------------ATGTCATGGACCAGAACACACGAGTTTTTTCAAAAGTCCTGGATCTACTATTCAGACAGATCAGACCTTATCGGATTATGGGAAGATCAGATATATTGCTTAGATATGTCCAATGGCCCGACCTGCTGGAATGGTCAAGATGGTGGGTTGGAGGGCTTACGGCAGAAGGGCTGGAGTCTAGTCAGCCTATTAATGATAGATAGAGAATCCCAAACCAGGAACACAAGAACCAAGATACTAGCTCAAGGGGACAATCAGGTTCTATGTCCTACATACATGTTGTCTCCAGGACTATCTCGAGAAGGGCTCCTCTATGAGTTGGAGAGTATATCAAGGAATGCGCTTTCAATATACCGGGCCATCGAGGAAGGAGCATCTAAGCTAGGGCTGATCATCAAGAARGAAGAGACCATGTGTAGTTATGACTTTCTTATCTATGGAAAGACTCCTCTGTTTCGAGGCAACATCTTAGTACCTGAATCTAAAAGATGGGCCCGAGTCTCTTGCATCTCTAACGACCAAATAGTCAACCTAGCCAATATCATGTCGACAGTATCCACAAATGCACTGACAGTAGCACAACACTCTCAATCTCTGATCAAACCGATGAGGGACTTTCTGCTCATGTCAGTACAGGCAGTCTTTCACTACCTGTTGTTTAGCCCAATTTTGAAGGGCAGAGTTTACAAGATTCTAAGTGCTGAAGGGGAGAGTTTTCTTTTAGCCATGTCAAGGATAATCTACTTAGATCCTTCTTTGGGAGGAGTGTCTGGAATGTCTCTTGGAAGGTTCCATATACGTCAATTCTCAGACCCTGTCTCWGAAGGGCTGTCTTTCTGGAGAGAGATCTGGTTAAGCTCCCACGAGTCCTGGATTCATGYGTTATGTCAGGAGGCCGGGAACCCAGATCTTGGAGAGAGAACACTCGAGAGCTTCACTCGCCTTCTGGAGGATCCTACCACCTTAAATATTAAAGGAGGGGCTAGTCCCACCATCTTACTCAAGGATGCAATCAGAAAGGCTCTGTACGATGAGGTGGATAAGGTGGAAAACTCAGAGTTCAGAGAGGCAATCTTGTTGTCCAAGACCCATAGAGATAACTTTATACTTTTCTTAAAATCTGTTGAGCCTTTGTTTCCTCGATTTCTTAGTGAACTTTTCAGTTCGTCTTTTCTGGGAATCCCCGAGTCCATCATTGGACTGATACAAAACTCCCGGACAATAAGAAGGCAGTTCAGAAGGAGTCTATCAAGAACTTTAGAAGAGTCCTTTTACAACTCAGAGATCCATGGGATCAATCGGATGACCCAGACACCTCAACGGGTCGGGAGGGTGTGGCCTTGTTCTTCTGAGAGGGCAGACCTCTTAAGGGAGATCTCTTGGGGAAGAAAAGTGGTTGGCACAACAGTCCCTCACCCTTCTGAGATGTTGGGGTTACTTCCCAAGTCCTCCATTTCCTGTTCTTGTGGAGCAACAAGAGGAAGCAACCCTAGAGTCTCGGTCTCCGTACTCCCGTCTTTCGATCAGTCATTCTTTTCACGAGGCCCCCTAAAAGGGTACTTGGGCTCGTCCACCTCCATGTCGACCCAGCTATTCCATGCTTGGGAAAAAGTCACTAATGTTCATGTGGTCAAAAGGGCCTTATCATTAAAAGAATCCATAAACTGGTTTATCACAAGAAATTCCAATTTGGCTCAAACTCTAATTAGAAACATTATGTCTCTGACAGGCCCCGATTTCCCTCTAGAAGAGGCTCCTGTCTTCAAAAGAACTGGGTCAGCATTGCATAGGTTCAAATCTGCAAGGTACAGCGAGGGAGGGTATTCCTCTGTCTGCCCCAATCTACTCTCTCATATTTCCGTTAGTACAGACACTATGTCTGATTTAACCCAAGACGGAAAAAATTATGATTTCATGTTTCAGCCCTTGATGCTTTATGCGCAAACATGGACATCAGAGCTGGTACAAAGAGACACAAGGCTGAGAGACTCTACGTTTCATTGGCACCTTCGGTGCAACAGATGTGTGAGGCCCATTGATGATATCACACTGGAGACTTCCCAGATCTTCGAATTTCCGGATGTGTCGAGAAGAATATCTAGAATGGTTTC---------------CTTTCAGAAACTTCCTGATATCCGCCTAAAGCCAGGTGACTTCGAGTCTCTGAACGGTAGAGAAAAGTCTCGCCATATAGGATCGGCTCAAGGGCTCTTATACTCAATCTTAGTGGCAATTCATGACTCTGGATACAATGATGGGACCATCTTTCCTGTCAACATATATGGCAAGGTCTCYCCTAGAGACTATTTGAGGGGGCTCGCAAGGGGAGTTTTGATAGGGTCTTCGATTTGCTTCTTGACAAGAATGACAAATATCAATATTAATAGACCTCTTGAGTTGATCTCAGGGGTAATCTCATATATCCTTCTGAGACTGGATAATCACCCCTCTTTGTATATAATGCTCAGAGAACAGTCCCTTAGAGGAGAGATATTCTCTATCCCTCAGAAGATCCCTGCTGCTTATCCGACCACCATGAAAGAAGGCAACAGATCGATTTTGTGTTATCTCCAACATGTGCTACGCTATGAGCGGGAGGTGATCACGGCGTCTCCTGAGAATGACTGGTTGTGGATCTTCTCAGACTTTAGAAGTGCCAAAATGACATACCTGACCCTCATTACTTACCAGTCTCACCTTCTACTTCAGAGGGTTGAGAGAAATTTGTCTAAGAGTATGAGAGCTAACCTGCGACAATTGAGTTCCTTGATGAGGCAGGTGCTGGGGGGGCATGGGGAAGATACTTTAGAGTCAGACGATGATGTTCAACGACTATTAAAAGACTCTTTGCGAAGGACAAGGTGGGTCGATCAGGAAGTCCGCCATGCAGCTAGAACCATGACAGGGGACTATAGTCCCAACAAGAAAGTGTCCCGCAAGGCAGGAGGCTCAGAATGGGTTTGCTCTGCCCAACAGGTTGCAGTCTCCACCTCAGCTAACCCGGCCCCTGTCTCAGAGCTTGA---------------------------------------------------------------------------------------------------------------------------------------------------------CGGGATATCAAGGGCAGTACTCCACATGTTTCCAGACGTCAAGCTTGTGTTCAACAGTTTGTTAGAGGTAAATGACCTAATGGCTTCCGGAACACATCCACTGCCTCCTTCAGCAATCGTGAGCGGAGGAGATGACATTGTTTCCAGAGTAATAGATTTTGACTCAATCTGGGAAAAACCGTCCGACCTGAGAAACTTGGCAACCTGGAGATACTTCCAATCAGTCCAAAGACAGGTAAACATGTCTTATGACCTCATTATTTGTGACGCAGAAGTTACTGACATTGCATCTATCAATAGAATAACCCTGTTGATGTCGGATTTCGCATTGTCTATAGACGGACCTCTTTATTTGGTCTTCAAAACTTACGGGACTATGCTGGTAAACCCAGACTATAAAGCGATTCAACACTTGTCGAGAGCGTTCCCCTCGGTCACAGGTTTTATAACTCAAGTAACTTCGTCATTTTCATCTGAGCTATATCTTCGGTTTTCCAAACGAGGGAAATTTTTCAGAGATCCCGAGTACCTGACCTCCTCTACCCTTCGAGAGATGAGCCTTGTGTTATTCAATTGCAGCAGCCCAAAGAGTGAGATGCAGAGAGCTCGCTCCTTAAATTATCAAGATCTTGTAAGGGGGTTTCCCGAAGAGATCATATCAAATCCTTATAATGAAATGATCATAACTCTRATTGACAGTGACGTAGAATCTTTCTTGGTCCACAAGATGGTGGATGACCTCGAGTTACAGAGGGGAACTCTGTCAAAAGTGGCTATCATTATAGCCATTATGATAGTCTTTTCCAATAGAGTATTTAACATTTCCAAACCGTTGACTGACCCCTTGTTCTATCCTCCATCTGATCCCAAGATCCTAAGGCACTTCAACATATGTTGCAGCACTATGATGTATCTATCCACCGCTCTAGGAGATGTCCCCAGCTTTGCAAGACTTCATGACCTRTATAACAGACCTATAACTTATTACTTYAGAAAGCAAGTCATTCGAGGGAATATTTATCTCTCTTGGAGTTGGTCAGATGATACCTCGGTGTTCAAGAGGGTGGCTTGTAACTCTAGCCTGAGTCTTCATCTCATTGGATCAGATTGATTTACAAAATAGTAAAAACCACTAGACTGATTGGAAGTATTGAGGACCTATCAGGAGAGATTGAAAAGCACCTTCAGGGGTACAACAGRTGGATYA-------------------------------------------------------------------------------------------------------------------------------------------------------------------------------------------
>92RABL01947
-----TAACAACAAAATCAGAGAAGAAGTAGACAGTCTCGTCTACAAAACAAAAATGTAACACCCCTACAATGGATGCCGACAAGATTGTATTTAAGGTCAATAACCAGGTGGTTTCTCTAAAGCCTGAAATTATTGTAGATCAGTATGAATACAAGTATCCGGCTATCAAAGACTCGAAGAAGCCCAGTATAACCTTAGGAAAAGCCCCTGACTTGAACAAAGCATACAAGTCARTTTTATCCGGCATGAATGCAGCCAAGCTTGAYCCTGATGATGTATGCTCTTATCTGGCGGCTGCAATGCAGTTCTTTGAGGGAGCATGTCCTGATGACTGGACCAGCTATGGAATCCTGATTGCGCGGAAGGGAGACAAGATCACCCCAGATTCTCTTGTAGACATAAAACGTACTCATGTGGAAGGGAATTGGGCTCTGACAGGGGGTATGGAGTTGACGAGGGACCCCACCGTTTCGGAGCATGCATCTTTAGTGGGTCTTCTCTTGAGTCTGTATAGGTTGAGCAAAATATCTGGACAAAACACCGGCAAYTAYAARACAAACATTGCAGATAGRATAGAGCAGATTTTYGAGACRGCYCCWTTTRTWAARATCGTRGARCAYCATACYYTRATGACRACYCACAAGATGTGCGCTAACTGGAGTACCATACCTAACTTCAGATTCCTAGCCGGAACCTACGACATGTTTTTCTCCMRGATTGAGCATCTGTATTCAGCAATYAGAGTRGGWACRGWWGTYACKGCTTATGARGACTGCTCRGGGYTGGTRTCRTTTACWGGGTTTATAAARCARATAAATCTYACTGCAAGRGARGCMWTACTATATTTCTKCCACAARAACTTYGAGGAAGAGATAAGAAGAATGTTTGARCCWGGRCARGARACMGCWGTYCCTCAYTCCTATTTCATYCAYTTTCGTTCAYTGKGCYTGAGTGGGAARTCYCCGTATTCGTCAAATGCWGTWGGTCAYGTRTTCAATCTCATTCACTTTGTTGGATGTTATATGGGTCAGGTCAGGTCCTTAAATGCGACGGTCWKTGCTACATGTGCTCCTCATGAGATGYCTGTMCTAGGGGGTTATCTAGGGGAAGAGTTTTTTGGAAAGGGCACMTTTGAAAGAAGATTCTTTAGAGACGAAAAAGAACTCCAAGAATATGAGGCAGCTGAATTGACAA----------------------------------------------------------------------------------------------------------------------------------------------------------------------------------------------------------------------------------------------------------------------------------------------------------------------------------------------------------------------------------------------------------------------------------------TCAGGCTCATCTCCAAGGAGAACCCATAGAGGTGGACAGTCTCCCTGAAGACATGAGACGGCTTCAATTAGACAATGAGAAACCATCTGACCTCGGCGAGATGGCCAAAGCAGGGGAAAGCAAGTGTCAGGAAGATTTTCAGATGGATGAGGGGAGGACCCCATCTTCTTGTTTCAGTCGTACCTAGACAATGTTGGAGTTCAAGTAGTCAGACAAATGAGGTCAGGGGAGAGATTCCTCAAGATATGGTCWCARACYGTSGAGGARATCATATCYTATGTMACRGTCAACTTTCCTAACCCCCCAGGGAAGTCCTTGGAAGATAAGTCAACCCAGACAACTGGCCG---------------------------------------------------------------------------------------------------------------------------------------------------------------------------------------------------------------------------------------------------------------------------------------------------------------------------------------------------------------------------------------------------------------------------------------------------------------------------------------------------------------------CATGAAAAAAACAGGCAACACCACTGATAAAATGAACTTTCTACGCAAGATAGTGAARAACTGTAGAGATGAGGACACTCAGAAGTCCTCCCTCGTATCGGCTCCTCCAGATGATGACGATCTGTGGTTACCCCCTCCGGAATATGTTCCGTTGAAGGAGCTCACGGGCAAGAAAAACATGAGAAACTTTTGCATTAATGGAGAAGTCAAGGTGTGTAGTCCAAACGGCTATTCATTTAGGATTCTGCGGCA------------------------------------------------------------------------------------------------------------------------------------------------------------------------------------GGAGTTGGAATACTCTCAGGAAATTACCTGGGATGATGATACTGAATTTGTCGGACTGGAAATAAGAGTGAGTGCAAGACAATGCCATATCCAGGGCAGGATTTGGTGTATTAATATGAACTCTCGGGCATGTCAGTTGTGGTCTGACATGTCTCTTCAAACACAAAGATCTGATGAGGATAAGGACTCTTCAATGCTGCTGGAATAGTCAAATTACATCCTACAARATTCCTCAGTTGTTTACCTCTGGAGGAGAGAACATATGGGCTTAACTCCAACCTTTGGGAGCAATAGAACAAAAACAAAAACATGTTATGGTGCCGTTGAATCGCTGCATTTTATCAGAGTTAAATCAATAACCTTTACATTTTGARGCCTCTTGGATGTGAAAAAAACTATTAACTATTAACATCCCTCGAAAGGATCTAAGGAAAGATGATCCCTCAAGCTCTTCTGTTTGTGCCTCTCCTGATTTCCTCGTTGTGTTTCGGGGAATTCCCCATCTACACGATACCAGAAAAACTCGGCCCTTGGAGTCCCATCGACATACATCATCTCAGTTGCCCTAACAATTTGGTTGTGGAGGATGAGGGATGCAACAGTCTGTCAGGGTTCTCYTACATGGAACTGAAA------------------------------------------------------------------------------------------------------------------------------------------------------------------------------------------------------------------------------------------------------------------------------------------------------------------------------------------------------------------------------------------------------------------------------------------------------------------------------------------------------------------------------------------------------------------------------------------------------------------------------------------------------------------------------------------------------------------------------------------------------------------------------------------------------------GTCCCTGGGTTCGGAAAGGCATATACTATATTTAACAAAACCTTAATGGAGGCGGACGCTCACTACAAGTCAGTTCGGACTTGGAATGAGATCATCCCCTCAAAAGGGTGCCTAAGCGTCGGAGGGAGGTGCCATCCTCATGTGAACGGAGTGTTTTTCAATGGTATAATTATGGGTCCGGACGGGAGTGTCCTGATTCCTGAGATGCAATCATCCCTGCTTCAACAGCATATGGAGCTGTTGGAATCCTCTGTAATCCCCCTAATGCATCCCTTGGCAAACCCGTCAACAGTCTTCAAGGACGGTGATGAGGCTGAGGACTTTGTTGAGGTTCACCTTCCGGACGTTCAAGAACAGGTCTCAGGGGTTGACCTCGGTCTCCCAAACTGGGGGAAGTATGTGCTGATGAGTGCAGGTGCTCTGGCTATCCTAATGCTGACAATCTTCTTAATGATATGTTGCAG-------------------------------------------------------------------------------------------------------------------------------------------------------------CTTCAAGTCCTGAAGATCACCTCCCCTTGKKGGGTKKKKKKTGGGGGAATCTCTGGGTTCAATAGTCCTCCTTGAACTCCATGCAACAGGGTAGATTAAAGAGTCATGAGATTTTCATTGATCATCTCAGTTGATCAAACAAGGTCATGTAGATTCTCATAATKACGGGAAATCTTCTAGCAGTTTCAGTGACCAACGGTGCTTTCATTTTCCAAGGACTGATACCAA----------------------------------------------------------------------------------------------------------------------------------------------------------------------------------------------------------------------------------------------------------------------------CATCCTGAGAACTGCAYCAWGATGMT-GATCCKGGRGAGGTTYATGATGACCCYATTGATCCAATTGAGTCAGAKGCTGAGCCAAGAGGAAACCCTACCATTCCTAACATCTTAAGAAACTCTGACTACAATCTCAACTCTCCTCTGATAGAGGATCCTACCAGGCTAATGTTAGAATGGTTGAAAACAGGAAATAGGCCTCTCCGKATGACTCTG-----------------------------------------------------------------------------------------------------------------------------------------------------------------------------------------------ATAGAAAAGCTGTTAAATTGCACACTCGGAAACAGAGGGCTGAGAATCCCCCCAGAGGGGGTCCTAAGTTGTCTTGAAAGGGTCKATTATGATAAGGCATTTGGGAGGTATCTGGCCAACACGTATTCCTCTTACTTGTTTTTCCATGTAATCACCTTATACATGAATGCCCTAGACTGGGACGAGGAAAAAACCATCCT---------------------------GGATATTGGAAAGGACTTGGTCAAGTTTAAAGATCAAATATGGGGATTGCTAATTGTGACCAAGGATTTTGTGTACTCTCAGAGTTCTAACTGTCTCTTTGATAGAAA------------------------------------------------------------------------------------------------------------------------------------------GTCCATGTGCGGGAACTCTGGTTATGAAGTCATCAAAATATTGGAGCCATACGTTGTGAATAGCCTAGTCCAGAGGGCAGAAAAATTTAGGCCTCTCA--------------------------------------------------------------------------------------------------------------------------------------------------------------------------------------------------------------------------------------------------------------------------------------------------------------------------------------------------------------------------------------------------------------------------------------------------------------------------------------------------------------------------------------------------------------------------------------------------------------------------------------------------------------------------------------------------------------------------------------------------------------------------------------------------------------------------------------------------------------------------------------------GACTACTCAAGGGTCACATACGCTTTTCACCTGGACTATGAGAAGTGGAACAATCATCAG-------------------------------------------------------------------------------------------------------------------------------------------------------------------------------------------------------------------------------------------------------------------------------------------------------------------ACAATCAGGTTCTGTGTCCGACGTACATGTTGTCTCCGGGGCTTTCTCGAGAGGGGCTTCTATACGAGTTGGAGAGTATATCAAGAAATGCGCTCTCAATATATCGTGCCATTGAGGAGGGGGKATCTAAACTGGGKCTCATCATAAAAAAGGAAGAGACCATGTGCAGCTATGACTTTCTCATCTATGGGKAAACTCCTTTATTTCGKGKTAACATTTTGGTGCCTGARTCMAAAAGATGGGCTAGAGTCTCTTGTATCTCCAACGACCAAATTGTCAACCTTGCCAATATAATGTMRACKGTRTCCACCAATGMWYTRAYWGTWGCACAACACTCTCARTCYTTSATTAAGCCGATGAGRGAYTTYYTRCTYATGTCWGTACARGCWGTCTTYCAYTACYTGTTRTTYAGCCCMATCTTRAARGGCAGAGTTTACAAGATYYTGRGTGCYGARGGGGASARYTTTCTYCTAGCTATGTCKAGRATAATCTAYYTAGACCSYTCYTTGGGRGGRGTATCTGGAATGTCTCTTGGAAGGTTCCACATACGTCAGTTCTCAGAYCCTGTCTCTGAAGGGTTGTCTTTTTGGAGAGAGATTTGGCTAAGTTCAAATGAATCTTGGATTCATGCTCTGTGTCAAGAAGCAGGAAACCCAGATCTGGGAGAGAGAACACTAGAGAGCTTCACTCGCTTGCTCGAGGATCCCACTACCCTGAACATTAAGGGAGGGGCCAGTCCTACCATTCTTCTCAAAGATGCAATCAGAAAGGCYYTGTATGAYGAGGTGGACAAGGTGGAAAAYTCAGAGTTTCGAGAGGCRATCCTGTTGTCCAARACCCATAGAGACAACTTTATACTCTTCTTAAAATCTGTTGAGCCTYTGTTTCCTCGATTTCTCAGTGAGCTCTTCAGTTCGTCTTTYYTGGGAATCCCCGARTCAATCATTGGRCTGATACAAAACTCCCGG---------------------------------------------------------------------------------------------------------------------------------------------------------------------------------------------------------------------------------------------------------------------------------AGAGTYTCWGTRTCMGTMCTCCCRTCYTTCGATCAGTCATTYTTYTCACGAGGYCCCCTAAARGGRTACTTRGGYTCRTCCACCTCCATGTCRACCCAGCTATTCCATGCMTGGGARAAAGTC-----------------------------------------------------------------AAATTCCAACTTGGATCAAACTCTAATCAGGAACATCATGTCTCTGACAGGCCCTGATTTCCCTCTAGAGGAGGCTCCTGTTTTCAAAAGGACAGGGTCAGCTCTGCATAGGTTCAAGTCTGCCAGATACAGCGAAGGAGCGTATTCTTCTGTTTGACCGAACCACCTTTCCCATATCTCTGTCAGTACAGACACTATGTCTGATTTGACTCAAGACGGGAAGAACTACGATTTCATGTTCCAGCCATTG-------------------------------------------------------------------------------------------------------------------------------------------------------------------------------------------------------TTCAGAAACTTCCTGATATYCGTYTAAGACCKGGTGAYTTYGAMTCTCTAAGTGRTAGRGARAAGTCKCGCCATATAGGGTCGGCCCAGGGGCTCTTGTATTCAATCTTGGTTGCGATTCATGACTCTGGGTATAATGATGGAACCATATTCCCTGTCAACATATATAGCAAGGTCTCCCCCAGAGACTATTTGAGAGGGCTCGCGAGAGGAGTCTTGATAGGATCTTCGATTTGCTTCTTGACAAGAATGACAAACATTAACATCAATAGACCTCTGGAGCTGATCTCAGGAGTGATTTCATACATCCTCTTGAGACTGGACAATCACCCATCTTTGTACATAATGCTCAGT---------------------------------------------------------------------------------------------------------------------------CGAGAGGCAATCACAGCATCTCCGGAGAATGACTGGTTGTGGATTTTCTCGGACTTTAGAAGCTCCAAGATGACATATCTGACTCTCATCACTTACCAGTCTCATCTTCTACTTC--------------------------------------------------------------------------------------------------------------------------------------------------------------------------------CATGCAGCAAGAACTATGACAGGAGKTTACAGCCCCCACAAGAAGATGTCACGCAAAGCAGGGTGTTCAGAATGGGTCTGCTCTGCTCAACAGGTTGCGGTTTCAACCTCAGCTAATCCAGCTCCTGTCTCCGAGCTGGACATCAGGGCCCTCTCTAAGAGACTTCAGAACCCGTTGATCTCGGGCCTTAGAGTGGTTCAGTGGGCGACAGGGGCTCATTATAAGCTCAAACCTATTTTGGATGATCTCAATGTCTTCCCATCCCTATGTCTGGTGGTCGGGGATGGGTCAGGGGGGATATCACGAGCGGTACTYAACATGTTYCCAGAYGCYARGCTTGTGTTCAACAGCYTRTTAGAGGTGARTGAYCTRATGGCTTCCGGAACACATCCRYTGCCTCCTTCAGCAATCATGAGYGGAGGAGAYGACATTGTTTCCAGRGTGATAGAYTTTGACTCAATCTGGGAAAAACCGTCMGACYTGAGRAACTTGRCMACCTGGARATAYTTCCAGTCAGTCCAAAARCARGTMAAYATGTCTTATGACCTCATYATYTGTGATGCAGARGTYACTGAYATTGCATCYATCAAYMGRATAACCYTRYTRATGTCWGATTTYGCATTGTCTATAGATGGMCCMCTTTATYTGGTCTTYAARACTTAYGGKACTATGYTWGTAAACCCAGACTAYAAAGCKATTCAACRYTTGTCKAGAGYGTTCCCYTCAGTCACRGGRTTYATAACYCAAGTRACWTCGTCMTTYTCATCTGAGCTCTATGTTCGATTTTCCAAACGAGGGAAATTTTTCCGAGATGCTGAGT-----------------------------------GTATTGTTCAACTGTAGCAGCCCCAAGAGTGAGATGCAGAGAGCCCGCTCTCTAAACTACCAAGATCTTGTGAGAGGGTTTCCAGATGAGATAATATCCAATCCTTACAACGAAATGATCATAACTCTGATTGACAGTGATGTAGAATCTTTCCTAGTTCACAAGATGGTAGATGATCTGGAGTTACAGCGAGGAACTYTGTCCAAAGTKKCTATYATTATAGCCATTATGATAGTCTTYTCCAATAGRGTRTTCAAYRTYTCMAAACCGYTGACTGACCCYTTRTTCTATCCGCCATCTGATCCCAARATCYTRAGRCACTTCAACATATGYTGCAGTACYATGATGTAYYTRTCCACMGCYYTAGGRGATGTYCCCAGCTTTGCRAGACTTCATGACCTGTAYAACAGACCYATAACTTATTACTTCAGGAAGCAAGTCATCCGGGGGAATATTTATCTGTCTTGGAGTTGGTCCAATGACACTTCAGTATTTAAGAGGGTGGCCTGCAACTCTAGCTTGAGTCTTCATCTCACTGGATTAGGCTGATTTACAAAATAGTAAAGACAACTAGACTTGTCGGACGCATAGAAGACCTGTCCGGGGAGGTAGARAGACACCTTCAAGGGTACAACAGGTGGATCA-------------------------------------------------------------------------------------------------------------------------------------------------------------------------------------------
>93RABL00669
-----TAACAACAAAATCAGAGAARAAGCAGACAGCGTCAATTGCAAAGCAAAAATGTAACACCCCTACAATGGATGCCGACAAGATTGTATTCAAAGTTAATAATCAGGTGGTCTCTTTGAAGCCTGAGATTATCGTGGATCAATATGAGTACAAGTACCCTGCTATTAAGGACTTGAAGAAGCCCAGTATCACCCTAGGGAAAGCCCCCGATTTGAACAAGGCATACAAGTCAGTTTTATCAGGCTTGAATGCTGCCAAGCTTGATCCTGATGACGTATGTTCCTATTTAGKAGCCGCAATGCAGTTCTTCGAGGGGACGTGKCCCGAAGACTGGACCAGCTATGGGATCCTGATTGCACGGAAAGGAGATAAGATCGCCCCAGATTCTCTGGTGGAGATAAAGCGTACTGGTGTAGAAGGGAATTGGGCTTTGACGGGAGGGATGGAACTGACTAGGGACCCCACTGTTCCAGAGCATGCGTCTTTAGTCGGTCTTCTCTTGAGTCTGTATAGACTAAGCAAAATATCTGGGCAAAACACTGGTAACTATAAGACAAACATTGCAGATAGGATAGAGCAGATTTTCGAGACAGCCCCCTTTATTAAGATCGTGGAACATCATACTCTGATGACAACTCACAAGATGTGTGCCAACTGGAGTACTATACCAAACTTCAGATTCCTGGCAGGGACCTACGACATGTTTTTCTCCCGGATTGAGCATCTGTATTCAGCAATCAGAGTAGGTACGGTAGTCACTGCTTATGAAGACTGCTCGGGGCTGGTATCATTTACTGGGTTTATAAAACAGATAAATCTCACTGCAAGGGAAGCAATACTATATTTCTTCCACAAAAACTTCGAGGAAGAGATAAGAAGAATGTTTGAGCCAGGACAAGAGACAGCTGTTCCTCACTCCTATTTCATTCACTTTCGTTCACTGGGCTTGAGTGGGAAGTCCCCTTATTCATCAAATGCAGTTGGTCATGTGTTCAATCTCATCCACTTTGTCGGATGCTATATGGGGCAAGTGAGATCTCTGAATGCAACGGTCATTGCTGCATGTGCTCCTCATGAGATGTCTGTTTTGGGAGGCTATTTGGGGGAGGAGTTTTTCGGGAAGGGAACGTTTGAAAGAAGATTCTTCAGAGATGAGAAAGAACTTCAAGAATATGAGACGGCTGAATTGACAAAGACTGACRCGGCACTGGCAGATGATGGAACTGTCAATTCGGATGACGAGGACTACTTCTCCGGKGAAACCAGAAGCCCTGAGGCTGTTTATGCCCGAATCATGATGAATGGGGGTAGACTAAAGAGATCGCACATACGGAGATATGTCTCAGTCAGCTCAAATCACCAAGCTCGTCCAAACTCATTTGCTGAGTTTCTAAATAAGACGTATTCTAGTGACTCGTAAATAGTTGAATAACAASAK-KCAMRAAATCCATAGATTGTGTATATCCTTCATGAAAAAAAACTAACACCCCTCCTTATGAACCAGCCCCAAATATGAGCAAAATCTTTGTCAATCCGAGTGCAATTAGAGCTGGTCTGGCTGATCTGGAGATGGCTGAAGAGACTGTTGATCTGATCAACAAAAACATAGAAGACAATCAGGCTCATCTCCAGGGAGAACCTATAGAGGTGGACAATCTCCCTGAGGACATGAAGCGGCTTCAGCTGGACGATAAAAAACCTTCCGGCCTAGGGGAGATGGCCAGAGCAGGGGAAGGCAAGTGTCGGGAAGACTTTCTGATGGATGAAGGGAGGATCCTAGCCTCCTCTTCCAGTCATACCTGGACAATGTTGGAGTGCAGATAGTCAGACAAATGAGGTCAGGGGAGAGATTCCTCAAGATATGGTCACAAACCGTGGAGGAAATCATATCTTATGTCACAGTCAACTTTCCTAACCCCCCAGGGAAGTCCTTGGAAGATAAGTCAACCCAGACWACTGGCCGAGAACTCAAGAAGGATACAACTTCTAGTTCTTCCCAGAGAAACAGTCAATCCTCGAAGGCCAGGATGGTGGCTKAKGKCGCCTCTGGCCCCCCAGCCCTCGAGTGGTCTGCTACCAATGAGGAGGATGATCTGTCAGTAGAAGCTGAGATCGCTCACCAGGTTGCCGAAAGCTTCTCCAAGAAGTACAAGTTTCCCTCTCGATCATCTGGGATATTTCTGTATAATTTTGAGC--------------------------------------------------------------------------------------------------------------------------------------------------------------------------------------------------------------------------------------------------------------------------------------------------------AARATGAACTTTCTACGYAAGATAGTRAA-AACTGTMGGGATGAGGACACYCARAARYCCTCTCYYGTRTCAGCYCCTCCKGATGACGATGACCTRTGGCTTCCACCYCCTGAATACGTCCCGCTGAAAGARCTCACARGCAAGAAGAACCTGAAGAACTTTTGCATCAACGGAGAGGTTAAGGTGTGTAGCCCGAACGGTTACTCGTTTAGGATCCTGCGACACATTCTGAGATCATTCGACGAGATATATTCTGGGAATCACAGAATGATCGGGTTAGTCAAGGTTGTTATTGGACTGGCTTTGTCAGGAGCCCCCGTCCCAGRGGGCATGAACTGGGTATACAAGTTGAGGAGAACCCTTATCTTCCAGTGGGCCGACTCCAGGGGCCCTCTTGAGGGGGAG----TGGAATACTCTCAAGAGATCACTTGGGACGATGACACTGAATTTGTTGGATTACAAATAAGAGTGAGTGCAAGACAATGTCATATTCAGGGCAGGATCTGGTGTATCAACATGAACTCGAGAGCATGTCAACTATGGTCAGACATGTCTCTYCAGACACAAAGGTCTGAAGARGACAAAGACTCYTCTCTGCTTCTAGAATAATCAAATTATRTCCCGCAAGKTTTCTAACTTGTTTACCTCTGGAGGAGAGAACATACGGGCTTGACTCCAACCTTTGGGAGCAATAGAACAAAAAAAAAAACATGTAATGGTGCCATTTAATCGCTGCATTTTATCGAAGTCAAACTAATTACCTTTACAKTTTGGGGTCTCTTGGATGTGAAAAAKKKKKKKAACTGTCAACATCCCTCAAAAKGACTTAAGGAATGATGGTTCCTCAAGCTCTTTTGTTTGTRCCCCTTYTGGCTTTTCCMWTGTGTTTCGGGAAATTCCCCATCTACACRATACCAGACAAACTTGGTCCCTGGAGCCCGATTGACATACATCATCTCAGCTGTCCAAATAACTTGGTTGTGGARGACGAAGGATGCACCAACTTGTCGGGKTTCTCCTACATGGAACTTAAGGTGGGATACATTTCGGCCATAAAAGTGAACGGGTTCACGTGCACAGGTGTGGTGACAGAGGCTGAGACTTACACTAACTTTGTCGGTTATGTTACCACCACGTTCAAGAGAAAGCATTTCCGCCCAACACCAGATGCATGTAGAGCTGCTTACAACTGGAAAATGGCCGGTGATCCCAGATATGAAGAATCTCTTCATAATCCGTACCCTGACTACCATTGGCTTCGAACCGTGAAAACCACGAAGGAGTCTCTCATCATCATATCCCCAAGTATAGCAGACCTAGACCCATATGACAAATCCCTTCACTCGAGGGTCTTTCCTAGCGGGAAGTGCTTGGGAATAACAATATCATCTACCTACTGCTCGACTAACCATGATTACACCATCTGGATGCCCGATAATGTGAGATTAGGGACATCTTGTGACATCTTTACCAACAGTAGAGGGAAGAGAGCATCCAAAGGGAGTAAGACTTGCGGATTTGTTGACGAAAGAGGCTTGTATAAGTCTTTGAAGGGGGCATGCAAGCTCAARTTATGTGGAGTTSTKGGACTTAGACTTATGGACGGAACGTGGGTCGCGATGCCAACATCGGATGAGACCAAGTGGTGTCCYCCTGATCAGTTGGTAAATCTACACGAYTTTCGCTCGGACGAGATCGAACATCTTGTCGTGGAGGAGTTGGTCAGGAAAAGAGAGGAGTGTCTGGATGCCCTAGAGYCCATCATGACTACCAAGTCGGTGAGTTTTAGACGTCTCAGCCACTTGAGAAAACTTGTCCCTGGRTTCGGAAAAGCATACACCATATTCAACAAAACCCTGATGGAAGCCGATGCTCACTACAAGTCAGTCCGGACCTGGAATGAGATCATCCCCTCCAAGGGGTGTCTGAGAGTTGGAGGGAGGTGTCATCCCCATGTAAACGGAGTGTTTTTTAACGGCATAATACTGGGCCCTGACGGCCATGTTCTAATCCCAGAGATGCAATCATCCCTCCTTCAGCAACATATGGAGTTGTTGGAATCATCAGTTATCCCTCTGATGCATCCTTTAGCAGACCCGTCTACAGTTTTCAAGGACGGTGATGAAGCAGAGGATTTTGTTGAGGTTCACCTTCCCGATGTGCACAAACAGATCTCAGGGGTTGACCTGGGTCTCCCTAACTGGGGAAAATATGTCTTAATAATTGCAGGGGTATTGATGGCCATGATATTGACAATCTTCTTAATGACATGTTGTGGAAGAGGTAATCGACCCAAGTCCACACAACACAGTCTTGGAGGGATAGGGAGGAAGGTGTCATCCACTTCCCAAAGCGGGAAGGTCATATCTTCGTGGGAGTCATATAAAAGCGGGGGTGAGACCAGACTGTGAAGGCCGGTCATCCCTTCCTCCAAACTTCAAGTCCCGAAGATCGCCTCCCCTCGGKGGCTAGGRYWRGGGGGAATCTCTGGGTTCAACAGTCCTCCCTGGACTCCATGCAACAGGGTAGGCTTAAGAGTCATGAGACTTTCATTAATCATCTCCGTTAATCAGACAAGGTCGTGTAGATTCTTAAAATWACAAGAAGTCTTCTAGCAGTTTCAGTGACCAACGGTGCTTTCATCCTCCAGGGATCGATACCAAAGGTTGTGGACAGGTCAGGGGKKKKKKTTACCTCAGATCACTYCGCGTTCGGGCACGGACAGAGATCATGGTGAGTCCCCTGACKKKKAGTAGACTCARCATGAKTYWAYTGAGMARGGCRATCTGCCTCYCSTGAAGGACATAAGCAATAGCTCACAATCATCTTRCATCTCAGYAAAGTGTGYATAATTATAAAKGGGCTGGGTCATCTAAGCTTTTCMKTCGAGKAAAAAAACTGTAGRYCRAAAGAGCAWCTGGCAACACTTCTCATCTTCGGACATAGATCAAAATGCTTGATCCAGGAGAGGTCTATGATGACCCTGTTGATCCAATTGAGTCAGAGGCTGAGTCTAGAGGGGCCCCCACTGTCCCTAACATCTTGAGGAATTCTGATTACAATCTAAATTCCCCTTTAATAGAAGATCCTGCCGGATTAATGTTAGAGTGGTTGAAAACGGGGAACAGACCTCACCGAATGACTCTGACRGACAATTGCTCCAGGTCTTACAAAGTTYTGAAAGATTATTTYAAGAAAGTRGATWTGGGYTCTCTCAARGTGGGYGGRACYGCTGCACARKCAATGATTTCYCTTGGTTATRTGGTGCCCACTCTGAATCAAACAGGAGCCGGAGATGTATAACAGACTTGGCCCACTTCTACTCYAAGTCATCCCCYATAGAGAAGYTGYTRAATTGTACRCTWGGAAATAGAGGGCTGAGRATYCCCCCAGAGGGGGTRTTAAGTTGCCTTGAGAGGGTCGATTATGATAAGGCATTTGGGAGATATCTGGCYAACACATATTCCTCTTATTTATTTTTCCATGTGATCACCCTGTACATGAATGCCCTAGACTGGGACGARGAGAAGACTATCCTGGCTTTATGGAGAGAATTAACCTCAGTGGATATCGGGAAGGACTTGGTCAAGTTCAAAGATCAAATATGGGGACTACTAATTGTGACAAAAGACTTTGTTTATTCTCAGAGTTCTAACTGTCTTTTTGACAGAAACTACACACTTATGCTAAAAGACCTCTTCTTGTCTCGTTTCAATTCCCTAATGATTTTGCTTTCTCCCCCAGAACCCAGATATTCAGACGACTTGATA----------------------------------------------------------------------------------------------------------KCGTCCAAAGGGCAGAAAAGTTTAGGCCCCTCATTCACTCCCTGGGAGACTTCCCTGTATTTATAAAAGATAAAGTCAGTCAGCTCGAAGGGACGTTTGGCCCCAGTGCAAAAAGGTTTTTTGGAGTTCTGGATCAATTCGACAACATACATGACTTGGTTTTTGTGTACGGCTGTTACAGGCATTGGGGTCATCCCTATATAGATTATAGAAAGGGTCTTTCGAAACTATATGATCAAGTTCACATTAAGAAGGTGATAGACAAGTCTTACCAGGAGTGTCTGGCAAGCGACTTAGCCAGAAGGATCCTCCGGTGGGGGTTTGACAAGTATTCTAAATGGTATCTTGATTCACGACTTCTCGCCCGAGACCACCCTTTGACTCCCTACATCAAAACCCAGACATGGCCACCCAAACATATAGTAGATTTGGTAGGAGATACTTGGCATAGGCTCCCAATAACGCAAATTTTTGAAATCCCTGAGTCAATGGATCCGTCAGAAATACTGGATGACAAATCCCATTCTTTCACCAGAACAAGACTGGCCTCTTGGTTGTCGGAGAACAGAGGGGGGCCTGTTCCCAGCGAGAAGGTCATTATCACGGCGTTGTCTAAGCCGCCCGTCAATCCTAGAGAATTCTTAAAATCTATTGACCTCGGAGGATTGCCTAATGAGGACTTGATAATTGGTCTCAAACCAAAGGAACGAGAACTAAAGATCGAGGGTCGATTTTTTGCTCTGG-----------------------------------------------------------------------------------------------------------------------------------------------------------------------------------------------------------------------------------------------------------------------AAAAGGGTGTTTTCCAGAACACACGAGTTTTTTCAAAAGTCCTGGATCTACTATTCAGACAGATCAGACCTTATCGGATTGTGGGAAGATCAGATATATTGCTTAGATATGTCCAATGGCCCGACCTGCTGGAATGGTCAAGATGGTGGGTTGGAGGGCTTACGGCAGAAGGGCTGGAGTCTAGTCAGCCTATTAATGATAGATAGAGAATCCCAAACCAGGAACACAAGAACCAAGATACTAGCTCAAGGGGACAATCAGGTTCTATGTCCTACATACATGTTGTCTCCAGGACTATCTCGAGAAGGGCTCCTCTATGAGTTGGAGAGTATATCAAGGAATGCGCTTTCAATATACCGGGCCATCGAGGAAGGAGCATCTAAGCTGGGGCTGATCATCAAGAARGAAGAGACCATGTGTAGTTATGACTTTCTTATCTATGGAAAGACTCCTCTGTTTCGAGGCAACATCTTAGTACCTGAATCTAAAAGATGGGCCCGAGTCTCTTGCATCTCTAACGACCAAATAGTCAACCTAGCCAATATCATGTCGACAGTATCCACAAATGCACTGACAGTAGCACAACACTCTCAATCTCTGATCAAACCGATGAGGGACTTTCTGCTCATGTCAGTACAGGCAGTCTTTCACTACCTGTTGTTTAGCCCAATTTTGAAGGGCAGAGTTTACAAGATTCTAAGTGCTGAAGGGGAGAGTTTTCTTTTAGCCATGTCAAGGATAATCTACTTAGATCCTTCTTTGGGAGGAGTGTCTGGAATGTCTCTTGGAAGGTTCCATATACGTCAATTCTCAGACCCTGTCTCTGAAGGGCTGTCTTTCTGGAKAGAGATCTGGTTAAGCTCCCACGAGTCCTGGATTCATGYGTTATGTCAGGAGGCYGGGAACCCAGATCTTGGAGAGAGAACACTCGAGAGCTTCACTCGCCTTCTGGAGGATCCTACCACCTTAAATATTAAAGGAGGGGCTAGTCCCACCATCTTACTCAAGGATGCAATCAGAAAGGCTCTGTACGATGAGGTGGATAAGGTGGAAAACTCAGAGTTCAGAGAGGCAATCTTGTTGTCTAAGACCCATAGAGATAACTTTATACTTTTCTTAAAATCTGTTGAGCCTTTGTTTCCTCGATTTCTTAGTGAACTTTTCAGTTCGTCTTTTCTGGGAATCCCCGAGTCCATCATTGGACTGATACAAAACTCCCGGACAATAAGAAGGCAGTTCAGAAGGAGTCTATCAAGAACTTTAGAAGAGTCCTTTTACAACTCAGAGATCCATGGGATCAATCGGATGACCCAGACACCTCAAMGGGTCGGGAGGGTGTGGCCTTGTTCTTCTGAGAGGGCAGACCTCTTAAGGGAGATCTCTTGGGGAAGAAAAGTGGTTGGCACAACAGTCCCTCACCCTTCTGAGATGTTGGGGTTACTTCCCAAGTCCTCCATTTCCTGTTCTTGTGGAGCAACAAGAGGAAGCAACCCTAGAGTYTCKGTMTCMGTACTCCCGTCTTTCGATCAGTCATTCTTTTCACGAGGCCCCCTAAAAGGGTACTTGGGCTCGTCCACCTCCATGTCGACCCAGCTATTCCATGCTTGGGAAAAAGTCACTAATGTTCATGTGGTCAAAAGGGCCTTATCATTAAAAGAATCCATAAACTGGTTTATCACAAGAAATTCCAATTTGGCTCAAACTCTAATTAGAAACATTATGTCTCTGACAGGCCCCGATTTCCCTCTAGAAGAGGCTCCTGTCTTCAAAAGAACTGGGTCAGCATTGCATAGGTTCAAATCTGCAAGGTACAGCGAGGGAGGGTATTCCTCTGTCTGCCCCAATCTACTCTCTCATATTTCCGTTAGTACAGACACTATGTCTGATTTAACCCAAGACGGAAAAAATTATGATTTCATGTTTCAGCCCTTGATGCTTTATGCGCAAACATGG---------------------------------------TCTACGTTTCATTGGCACCTGCGGTGCAACAGGTGTGTAAGGCCCATTGATGATATAACACTGGAGACTTCTCAGATCTTTGAGTTCCCGGATKTGTCAAAAAGGATATCCAGAATGGTTTCTG--------------GTTCAGAAACTTCCTGATATCCGCCTAAAGCCAGGTGACTTCGAGTCTCTGAACGGTAGAGAAAAGTCTCGCCATATAGGATCGGCTCAAGGGCTCTTATACTCAATCTTAGTGGCAATTCATGACTCTGGATACAATGATGGGACCATCTTTCCTGTCAACATATATGGCAAGGTCTCTCCTAGAGACTATTTGAGGGGGCTCGCAAGGGGAGTTTTGATAGGGTCTTCGATTTGCTTCTTGACAAGAATGACAAATATCAATATTAATAGACCTCTTGAGTTGATCTCAGGGGTAATCTCATATATCCTTCTGAGACTGGATAATCACCCCTCTTTGTATATAATGCTCAGAGAACAGTCCCTTAGAGGAGAGATATTCTCTATCCCTCAGAAGATCCCTGCTGCTTATCCGACCACCATGAAAGAAGGCAACAGATCGATTTTGTGTTATCTCCAACATGTGCTACGCTATGAGCGGGAGGTGATCACGGCGTCTCCTGAGAATGACTGGTTGTGGATCTTCTCAGACTTTAGAAGTGCCAAAATGACATACCTGACCCTCATTACTTACCAGTCTCACCTTCTACTTCAGAGGGTTGAGAGAAATTTGTCTAAGAGTATGAGAGCTAACCTGCGACAATTGAGTTCCTTGATGAGGCAGGTGCTGGGGGGGCATGGGGAAGATACTTTAGAGTCAGACGATGATGTTCAGCGACTATTAAAAGACTCTTTGCGAAGGACAAGGTGGGTCGATCAGGAAGTCCGCCATGCAGCTAGAACCATGACAGGGGACTATAGTCCCAACAAGAAAGTGTCCCGCAAGGCAGGAGGCTCAGAATGGGTTTGCTCTGCCCAACAGGTTGCAGTCTCCACCTCAGCTAACCCGGCCCCTGTCTCAGAGCTTG-----------------------------------------------------------------------------------------------------------------------------------------------------------GGGATATCAAGGGCAGTACTCCACATGTTTCCAGACGTCAAGCTTGTGTTCAACAGTTTGTTAGAGGTAAATGACCTAATGGCTTCCGGAACACATCCACTGCCTCCTTCAGCAATCGTGAGCGGAGGAGATGACATTGTTTCCAGAGTAATAGATTTTGACTCAATCTGGGAAAAACCGTCCGACCTGAGAAACTTGGCAACCTGGAGATACTTCCAATCAGTCCAAAGACAGGTAAACATGTCTTATGACCTCATTATTTGTGAYGCAGAAGTTACTGACATTGCATCTATCAATAGAATAACCCTGTTGATGTCGGATTTCGCGTTGTCTATAGACGGACCTCTTTATTTGGTCTTCAAAACTTACGGGACTATGCTGGTAAACCCAGACTATAAAGCGATTCAACACTTGTCGAGAGCGTTCCCCTCGGTCACAGGTTTTATAACTCAAGTAACTTCGTCATTTTCATCTGAGCTATATCTTCGGTTTTCCAAACGAGGGAAATTTTTCAGAGATCCCGAGTACCTGACCTCYTCTACCCTTCGAGAGATGAGCCTTGTGTTATTCAATTGCAGCAGCCCAAAGAGTGAGATGCAGAGAGCTCGCTCCTTAAATTATCAAGATCTTGTAAGGGGGTTTCCCGAAGAGATCATATCAAATCCTTATAATGAAATGATCATAACTCTRATTGACAGTGACGTAGAATCTTTCTTGGTCCACAAGATGGTGGATGACCTCGAGTTACAGAGGGGAACTCTGTCAAAAGTGGCTATCATTATAGCCATTATGATAGTCTTTTCCAATAGAGTATTTAACATTTCCAAACCGTTGACTGACCCCTTGTTCTATCCTCCATCTGATCCCAAGATCCTAAGGCACTTCAACATATGTTGTAGCACTATGATGTATCTATCCACCGCTCTAGGAGATGTCCCCAGCTTTGCAAGACTTCATGACCTRTATAACAGACCTATAACTTATTACTTYAGAAAGCAAGTCATTCGAGGGAATATTTATCTCTCTTGGAGTTGGTCAGATGATACCTCGGTGTTCAAGAGGGTGGCTTGTAACTCTAGCCTGAGTCTTCATCTCATTGGATCAGATTGATTTACAAAATAGTAAAAACYACYAGACTKRTTGGMAGYATTGAGGACCTATCAGGAGAGATTGAAAAGCACCTTCAGGGGTACAACAGGTGGATC--------------------------------------------------------------------------------------------------------------------------------------------------------------------------------------------
>93RABL02391
ACGCTTAACAACAAAATCAGAGAAGAAGTAGACAGTGTCGTCTACAAAGCAAAAATGTAACACCCCTACAATGGATGCCGACAAGATTGTATTTAAGGTCAACAACCAGGTGGTTTCTCTAAAGCCTGAAATTATCGTAGATCAGTATGAATACAAGTATCCGGCTATCAAAGACTCGAAGAAGCCCAGTATAACCTTAGGAAAAGCCCCTGACTTGAACAAAGCATACAAGTCGATTTTATCCGGCATGAATGCAGCCAAGCTTGATCCTGATGATGTATGCTCTTATTTGGCGGCTGCAATGCAGTTCTTTGAGGGAGCATGTCCTGATGACTGGACCAGCTATGGAATCCTGATTGCACGGAARGGAGACAAGATCACCCCAGATTCTCTTGTGGAAATAAAACGTACTCATGTGGAAGGAAATTGGGCTCTAACGGGGGGTATGGAGTTGACGAGGGACCCTACCGTTTCGGAGCATGCATCCTTAGTTGGTCTTCTCTTGAGTCTGTATAGGTTGAGCAAAATATCCGGACAGAACACCGGCAATTACAAGACAAACATCGCAGATAGRATAGAGCAGATTTTCGAGACGGCTCCCTTTGTAAAGATCGTAGAACATCATACTTTGATGACAACCCACAAAATGTGTGCTAACTGGAGTACYATACCRAACTTCAGATTCYTRGCMGGRACCTACGACATGTTTTTCTCCMGGATTGARCATCTGTATTCAGCAATYAGAGTRGGWACRGTWGTYACTGCTTATGAGGACTGCTCRGGGYTGGWRTCRTTTACMGGGTTYATAAARCARATAAATCTYACYGCAAGGGAAGCAATACTATATTTCTTCCACAARAAYTTYGAGGAAGAGATAARAAGAATGTTTGAGCCCGGGCAGGAAACCGCAATTCCTCATTCCTATTTCATYCAYTTTCGTTCAYTGGGCTTGAGTGGGAAGTCCCCTTATTCATCAAATGCAGTTGGTCATGTGTTCAATCTCATCCACTTTGTCGGATGCTATATGGGACAAGTGAGATCTCTGAATGCAACGGTCATTGCTGCATGTGCTCCTCATGAGATGTCTGTTTTAGGAGGCTATTTGGGGGAGGAGTTTTTTGGRAARGGRACKTTTGARAGRAGATTCTTCAGAGATGAGAAAGAACTTCAAGAATATGAAGCAGCCGAATTGACGAAAACTGAGGTAGCCTTGGCAGATGACGGAACWGTCAATTCTGATGATGAGGACTACTTCTCTAGTGAAACTAGGAGCCCTGAAGCAGTTTATACTCGAATTATGATGAATGGAGGCAGACTAAAAAGATCACACATAAGGAGATATGTCTCAGTCAGTTCCAATCATCAAGCTCGCCCTAATTCCTTCGCTGAGTTTCTAAACAAAACATACTCGAGTGATT----------------------------------------------------------------------------------------------------------------------------------------------------------------------------------------------------------------------CCAAGGAGAACCCATAGAGGTGGACAGTCTCCCTGACGACATG----------------------------------------------------------------------------------------------------------------------------------------------------------------------------------------------------------------AGAGATCATATCCTATGTCACGGTCAACTT---------------------------------------------------------------------------------------------------------------------------------------------------------------------------------------------------------------------------------------------------------------------------------------------------------------------------------------------------------------------------------------------------------------------------------------------------------------------------------------------------------------------------------------------------------------------------CATGAAAAAAACAGGCAACACCACTGATAAAATGAACTTTCTACGCAAGATAGTGAARAACTGCAGGGATGAGGACACTCAGAAGTCCTCTCTCGTATCGGCTCCTCCAGATGATGATGATCTGTGGTTACCCCCTCCAGAATATGTTCCGTTGAAAGAGCTCACTGGCAAGAAAAACATGAGAAACTTTTGCATTAATGGAGAAGTCAAGGTGTGTAGTCCAAACGGCTATTCATTTAGGATCCTGCGGCA--------------------------------------------------------TCAAAGTTGTTGTTGGACTGGCATTGTCGGGAGCCCCAGTCCCTGAGGGCATGAACTGGG--------------------------------------------------------------------TTGGAATACTCTCAGGAAATTACCTGGGATGATGATACTGAATTTGTCGGACTGGAAATACGAGTGAGTGCAAGACAATGCCATATCCAGGGCAGGATTTGGTGTATTAATATGAACTCTCGGGCGTGTCAGTTATGGTCTGACATGTCTCTTCAAACACAAAGATCTGATGAGAATAAAGACTCTTCAATGCTGCTGGAATAGTCAAATTACATCCTACAARATTCCTCAATTGTTTACCTCTGGAGGAGAGAACACATGGGCTTAACTCCAACCTTCGGGAGCAATAGAACAAAAACAAAAACATGTTATGGTGCCGTTGAATCGCTGCATTTTATCAGAGTTAAATCAATAACCTTTACATTTTGAGGCCTCTTGGATGTGAAAAAAACTATTAACTATTAACATCCCTCGAAAGGATCTAAGGAAAGATGATCTCTCAAGCTCTTCTGTTTGTGCCTCTCCTGATTTCCTCGTTATGTTTCGGGGAATTCCCCATCTACACGATACCAGAAAAACTCGGCCCTTGGAGTCCCATCGACATACACCATCTCAGTTGCCCTAACAATTTGGTTGTGGAGGACGAGGGTTGCAACAGTCTGTCAGGGTTYTCMTACATGGAACTGAAGGTGGGATACATCTCTTCCATAAAAGTGAATGGGTTCACTTGTKCCGGTKTCGTGACAGAAGCCGAGACCTACACCAACTTTGTTGGTTATGTCACCACCACGTTCAAGAGAAAACACTTCCGCCCGATGCCAGATGCATGCAGAGCTGCATACAGTTGGAAGATGGCTGGAGATCCTAGATACGAAGAGTCTCTTCACAATCCTTACCCCGATTACCATTGGCTACGAACAGTAAAAACCACCAA-------------------------------------------------------------------------------------------------------------------------------------------------------------------------------------------------------------------------------------------------------------------------------AAAGGGGCATGCAAATTGAAACTATGTGGAGTTCTTGGACTTAGACTTATGGACGGAACATGGGTTGCGATTCAAACATCTGATGAGGCCAAATGGTGCCCTCCTGATCAGTTAGTGAATATACATGATTTTCGCTCGGATGAGATTGAACATCTTGTTGTGGAAGAGTTRGTSAAGAARAGRGAAGARTGTCTRGATGCACTGGAGTCYATYATGACCACCAARTCMGTAAGYTTCAGACGYCTYAGYCACTTGAGAAAACTTGTYCCTGGGTTCGGAAAGGCATATACTATATTCAACAAAACCTTAATGGAGGCTGATGCTCACTACAAGTCAGTTCGGACTTGGAATGAGATCATCCCCTCAAAAGGGTGCCTAAGCGTCGGAGGGAGGTGCCACCCTCATGTGGACGGAGTGTTTTTCAATGGTATAATTCTGGGTCCTGACGGGAGTGTCCTGATCCCTGAGATGCAATCATCTCTGCTTCAACAGCATATGGAGCTGTTGGAGTCCTCCGTAATCCCCCTAATGCATCCCTTGGCAAACCCATCAACAGTCTTCAAGGATGGTGATGAGGCGGAGGATTTTGTTGAGGTTCACCTTCCCGAYGTGCACAAACARRTMTMWGRGGWTGACCTGRGTCTCCCWAACTGGGGAARGTATGTMTTAATRAKTGCAGGKGTMYKGATTGCCWTGATRTTGACAATYTTCYTAATGACATGTTGTRGAAGAGKYAATCGACCARASTCYACACAACRCAGTCTTGGARKRAYAGGGAGGAAGGTGTCAGYCACTTCCCAAAGCGGGAAGGTCATATCTTCATGGGAATCATATAAAAGTGG--------------------------------------------------------------------------------------------------------------------------------------------------------------------------------------------------------------------------------------------------------------------------------------------------------------------------------------------------------------------------------------------------------------------------------------------------------------------------------------------------------------------------------------------------------------------------------------------------------------------------------------------------------------------------------------------------------------------------------------------------------------AGACCTCCCCGGATGACTCTAACAGACAATTGCTCTAGATCTTACAAAGTATTGAAGGATTTCTTCAAGAAAATCGATATAGGATCTCTCAAAGTGGGCGGAGCTGCAGCACAATCGATGATCTCCCTTGGCTGTATGGTGCCCACTCTGAATCAAACAGGAGCCGGAAGTGTATAACCGACTTGGCTCAGTTCTATTCCAAGTCTTCCCCCATAGAAAAGCTGTTAAATTGCACACTCGGAAATAGAGG----------------------------------------------------------------------------------------------------------------------------------------------------------------------------------------------------------------------------------------------------------------------------------------------------------------------------------------------------------------------------------------------------CTGATATCTCAGCTGTGTCAGCTATATATTGCCGGAGATCACGTCCTGTCCATGTGCGGGAACTCTGGTTATGAAGTCATCAAAATATTGGAGCCATACGTTGTGAACAGCTTAGTCCAGAGGGCAGAGAAATTTAGGCCTCTCATTCATTCCCTAGGTGACTTCCCTGTATTCATACGAGATAAGGTGGGTCAACTTGAAGGAACATTTGGTCCCAGTGCAAAGAGGTTCTTCAAGGCTCTAGATCAATTCGACAATATACACGACTTAGTCTTTGTATACGGCTGTTACAGGCATTGGGGGCATCCTTACATAGATTATAGAAAGGGCTTGTCGAAGCTATATGATCAAGTCCACATCAAGAAGGTGATAGATACG-------------------------------------------------------------------------------------------------------------------------------------------------------------------------------------------------------------------------------------------------------------------------------------------------------------------------------------------------------------------------------------------------------------------------------------------------------------------------------------------------------------------------------------------------------------------------------------------------------------------------AMAGAGTCACCGGACAAGGGCTTCTAGACTACTCAAGGGTTACATACGCTTTTCACCTGGACTATGAGAAGTGGAACAATCATCAGAGGCTGGAATCAACAGAGGATGTATTTTCTGTCCTTGATAAAGTGTTTGGATTAAAGAGGGTGTTCTCCAGAACTCATGAGTTTTTTCAGAAGTCTTGGATCTATTACTCAGACAGATCCGACCTCATCGGGCTGTGGGAGGATCAAATATACTGTTTGGACATGTCAAACGGTCCGACATGCTGGAA---------------------------------------------------------------------------------------------------------------------------------------------------------------------------------------------------------------------------------------------------------------------------------------------------------------------------------------------------------------------------------------------------------------------------------------------------------------------------------------------------------------------------------------------------------------------------------------------------------------------------------------AGACCCTTCTTTGGGGGGAGTATCTGGGATGTCTCTTGGAAGGTTCCACATACGTCAGTTCTCAGATCCTGTCTCTGAAGGGTTGTCTTTTTGGAGAGAGATTTGGCTAAGTTCCAATGAATCTTGGATCCATGCTCTATGTCAAGAAGCAGGAAACCCAGATCTTGGAGAGAGAACACTAGAGAGCTTCACTCGCTTGCTCGAGGATCCCACTACCCTGAATATTAAGGGAGGGGCCAGTCCTACCATTCTTCTAAAAGATGCCATCAGAAAGGCYYTGTATGAYGAGGTRGAYAARGTRGARAAYTCAGAGTTYMGRGAGGCAATCCTRTTGTCCAAGACYCAYAGAGAYAACTTTATACTYTTYTTRAAATCTGTTGAGCCTYTGTTYCCYMGATTTCTYAGTGARCTCTTCAGYTCGTCTTTTYTRGGAATCCCYGAGTCMATCATTGGRCTGATACAAAACTYCCGG-----------------------------------------------------------------------------------------------------------------------------------------------------------------------------------------------------------------------------------------------------------------------------------------------------------------------------------------------------------------------------------------CCATGCTTGGGAAAAAGTCACTAATGTTCATGTGGTCAAAAGGGCCTTATCATTAAAAGAATCCATAAACTGGTTTATTACAAGAAATTCCAATTTGGCTCAAACTCTAATTAGAAACATYATGTCTCTGACAGGCCCCGATTTCCCTCTAGAAGAGGCTCCTGTCTTCAAAAGAACKGGGTCAGCATTGCATAGGTTCAARTCTGCAAGGTACAGCGAGGGAGGGYATTCCTCTGTCTGCCCCAATCTACTCTCTCATATTTCCGTTAGTACAGACACTATGTCTGATTTAACCCAAGACGGGAAAAATTATGACTTCATGTTCCAACCATTGATGCTTTATGCGCAAACATGGACATCAGAACTGGTACAAAGAGACACACGGCTGAAAGACTCCACCTTTCATTGGCATCTTCGATGCAACAAATGTATAAGGCCCATCGATGACATCACCCTTGAGACTTCTCAGGTCTTCGAGTTCCCAGATGTTTCAA--------------------------------------GTTCAGAAACTTCCTGATATTCGTTTAAGACCGGGTGACTTCGAATCTCTAAGTGGTAGGGAGAAGTCGCGCCATATAGGGTCGGCCCAGGGGCTCTTGTATTCAATCTTGGTTGCGATTCATGACTCTGGGTATAATGATGGAACCATATTCCCTGTCAACATATATAGCAAGGTCTCCCCTAGAGACTATTTGAGAGGGCTCGCGAGAGGAGTCTTGATAGGATCTTCGATTTGCTTCTTGACAAGAATGACAAACATTAACATCAATAGACCTCTTGAACTGATATCAGGAGTGATTTCATACATCCTCTTGAGACTGGACAATCACCCATCTTTGTACATAATGCTCAG--------------------------------------------------------------------------------------------------------------------------------------------------------------------------------------------------------------------------------------------------------------------------------------------------------------------------TGGGTGGGCATGGTGAAGACACCTTAGAGTCAGACGAAGACATTCAGAGGCTGTTAAAAGACTCTTTGCGCAGGACAAGGTGGGTAGATCAGGAAGTGCGCCATGCAGCGAGAACTATGACAGGGGGTTACAGCCCCAACAAGAAGATGTCACGCAAAGCAGGGTGTTCAGAATGGGTCTGCTCTGCTCAACAGGTTGCGGTCTCAACCTCAGCTAACCCAGCCCCTGTCTCAGAGCTGGACATCAGGGCCCTCTCCAAGAGACTTCAGAACCCGTTGATCTCGGGCCTTAGAGTGGTTCAGTGGGCGACAGGGGCTCATTATAAGCTCAAACCTATTTTGGATGATCTCAATGTCTTCCCATCCCTATGTCTGGTGGTCGGAGATGGATCAGGGGGGATATCAAGAGCGGTACTTAACATGTTCCCAGATGCC----------------------------------------------------------------------------------------------------------------------------------------------------------------------------------------------------------------------------------------------------------------------------------------------------------------------------------------------------------------------------------------------------------------------------------------------------------------------CCAAACGAGGGAAGTTTTTCCGAGATGCTGAGTACTTAACTTCTTCTACCCTTCGAGAGATGAGCCTTGTTTTATTCAACTGTAGCAGCCCCAAGA-------------------------------------------------------------------------------------------CATAACTCTGATTGACAGTGACGTAGAATCTTTCTTGGTCCACAAGATGGTRGATGAYYTSGAGTTACAGAGGGGAACTCTGTCCAAAGTGGCTATCATTATAGCCATTATGATAGTCTTTTCCAATAGAGTATTCAACATTTCCAAACCGTTGACTGACCCCTTGTTCTATCCGCCATCTGATCCCAAGATCCTAAGGCACTTCAACATATGTTGCAGTACTATGATGTATCTATCCACCGCTCTAGGAGATGTCCCCAGCTTTGCAAGACTTCATGACCTATATAACAGACCWRTRACTTATTAYTTCARAAAGCAAGTCATTCGRGGGAATATYTATCTATCTTGGAGTTGGTCTGAYGACACYTCRGTGTTTAAAAGGGTRGCYTGYAAYTCCAGCTTGAGTCTTCTTCTCACTGGATCAGGYTGATYTACAARATAGTGAAGACTACCAGACTYGTKGGWAGCATCGAGGACATATCTGGAGAGGTGGAAAGACACCTTCATGGGTACAACAGGTGGATC--------------------------------------------------------------------------------------------------------------------------------------------------------------------------------------------
>00RABL00160
----------------------AAGAAGTAGACAGTGTKGTCTACAAAGKAAAAATGTAKKACCCCTACAATGGATGCCRACAAGATTGTATTCAATGTCAAAAACCAGGTGGTATCCT--------------------------------------------------------------------------------------------------------------------------------------------------------GATGACGTATGTTCCTATTTGGCAGCAGCGATGCAGTTCTTCGAGGGGACGTGTCCGGAAGATTGGACCAGCTATGGAATCCTGATTGCCCGAAAAGGAGATAAGATCACCCCAGATTCTCTGGTGGAGATAAAGCGTACTGATGTCGAAGGAAATTGGGCTCTGACAGGAGGCGTGGAACTGACAAGGGACCCTACTGTCTCTGAGCATGCGTCTTTMGTCGGTCTTCTATTGAGTYTGTATAGGTTGAGCAAAATATCAGGACAAAACACYGGYAACTATAAGACAAACATTGCAGACAGGATAGAGCAGATTTTCGAGACAGCCCCTTTTGTTAAAATCGTGGAACATCATACTCTGATGACAACTCATAAAATGTGTGCCAATTGGAGTACTATACCGAACTTCAGATTTTTGGCCGGAACCTATGACATGTTTTTCTCCCGGATTGAGCATCTATATTCAGCAATCAGAGTTGGCACAGTTGTCACTGCTTATGAAGACTGTTCAGGGCTGGTATCGTTTACGGGGTTCATAAAGCAAATCAATCTCACCGCAGGAGAAGCGATACTATATTTCTTCCACAAGAACTTTGAGGAAGAGATAAGAAGAATGTTCGAGCCAGGGCAGGAGACAGCTGTTCCTCACTCTTATTTCATTCACTTCCGTTCACTAGGCTTGAGTGGGAAATCTCCTTATTCATCAAATGCTGTCGGTCATGTGTTCAATCTCATTCACTTTGTTGGATGTTATATGGGTCAAGTCAGATCCCTAAATGCAACGGTCATCGCCACATGTGCTCCTCATGAGATGTCTGTTCTGGGGGGCTATYTGGGRGAGGARTTYTTYGGGAARGGAACRTTTGAAAGAAGATTCTTYAGAGATGAGAAAGAACTTCAAGAATACGAGGCAGCTGAGTTAACAAAGACCGACGTAGCACTGGCAGATGATGGAACTGTCAACTCCGACGACGAGGACTACTTCTCCGGTGAAACCAGAAGTCCGGAAGCCGTCTATACTCGAATCATGATGAATGGAGGTCGACTAAAGAGATCGCATATACGGAGATATGTCTCAGTCAGTTCCAATCATCAAACCCGTCCAAACTCGTTTGCTGAATTTCTAAACAAGACGTATTCGAGTGACTCATAAGAAGTTGAGTAACACAAT-GCCGGAAGTCTATAGATTGTGTATGTCCATCATGAAAAAAAACTAACACCCCTCCTTTCGAACCATTCCCAGACATGAGCAAAATCTTCGTCAATCCTAGTGCTATCAGAGCCGGTCTGGCTGATCTTGAGATGGCTGAAGAGACTGTTGAYCTRATCAATAGAAATATAGAAGACAAKCAGGCYCATCTSCAGGGRGAACCTATAGARGTGGAYAATCTCCCTGAGGACATGARGCGRCTTCASYTGGAYGATRRRAAAYCKTCCRRCCTWGGKGAGATGGCCARRGYRGGRGAAGGCAAGTRYCGGGARGACTTTCWRATGGATGAAGGGAGGATCCTAGCCTCCTYYTCCAGTCATACCTGGACAATGTTGGAGTSCARATAGTCAGACAAATGAGGTCAGGRGAGAGRTTCYTCAAGATATGGTCACARACCGTRGARGARATYATATCYTATGTCAYRGTCAACTTTCCYAACYCYCCAGGGAAGTCCTTGGAAGATAAGTCAACCCAGACAACTGGC------CGCAAGAAGGAGACAACATCCACTCCCTCTCAGAGAGAAAGCCAGTCTTCGAAAGCCAGGATGGCGGCTCAAGCCGCCTCTGGCCCTCCAGCCCTTGAATGGTCTGCCACTAATGAGGAGGATGATCTATCAGTAGAGGCTGAAATCGCTCACCAGATTGCGGAGAGTTTCTCCAAAAAGTATAAGTTTCCCTCTCGATCCTCAGGGATATTCTTGTATAATTTTGAGCAGCTGAAAATGAACCTTGATGACATAGTTAAGGAGGCAAAAAATGTGCCAGGCGTGACCCGCTTGGCCCATGACGGATCCAAACTCCCYCTAAGATGTGTATTGGGATGGGTCGCTTTGGCTAATTCTAAGAAATTCCAACTGTTAGTCGAAGCCGACAAACTAAACAAAATCATGCAAGATGACTTGAATCGCTATGCATCTTGCTAACCGAACTTTTGAACKTCAGTCCCTCTAGATAATGACATCTGAGATGTCCTAGAGTCGAKCATGAAAAAAACAGGCAACACCACTGATAAAATGAACTTTCTACGTAAGATAGTGACAAATTGTAGGGATGAGGACACTCAAAAACCCTCTCCCGCTTCAGCCCCTCCGGATGACGACGACCTATGGCTCCCACCCCCCGAATACGTCCCGCTAAGAGAGCTCACAAGCAAGAAGAACATGAGGAACTTTTGTATCAACGGGGAGGTTAAAGTGTGTAGCCCCAACGGTTACTCGTTCAGGATCTTGCGGCACATTCTGAGATCATTCGACGAGATATACTCTGGGAATCATAGGATGATTGGATTGGTCAAAGTTGTTATTGGACTAGCTTTGTCAGGAGCTCCAGTCCCTGAGGGCATGAACTGGGTATACAAACTGAGGAGAACCCTTATCTTCCAATGGGCTGATTCCAGGGGYCCTCTTGAAGGGGAGGAGTTGGARTACTCTCAGGAGATCACTTGGGATGATGATACAGAATTCGTCGGATTACAAATAAGAGTGAGTGCAAGACAATGTCATATCCAGGGCAGAATCTGGTGTATCAACATGAACTCGAGAGCATGTCAACTATGGTCTGACATGTTTCTTCAGACACAAAGGTCTGAAGAGGACAAAGACTCCTCTCTGCTTCTAGAATAATCAGATTATGTCCCGCAAGTTTTATCAATTGTTTACCTCTGGAGGAGAGAACATACGGGCTTGACTCCAACCCTTGGGAGCAATAGAACAAAAACAAAAACATGTTATGGTGCCATTATACCGCTGCATTTTATCAAAGTCAAGTTAATTGCCTTTACATTTTGAKGCCTCTTGGATGTGAAAAAAACTATTAACTATTAACATCCCTCAAAAKGACTTAAGGAAAGATGGTTCCTCAGGCCCTTTTGGTTGTACCCCTTCTGGGTTTTTCATTGTGTTTCGGGAAATTCCCTATTTACACGATACCAGACAAACTTGGTCCCTGGAGCCCGATTGACATACATCATCTCAKCTGTCCAAACAATCGGGTTGTGGAGGACGAAGGATGCACCAACCTGTCAGGATTTTCCTACATGGAACTTAAAGTTGGATACATCTCAGCCATAAAAGTGAACGGGTTCACTTGCACAGGAGTTGTGACAGAGGCAGAGACCTACACCAACTTTGTTGGTTATGTCACAACCACGTTCAAAAGAAAGCATTTCCGCCCAGCACCAGATGAATGTAGAGCCGCATACAACTGGAAGATGGCCGGTGACCCCAGATATGAGGAGTCTCTACACAATCCGTACCCTGACTACCATTGGCTTCGAACTGTAAAAACCACCAAAGAGTCTCTTGTTATCATATCTCCAAGTGTGGCAGATTTGGACCCATATGACAAATCCCTTCACTCGAGGGTCTTCCCTAGCGGAAAATGCTCAGGAATAACGGTGTCTTCTACCCACTGTTCAACTAACCATGATTACACCATTTGGATGCCCGAGAATCCGAGATTAGGGACGTCTTGTGACATTTTTACCAATAGCAGAGGGAAGAGAGCATCCAAAGGGAGTAAGACTTGCGGCTTTGTAGACGAAAGGGGCCTGTACAAGTCTCTAAAAGGAGCATGCAAACTCAAGTTATGTGGAGTTCTAGGACTTAAACTTATGGATGGGACATGGGTCGCGATGCAAACATCAGATGAGACCAAATGGTGCCCTCCCGATCAGTTGGTGAATCTGCATGACCTTCGCTCGGATGAAATTGAGCACCTCGTTGTAGAAGAGTTGGTCAAGAAAAGAGAGGAGTGTCTGGATGCACTAGAGTCCATCATGACCACCAAGTCAGTGAGTTTCAGACGTCTCAGTCATTTAAGAAAACTTGTCCCTGGGTTCGGAAAAGCATATACCATATTCAACAAAACCYTGATGGAGGCAGATGCTCACTACAAGTCAGTYCGGACMTGGAATGAGATCATCCCYTCAAAAGGGTGTTTAARAGTKGGRGGGAGGTGYCATCMTCAYGTGAACGGRGTGTTTTTCAAYGGTRTMATATTAGGGCCKGACGGCCATGTTCTRATCCCMGARATGCAATCATCCCTCCTTCAGCAACATATGGAGTTGTTGGAATCCTCAGTCATTCCCCTGATGCACCCCCTGGCAGACCCGTCCACAGTTTTCAAGGACGGTGATGAGGCCGAGGATTTCGTTGAAGTTCATCTGCCCGATGTGCACAAACAGGTCTCAGGGGTTGACCTGGGTCTCCCGAACTGGGGGAAGTATGTAC-AMTGAGTGCAGGGGCCTTGATAGCCGTGGTGTTGATAATTCTCCTAATAACAGGTTGTAGAAAGGTTAATCGACCAGAACCTACGCAACGTAGTCTCGAAGGGAAAGAGAGGAAAGTATCGGTCACTTCTCAAAGCGGGAAGGTCATATCTTCATGGGAGTCATATAAAAGTGGGGGTGAGACCAGACTGTGAAGGCTGGTCATCCTTTYCTCAATGCTTCAAGTCCTGAAGATCACTTCCCCTTGGKGGGTWGGTYWTGGGGGAATCTCTGGGTTCAATAGTCCTCCTTGAACTCCATGCAACAGGGTAGATTCAAGAGTCATGAGATTTTCATTGATCATCTCAGTTGATCAAACAAGGTCATGTAGATTCTCATAATMACGGGAAATCTTCTAGCAGTTTCAGTGACCAACGGTGCTTTCATTTTCCAAGGACTGATACCAAAGGTTGCGGACTGGCCAAGGAGTAGTGTTGTTTCGGATATCTCCGTGCTTGGGCATGGACAGAGGTCATAGTGTGTCCCATGAKKKKTAGCAGACTCAACATGAGTTAATTGAGAAAGGCAATCTGCCTCCCATGAAGGACATAAGCAATAGCTCACAATCATCTTACATCTTAGCAAAGTGTGCATAATTATAAAGGGGCTGGGTCATCAAATCTTCTCAGTCGAGAAAAAAAACTGTAGATCAAAAGAGCAACKGGCAACACTTCTCATCCTGAGACCTACATCAAGATGCTGGATCCTGGAGAGGTCTATGATGACCCTATTGATCCAATCGAGTCAGAGGCTGAACCCAGGGGAGCCCCCACTGTCCCCAACATCTTGAGGAACTCTGACTACAATCTCAACTCTCCTTTGATAGAGGATCCTGCTAGACTGATGTTAGAGTGGTTGAAAACAGGGAATAGACCTTATCGGATGACTCTGACAGACAATTGCTCCAGGTCTTACAAAGTTTTGAAAGATTATTTTAAGAAAGTAGATTTGGGTTCTCTCAAGGTGGGCGGAACCGCTGCACAATCAATGATTTCTCTTGGTTATGTGGTGCCCACTCTGAATCAAACAGGAGCCGGAGATGTATAACAGACTTGGCCCACTTCTACTCTAAGTCATCCCCCATAGAGAAGCTGTTAAATTGTACGCTAGGAAATAGAGGGCTGAGAATCCCCCCAGAGGGGGTGTTAAGTTGCCTTGAGAGGGTCGATTATGATAAGGCATTTGGAAGGTATCTGGCCAACACTTATTCCTCTTATTTGTTTTTCCATGTAATCACTTTATACATGAATGCCCTAGACTGGGACGAAGAGAAAACCATCCTGGCATTATGGAAAGATTTAACCTCAGTGGACATCGGGAAGGACTTGGTCAAGTTCAAAGATCAAATATGGGGACTGCTGATTGTGACAAAAGACTTTGTTTACTCTCAGAGTTCTAACTGTCTTTTTGACAGAAACTACACACTTATGCTAAAAGACCTTTTCTTGTCCCGCTTCAACTCCTTAATGATTTTGCTTTCTCCCCCTGAGCCCCGATACTCAGATGACTTAATATCTCAGCTGTGCCAGCTGTACATCGCTGGGGATCAAGTCTTGTCTATGTGTGGAAATTCCGGTTATGAAGTCATCAAAATATTGGAGCCATATGTCGTGAACAGTTTAGTCCAGAGGGCAGAAAAGTTTAGGCCTCTCATTCATTCCTTGG-------------------------------------------------------------------------------------------------------------------------------------------------------------------------------------------------------------------------------------------------------------------------------------------------------------------------------------------------------------------------------------------------------------------------------------------------------------GGACCCGTCAGAAATATTGGATGACAAATCACATTCTTTCACCAGAACGAGACTAGCCTCTTGGCTGTCAGAGAACCGAGGGGGGCCTGTTCCCAGCGAGAAAGTTATCATAACGGCCTTGTCTAAGCCGCCTGTCAATCCCAGAGAGTTTCTGAAATCTATAGACCTTGGAGGATTACCAGATGAGGACTTGATAATTGGCCTCAAGCCAAAGGAACGGGAGTTGAAGATTGAGGGTCGATTCTTTGCTCTRATGTCATGGAATCTAAGATTGTATTTTGTCATCACCGAAAAGCTCTYGRCCAACTACATCCTGCCGCTCTTTGATGCGCTGACTMTGACAGACAACCTGAACAAGGTGTTTAAAAAGTTGATCGACAGGGTCACTGGGCAAGGGCTTTTGGACTATTCAAGGGTTACATATGCATTTCACCTGGACTATGAGAAGTGGAATAATCATCAAAGATTAGAGTCAACAGAGGACGTATTCTCTGTCCTAGACCAGGTGTTTGGATTGAAGAGAGTGTTTTCYAGAACACACGAATTTTTTCAGAAGTCCTGGATCTATTATTCGGACAGATCAGACCTCATCGGGTTATGGGAGGATCAAATATACTGTTTGGATATGTCCAACGGCCCCACCTGTTGGAATGGCCAGGACGGCGGGCTAGAGGGCTTACGGCAGAAGGGCTGGAGTCTAGTTAGCTTATTGATGATCGATAGAGAATCTCAAACCAGGAACACAAGAACCAAAATACTAGCTCAAGGAGACAACCAGGTTCTATGTCCGACATATATGTTGTCGCCAGGGCTGTCTCGGGAGGGGCTCCTCTATGAGTTGGAGAGCATATCAAGGAATGCACTTTCAATATATCGAGCCATCGAGGAAGGGGCATCTAAACTAGGACTGATCATCAAAAAAGAAGAGACCATGTGTAGTTATGACTTTCTCATCTATGGGAAAACTCCCTTGTTTCGAGGTAACATATTGGTGCCTGAGTCCAAAAGATGGGCCAGAGTTTCTTGCATCTCTAAYGACCAGATAGTCAACCTCGCCAATATAATGTCGACAGTGTCCACCAATGCGCTAACAGTGGCACAACACTCTCAATCTTTGATCAAACCGATGAGGGATTTTCTACTCATGTCAGTACAGGCAGTCTTTCACTACCTGTTATTTAGCCCAATCTTAAAAGGCAGAGTCTATAAGATTCTGAGTGCTGAAGGGGAGAGTTTTCTCCTAGCTATGTCGAGGATAATCTATCTAGAYCCTTCKTTGGGAGGGGTGTCTGGAATGTCCCTCGGAAGGTTCCACATACGTCAATTCTCAGACCCTGTCTCTGAAGGGTTGTCCTTCTGGAGAGAGATCTGGTTAAGCTCCCACGAGTCCTGGATTCACGCGTTGTGTCAAGAAGCTGGGAACCCAGATCTTGGAGAGAGAACMCTCGAGAGTTTCACTCGCCTTCTAGARGATCCTACCACCTTAAATATCAAAGGAGGRGCCAGTCCTACCATTCTACTCAAGGATGCAATCAGRAAGGCTYTGTATGACGAAGTGGATAAGGTGGAAAATTCAGAGTTTCGAGAGGCAATCCTGTTGTCCAAGACCCATAGAGATAATTTCATCCTCTTCTTAAAATCTGTTGAACCTCTGTTTCCTCGATTTCTCAGTGAGCTCTTCAGCTCATCCTTTTTGGGAATCCCTGAGTCAATCATTGGACTGATACAAAACTCCCGGACAATAAGAAGGCAGTTTAGGAAGAGCCTCTCCAGAACCTTAGAAGAATCCTTCTACAACTCAGAGATCCACGGGATTACTCGGATGACCCAGACCCCTCAAAGGGTTGGGAGGGTGTGGCCGTGCTCGTCAGAGAGGGCAGATCTACTTAGAGAAATCTCTTGGGGAAGAAAGGTGGTAGGCACGACAGTTCCTCACCCTTCTGAGATGTTGGGGTTACTTCCCAAATCCTCCATTTCKKKKKKKKKKKKKKKKKCAGGAGGAGGCAATCCTAGAGTTTCTGTTTCAGTACTCCCATCCTTCGATCAGTCTTTCTTTTCAAGAGGCCCCCTAAAGGGATACCTGGGCTCATCCACATCCATGTCGACCCAGCTATTCCATGCATGGGAAAAAGTCACTAATGTTCATGTGGTGAAAAGGGCCCTATCTTTGAAAGAGTCTATAAACTGGTTCATTACTAGAAATTCCAACTTGGCTCAAACCCTAATTAGGAACATTATGTCTCTGACAGGCCCCGATTTTCCTATAGAGGAAGCTCCTGTTTTCAAAAGGACAGGGTCAGCCTTGCATAGGTTCAAGTCTGCCAGATACAGCGAAGGGGGGTATTCTTCTGTTTGCCCGAACCTCCTCTCTCACATCTCTGTTAGTACAGACACTATGTCTGATTTGACCCAAGACGGGAAGAACTACGATTTCATGTTCCAGCCATTGATGCTTTATGCGCA------------------------------------------AGACTCTACATTTCAWTGGCACCTCCGGTGCAACAGGTGTGTGAGGCCTATYGAAGATATAACGCTGGAGACTTCTCAGATCTTTGAGTTCCCGGATGTGTCAAAAAGGATATCCAGAAYGGTTTCTGGGGCTGTGCCTCACTTTCAGAAACTTCCTGATATCCGTCTGAGACCAGGGGATTTCGAATCTCTAAGTGGTAGAGAAAAGTCTCGCCATATAGGGTCGGCTCAGGGGCTTTTATACTCAATCTTAGTGGCAATTCATGACTCAGGATACAATGATGGAACCATCTTCCCTGTCAACATATACGGCAAAGTTTCCCCTAGAGACTATTTGAGAGGGCTAGCAAGAGGAGTCTTGATAGGATCCTCGATCTGCTTCTTGACAAGAATGACAAATATCAATATCAATAGACCTCTTGAATTGATCTCAGGGGTCATCTCATATATCCTCTTGAGGCTAGATAATCATCCCTCTTTGTACATAATGCTCAGAGAACCGTCTCTCAGAGGAGAGATATTTTCTATCCCCCAGA------------------------------------------------------------------------------------------------------------------------------------------------------AAATCCCGTACCTGACCCTCATTACCTACCAGTCTCATCTCCTACTCCAGAGGGTTGAGAGAAACCTGTCTAAGAGTATGAGAACTAACCTGCGACAAATGAGTTCCTTGATGAGGCAGGTGCTGGGTGGACACGGAGAAGATACCTTAGAGTCAGACGACGACATTCAACGATTACTAAAAGACTCTTTGCGAAGAACAAGGTGGGTAGATCAAGAGGTTCGCCATGCAGCTAGAACCATGTCTGGAGATTACAGCCCCTACAAGAAAGTGTCCCGTAAGGCAGGATGTTCAGAATGGGTCTGCTCTGCTCAACAGGTTGCAGTCTCTACCTCAGCAAACCCGGCCCTTGTCTCAGAGCTTGACATAAGGGCCCTCTCCAAGAGGTTTCAGAATCCTTTGATCTCAGGCCTGAGAGTGGTCCAGTGGGCAACCGGCGCCCATTATAAGCTTAAGCCTATTCTGGACGACCTCAATGTTTTCCCATCCCTCTGTCTTGTAGTTGGGGACGGATCAGGGGGGATTTCAAGGGCAGTMCTCAACATGTTCCCAGATGCTAAACTTGTGTTCAACAGCCTTTTAGAGGTGAATGATCTGATGGCTTCCGGAACACACCCACTTCCTCCTTCAGCAATCATGAGTGGAGGAGACGACATTGTCTCTAGAGTGATAGATTTTGACTCGATCTGGGAAAAGCCGTCCGACTTGAGAAACTTGGCCACCTGGAGATACTTCCAGTCAGTCCAAAGACAGGTCAACATGTCTTATGACCTCATCATTTGTGATGCAGAAGTTACTGACATTGCATCTATCAACCGGATAACCCTGTTAATGTCTGATTTCGCATTGTCTATAGATGGACCACTCCATTTGGTCTTCAAAACTTATGGGACTATGCTAGTAAACCCAGACTATAAGGCTGTTCAACACCTGTCAAGAGCGTTCCCCTCAGTCACTGGGTTTATAACCCAGGTGACTTCGTCCTTTTCATCTGAGCTATACCTTCGATTCTCCAAAAGAGGGAAGTTTTTTAGAGATGCTGAGTACTTGACCTCTTCYACCCTWCGAGAAATGAGMCTTGTGTTATTCAACTGTAGCAGTMCCAAGAGTGAGATGCAGAGAGCTCGTTCCTTGAAYTATCAAGATCTTGTAAGGGGATTCCCTGAAGAAATCATATCAAATCCCTACAATGAGATGATTATAACTCTAATTGACAGTGATGTAGAATCTTTCCTGGTCCACAAGATGGTGGATGACCTTGAGTTACAGAGGGGAACTCTGTCTAAAATGGCTATCATTATAGCCATCATGATAGTTTTCTCCAACAGAGTCTTCAATGTTTCCAAACCCTTGACTGACCCCTTGTTCTATCCACCGTCTGATCCCAAAATCCTGAGGCACTTCAACATATGTTGCAGTACCATGATGTATCTGTCTACCGCTTTAGGTGACGTCCCTAGCTTCGCAAGACTTCAYGACCTGTATAACAGACCTATAACTTATTACTTTAGAAAGCAAGTCATTCGAGGGAATATTTATTTATCTTGGAGTTGGTCCGACGACACCTCAATGTTTAAGAGGGTAGCCTGTAACTCTAGCCTGAGKCTTCCTCTCACTGGATCAGGTTGATTTACAAGATAGTGAAAACTACCAGACTCGTTGGCAGCGCCGAGGACCTATCCAGAGAGGTGGAGAGACACCTTCATGGGTACAAYAGGTGGATCA-------------------------------------------------------------------------------------------------------------------------------------------------------------------------------------------
>01RABN00053
-----------------CAGAGAAGAAGTAGACAGTGTCGTCTACAAAGCAAAAATGTAACACCCCTACAATGGATGCCGACAAGATTGTGTTTAAAGTCAATAATCAGGTGGTCTCTCTGAAGCCTGAAATTATAGTAGATCAATATGAGTACAAATACCCGGCTATCAAAGATTTGAAGAAGCCCAGTATAACCTTAGGAAAGGCCCCTGACTTAAACAAGGCATACAAGTCAGTCTTATCCGGCATGAATGCAGCCAAGCTTGATCCTGATGATGTATGTTCCTACTTAGCAGCCGCAATGCAGTTCTTCGAGGGGACGTGTCCCGAAGACTGGACCAGCTATGGGATCTTGATTGCACGGAAAGGAGATAAGATCACCCCAGATTCTCTGGTGGAGATAAAGCGTACCGGTGTAGAAGGGAATTGGGCTTTGACGGGAGGGATGGAACTGACGAGGGACCCCACTGTTCCAGAGCATGCGTCTTTAGTCGGTCTTCTCTTGAGTCTGTATAGATTAAGCAAAATATCTGGMCAAAACACYGGYAAYTATAARACAAACATYGCAGATAGGATAGAGCAGATTTTCGAGACAGCTCCTTTCGTCAAGATAGTGGAACATCATACTCTGATGACAACTCACAAGATGTGTGCCAACTGGAGCACTATACCAAACTTCAGATTTCTGGCAGGGACCTATGACATGTTTTTCTCCCGGATTGAGCATCTGTATTCAGCAATCAGAGTAGGTACGGTAGTCACTGCTTATGAGGACTGCTCGGGGCTGGTATCATTTACTGGGTTCATAAAACAGATAAATCTCACTGCAAGGGAAGCAATACTATATTTCTTCCACAAAAACTTCGAGGAAGAGATAAGAAGAATGTTTGAGCCAGGACAAGAGACAGCTGTTCCTCACTCCTATTTCATTCACTTTCGTTCACTGGGCTTGAGTGGGAAGTCCCCTTATTCATCAAATGCAGTTGGTCATGTGTTCAATCTCATCCACTTTGTCGGATGCTATATGGGACAAGTGAGATCTCTAAATGCAACGGTCATTGCTGCATGTGCTCCTCATGAGATGTCTGTTTTAGGAGGCTATTTGGGGGAGGAGTTTTTCGGGAAGGGAACGTTTGAAAGGAGATTCTTCAGAGATGAGAAGGAACTTCAAGAATATGAGACAGCTGAATTGACAAAGACTGACGYGGCACTGGCAGATGATGGAACTGTCAATTCGGATGACGAGGACTACTTCTCCGGGGAAACCAGAAGCCCTGAGGCTGTTTATGCTCGAATCATGATGAACGGGGGCAGACTAAAGAGATCGCACATACGGAGATATGTCTCA---------------------------------------------------------------------------------------------------------ATAGATTGTGTATGTCCTTCATGKAAAAAAACTAACACCCCTCCTTTTGAACCAKCCCCMAATATGAGCAAAATCTTTGTCAATCCGAGTGCAATTAGAGCCGGTCTGGCTGATCTGGAGATGGCTGAAGAGACTGTTGATCTGATCAACAAAAACATAGAAGACAATCAGGCTCATCTCCAGGGAGAACCTATAGAGGTGGACAATCTCCCTGAGGACATGAAGCAGCTTCAGCTAGACGATAAAAAACCTTCCGGCCTTGGGGAGATGGCCAGAGCAGGGGAAGGCAAGTKTCGGGAAGACTTTCTGATGGATGAAGGGAGGATCCTAGCCTCCTCTTCCAGTCCTACCTGGACAATGTCGGAGTACAGATAGTCAGACAAGTGAGGTCAGGGGAGAGATTCCTCAAGATATGGTCACAGACCGTGGAGGAAATCATATCTTATGTCACAGTCAACTTTCCTAACCCCCCAGGGAAGTCCTCGGAGGATAAGTCAACCCAGACAACTGGCCG-------------------------------------------AGTCAATCCTCGAAAGCCAGGATGGTGGCTCAAGCCGCCTCCGGTCCCCCAGCCCTCGAGTGGTCTGCTACCAACGARGAGGATGATCTGTCAGTAGAAGCTGAGATCGCTCACCAGGTTGCCGAAAGCTTTTCCAAGAAGTACAAGTTTCCCTCTCGATCATCTGGGATATTTCTGTATAATTTCGAGCAGTTGAAAWTGA-----------------------------------------------------------------------------------------------------------------------------------------------------------------------------------------------------------------------------------------------------------------------------------------GATAARATGAACTTTMTACGYAAGATAGTRAAAAACTGTAGGGATGAGGACACYCARAAGYCCTCTCYTGTRTCAGCYCCTCCRGATGACGATGACYTRTGGCTYCCWCCYCCYGAATAYGTTCCGCTGAAAGAGCTCACARGCAAGAAGAACMTGAGGAACTTTTGYATCAACGGAGA-----------------------------------------------------------------------------------------------------------------------------------------------------------------------------------------------------------------------------------------TGGAATACTCTCARGAGATCMCTTGGGAYGACGAYACWGAAYTTGTYGGATTRCAAATAAGARTRAGTGCAAGACAATGTCATATTCAGGGTAGGATCTGGTGYATCAACATGAAYTCGAGAGCATGTCAACTATGGTCWGACATGTCTCTYCAGACACAAAGGTCTGRAGARGACARAGACTCTTCTCTGCTTCTAGAATRAWCARRTTATATCCCGCAAGGTTTSTMACTTGYTTACCTCTGGAGGAGAGAACATACGGGCTTRACTCCAACCYTTGGGAGCAATAGAACAAAAAAMAMMACATGTWATGGTGCCATTAAATCGCTGCATTTTRTCGAAGTCAAACTAATTACCTTTACAKTTTGGGGTCTCTTGGATGTGAAAAAKKKKKKKAACTGTCAACATCCCTCAAAAKGACTTAAGGAATGATGGTTCCTCAGGCTCTTTTGTTTGTGCCCCT----------------------------------------------------------------------------------------------------------------------------------------------------------------------------------------------------------------------------------------------------------------------------------------------------------------------------------------------------------------------------------TACCCTGACTACCATTGGCTTCGAACCGTAAAAACCACGAAGGAGTCCCTCATCATCATATCCCCTAGTGTAGCGGACCTAGACCCATATGACAAATCCCTTCATTCGAGGGTCTTTCCTAGCGGGAAGTGCTTGGGAATAACAATATCATCTACCTACTGCTCGACTAACCATGATTACACCATCTGGATGCCCGAGAATCTGAGATTAGGGACATCTTGTGACATCTTTACCRATAGTAGAGGGAAGAGAGCATCCAAAGGGAGCAAGACCTGCGGGTTTGTTGACGAAAGGGGCTTGTAYAAGTCWYTRAARGGRGCATGCAARCTCAAGTTATGTGG---------------------------------------------------------------------------------------------------------------------------------------------------------------------------------------------------------------------------------------------CCCTGGGTTCGGAAAAGCATAYACCATATTCAACAAAACCCTGATGGAAGCYGATGCTCACTACAAGTCARTCCGGACYTGGAATGAGATCATCCCCTCAAAGGGGTGTCTGAGAGTTGGAGGGAGGTGTCATCCYCATGTAAACGGAGTGTTTTTTAACGGCATAATACTGGGCCCTGACGGCCATGTTCTGATCCCAGAGATGCAATCATCCCTCCTTCAGCAGCATATGGAGTTGTTGGAATCATCAGTTATCCCTCTGATGCATCCTTTAGCAGACCCGTCTACAGTCTTCAAGGACGGTGATGAAGCAGAGGATTTTGTTGAGGTTCACCTTCCCGATGTGCACAAACAAATCTCAGGGGTTGACCTGGGTCTCCCTAACTGGGGAAAGTATGTCTTAATAATTGCAGGGGTCCTGATTGCCATGATATTGACAATCTTCTTGATGACATGTTGTGGAAGAGGTAATCGACCCAAGTCCACACAACAAAGTCTTGGAGGGATAGGAAGGAAGGTGTCAGCCACTTCCCAAAGCGGGAAGGTCATATCTTCGTGGGAGTCATATAAAAGCGGGGGTGAGACCAGACTGTGAAGGCCGGTCATCCCTTCCTCCAAACTTCAAGTCCCGAAGATCGCCTCCCCTCGGKGGCTAGGSCWRGGGGGAATCTCTGGGTTCAACAGTCCTCTTTGGACTCCATGCAACAGGGTAGGTTCAAGAGTCACAAGACTTTCATTAATCATCTCCGTTAATCAGACAAGGTCGTGTAGATTCTYATAAATACAAGAAGTCTTCTAGCAGTTTCGGTGACCAACGGTGCTTTCATCCTCCAGGGATCGATACCAAAGGTTGTGGACAGG---------------------------------------------CAGAGATCATGGTGAGTCCCCTGACKKKKAGTAGACTCAACATGATTCAACTGAGCAGGGCGATCTGCCKCCTTTGAAGGACATAAGCAATAGCCCACAATCATCTTGCATCTCAGTAAAGTGTGCATAATTATAAAKGGGCTGGGTCATCAAAGCTTTTCCGTCGAGAA---------------------------GGCAACACTTCTCATCTTCGGACGTAGATCAAAATGCTTGATCCAGGAGAGGTCTATGATGACCCCGTTGATCCAATTGAGTCAGAGGCTGAGTCTAGAGGGGCCCCCACTGTCCCTAACATCTTGAGGAATTCTGATTACAATCTAAATTCCCCTTTAATAGAAGATCCTGCCGGATTAATGTTAGAGTGGTTGAAAACGGGAAACAGACCTCACCGAATGACTCTGACAGACA---------------------------------------------------------------------------------------------------------------------------------------------------------------------------------------------------------------------------------------------------------------------------CGATTATGATAAGGCATTTGGGAGATATCTGGCTAACACATATTCCTCTTATTTATTTTTCCATGTGATCACCCTGTACATGAATGCTCTAGATTGGGACGAAGAGAAGACTATCCTGGCTTTGTGGAGAGAATTAACCTCAGTGGATATCGGGAAGGACTTGGTCAAGTTCAAAGATCAAATATGGGGACTACTAATTGTGACAAAAGACTTTGTTTATTCTCAGAGTTCTAACTGTCTTTTCGACAGAAACTACACACTTATGTTAAAAGACCTCTTCTTGTCTCGTTTTAATTCCCTAATGATTTTGCT-----------------------------------------------------------------------------------------------------------------------------------------------------------------------------------------------------------------------------------------------------------------------------------------------------------------------------------------------------------------------------CGAAACTATATGATCAAGTTCACATTAAGAAAGTGATAGACAAGTCTTACCAGGAGTGTCTAGCAAGCGATTTAGCCAGAAGGATCCTTAGGTGGGGGTTCGACAAGTACTCTAAATGGTATCTTGATTCGCGACTTCTCGCCCGAGACCACCCCTTGACTCCCTACATCAAAACCCAGACATGGCCACCCAAACACATAGTAGATTTGGTAGGAGATACGTGGCATAGGCTCCCAATAACGCAAATCTTTGAAATCCCTGAGTCAATGGACCCGTCAGAAATACTGGATGACAAATCTCATTCTTTTACCAGAACAAGACTGGCCTCTTGGTTGTCGGAGAACAGAGGGGGGCCCGTTCCCAGCGAGAAGGTCATTATCACGGCTTTGTCTAAGCCGCCCGTCAATCCCAGAGAATTCTTAAAATCTATTGACCTCGGAGGATTGCCCAATGAGGACTTGATAATTGGTCTCAAACCAAAGGAACGAGAACTAAAGATTGAGGGTCGATTTTTTGCTCTGATGTCATGGAATCTAAGATTGTATTTTGTTATTACGGAAAAGCTTTTGGCCAACTACATCCTGCCACTCTTTGATGCGTTGACTATGACAGACAATCTAAACAAAGTGTTTAAGAAGCTGATCGACAGAGTCACCGGACAAGGACTTTTGGACTATTCAAGGGTCACATATGCCTTTCACCTTGACTATGAAAAATGGAACAATCATCAAAGATTGGAGTCGACAKAAGA-----------------------------------------------CCAGAACACACGAGTTTTTTCAAAAGTCCTGGATCTACTATTCAGACAGATCAGATCTTATCGGATTATGGGAAGATCAGATATATTGCTTAGATATGTCCAATGGCCCGACCTGCTGGAATGGTCAAGATGGAGGGTTGGAGGGCTTACGGCAGAAGGGCTGGAGTCTAGTCAGCCTATTAATGATAGATAGAGAATCCCAAACCAGGAACACACGAACCAAGATACTAGCTCAAGGGGACAATCAGGTTCTATGTCCTACATATATGTTGTCTCCAGGACTATCTCGAGAAGGGCTCCTCTATGAGTTGGAGAGYATATCAAGGAATGCACTCTCAATATACCGGGCCATCGAGGAAGGAGCATCGAAGCTGGGGCTGATCATCAAGAARGAAGAGACCATGTGTAGTTATGACTTTCTTATCTATGGAAAGACTCCTTTGTTTCGAGGCAACATCTTAGTACCTGAATCTAAAAGATGGGCCCGAGTCTCTTGCATCTCTAACGATCAAATAGTAAACCTAGCCAATATCATGTCGACMGTATCCACAAATGCACTGACAGTAGCCCAACACTCTCAATCTCTGATCAAACCGATGAGGGACTTTCTGCTCATGTCAGTACAGGCAGTCTTTCACTACCTGTTGTTTAGCCCAATTTTGAAGGGAAGAGTTTACAAGATTCTAAGTGCTGAAGGGGAGARTTTTCTTTTAGCCATGTCAAGGATAATCTACTTAGATCCTTCCTTGGGAGGAGTGTCTGGRATGTCTCTTGGA-----------------------------------------------------------------------------------------CCATGCGTTATGTCAGGAGGCCGGGAACCCAGATCTTGGAGAGAGAACACTCGAGAGCTTCACTCGCCTTCTGGAGGATCCTACCGCCTTAAATATTAAAGGAGGGGCTAGTCCCACCATCTTACTCAAGGATGCAATCAGAAAGGCTCTGTACGATGAGGTGGAYAAGGTGGAAAACTCAGAGTTCAGAGAGGCAATCTTGTTGTCCAAGACCCATAGAGATAACTTTATACTTTTCTTAAAATCTGTTGAGCCTTTGTTTCCTCGATTTCTTAGTGAACTTTTCAGTTCGTCTTTTCTGGGAATCCCCGAGTCCATCATTGGACTGATACAAAACTCCCGG-----------------------------------------------------------------------------------------------------------------------------------------------------------------------------AGTGGTTGGCACGACAGTCCCTCACCCTTCTGAGATGCTGGGGTTACTTCCCAAGTCCTCCATTTCTTGTTCTTGTGGAGCAACAAGAGGAAACAACCCTAGAGTCTCGGTCTCCGTACTCCCTTCTTTCGATCAGTCATTCTTCTCACGAGGCCCCCTAAAAGGGTACTTGGGCTCGTCCACCTCCATGTCGACCCAGCTATTCCATGCCTGGGAAAAAGTCACTAATGTTCATGTGGTCAAAAGGGCCTTATCATTAAAGGAATCCATAAACTGGTTTATCACAAGAAATTCCAATTTGGCTCAAACTCTAATTAGAAACATCATGTCCCTGACAGGCCCCGATTTCCCTCTAGAAGAGGCTCCTGTCTTTAAAAGAACAGGGTCAGCATTGCATAGGTTCAAGTCTGCAAGGTACAGCGAGGGAGGGTATTCCTCTGTCTGCCCCAATCTACTCTCTCATATTTCCGTTAGTACAGACACTATGTCTGATTTAACCCAAGACGGGAAAAATTATGACTTCATGTTTCAGCCCTTGATGCTTTATGCGCG-----------------------------------------------------------------------------------------------------------------------------------------------------------------------------------------TTCAGAAACTTCCTGACATCCACCTAAAGCCAGGTGACTTTGAGTCTCTGAACGGTAGAGAAAAGTCTCGCCATATAGGATCGGCTCAAGGGCTCTTATACTCAATCTTAGTGGCAATTCATGACTCTGGATACAATGATGGGACCATCTTTCCTGTCAACATATATGGCAAAGTCTCTCCTAGAGACTATTTGAGGGGGCTCGCAAGGGGAGTCTTGATAGGGTCCTCGATTTGCTTCTTGACAAGAATGACAAAAATCAA----------------------------------------------CTCCTGAGACTGGATAATCACCMCTCYTTGTATATAATGCTCAGAGAACAGTCCCTTAGAGGAGAGATATTCTCTATCCCTCAGAAGATCCCTGCCGCTTATCCGACCACCATGAAAGAAGGCAACAGATCAATTTTATGTTATCTCCAACATGTGCTACGCTATGAGCGGGAGGTGATCACGGCGTCTCCTGAGAATGACTGGTTATGGATCTTCTCAGACTTTAGAAGTGCTAAGATGACATACCTGACCCTCATTACTTACCAGTCTCATCTTCTACTTCAGAGGGTTGAGAGAAATTTGTCTAAGAGCATGAGAGATAACCTGCGACAATTGAGTTCCTTGATGAGGCAGGTGCTGGGGGGGCATGGGGAAGATACTTTAGAGTCAGACGATGATGTTCAACGACTATTAAAAGACTCTTTGCGAAGGACAAGGTGGGTCGATCAGGAAGKCCGCCATGCAGCTAGAACCATGACAGGGGACTATAGTCCCAACAAGAAAGTGTCCCGCAAGGCAGGAGGCTCAGAATGGGTTTGCTCTGCCCAACAGGTTGCAGTCTCCACCTCAACCAACCCGGCCCCTGTCTC--------------------------------------------------------------------------------------------------------------------------------------------------------------------------CAAGGGCAGTACTCCACATGTTTCCAGACGTCAAGCTTGTGTTCAACAGTTTGTTAGAGGTAAATGACTTAATGGCTTCCGGAACACATCCACTGCCTCCTTCAGCAATCATGAGCGGAGGAGATGACATTGTTTCCAGAGTAATAGATTTTGACTCAATCTGGGAAAAACCGTCCGACCTGAGAAACTTGGCAACCTGGAGATACTTCCAATCAGTCCAAAAACAGGTAAACATGTCTTATGACCTCATTATTTGTGATGCAGAAGTTACTGACATTGCATCTATCAATAGAATAACCTTGTTGATGTCGGATTTCGCATTGTCTATAGATGGACCTCTTTATTTGGTCTTCAAAACTTACGGGACTATGCTAGTAAACCCAGACTATAAAGCGATTCARCAYTTGTCKAGAGCGTTCMCYTCMGTCACAGGRTTYATAACYCAAGTAACWTCGTCMTTYTCATCTGAGCTATACCTCCGATTCTCCAAACGAGGGAAGTTTTTCAGGGATGCCGAGTAC---------------------------------------------------------------------------------------------------------------------------------------------------------------------GACAGTGATGTAGAATCTTTCTTGGTCCACAGGATGGTGGATGACCTCGAGTTACGGAGGGGAACTCTGTCCAAAGTGGCTATCATTATAGCTATTATGATAGTCTTTTCCAATAGAGTATTTAACATTTCCAAACCGTTGACTGACCCTTTGTTCTATCCGCCATCTGATCCCAAGATCCTAAGGCACTTCAACATATGTTGCAGTACTATGATGTACCTGTCCACCGCTCTAGGAGATGTCCCCAGCTTTGCAAGAATTCATGACCTATATAACAGACCTATAACTTATTACTTCAGAAAGCAAGTCATTCGAGGGAATATTTATCTATCTTGGAGTTGGTCTGACGACWCCCCTGTGTTCAAGAGGGTGGCCTGTAATTCCAGCTTGAGTCTTCGTCTCACTGGATCAGGCTGATTTACAAGATAGTAAAAACTACCAGACTTGTTGGCAGCATCGAGGACTTATCTAGAGAGGTGGAAAGACACCTTCACGGGTACAACAGGTGGATC--------------------------------------------------------------------------------------------------------------------------------------------------------------------------------------------
>04RABL00965
-----------------CAGAGAAGAAGTAGACAGTGTCGTCTACAAAGCAAAAATGTAACACCCCTACAATGGATGCCGACAAGATTGTRTTYAAWGTCAATAATMWGGTGGTCTCTYTKAAGCCTGARATTATYGTRKAYCAATATGAGTAYAARWACCCGGCTATCAAMGAYYTGAAGAAGCCCAGYATAACCTTAGGAAAGGCCCCTGACTTAAACAAGGCATACACGTCAGTCTTATCAGGCATGAATGCAGCC------------------------TCTTACTTGGCAGCAGCAATGCAGATATTTGAAGGGACGTGTCCGGAAGACTGGACCAGCTATGGAATCATGATTGCACGGAAAGGAGACAAGATCACTCCAGATTCTCTGGTGGAGATAAAGCGTACTGATGTAG-------------------------------------------------------------------------------------GAGTCTGTATAGGTTGAGCAAAATATCAGGACAAAACACTGGTAACTACAAGACAAACATTGCAGACAGGATAGAGCAGATTTTCGAGACAGCCCCTTTTGTTAAAATCGTGGAACATCATACTCTGATGACAACTCATAAAATGTGTGCCAATTGGAGTACTATACCGAACTTCAGATTTTTGGCCGGGACCTATGACATGTTTTTCTCCCGGATTGAGCATCTATATTCAGCAATCAGAGTTGGCACAGTTGTCACTGCTTATGAAGACTGTTCAGGGCTGGTATCGTTTACGGGGTTCATAAAGCAAATCAATCTCACCGCAGGAGAAGCGATACTATATTTCTTCCACAAGAACTTTGAGGAAGAGATAAGAAGAATGTTCGAGCCAGGGCAGGAGACAGCTGTTCCTCACTCYTATTTCATTCACTTCCGTTCACTAGGCTTGAGTGGGAAATCTCCTTATTCATCAAATGCTGTCGGTCATGTGTTCAATCTCATTCACTTTGTTGGATGTTATATGGGTCAAGTCAGATCCCTAAATGCAACGGTTATCGCCGCATGTGCTCCTCATGAGATGTCTGTTCTGGGGGGCTATCTGGGAGAGGAATTCTTTGGGAAAGGAACATTTGAAAGAAGATTCTTTAGAGATGAGAAAGAACTTCAAGAATACGAGGCAGCTGAATTGACAAAGACTGACGTAGCACTGGCAGATGATGGAACTGTCAACTCTGACGACGAGGACTACTTCTCCGGCGAAACCAGAAGTCCGGAAGCTGTCTATACTCGAATCATGATGAATGGAGGTCGACTAAAGAGATCGCATATACGGAGATATGTCTCAGTCAGTTCYAATCATCAAACCCGTCCAAACTCGTTTGCTGAATTTCTAAACAAGACGTATTCGAGTGACTCATAAGAAGTTGAGTAACACAAT-GCCGGAAGTCTATAGATTGTGTATGTCCATCATGAAAAAAAACTAACACCCCTCCTTTCGAACCAKTCCCAGATATGAGCAAAATCTTCGTCAATCCTAGWGCTATCAGAGCCGGTCTGGCTGATCTTGAGATGGCTGAAGAGACTGTTGACCTAATCAATAGAAATATAGAAGACAATCAGGCCCATCTCCAGGGGGAACCCATAGAAGTGGACAATCTCCCTGAGGACATGCGGCGACTTCACTTGGATGATGGGAAATCGTCCAACCTCGGTGAGATGGCCAAGGTGGGAGAAGGCAAGTACCGGGAGGMCTTTCAAATGGATGAAGGGAGGATCCTAGCCTCCTTCTCCAGTCATACCTGGACAATGTTGGAGTCCMAATAGTCAGACAAATGAGGTCAGGAGAGAGGTTCTTCAAGATATGGTCACAGACCGTAGAAGAGATTATATCCTATGTCATGGTCAACTTTCCCAACTCTCCGGGAAGGTCTTCAGAG------------------------------------------------------------------------------------GCCAGGATGGCGGCTCAAGCTGCCTCTGGCCCTCCAGCCCTTGAGTGGTCTGCCACCAATGAGGAGGATGATCTATCAGTAGAGGCTGAAATCGCTCACCAGATTGCGGAGAGTTTCTCCAAAAAGTACAAGTTTCCCTCTCGATCCTCAGGGATATTCTTGTATAATTTTGAGCAGCTGAAAATGAACCTTGATGACATAGTTAAGGAGGCAAAAAATGTACCAGGCGTGACCCGCTTGGCCCATGACGGATCCAAACTCCCYCTAAGATGTGTATTGGGATGGGTCGCTTTGGCCAATTCTAAGAAATTCCAATTGTTAGTCGAAGCCGACAAACTAAACAAAATCATGCAAGATGACTTGAATCGCTATGCATCTTGCTGACCGAACTTTTGAACKTCAGTCCCTCTAGATAATGACATCTGGGATGTCCTAGAGTCGAKCATGAAAAAAACAGGCAACACCACTGATAAAATGAACTTTCTACGTAAGATAGTGAAAAATTGTAGGGATGAAGACATTCAAAAACCCTCTCCCGCTTCAGCCCCTCCGGATGACGACGACCTGTGGCTCCCACCCCCTGAATACGTCCCGCTAAGAGAGCTCACAAGCAAGAAGAACATGAGGAACTTTTGTA------------------------------------------------------------------------------------------------------------------------------------------------------------------------------------------------------------------------------------------GGGAGGAGTTGGAATACTCTCAGGAGATCACTTGGGATGATGATACAGAGTTCGTCGGATTACAAATAAGAGTGAGTGCAAGACAGTGTCATATCCAGGGCAGAATCTGGTGTATCAACATGAACTCGAGGGCATGTCAACTATGGTCTGACATGTCTCTTCAGACACAAAGGTCTGAAGAGGACAAAGACTCCTCTCTGCTTCTAGAATAATCAGATTATGTCCCGCAAGTTTTATCACTTGTTTACCTCTGGAGGAGAGAACATACGGGCTTAACTCCAACCCTTGGGAGCAATAGAACAAAAACAAAAACATGTTATGGTGCCATTATATCGCTGCATTTTATCAAAGTCAAGTTAATTGCCTTTACATTTTGAKGCCTCTTGGATGTGAAAAAAACTATTAACTATTAACATCCCTCAAAATGACTTAAGGAAAGATGGTTCCTCAGGCTCTTTTGGTTGTACCCCTTCTGGGTTTTTCATTGTGTTTCGGGAAATTCCCTATTTACACGATACCAGACAAACTTGGTCCCTGGAGCCCGATTGACATACATCATCTCAGCTGTCCAAACAATCTGGTTGTGGAGGACGAAGGATGCACCAACCTGTCAGGGTTYTCCTACATGGAMCTKAARGTKGGATACATYTCWKCCATAAAAGTGAAYGGGTTCACTTGYACAGGWGTYGTGACAGARGCWGAGACCTACACCAACTTTGTTGGTTATGTCACMACCACSTTCAARAGAAARCAYTTCCGCCCRAYRCCAGATKMATGCAGAGCYGCATACAACTGGAAGATGKCCGGWGAYCCYAGATATGARGAGTCTCTWCACAATCCGTACCCTGACTACCATTGGCTTCGAACTGTAAAAACCACTAAAGAGTCTCTTGTTATCATATCTCCAAGTGTGGCAGATTTGGACCCATATGACAAATCCCTTCACTCGAGGGTCTTCCCTAGCGGAAAATGCTCAGGGATTACGGTGTTTTCTACCTACTGTTCAACTAACCATGATTACACCATTTGGATGCCCGAGAATCCGAGATTAGGGACTTCTTGTGACATTTTTACCAATAGTAGAGGGAAGAGAGCATCCAAAGGGAGTAAGACTTGCGGCTTTGTAGACGAAAGGGGCCTGTACAAGTCTCTAAAAGGAGCATGCAAACTCAAGTTATGTGGAGTTCTAGGACTTAAACTTATGGATGGGACATGGGTCGCGATGCAAACATCAGATGAGACCAAATGGTGCCCTCCCGATCAGTTGGTGAATCTGCGTGACCTTCGCTCGGATGAAATTGAGCACCTCGTTGTAGAAGAGTTGGTCAAGAAAAGAGAGGAGTGTCTGGATGCACTAGAGTCCATCATGACCACCAAGTCAGTGAGTTTCAGACGTCTCAGTCATTTAAGAAAACTTGTCCCTGGGTTCGGAAAAGCATATACTATATTCAACAAAA-------------------------------------------------------------GAAAGGGTGTTTAAAAGTGGGGGGGAGGTGTCATCCTCATGTGAACGGGGTGTTTTTCAACGGTGTTATATTGGGGCCKGACGGCCATGTTMTGATCCCYGAGATGCAATCATCCCTCCTYCAGCAACATATGGAGTTGTTGGAATCKTCAGTTATCCCWWTGATRMAYCMYYTRGCAGACCCGTCTACAGTTTTCAAGGACGGTGATGAGGCCGAGGATTTCGTTGAAGTTCACCTGCCCGATGTGCACAAACAGGTCTCAGGGGTTGACCTGGGTCTCCCGAACTGGGGGAAGTATGTAC-ACTGAGTGCAGGGGTCTTGATAGCCTTGATGTTGATAATTCTCCTAATAACATGTTGTAGAAAGGTCAATCGACCAGAACCTACGCAACGTAGTCTCGAAGGGAAAGAGAGGAAAGTATCGGTCACTTCTCAAAGCGGGAAGGTCATATCTTCATGGGAGTCATATAAAAGTGGGGGTGAGACCAGACTGTGAAGGCTGGTCATCCTTTYCTCAATGCTTCAAGTCCTGAAGATCACCTCCCCTTGGKGGGTWGGTYATGGGGGAATCTCTGGGTTCAATAGTCCTCCTTGAACTCCATGCAACAGGGTAGATTAAAGAGTCATGAGATTTTCATTGATCATCTCAGTTGATCAAACAAGGTCATGTAGATTCTCATAATWACGGGAAATCTTCTAKCAGTTTCAGTGACCAACGGTGCTTTCATTTTCCAAGGACTGATACCAAAGGTTGCGGACTGGCCAAGGKKKAATGTTKKKTCGGATGTCTCCGTGCTTGGGCATGGACAGAGGTCATAGTGTGTCCCATGAKKKKTAGCAGACTCAACATAAGTTAATTGAGAAAGGCAGTCTGCCTCCCATGAAGGACATAAGCAATAGCTTCCAATCATCTTACATCTTAGCAAAGTGTGCATAATTATAAAGGGGCTGGGTCATCAAATCTTCTCAGTCGAGAAAAAAAACTGTAGATCAAAAGAGCAACTGGCAACACTTCTCATCCTGAGACCTACATCAAGATGCTGGATCCTGGAGAGGTCTATGATGACCCTATTGATCCAATCGAGTCAGAGGCTGAACCCAGGGGAGCCCCTACTGTCCCCAACATCTTGAGGAACTCTGACTACAATCTCAACTCTCCTTTGATAGAAGATCCTGCTAGACTGATGTTAGAGTGGTTGAAAACAGGGAATAGACCTTATCGGATGACTCTGACAGACAATTGCTCCAGGTCTTACAAAGTTTTGAAAGATTATTTTAAGAAAGTAGATTTGGGTTCTCTCAAGGTGGGCGGAACTGCTGCACAATCAATGATTTCTCTTGGTTATGTGGTGCCCACTCTGAATCAAACAGGAGCCGGAGATGTATGACAGACTTGGCCCATTTCTACTCTAAATCATCCCCCATAGAGAAGCTGTTAAATTGTACGCTAGGAAATAGAGGGCTGAGAATCCCCCCAGAGGGGGTGTTAAGTTGCCTTGAGAGGGTCGATTATGATAAGGCATTTGGAAGGTATCTGGCCAACACTTATTCCTCTTATTTGTTTTTCCATGTGATCACCTTATACATGAATGCCCTAGACTGGGACGAAGAGAAAACCATCCTGGCATTATGGAAAGATTTAACCTCAGTGGACATCGGGAAGGACTTGGTCAAGTTTAAAGATCAAATATGGGGACTGCTGATTGTGACAAAGGACTTTGTTTACTCTCAGAGTTCTAACTGTCTTTTTGACAGAAACTACACACTTATGCTAAAAGACCTTTTCTTGTCCCGCTTCAACTCCTTAATGATTTTGCTTTCTCCCCCCGAGCCCCGATACTCAGATGACTTAATATCTCAGCTGTGCCAGCTGTACATCGCTGGGGATCAAGTCTTGTCTATGTGTGGAAATTCCGGTTATGAAGTCATCAAAATA-------------------------------------------------------------------------------------------------------------------------------------------------------------------------------------------------------------------------------------------------------CGAAACTATATGATCAAGTTCACATTAAGAAAGTAATAGAYAAATCCTACCAGGAGTGTTTAGCAAGTGAACTGGCCAGAAGAATCCTCAGATGGGGATTTGATAAGTACTCCAAGTGGTATCT-----------------------------------------------------------------------------------------------CATGGCACAAGCTCCCGATCACGCAGATCTTTGAGATYCCTGAATCGATGGACCCGTCAGAAATAYTGGATGACAAATCACATTCTTTCACCAGAACGAGACTAGCCTCTTGGCTGTCAGAGAACCGAGGGGGGCCTGTTCCTAGCGAGAAAGTTATCATAACGGCCTTGTCTAAGCCGCCTGTCAATCCCAGAGAGTTTCTGAAATCTATAGACCTTGGAGGATTACCAGATGAGGACTTGATAATTGGCCTCAAGCCAAAGGAACGGGAGTTGAAGATTGAGGGTCGATTCTTTGCTCTRATGTCATGGAATCTAAGATTGTATTTTGTCATCACCGAAAAGCTCTTGGCCAACTACATCCTGCCGCTCTTTGATGCGCTGACTATGACAGACAACCTGAACAAAGTGTTTAAAAAGTTGATCGACAGGGTCACTGGGCAAGGGCTTTTGGACTATTCAAGGGTCACATATGCATTTCACCTGGACTATGAGAAGTGGAATAATCATCAAAGATTAGAGTCAACAGAGGACGTATTCTCTGTCCTAGACCATGTGTTTGGATTGAARAGRGTGTTTTCYAGAACACACGAGTTTTTTCAGAAGTCCTGGATCTATTATTCGGACAGATCAGACCTCATCGGGTTATGGGAGGATCAAATATACTGTTTGGATATGTCCAACGGCCCCACCTGTTGGAATGGCCAGGACGGCGGGCTAGAGGGCTTACGGCAGAAGGGCTGGAGTCTAGTTAGCTTATTGATGATAGATAGAGAATCTCAAACCAGGAACACAAGAACCAAAATACTAGCTCAAGGAGACAACCAGGTTCTATGTCCGACATATATGTTGTCGCCAGGGCTGTCTCGAGAGGGGCTCCTCTATGAGTTGGAGAGCATATCAAGGAATGCACTTTCGATATATAGGGCCATCGAGGAAGGGGCATCTAAACTAGGACTGATCATCAAAAAAGAAGAGACCATGTGTAGCTATGACTTTCTCATCTATGGGAAAACTCCCTTGTTTCGAGGTAACATATTGGTGCCTGAGTCCAAAAGATGGGCCAGAGTTTCTTGCATCTCTAACG------------------------------------------------------------------ACTCTCAATCTTTGATCAAACCGATGAGGGATTTTCTACTCATGTCAGTACAGGCAGTCTTTCACTACCTG--------------------------------------------------------------------------------------------AGACCCTTCTTTGGGAGGGGTGTCTGGAATGTCCCTCGGAAGGTTCCACATACGTCAATTCTCAGACCCTGTCTCTGAAGGGTTGTCCTTCTGGAGAGAGATTTGGTTAAGCTCCCACGAGTCCTGGATTCACGCGCTGTGTCAAGAAGCTGGGAACMCAGATCTTGGAGAGAGAACCCTCGAGAGCTTCACTCGCCTTCTAGAAGATCCTACCACCTTAAATATCAAAGGAGGGRCCAGTCCTACCATTCTACTCAAGGATGCAATCAGRAAGGCTYTGTATGACGAAGTGGATAAGGTGGAAAATTCAGAGTTTCGAGAGGCAATCCTGTTGTCCAAGACCCATAGAGATAATTTCATCCTCTTTTTAAAATCTGTTGAACCTCTGTTTCCTCGATTTCTCAGTGAGCTCTTCAGCTCATCCTTTTTGGGAATCCCTGAGTCAATCATTGGACTGATACAAAACTCCCGGACAATAAGAAGGCAGTTTAGAAAGAGCCTCTCCAGAACTTTAGAAGAATCCTTCTACAACTCAGAGATCCACGGGATTACTCGGATGACCCAGACCCCTCAAAGGGTTGGGAGGGKGTGGCCGTGCTCGYCAGAGAGGGCAGATCTACTTAGAGAAATCTCTTGGGGAAGAAAGGTGGTAGGCACGACAGTTCCTCACCCTTCTGAGATGTTGGGGTTACTTCCCAAATCCTCCATTTCYTGCACTTGTGGAGCAACAGGAGGAGGCAATCCCAGAGTTTCTGTATCAGTACTCCCATCCTTCGATCAGTCTTTCTTTTCAAGAGGCCCCCTAAAGGGATACCTGGGCTCATCCACATCCATGTCGACCCAGCTATTCCATGCATGGGAAAAAGTCACTAATGTTCATGTGGTGAAAAGGGCCCTATCTTTGAAAGAGTCTATCAACTGGTTCATTACTAGAAATTCCAACTTGGCTCAAACCCTAATTAGGAACATTATGTCTCTGACAGGCCCCGATTTTCCTCTAGAGGAGGCTCCTGTTTTCAAAAGGACAGGGTCAGCCTTGCATAGGTTCAAGTCTGCCAGATACAGCGAAGGGGGGTATTCTTCTGTTTGCCCGAACCTCCTCTCTCACATCTCTGTTAGTACAGACACTATGTCTGATTTGACCCAAGACGGGAAGAACTACGATTTCATGTTCCAGCCATTGATGCTTTATGCGCARACATGGACATCAGAGCTGGTACAGAGAGAYACAAGATTGAGAGACTCTACATTTCRYTGGCACCTYCGGTGCAACAGGTGTGTRAGGCCYATYGAWGATATAACAYTGGAGACTTCTCARATCTTYGAGTTCCCGGATGTGTCAAAAAGGATATCCAGAATGGTTTCTGGGGCTGTGCCTCACTTTCAGAAACTTCCTGATATCCGTCTGAGACCAGGGGATTTTGAATCTCTAAGTGGTAGAGAAAAGTCTCGCCATATAGGGTCGGCTCAGGGGCTCTTATACTCAATCTTAGTGGCAATTCATGATTCAGGATACAATGATGGAACAATCTTCCCTGTCAACATATACGGCAAAGTTTCCCCTAGAGACTATTTGAGAGGGCTAGCAAGAGGAGTCTTGATAGGATCCTCGATCTGCTTCTTGACAAGAATGACAAATATCAATATTAATAGACCTCTTGAATTGATCTCAGGGGTCATCTCATATATCCTCTTGAGGCTAGATAATCATCCCTCTTTGTACATAATGCTCAGAGAACCATCCCTTAGGGGAGAGATATTCTCTATCCCTCAGAAGATCCCTGCTGCTTATCCGMCCACTATGAAAGAGGGCAACAGATCGATCTTGTGTTATCTCCAACATGTGCTGCGCTATGAGCGCGAGGTGATCACGGCGTCTCCTGAGAATGACTGGTTGTGGATCTTCTCAGACTTTAGAAGTACCAAAATGACGTACCTGACCCTCATTACCTACCAGTCTCATCTCCTACTCCAGAGGGTTGAGAGAAACCTGTCGAAGAGTATGAGAACTAACCTGCGACAAATGAGTTCCTTGATGAGGCAGGTGCTGGGTGGACACGGAGAAGATACCTTAGAGTCAGACGACGACATTCAACGATTACTAAAAGACTCTTTGCGAAGAACAAGGTGGGTAGATCAAGAGGTTCGCCATGCTGCTAGAACCATGTCTGGAGATTACAGCCCCAACAAGAAAGTGTCCCGTAAGGCAGGATGCTCAGAATGGGTCTGCTCTGCTCAACAGGTTGCAGTCTCTACCTCAGCAAACCCGGCCCTTGTCTCAGAGCTTGACATAAGGGCCCTCTCCAAGAGGTTTCAGAATCCTTTGATCTCAGGCCTGAGWGTGGTTCAGTGGGCAACTGGCGCCCATTATAAGCTTAAGCCCATTCTGGACGACCTCAATGTTTTCCCATCCCTATGTCTTGTAGTTGGGGACGGATCAGGGGGGATTTCAAGGGCAGTMCTCAACATGTTCCCAGATGCTAAACTTGTGTTCAACAGCCTTTTAGAGGTGAATGATCTGATGGCTTCCGGAACACACCCACTTCCTCCTTCAGCAATCATGAGTGGGGGAGACGACATTGTCTCTAGAGTGATAGATTTTGACTCGATCTGGGAAAAGCCGTCCGACTTGAGAAACTTGGCCACCTGGAGATACTTCCAGTCAGTCCAAAGACAGGTCAACATGTCTTATGACCTCATCATTTGTGATGCAGAAGTTACTGACATTGCATCTATCAACCGGATAACCCTGTTGATGTCTGATTTCGCATTGTCTATAGATGGACCACTCCATTTGGTCTTCAAAACTTATGGGACTATGCTAGTAAATCCAGACTATAAGGCTGTTCAACACCTGTCAAGAGCGTTCCCCTCAGTCACTGGGTTTATAACCCAGGTGACTTCGTCCTTTTCATCTGAGCTATACCTTCGATTCTCCAAAAGAGGGAAGTTTTTTAGAGACGCTGAGTACTTGACCTCTTCYACCCTTCGAGAAATGAGCCTTGTGTTATTCAACTGTAGCAGCCCCAAGAGTGAGATGCAGAGAGCTCGTTCCTTGAACTATCAAGATCTTGTAAGGGGATTCCCTGAAGAAATCATATCAAATCCCTACAATGAGATGATCATAACTCTGATTGACAGTGATGTAGAATCTTTCCTGGTCCACAAGATGGTGGATGACCTTGAGTTACAGAGGGGAACTCTGTCTAAAATGGCTATCATTATAGCCATCATGATAGTTTTCTCCAACAGAGTCTTCAATGTTTCCAAACCCTTGACTGACCCCTTGTTCTATCCACCGTCTGATCCCAAAATCCTGAGGCACTTCAACATATGTTGCAGTACCATGATGTATCTGTCTACCGCTTTAGGTGACGTCCCTAGCTTCGCAAGACTTCAYGACCTGTATAACAGACCTATAACTTATTACTTCAGAAAGCAAGTCATTCGAGGGAATATTTATTTATCTTGGAGTTGGTCAGACGATACTTCAATGTTTAAGAGGGTAGCCTGTAACTCTAGCCTGAGTCTTCCTCTCACTGGATCAGGTTGATTTACAAGATAGTGAAAACTACCAGACTCGTTGGCAGCGCCGAGGACCTATCCAGAGAGGTGGAAAGACACCTTCATGGGTACAAYAGGTGGATCA-------------------------------------------------------------------------------------------------------------------------------------------------------------------------------------------
>04RABN06275
-----------------CAGAGAARAAGCAGACAGCGTCAWTTGCAAAGCAAAAATGTAACACCCCTACAATGGRTGCCGACAAGATTGTATTCAAAGTYAATMATCAGGTGGTYTCYTTGAAGCCWGARATTATTGTRKATCARTATGAWWACAARTAYCCKGCTATCAAAGAYWTGAAGAAGTCCAGCATAACCTTAGAGAAAGCCCCCKKTTTAAACAAAGCATACA-----------------------------------------------------------------------------------------------------------------------------------------------------------------------------------------------------------------------------------------------------------------------GGTCTTCTCTTGAGTCTGTATAGGTTGAGCAAAATATCCGGACAGAACACAGGCAATTACAAGACAAATATCTCTGATCGTATRGAGCAGATTTTTGAGACGGCCCCCTTTGTGAAGATCGTGGAACATCACACTYTGATGACAACTCACAARATGTGTGCYAACTGGAGTACTATACCAAACTTCAGATTCCTGGCAGGGACCTACGACATGTTTTTCTCCCGGATTGAGCATCTGTATTCAGCAATCAGAGTAGGTACGGTAGTCACTGCTTATGAAGACTGCTCGGGGCTGGTATCATTTACTGGGTTTATAAAACAGATAAATCTCACTGCAAGGGAAGCAATACTATATTTCTTCCACAAAAACTTCGAGGAAGAGATAARAAGAATGTTTGAGCCAGGACAAGAGACAGCTGTTCCTCACTCCTATTTCATTCACTTTCGTTCACTGGGCTTG------------------------------------------------------------------------------------------------------------------------------------------------------------------------------------------------------------------------CAAGAATACGAGGCGGCTGAACTGACAAAGACTGACGTGGCATTGGCAGWYSACGGAWCTGTCAACTCTGAYGAYGAGGAYTAYTTCTCYGGKGAAACCAGAAGTCCAGARGCTGTYTATACTCGAATCATGATGAATGGAGGTCGACTMAARAGATCRCATATAMGRAGGTATGTATCAGTCAGTTCCAATCATCAAGCTCGCCCCAATTCATTTGCTGAATTTCTAAACAAGACATATTC-------------------------------------------------------------------AAAAAAACTAACACCCCTCCTTTTGAACCAKTCCCAAGCATGAGCAAGATTTTTGTCAA----------------------------------------------------------------------AACATAGAAGACAATCAGGCTCATCTCCAAGGAGAGCCTATAGAAGTAGATAGTCTGCCCGATGACATGAGACGGCTCCACTTGGATGATGAAAAACCGTCTGGTTTTGACAAGGTGACAAAAGAAGGGGAGAGCAAGTGTCATGAAGACTTTCAGATGGATGAAGGGAGGACCCCAGCCTCTTGTTCCAGTCATACCTGGATAATGTCGGAGTTCAAATAGTCAGGCAAATGAGGTCAGGAGAGAGATTCCTTAAAATATGGTCTCAGACTGTGGAGG-----------------------------------------------------------------------------------------------------------------------------------------------------------CAAACTGCCTCCGGTCCACCTGCCCTAGAATGGTCTGTCACCAACGAAGAAGACGATCTGTCTGTGGAGGCAGAGATAGCTCATCAAATCGCCGAGAGCTTCTCCAAGAAGTACAAATTCCCCTCTCGATCATCAGGGATATTCTTGTATAATTTTGAGCAGTTGAAAATGAACCTTGATGACATAGTCAAGGAATCAAAAAATGTG------------------------------------------------------------------------------------------------------------------------------------------------------------------------------------------------------------------------------------------------------GCTAAAATGAACTTTCTACGTAAGATAGTGAAAAACTGTAGGGATGAGGACACTCAAAAGYCCTCTCCTGTATCAGCCCCTCCGGATGACGATGACCTGTGGCTTCCACCTCCTGAATACGTCCCGCTGAAAGAGCTCACAAGCAAAAAGAACATGAGGAACTTTTGT---------------------TGTAGCCCCAACGGTTACTCGTTCAGGATCTTGCGGCACATTCTGAGATCATTCGACGAGATATACTCTGGGAATCATAGGATGATTGGATTGGTCAAAGTTGTTATTGGACTAGCTTTGTCAGGAGCTCCAGTCCCTGAGGGCATGAACTGGGTATACAAACTGAGGAGAACCCTTATCTTCCAATGGGCTGATTCCAGGGGTCCTCTTGAAGGGGAGGAGTTGGAATACTCACAGGAGATAACTTGGG------------------------------------------------------------------------------------------------------------------------------------------------------------------------------------------------------------------ACCTCTGGAGGAGAGAACACATGGGCTCAACTCCAACCTTCAGGAGCAATAGAACKKKKKKAAAAACATGTTATGGTGCCGTTRAATCGCTGCATTTTATCAGAGTCAACTCAATTACAATTGCACTTTKAAGCCTCTTGGATGTGAAAAAAACTATTAACTATTAACATCCCTCAAAAKGACCTGAGGAAAGATGGTCCCTTGGGCCCTTCTGTTTGTACCTTTTCTGATCTCTTCATTGTGTTTTGGGAAGTTCCCTATCTACACAATA-----------------------------------------------------------------------------------------------------------------ACTAAAAGTGGGATACATCTCTGCCATAAAAGTGAACGGGTTCACTTGTACTGGTGTCGTGACGGAAGCCGAGACCTACACTAACTTYGTWGGTTATGTCACCACCACRTTCAARAGAAARCATTTYCGCCCRATRCCMGATKCATGTASAKCCKCATACAAYTGGAARATGGCMGGYGAYCCYAGGTATGAAGAGTCCCTTCACAACCCATACCCTGATTATCATTGGCTGCGGACAGTAAAAACCACCAG-------------------------------------------------------------------------------------------------------------------------------------------------------------------------------------------------------------------------------------------------------------------TATAAGTCTCTAAAAGGGGCATGCAAATTGAAACTATGTGGAGTTCTTGGACTTAGACTTATGGACGGAACATGGGTTGCGATTCAAACATCTGATGAGGCCAAATGGTGCCCTCCTGATCAGTTAGTGAATATACATGATTTTCGCTCGGATGAGATTGAACATCTTGTTGTGGAAGAGTTAGTAAAGAAAAGAGAAGAGTGTCTAGATGCACTGGAGTCTATCATGACCACCAAGTCCGTAAGTTTCAGACGCCTCAGTCACTTGAGGAAGCTCGTCCCCGGGTTTGGGAAAGCATATACCATATTCAACAAA------------------------------------------------------------------------------------------------------------------------------------------------------------------------------------------------------------------------------------------------------------------------------GAAGCAGAGGATTTTGTTGAGGTTCACCTTCCCGATGTGCACMAACAGMTCTCAGGGGTTGACCTGGGTCTCCCTAACTGGGGAAAATATGTCTTAATAATTGCAGGGGTATTGATGGCCATGATATTGACAAYCTKCTTAMTGACATGTTGTGGAAGAGGKAATCGACCCAAGTCCACACAMCACAGTCTTGGAGGGATAGGGAGGAWGGTGTCATCCACTTCCCAAAGCGGGAAGGTCATATCTTCGTGGGAGTCATATAAAAGYGGGGGTGAGACCAGACTGTGAAGGCCGGTCATCCCTKKKTCCAAACTTCAAGTCCCGAAGATCGCCTCCCCTCGGKGGCTAKKKKKKGGGGGAATCTCTGGGTTCAACAGTCCTCCCTGGACTCCATGCAACAGGGTAGGCTTAAGAGTCATGAGACTTTCATTAATCATCTCCGTTAATCAGACAAGGTCGTGTAGATTCTTAAAATKACAAGAAGTCTTCTAGCAGTTTCAGTGACCAACGGTGCTTTCATCCTCCAGGGATCGATACCAA----------------------------------------------------------------------------------------------------------------------------------------------------------------------------------------------------------------------------------------------------------------GGKAACACTTCTCATCYTSRRRCMYASATCAARATGCTKGATCCAGGAGARGTCTATGATGACCCYRTTGATCCARTYGAGTCRGAGGCTGAGYCYAGAGGSGCCCCCACTGTCCCTAACATCTTGAGRAAYTCTGAYTACAATCTMAATTCCCCYTTRATAGAAGAYCCTGCSRGAYTAATGTTRGARTGGTTGAAAACRGGGAAYAGACCTYAYCGRATGACTCTG--------------------------------------------------------------------------------------------------------------------------------------------------------------------------------------------------------------------------------------------------------------------------------GTCGATTATGATAAGGCATTTGGGAGGTATCTKGCCAACACGTATTCCTCTTAYTTGTTTTTCCATGTAATCACCYTATACATGAATGCCCTRGACTGGGACGARGAAAAAACCATCYTAGCATTATGGAAAG------------------------------------------------------------------------------------------------------------------------------------------------------------------------------------------------------------------------------------------------------------------------------------------------------------------------------------------------------------------------------------------------------------------------------------------------------------------------------------------------------------------------------------------------------------------------------------------------------------------------------------------------------------------------------------------------------------------------------------------------------------------------------------------------------------------------------------------------------------------------------------------------------------------------------------------------------------------------------------------------------------------------------------------------------------------------------------------------------------------------------------------------------------------------------------------------------------------------------------------------------------------------------------------------------------------------------------------------------------------------------------------------CCAGAACTCATGAGTTTTTCCAGAAGGCTTGGATATATTACTCAGATAGATCTGATCTTATAGGATTGTGGGAGGACCAGATATACTGTTTAGACATGTCAAATGGCCCGACGTGCTGGAACGGCCAAGATGGCGGGTTAGAGGGGATACGACAGAAGGGCTGGAGCCTGGTCAGCCTACTGATGATAGATCGAGAGGCTCAGACCAGGAACACAAGAACCAAGATACTAGCCCAGGGAGACAACCAAGTTCTATGTCCGACATACATGTTATCGCCTGGGCTTTCTAGAGAGGGCCTCCTCTACGAGTTGGAGAGTATATCAAGAAACGCACTCTCAATATATCGAGCCATCGAGGAAGGGGCATCTAAACTGGGGCTCATTATAAAGAAGGAGGAAACAATGTGCAGCTATGACTTTCTCATTTATGGAAAAACTCCCTTATTTCGAGGTAACATTCTGGTGCCTGAATCCAAGAGGTGGGCTAGAGTCTCCTGCATCTCTAACGACCAAATAGTCAA---------------------------------------------------------------------------------------------------------------------------------------------------------------------------------------------------------------------------------------------------------------------------------------------------------------------------------------------------------------------------------------------------------------------------------------------------------------------------------------------------CAGAAAGGCTCTGTACGATGAGGTGGAYAAGGTGGAAAACTCAGAGTTYAGAGAGGCAATCYTGTTGTCYAAGACCCATAGAGATAACTTTATACTTTTCTTAAAATCTGTTGAGCCTTTGTTYCCTCGATTTCTYAGTGAACTTTTCAGTTCGTCTTTTCTGGGAATCCCCGAGTCMATCATTGGRCTGATACAAAACTCCCGG---------------------------------------------------------------------------------------------------------------------------TGCTCTTCTGAGAGGGCAGATCTCCTAAGAGAAATCTCGTGGGGGAGAAAGGTGGTTGGTACAACCGTCCCTCACCCCTCTGAGATGTTGGGGTTGCTTCCTAAATCTTCAATCTCCTGTACTTGTGGCGTAACAGGAGGGGGAAATCCTMGARTWTCWGTRTCWGTMCTCCCGTCYTTCGATCAGTCATTTTTTTCACGAGGCCCCCTAAAGGGATACTTAGGCTCRTCCACCTCCATGTCGACCCAGCTATTCCATGCTTGGGAGAAAGTCACTAATGTTCATGTGGTCAAAAGGGCCTTATCATTAAAAGAATCCATAAACTGGTTTATCACAAGAAATTCCAATTTGGCTCAAACTCTAATTAGAAACATTATGTCTCTGACAGGCCCCGATTTCCCTCTAGAAGAGGCTCCTGTCTTCAAAAGAACTGGGTCAGCATTGCATAGGTTCAAATCTGCAAGGTACAGCGAGGGAGGGTATTCCTCTGTCTGCCCCAATCTACTCTCTCATATTTCCGTTAGTACAGACACTATGTCTGATTTAACCCAAGACGRAAAAAATTATGATTTCATGTTTCAGCCCTTG-------------------------------------------------------------------------------------------------TAAGGTCCATCGATGACATCACTCTAGAGACTTCCCAGATCTTTGAATTCCCGGATGTTTCGAAAAGGATATCTAGGATGGTCTCTGGAGCAGTGCCTCACTTTCARAAACTYCCTGATATTCGTCTAAGACCCGGAGACTTTGAGTCTCTAAGTGACAAAGAGAAGTCACGCCACATAGGGTCGGCTCAGGGGCTCTTGTATTCGATCCTGGTTGCGATCCACGACTCTGGGTACAACGATGGAACCATTTTTCCTGTCAACATATATAGCAAGGTCTCCCCGAGAGACTATTTAAGAGGTCTCGCCAGAGGAATCTTAATAGGGTCTTCTATCTGCTTTCTAACAAGAATGACAAACATCAACATCAACAGACCCCTTGAACTAATCTCAGGAGTGATCTCATACATCCTCCTTAGATTAGATAATCACCCATCCTTATACATMATGCTCAG--------------------------------------------------------------------------------------------------------------------------------------------------------------------------------------------------------ACCTGACCCTCATTACYTACCAGTCTCACCTTCTACTTCAGAGGGTTGAGAGAAATTTGTCTAAGAGTATGAGAGCTAACCTGCGACAATTGAGTTCCTTGATGAGGCAGGTGCTGGGGGGGCATGGGGAAGATACYTTAGAGTCAGACGATGATGTTCAGCGACTATTRAAAGACTCTTTGCGAAGGACAAGGTGGGTCGATCAGGAAGTCCGCCATGCAGCTAGAACCATGACAGGGGACTATAGTCCCAACAAGAAAGTGTCCCGCAAGGCAGGAGGCTCAGAATGGGTTTGCTCTGCCCAACAGGTTGCAGTCTCCACCTCAGCTAACCCGGCCCCTATCTC---------------------------------------------------------------------------------------------------------------------------------------------------------------------------------------CCACATGTTTCCAGACGTCAAGCTTGTGTTCAACAGTTTGTTAGAGGTAAATGACCTAATGGCTTCCGGAACACATCCACTGCCTCCTTCAGCAATCGTGAGCGGAGGAGATGACATTGTTTCCAGAGTAATAGATTTTGACTCAATCTGGGAAAAACCGTCCGACCTGAGAAACTTGGCAACCTGGAGATACTTCCAATCAGTCCAAAGACAGGTMAACMTGTCTTATGACCTCATCATTTGTGATGCAGAAGTTACTGACATTGCATCTATCAACCGGATAACCCTGTTAATGTCTGATTTCGCATTGTCTATAGATGGACCACTCCATTTGGTCTTCAAAACTTATGGGACTATGCTAGTAAACCCAGACTATAAGGCTGTTCAACAACTGTCAAGAGCGTTCCCCTCAGTCACTGGGTTTATAACCCAGGTGACTTCGTCCTTTTCA-------------------------------------------------------------------------------------------------------------------------------------------------------------------------------------------------------------------------------------------------------------------------------------------------------------------------------------------------------------------------------------------------------------------------------------------------------------------------------------------------TTCATGACCTGTAYAACAGACMCATAACTTATTAYTTCAGRAARCAAGTCATTCGRGGGMATATTTATCTATCTTGGAGTTGGTCTGAYGACACCYCWGTGTTYAAGAGGGTKGCSTGYAAYTCYAGCTTGAGTCTTCATCTCACTGGATCAGGCTGATCTACAAAATAGTAAAGACCACCAGACTTGTTGGAAGCAT---------------------------------------------------------------------------------------------------------------------------------------------------------------------------------------------------------------------------------------------------
>04RABN06533
-----TAACAACAAAATCAGAGAAGAAGCAGACAGTGTCGTCTACAAAGCAAAAATGTAACACCCCTACAATGGATGCCGACAAGATTGTATTTAAGGTCAATAATCAGGTGGTTTCTCTGAAGCCTGAGATTATTGTAGATCAGTATGAGTACAAGTATCCAGCCATCAAGGACTCGAAGAAGCCCAGTATAACCTTAGGGAAAGCCCCTGACTTGAACAAAGCATACAAGTCAATTTTATCCGGCATGAATGCAGCCAAGCTTGATCCTGATGATGTATGCTCTTATCTGGCGGCTGCAATGCAGTTCTTTGATGGGGCATGTCCTGATGACTGGACCAGCTATGGAATCCTTATTGCACGGAAGGGAGACAAGATCACCCCAGATTCTCTCGTGGACATAAAGCGTACTCATGTAGAAGGGAATTGGGCCCTAACAGGGGGTATGGAGTTGACGAGAGACCCCACCGTCTCGGAGCATGCATCTTTAGTTGGCCTTCTCTTGAGTCTGTATAGGTTGAGCAAAATATCTGGACAGAACACTGGCAATTACAAGACAAACATCGCAGATAGAATAGAGCAGATTTTCGAGACGGCCCCCTTTGTAAAGATCGTAGAACATCATACTCTGATGACAACCCACAAAATGTGTGCTAACTGGAGYACYATACCRAACTTCAGATTYCTRGCMGGRACCTAYGACATGTTYTTCTCCMGGRTTGARCATCTGTATTCAGCAATYAGAGTRGGWACRGTWGTYACKGCTTATGAGGACTGCTCRGGGYTGGTRTCRTTTACWGGGTTYATAAARCARATAAATCTYACTGCAAGRGAAGCRATACTATATTTCTTCCACAARAACTTYGARGAAGAGATAARAAGAATGTTTGAGCCWGGRCARGARACMGCWGTTCCTCAYTCCTATTTCATTCAYTTYCGKTCAYTGGGCTTGAGTGGGAAGTCCCCTTATTCATCAAATGCAGTTGGTCATGTGTTCAATCTCATTCATTTTGTCGGATGCTATATGGGGCAAGTAAGGTCTCTGAACGCAACGGTCATTGCTGSATGYGCYCCKCATGAGATGTCTGTTCTTGGGGGTTATTTGGGGGAGGAGTTTTTTGGAAAAGGGACCTTTGAAAGAAGATTCTTCAGGGACGAGAAAGAACTTCAAGAATATGAAGCAGCTGAATTGACGAAGACTGAGGTGGCCTTGGCAGATGACGGAACAGTCAATTCTGATGATGAGGACTACTTCTCCGGTGAAACTAGGAGCCCAGAAGCAGTTTATACTCGAATCATGATGAATGGAGGCAGACTAAAAAGATCACACATAAGGAGATATGTCTCAGTCAGTTCCAATC--------------------------------------------------------------------------------------------------------------------------------------------------------------------------------------------------------------------------------------------------------------------CAGGCTCATCTCCAAGGAGAACCCATAGAGGTGGACAGTCTCCCTGAAGACATGAGACGGCTTCAATTAGACGATGCAAAACCATCTGGCCCCGGCGAGACGGCAAAAGGAGGGGAAAGCAAGTGTCAGGAAGATTTTCAGATGGATGAGGGGAGGACCCTGTCTTCTTGTTCCAATCATACCTAGACAATGTTGGAGTTCAAATAGTCAGACAAATGAAGTCAGGAGAGAGATTCCTCAAGATATGGTCTCATACCGTAGAGGAGATCATATCCTATGTCACAGTCAACTT-----------------------CAGAAGACAAAGCTACCCAGACTGCAAACCGAGAACTCAAGAAGGAGACAGTGTCTGCTGCTTCTCAGCGAGAAAGTCAATCATCTAAAACCAAAATGGCGGCCCAAACCGCCTCCGGTCCTCCTGCTCTAGAGTGGTCCGCCACCAACGAGGAGGATGACCTATCCGTGGAGGCAGAAATTGCTCATCAGATTGCTGARAGCTTTTCCAAGAAGTACAAATTTCCCTCYCGATCATCAGGGATATTCTTGTATAACTTTGAGCAGTTGAAAATGAACCTTGATGACATAGTTAAAGAGTCAAAAAATGTACCTGGTGTGACCCGCTTAGCCCACGATGGATCCAAACTCCCTCTGAGATGTGTGCTGGGGTGGGTTGCTCTAGCCAATTCCAAAAAATTCCAGCTTTTAGTTGAGCCTGACAAGCTAAATAAAATAATG--------------------------------------------------------------------------------------------------CAAGACGACCTGAACCGTTATGAAAATGAACTTTATACGTAAGATAGTGAAAAACTGTAGGGATGAGGACACTCAAAAGTCCTCTCCTGTATCAGCCCCTCCGGATGACGATGACTTGTGGCTTCCACCTCCTGAATACGTTCCGCTGAAAGAGCTCACAAGCAAGAAGAACATGAGGAACTTTTGT--------------------------------------------------------------------------------------------------------------------------------------------------------------------------------------------------------------------------------------------GGAGGAGTTGGAATACTCTCAGGAAATTACATGGGATGATGATACTGAATTTGTTGGACTGGAAATACGAGTGAGTGCAAGACAATGYCATATCCAGGGCAGGATTTGGTGTATCAATATGAACTCCCGGGCATGTCAGTTGTGGTCYGACATGTCTCTTCAAACACAAAGATCTGATGAGAATAAAGACTCTTCWMTGCTKCTRGAATARTCARAYTAYATCCTRCWASTTTYMTCAMTYRYWTACCTCTGGAGGAGAGAGCACATGGGCTTAACTCCAACCTTTGGGAGCAATAGAACAAAAACAAAAACATGTTATGGTGCCGTTGAATCGCTGCATTTTATCAGAGTCAAATCAATAACTTTTACATTTTGAKGCCTCTTGGATGTGAAAAAAACTATTAACTATTAACATCCCTCAAAAKGATCTAAGGAAGGATGATCCCTCAAGCTCTTCTGTTTGTGCCTCTCCTGATTTCCTCGCTGTGTTTAGGGGAATTCCCTATCTACACGATACCAGAAAAACTTTGGTTGT-------------------------------------------------GGAGGACGAGGGATGCAACAGTCTGTCAGGGTTTTCTTACATGGAACTGAAGGTGGGATACATTTCTTCCATAAAAGTGAATGGGTTCACTTGTACAGGTGTCGTGACAGAAGCTGAGACCTACACCAACTTTGTTGGTTATGTCACCACCACCTTCAAGAGAAAACACTTCCGCCCGATGCCAGATTCATGCAGAGCTGCATACAACTGGAAGATGTCCGGAGATCCTAGATATGAAGAGTCTCTTCACAATCCTTACCCTGATTACCATTGGCTGCGAACCGTAAAAACCACCA----------------------------------------------------------------------------------------------------------------------------------------------------------------------------------------------------------------------------------------------------------------------------------------------------------------------------------------------------------------------------------------------------------------------------------------------------------------------------------------------------------------------------------------------------------------------------------------------------------------------------------------------------------------------------------------------------------------------------------------------------------------------------------------------------------------------------------------------------------------CAAGGACGGTGATGAGGCCGAGGATTTCGTTGAAGTTCACCTGCCCGATGTGCACAAACAGGTCTCAGGGGTTGACCTGGGTCTCCCGAACTGGKGGAAGTATGTAC-ACTGAGTGCAGGGGTCTTGATAGCCTTGATGTTGATAATTCTCCTAATAACATGTTGTAGAAAGGTCAATCGACCAGAACCTACGCAACGTAGTCTCGAAGGGAAAGAGAGGAAAGTATCGGTCACTTCTCAAAGCGGGAAGGTCATATCYTCATGGGAGTCATATAAAAGWGGAGGTGAGACCAGACTGTGARGGCCGKTCAKCCYTTKKTGAAGACKTCAAGTCCYKAAGATARCCTCCTCTCGGTGGSTAGGTTTGGGGGGAAYCTCTGGRTYYAAYAGTCCTCCTTGRACTCCATCCRACMGGGTAGRYTYAAGAGTCATGAGACTTTCATYAATCATCTCAGTTRATCAGACAWGRTCGTATAGATTCTCATAATKACGGGGTATCTTCTAGCAGTTTCAGTGACCAACGGTGCTTTCATTCTCCAGGAACTGATACCAA-------------------------------------------------------------------------------------------------------------------------------------------------------------------------------------------------------------------------------------------------------------------------TCTCATCSTSAGAMCYASATCAAGATGCTWGAYMCRGGAGARGTCTATGATGACCCCRTTGATCCAATYGAGTCAGAGGCTGAGCCYAGAGGRGCMCMCACTGTCCCYAACATCTTGAGRAACTCTGAYTACAATCTYAATTCYCCYTTRATAGAAGACCCTGCSAGACTAATGTTRGARTGGYTGAMAACRGGRAATAGACCTCTCCGGATGACTCTGACAGACAATTGCTCTAGATCTTACAAAGTATTGAAGGATTACTTCAAGAAAATCGATATAGGATCTCTTAAAGTAGGTGGAGCTGCAGCACAATCGATGATCTCCCTTGGCTGTACGGTGCCCACTCTGAATCAAACAGGAGCCGGAAGTGTATAACCGACTTGACTCAGTTCTATTCCAAGTCTTCCCCCATCGAAAAGCTGTTAAATTGCACACTCGGAAATAGAGGGCTGAGAATCCCCCCAGAGGGGGTCCTAAGTTGTCTTGAAAGGGTCGATTATGACAAAGCATTTGGGAGGTA--------------------------------------------------------------TAGACTGGGACGAGGAGAAAACCATTCTCGCATTGTGGAAAGATTTAACCTCAGTGGATACAGGAAAGGACTTGGTCAAGTTCAAAGATCAAATATGGGGACTGCTGATTGTAACTAAGGACTTCGTTTTCTCTCAGAGTTCTAACTGTCTTTTTGACRGAAACTATACACTTATGTTAAAAKMTCTTTTCTTGTCTCGCTTCAMCTCTTTAATGATTTTGCTTTCTCCCCCTGAACCTCGGTATTCAGATGACTTAATATCTCAACTGTGCCAGCTATACATCGCTGGAGATCAGGTCTTGTCCATGWGTGGGAACTCTGGTTATGAAGTCATCAAAGTATTGGAGCCATACGTTGTGAACAGCCTAGTCCATAGGGCAGAGAAATTTAGGCCTCTCATTCATTCCCTAGGAGACTTCCCTGTATTTATAAGAGATAAGGTGGGTCAACTTGAAGGAACATTTGGTCCTAGTGCAAAGAGGTTCTTCAAGGCTCTAGATCAATTCGACAATATACACGACTTAGTCTTTGTATACGGCTGTTACAGGCATTGGGGGCATCCTTATATAGATTATAGAAAGGGCTTGTCGAAGCTATATGATCAAGTCCACATCAAGAAGGTGATAGATAARTCCTACCAGGAGTGTTTAGCAAGTGACCTGGCCAGAAGAATCCTCAGATGGGGATTTGATAAGTACTCCAAGTGGTATCTAGACTCGAGATTCCTTGCCCGAGACCACCCCTTGACTCCTTATATMAAAACCCAGACATGGCCACCCAAACACATAGTAGACTTGGTGGGGGATACATGGCACAAGCTCCCGATCACTCAGATCTTTGAGATTCCTGAATCAATGGACCCGTCAGAAATACTGGATGAC-----------------------------------------------------------------------------------------------------------------------------------------------------------------------------------------------------------------------------------------------------------------------------------------------------------------------------------------------------------------------------------------------------------------------------------------------------------------------------------------------------------------------------------------------------------------------------------------------------------------------------------------------------------------------------------------------------------------------------------------------------------------------------------------------------------------------------------------------------------------------------------------------------------------------------------------------------------------------------------------------------------------------AAGGGCTAGGGTCTCTTGTATCTCCAACGACCAGATAGTCAACCTTGCCAATATAATGTCGACWGTRTCYACCAATGCATTGACWGTGGCACAACACTCTCASTCTTTGATCAARCCGATGAGRGACTTCCTGCTCATGTCWGTACARGCMGTCTTTCAYTACYTKYTRTTYAGCCCCATCTTRAAGGGCAGAGTTTACAAGATYYTGAGTGCYGMRGGGGASARYTTTCTYCTAGCWATGTCKAGRATAATCTATTTAGACCCCTCCTTGGGGGGAGTATCTGGGATGTCTCTTGGAAGGTTCCACATACGTCAGTTCTCAGATCCTGTCTCTGAAGGGTTGTCTTTCTGGAGAGAGATTTGGCTAAGTTCCAGTGAATCCTGGATTCATGCTCTGTGTCAAGAAGCGGGAAACCCAGATCTGGGAGAGAGAACCCTAGAGAGCTTCACTCGCTTGCTCGAGGATCCCACTACCCTGAATATTAAAGGAGGGGCCAGTCCTACCATTCTTCTCAAAGATGCAATCAGRAAGGCYCTGTAYGACGAGGTRGACAAGGTGGAAAAYTCAGAGTTYMGAGAGGCAATCCTGTTGTCCAAGACCCATAGRGATAACTTYATACTYTTCTTAAAATCTGTTGAGCCYYTGTTYCCTCGATTYCTMAGTGARCTYTTYAGTTCRTCYTTTYTGGGRATCCCCGAGTCAATCATTGGRCTGATACAAAACTCCCGGA------------------------------------------------------------------------------------------------------------------------------------------------------------------------GAAAGGTGGTAGGCACGACAGTCCCTCACCCTTCTGAGATGTTGGGGTTACTTCCCAAGTCTTCCATTTCCTGTCCTTGTGGAACAACAGGAGGAGGTAACCCTAGAGTYTCKGTRTCMGTMCTCCCGTCYTTCGATCAGTCATTYTTYTCACGAGGCCCCCTAAARGGRTACTTRGGCTCRTYCACCTCCATGTCRACCCAGCTATTCCATGCMTGGGARAAAGTCACTAATGTTCATGTGGTGAAAAGGGCTCTATCGTTAAAGGAATCTATAAACTGGTTCATCAATAGAAATTCCAATTTGGCTCAGACTCTAATTAGGAATATCRTGTCYYTGACAGGCCCWGAYTTTCCTTTRGAAGAGGCCCCTGTYTTCAARAGGACAGGRTCMGCCCTGCATAGGTTCAAGTCWGCYAGATACAGYGAAGGRGGGTAYTCTTCTGTYTGYCCAAATCTCCTCTCTCACATCTCTGTAAGCACAGACACAATGTCTGACTTGACTCATGATGGGAGAAACTATGACTTTATGTTCCAACCATTGATGCTTTATGCGCAAACATGGAC-------------------------------------------------------------------------------------------------------------------------------------------------------------------------------------------CCTGATATYCGYCTRARRCCWGGGGACTTTGAATCTCTAAGTGGTAGAGAAAAGTCTCGCCATATAGGGTCGGCTCAAGGGCTCTTGTATTCAATCTTAGTGGCAATTCATGACTCAGGGTACAATGATGGAACAATATTCCCTGTCAACATATACGGCAAAGTTTCCCCTAGAGACTATTTGAGAGGGCTAGCAAGAGGAGTCTTGATAGGATCCTCGATTTGCTTCTTGACAAGAATGACAAATATCAACATTAATAGACCTCTTGAACTGATCTCAGGAGTGATCTCATACATCCTCTTGAGACTGGACAATCACCCATCTCTGTACATAATGCTCAGAGAACCRTCYCTTAGRGGAGAKATATTYTCYATCCCTCAGAARATYCCYGCTGCTTAYCCRACCACTATGAAAGAGGGCAAYAGATCRATCTTGTGTTAYCTMCARCAYGTGCTRCGCTATGAGCGSGAGGTRATCACGGCGTCYCCKGAGAATGAYTGGYTRTGGATCTTYTCAGACTTTAGAAGTRCCAAAATGACGTACCTGRCCCTCATTACTTATC----------------------------------------------------------------------------------------------------------------------------------------------------------------------------------------------------------------------------------------------------------------------------------------------------------------------------------------------------------------------------------------------------------------------------------------------------------------------------------------------------------------------AGTCTCCAACATGTTTCCAGACGCTAAGCTTGTGTTTAACAGCTTGTTAGAGGTGAATGACCTAATGGCTTCCGGAACACATCCGTTGCCTCCTTCAGCAATCATGAGCGGAGGAGACGACATTGTTTCCAGAGTAATAGATTTTGATTCAATCTGGGAAAAACCGTCAGACCTGAGAAACTTGACAACCTGGAAATACTTCCAGTCAGTCCAAAAACAGGTMAACATGTCTTATGACCTCATTATTTGTGATGCRGAAGTTACYGAYMTTGCATCCATCAACAGGATAACCCTGTTGATGTCTGATTTCGCATTGTCTATAGATGGACCACTTTATTTGGTCTTTAAGACTTACGGGACTATGYTAGTAAACCCAGACTAYAAAGCTATTCAACAYTTGTCTAGAGCGTTCCCTTCAGTCACAGGGTTCATAACCCAAGTAACATCGTCCTTCTCATCTGAGCTATMCCTCCGATTCTCCAAACGAGGGAAGTTTTTCAGGGATGCCGAGTACTTGACCTCTTCYACCCTTCGAGAGATGAGCCTTGTGTTATTCAATTGTAGCAGCCCTAAAAGTGAGATGCAGAGGGCTCGCTCCTTAAA----------------------------------------------------------------------------GACAGTGATGTAGCATCTTTTTTAGTCCACAAGACGGTGGATGATCTTGAGTTACAGAGGCGAATTCTGTCTTATGTGGTTATCATTATAGCCATCATGATAGTTTTTTCCAACCCAGTCTTCTACGTTTCTAAACCCTTGACTGACCCATTGTTCTATCCGCCGTCTGATCCCAAAATYCTGAKGCAYTTCAACATWTGTTGCAGTACTATGATGTATCTATCTACCGCKTTAGGCGAYGTCCCYAGCTTT---------CATGACCTGTATAAYAGACCTRTAACTTATTACTTCARAAAGCAAGTCATTCGAGGGAATATTTATCTTTCTTGGAGTTGGTCYGATGAGACCTCRGTGTTCAAAAGRGTRGCCTGTAAYTCYAGCYTGAGTCTTCATCTCACTGGATCAGGTTGATTTACAAGATAGTGAAAACCACTAGACTGGTTGGAAGCATTGAGGACCTATCGGGAGAGATAGAAAGACACCTTCATGGGTACAACAGGTGGATC--------------------------------------------------------------------------------------------------------------------------------------------------------------------------------------------
>06RABL01137
-----TAACAACAAAATCAGAGAAGAAGCAGACAGTGTCGTCTACAAAGCAAAAATGTAACACCCCTACAATGGATGCCGACAAGATTGTATTTAAGGTCAATAATCAGGTGGTTTCTCTGAAGCCTGAGATTATTGTAGATCAGTATGAGTACAAGTATCCAGCCATCAAGGACTCGAAGAAGCCCAGTATAACCTTAGGAAAAGCCCCTGACTTGAACAAAGCATACAAGTCAATTTTATCCGGCATGAATGCAGCCAAGCTTGATCCTGATGATGTATGCTCTTATCTGGCGGCTGCAATGCAGTTTTTTGAGGGAGCATGTCCTGATGATTGGACCAGCTATGGAATCCTGATTGCACGGAAGGGAGACAAGATCACCCCAAATTCTCTTGTGGACATAAAACGTACTCATGTAGAAGGAAATTGGGCTCTAACAGGGGGTATGGAGTTGACGAGAGACCCCACCATCTCAGAGCATGCATCTTTAGTTGGCCTTCTCTTGAGTCTGTATAGGTTGAGTAAAATATCTGGACAGAACACCGGCAATTACAAGACAAACATTGCAGATAGAATAGAGCAGATCTTCGAGACGGCCCCCTTTGTAAAGATCGTAGAACATCATACTCTGATGACAACCCACAAAATGTGTGCTAACTGGAGTACCATACCGAACTTCAGATTCCTAGCCGGAACCTACGACATGTTTTTCTCCAGGATTGAACATCTGTATTCGGCAATTAGAGTGGGAACAGTTGTTACGGCTTATGAGGACTGCTCAGGGTTGGTGTCTTTTACAGGGTTTATAAAGCAAATAAATCTTACTGCAAGAGAAGCAATACTATATTTCTTCCACAAGAACTTTGAGGAAGAGATAAGAAGAATGTTTGAGCCTGGGCAGGAAACCGCAGTTCCTCATTCCTRCTTCATTCATTTCCGTTCGTTGGG-----------------------------------------------------------------------------------------------TGAATGCAACGGTTATTGCCACATGTGCCCCGCATGAGATGTCTGTTCTCGGGGGTTATTTGGGGGAGGAGTTTTTTGGAAAAGGGACCTTTGAAAGAAGATTCTTCAGGGACGAGAAAGAACTTCAAGAATATGAAGCAGCTGAATTAACGAAGACTGAGGTAGCCTTGGCAGATGATGGAACAGTCAATTCTGATGATGAGGACTACTTCTCCGGTGAAACTAGGAGCCCAGAAGCAGTTTATACTCGAATCATGATGAATGGAGGCAGACTAAAAAGATCACACATAAGGAGATATGTCTCCGTTAGTTCCAATCATCAAGCTCGCCCCAATTCATTCGCTGAGTTTCTAAACAAGACATACTCGAGTGATT-----------------------------------------------------------------------------------------------------------------------------------------------------------------------------------------------------------CAGGCTCATCTCCAAGGAGAACCCATAGAGGTGGACAGTCTCCCTGAAGACATGAGACGGCTTCAATTAGACGATGCAAAACCATCTGGCCCCGGCGAGATGGCCAAAGGAGGGGAAAGCAAGAATCAGGAAGATTTTCAGATGGATGAGGGGAGGACCCCCTCTTCTTGTTCCAGTCATACCTAGACAATGTTGGAGTTCAAATAGTCAGACAAATGAGGTCAGGAGAGAGATTCCTCAAGATATGGSCCCAGACCGTAGAGGAGATCATATCCTATGTCACGGTCAACCG------------------------------------------------------AGAACTCAAGAAGGAGACAGTGTCTGCCCCTTCTCAGCGAGAAAGTCAATCATCTAAAACCAAAATGGCGGCCCAAACCGCCTCCGGTCCTCCTGCTCTGGAGTGGTCCGCCGCCAACGAGGAGGATGACCTATCTGTGGAGGCTGAAATTGCTCATCAGATTGCTGAGAGCTTTTCCAAGAAGTACAAATTTCCCTCYCGATCATCAGGGATATTCTTGTATAACKTTGAGCAGTTGAAAAT--------------------------------------------------------------------------------------------------------------------------------------------------------------------------------------------------------------------------------------------------------------------------------------------GAAAAATGAAATTTATACGCAAGAKAGTGAAAAAMTGTAGGGRTGAGGMCACYCARAAGMCWTCTCCTGTGTCRGCYMCTCCRKATGACGATGAYCTRTGGCTTCCYCCTCCKGAATATGKCCCRCTGAAAGAACTCACARGMAAGAAGAA--------------------------------------------------------------------------------------------------------------------GAATGATCGGGTTAGTCAAAGTTGTTGTTGGACTGGCATTGTCGGGGGCCCCAGTCCCTGAGGGCATGAACTGGGTGTACAAATTGAGGCGAACTCTTGTCTTCCAATGGGCTGACTCCAGGGGCCCGCTAGAGGGGGAGGAGTTGGAATACTCTCAGGAAATTACATGGGATGATGATACTGAATTTGTCGGACTGGAAATACGAGTGAGTGCAAGACAATGCCATATCCAGGGCAGGATCTGGTGTATCAATATGAACTCTCGGGCTTGTCAGTTGTGGTCTGACATGTCTCTTCAAACACAAAGATCTGATGAGAATAAAGACTCTTCAATGCTGCTGGAATAGTCAAATTACATCCTACWACTTTCCTCAATCATTTACCTCTGGAGGAGAGAGCACATGGGCTTAACTCCAATCTTCGGGAGCAATAGAACAAAAACAAAAACATGTTATGGTGCC-------------------------------------------------------------------------------------------------------------------------------------------------------------------------------------------------------------------------------------------------------------------GGAGGACGAGGGATGCAACAGTCTGTCAGGGTTTTCTTACATGGAACTGAAGGTGGGATACATCTCTTCCATAAAAGTGAATGGGTTCACTTGTACAGGTGTTGTGACAGAAGCTGAGACCTACACCAACTTTGTTGGTTATGTCACCACCACCTTCAAGAGAAAACACTTCCGCCCGATGCCAGATGCATGCAGAGCTGCATACAATTGGAAGATGTCCGGAGATCCTAGATATGAAGAGTCTCTTCACAATCCTTACCCTGATTACCATTGGCTACGAACAGTAAAAACCACCA----------------------------------------------------------------------------------------------------------------------------------------------------------------------------------------------------------------------------------------------------------------------------------------------------------------------------------------------------------------------------------------------------------------------------------------------------------------------------------------------------------------------------------------------------------------------------------------------------------------------------------------------------------------------------------------------------------------------------------------------------------------------------------------------------------------------------------------------------------------CAAGGACGGTGATGAGGCGGAGGACTTTGTCGAAGTTCACCTTCCGGACGTCCAAGAACAGGTCTCAGGGGTTGACCTCGGTCTCCCAAACTGGGGGAAGTATGTGCTTATGAGTGCAGGTGCTCTGATAACCCTACTGATGACAATCTTCTTAATGACATGTTGCAGAAGAG-----------------------------------------------------------------------------------------------------------------------TCACTGTGAAGGCCGGTCATCKCTKKKTCCAAACTTCAAKKCCCGAAGATCGCCTCCCCTCGGKGGCTKKKKKKKGGGGGAATCTCTGGGTTCAACAGTCCTCCCTGGACGCCATGCAACAGGGTAGGCTTAAGAGTCACGAGACTTTCATTAATCATCTCCGTTAATCAGACAAGGTCGTGTAGATTCTKTTAAATACAAGAAGTCCTCGAGCAGTTTCAGTGACCAATGGTGCTTTCATCCTCCAGGGA---------------------------------------------------------------------------------------------------------------------AATTGAGGAAGGCGATTTGCCTCCGATGAAGGACATAAGCAATAGCTCACAATCATCTTGCATCATAACAAAGTATGTATGATTATAAAKGGGCTGGATCATCTACGCTTTTCAGTCAAGKAAAAAAACTTTGGACCAAGAGAGCAATTGGCAACACTTCTCATCCTGAGACCYRCATCAARATGCTAGATCCAGGAGARGTCTATGATGAYCCCATTGATCCARTYGAGTCAGARGCTGARCCYAGAGGAGCCCCCACTGTCCCCAACATCYTGAGRAACTCTGACTAYAAYCTCAACTCCCCTYTGATAGARGAYYCTGCSARACTAATGTTAGAATGGTTRAAAACAGGGAAYMGACCTTATCGGATGACTCTG--------------------------------------------------------------------------------------------------------------------GGTGCCCATTCTGAATCGAACAGGAGCCGGAAGTGTATAACCGACTTGGCTCAGTTCTATTCCAGGTCTTCCCCCATAGAAAAGCTGTTAAATTGCACACTCGGAAATAGAGGGCTGAGAATCCCCCCAGAGGGGGTCCTAAGTTGTCTTGAAAGGGTCGATTACGACAAAGCATTTGGGAGGTATCTGGCCAACATATATTCCTCTTATTTATTCTTTCACGTGATCACCCTTTACATGAACGCCTTGGACTGGGATGAGGAGAAGACCATCCTGGCACTATGGAAAG-----------------------------------------------------------------------------------------------------------------------------------------------------------------------------------------------------------------------------------------------------------------------------GGGAACTCTGGTTATGAAGTCATCAAAGTATTGGAGCCATACGTTGTGAATAGCCTAGTCCATAGGGCAGAAAAATTTAGGCCTCTCATTCATTCCCTAGGAGACTTCCCTGTATTTATAAGAGATAAGGTGGGTCAACTTGAAGGAACATTCGGTCCTAGTGCAAAGCGGTTCTTCAAGGCTCTAGATCAATTCGACAATATACACGACTTAGTCTTTGTATACGGCTGTTACAGGCATTGGGGGCATCCTTATATAGATTATAGAAAGGGCTTGTCGAAGCTATATGATCAGGTCCACATCAAGG---------------------------------------------------------------------------------------------------------------------------------------------------------------------------------------------------------------------------------------------------------------------------------------------------------------------------------------------------------------------------------------------------------------------------------------------------------------------------------------AAGGTCGGTTTTTCGCCCTGATGTCCTGGAATCTGAGGTTGTMTTTTGTCATCACMGAGAAGCTCCTAGCCAATTATATCTTGCCACTTTTTGACGCACTGACTATGACAGACAACTTGAACAAGGTGTTTAAAAAGCTGATCGACAGAGTCACCGGACAAGGGCTTCTAGACTACTCAAGGGTTACATACGCTTTTCACCTGGACTATGAGAAGTGGAACAACCATCAGAGGCTGGAATCAACAGAGGATGTATTTTCTGTACTTGATCAGGTGTTTGGATTAAAGAGGGTGTTCTCCAGAACTCATGAGTTTTTTCAGARGTCCTGGATCTATTACTCAGACAGATCAGACCTCATCGGGTTATGGGAGGATCAAATATACTGTTTGGACATGTCTAACGGCCCGACATGCTGGAACGGCCAAGATGGCGGGCTAGAGGGTCTGCGACAGAAAGGCTGGAGTCTGGTCAGCTTATTGATGATAGACCGTGAATCCCAGACCAGAAACACGAGAACTAAGATACTAGCYCARGGRGACAACCARGTTCTATGTCCGACATATATGCTATCACCTGGGCTGTCTCAAGAGGGGCTCCTCTATGAGTTAGAGAGCATATCAAGGAATGCTCTTTCAATATACCGGGCTATCGAGGAAGGAGCATCTAAACTTGGGCTGATCATCAAAAAAGAAGAGACCATGTGTAGTTATGACTTTCTCATCTATGGGAAGACTCCCTTGTTTCGAGGCAACATATTAGKGCCTGAATCCAAAAGATGGGCCAGAGTCTCTTGCT-------------------------------------------------------------------------------------------------------------------------------------------------GTTGTTTAGCCCCATCTTGAAAGGTAGAGTTTACAAGATTCTGAGTGCCGAGGGGGACAATTTTCTTCTAGCTATGTCTAGAATAATCTATTTAGACCCCTCCTTGGGGGGAGTGTCTGGGATGTCTCTTGGAAGGTTCCACATACGTCAGTTCTCAGATCCTGTCTCTGAAGGGTTGTCTTTCTGGAGAGAGATTTGGCTAAGTTCCAATGAATCCTGGATTCATGCTTTGTGTCAAGAAGCGGGGAACCCAGATCTCGGAGAGAGAACCCTAGAGAGTTTCACTCGCTTGCTCGAGGATCCCACTACCCTGAATATTAAAGGAGGGGCCAGTCCTACCATTCTTCTCAAAGATGCAATCAGAAAGGCCCTGTACGACGAGGTRGACAAGGTGGARAACTCAGAGTTYAGRGARGCAATCYTSTTGTCYAAGACCCATAGRGAYAAYTTTATACTTTTCTTRAARTCTGTKGAGCCTTTGTTTCCYCGATTTCTYAGTGAACTYTTCAGTTCGTCTTTYYTGGGRATYMCYGAGTCCATCATTGGRCTGATACAAAACTCCKKG------------------------------------------------------------------------------------------------------------------------------------------------------------------------------------------------------------------------------------------------------------------------------CCTAGAGTTTCTGTATCMGTACTCCCGTCYTTYGATCAGTCATTTTTYTCACGAGGTCCCCTAAAGGGATACTTRGGCTCGTCCACCTCCATGTCAACCCAGCTATTCCATGCATGGGAAAAAGTCACTAATGTYCATGTGGTSAARAGGGCYYTATCRYTRAAAGAATCYATAAACTGGWTYATYAMWAGAAATTCCAAYTTGGCTCAAACTCTAATTAGRAACATTATGTCTCTGACAGGCCCYGATTTCCCTCTAGARGAGGCYCCTGTYTTCAAAAGAACTGGGTCAGCMTTGCATAGGTTCAARTCTGCMAGRTACAGCGAGGGAGGGTATTCYTCTGTYTGCCCSAAYCTMCTYTCTCATATWTCYGTTAGTMCAGACACTATGTCTKATTTRACCCAAGACGGRAARAATTAYGATTTCATGTTYCAGCCRTTRATGCTTTATGCACAGACATGGACATCAGAGCTGGTACAAAGAGACACAAGGCTRAGAGATTCTACGTTTCATTGGYAMCTGCGGTGCAACAGGTGTGTAAGGCCCATTGATGATATAACACTGGAGACTTCTCAGATATTTGAGTTCCCGGATGTGTCAAAAAGGATATCCAGAATGGTTTCTGKRGMWGTGCCTCACTTTCAGAARCTTCCTGAYATYCGTYTSARACCRGGTGACTTTGAATCTCTAAGTGGGAGGGAGAAGTCGCGCCATATAGGGTCGGCCCAAGGGCTCTTGTATTCAATCTTGGTTGCGATTCATGACTCTGGGTATAATGACGGAACCATATTCCCTGTCAACATATATAGCAAGGTCTCCCCTAGAGACTATTTGAGGGGGCTTGCGAGAGGAGTCTTGATAGGRTCTTCGATTTGCTTYTTGACAAGAATGACAAACATTAACATCAATAGACCTCTTGAACTGATCTCAGGAGTGATTTCATACATCCTCTTAAGACTGGACAATCACCCATCTCTGTACATAATGCTCAGAGAGCCGTCTCTTAGGGGGGAGATATTCTCTATTCCCCAAAAAGTCCCTGCTGCTTACCCGACCACGATGAAGGAAGGCAACAGATCTATTCTGTGCTACCTCCAACAYGTGTTGCGCTACGAACGAGAGGCAATCACAGCATCTCCGGAGAATGACTGGTTGTGGATCTTCTCGGACTTTAGAAGCTCCAAAATGACATATCTGACTCTCATCACCTACCAGTCTCATCTTCTACTTC---------------------------------------------------------------------------------------------------------------------------------------------------------------------------------------------------------------------------------------------------CAGAATGGGTCTGCTCTGCTCAACAGGTTGCGGTTTCAACCTCAGCTAACCCAGCCCCTGTCTCTGAGCTGGACATCAGGGCCCTCTCCAAGAGACTTCAGAATCCGTTGATCTCGGGCCTGAGAGTGGTTCAGTGGGCAACAGGGGCTCATTATAAGCTCAAACCGATTTTGGATGATCTCAATGTCTTCCCATCCCTATGTCTGGTGGTCGGGGATGGATCAGGGGGGATATCAAGRGCAGTACTCAACATGTTCCCGGATGCCAGACTTGTATTCAACAGCTTATTAGAAGTAAATGACCTGATGGCGTCAGGAACACATCCATTGCCCCCCTCAGCAATCATGAGTGGAGGAGATGACATCACATCCAGGGTGATTGACTTTGACTCCATCTGGGAAAAACCTTCTGACCTGAGGAATTTGACCACCTGGAAATACTTCCAGTCAGTCCAARAACARGTCAACATGTCTTATGACCTCATYATYTGTGATGCRGARGWYACTGACATTGCATCWRTMAAYCGRATMACCCTGYTRATGTCTGAYTTYGCATTRTCTATAGATGGMCCMCTKTRTYTGGTYTTCAAAACTTACGGGACYATGCTRKTAMACCCGGACTATAAGGCYATYCAACAYCTGTCAARRGCGTTCCCCTCAGTCACAGGGTKTATAAMYCARGTAACYTCGTCCTTTTCATCCGAGCTATCCCTCCGATTCTCCAAACGAGGGAAGTTTTTCAGAGATGCCGAGTA----------------------------------------TTCAACTGTAGCAGCCCCAAGAGTGAGATGCAGAGAGCCCGCTCTCTAAACTACCAAGATCTTGTGAGAGGATTTCCAGACGAGATAATATCCAATCCTTACAACGAAATGATCATAACTCTGATTGAYAGYGATGTAGARTCTTTCCTAGTCCACAAAATGGTGGATGATCTCGAGTTACAGAGGGGAACTCTGTCTAAAGTGGCTATCATTATAGCCATTATGATAGTTTTCTCCAATAGAGTCTTTAACGTTTCAAAACCTTTAACTGACCCCTTGTTCTATCCTCCGTCTGATCCTAAAATCCTGAGGCACTTCAACATMTGTTGYAGTACTATGATGTATCTRTCTACYGCTTTAGGCGATGTCCCYAGCTTCGCACGACTTCATGACCTGTATAACAGACCTATAACTTATTACTTCAGAAAGCAAGTCATCCGGGGGAATGTTTATCTGTCCTGGAGTTGGTCCGATGACACTTCAGTATTTAAGAGGGTGGCCTGCAATTCTAGCTTGAGTCTTCATCTCACTGGATTAGGCTGATTTACAAAATAGTAAAGACAACTAGACTTGTCGGAAGCATAGAAGACCTGTCCGGGGAGGTGGAAAGGCACCTTCAAGGGTACAACAGGTGGATCA-------------------------------------------------------------------------------------------------------------------------------------------------------------------------------------------
>06RABN00035
-----------------CAGAGAAGAAGYAGACAGYGTCRTYTRCAAAGCMAAAATGTAACACCCCTACAATGGATGCCGACAAGATTGTATTYAARGTCAAYAAYMAGGTGGTYTCTCTRAAGCCTGAAATTATYGTRGAYCARTRTGARYAYAARTMYCCGGCTATCAAAGAYTYGAAGAMGCCMAGTATAACCTTAGGAARRGCCCCKGACTTRAACAARGCATACAAGTCRRTYTTATCCGGCATGARTGCAGCCAAGCTTGA----------------------------------------------------------------------------------------------------------------------------------------------ACTGATGTGGAAGGGAGTTGGGCTCTAACAGGGGGTATGGAGTTGACAAGAGATCCCACTGTTCCAGAGCATGCATCCTTGGTCGGTCTTCTCTTGAGTCTGTATAGGTTGAGCAAAATATCAGGACAAAACACTGGCAATTACAAGACAAACATTGCAGACAGAATAGAGCAAATTTTCGAGACAGCCCCTTTTGTCAAGATTGTAGAGCATCATACTTTGATGACAACCCACAAAATGTGTGCTAACTGGAGTACTATACCAAACTTCAGATTCCTGGCAGGGACCTACGMCATGTTTTTCTCCCGGATTGAGCATCTGTATTCAGCAATCAGAGYAGGTACGGTAGTCACTGCTTATGAGGACTGCTCGGGGCTGGTATCATTTACCGGGTTCATAAAACAGATAAATCTCACTGCAAGGGAAGCAATACTATATTTCTTCCACAAAAACTTCGAGGAARAGATAAGAAGAATGTTTGAGCCAGGACAAGAGACAGCTGTTCCTCACTCCTATTTCATTCACTTTCGTTCACTGGGCTTGAGTGGGAAGTKCCCTTATTCATCAAATGCAGTTGGTCATGTGTTCAATCTCATCCACTTTGTCGGATGCTATATGGGACAAGTGAGATCTCTGAATGCAACGGTCATTGCTGCATGTGCTCCTCATGAGATGTCTGTTTTAGGAGGCTATTTGGGGGAGGAGTTTTTTGGGAAGGGAACGTTTGAGAGGAGATTCTTCAGAGATGAGAAAGAACTTCAAGAATATGARGCRGCTGAACTRACMAAGACWGAMKTRGCWYTGGCAGATGAYGGAACSGTCAACTCTGATGAYGAGGACTACTTCTCMRGTGARACCAGRAGTCCTGARGCKGTTTAYACYCGAATCATGATGAATGGAGGTCGRYTRAAAAGATCRCAYATAMGGAGATATGTCTCKKTT---------------------------------------------------------------------------------------------------------------------------------------------------------------------------------------------------------------------------------------------------------------------------------------------------------------------------------------------------------------------------GGGGAGATGGCCAGAGCAGGGRAARGCAAGTG-CGGGAAGASTTTCTGATGGRTGMAGGGGGGATCCTAGCCKCCTCTKCCAGTCATACCTGGACAATGTTGGAGTACAGATAGTCAGACAAATGAGGTCAGGGGAGAGATTCCTCAAGATATGGTCACAAACCGTGGAGGAAATCATATCTTATGTCACAGTCAACTTTCCCAACCCCCCAGGGATGTKGTCCAA--------------------------------------------------------------------------------------------------------------------------------------------------------------------------------------------------------------------------------------------------------------------------------------------------------------------------------------------------------------------------------------------------------------------------------------------------------------------------------------------------------------------------------------------------------------------------------------------------------------------------------------------------------------------------------------------------------------------------------------------------------------------------------ATGGTTATTCGTTTAGGAYCKTGCGGCAYATTYTGAGATCATTCGACGAAATCTATTCTGGGAATCAGAGAATGATTGGATTGGTTAAAGTGGTCGTTGGATTGGCGTTGTCAGGAGCCCCAGTCCCGGAGGGTATGAACTGGGTATACAAGTTGAGGAGAACCCTTATCTTCCAGTGGGCTGAATCTAGAGGCCCTCTTGAAGGGGAGGAGTTAGAATACTCCCAGGAGATCACCTGGGATGATGATACTGATGGCTTCGAACTGTAAAAACCACT---------------------------------------------------------------------------------------------------------------------------------------------------------------------------------------------------------------------------------------------------------------------------------------------------------------------------------------------------------------------------------------------------------------------------------------------------------------------------------------------------------------------------------------------------------------------------------------------------------------------------------------------------------------------------------------------------------------------------------------------------------------------------------------------------------------------------------------AAAGAGTCTCTTGTTATCATATCTCCAACTGTGGCAGATTTGGACCCATATGASAAATCYCTTCAMTCGAGGGTCTTCCCTAGCGGAATATKCTKCGGTATTGCAGTGTTTGCTACCTACTGTTCTACTAACCATGATTACAACATTTGGATGCCCGAGAGTCTGAGATTAGGGACGTCTTGTGACATTTTTTCCAATAGTAGAGGGAAGAGAGCATCCAAAGGGAGTAAGACTTGCGGCTTTGTAGACGAAAGGGGACTGTACAAGTCTCTAAAAGGRGCATGCAAAYTSAARYTRTGTGGAGTTCTTGGACTTAGACTTATGGACGGAACATGGGTTGCGATTCAAACATCTGATGAGGCCAAATGGTGCCCTCCTGATCAGTTAGTGAATATAYATGAKTTTCGCTCGGATGAGATTGAACATCTTGTTGTGGAAGAGTTAGTAAAGAAAAGAGAAGAGTGTCTAGATGCACTGGAGTCTATCATGACCACCAAGTCCGTAAGTTTCAGACGCCTCAGTCACTTGAGGAAGCTCGTCCCCGGGTTTGGRAAAGCATAYACCATATTCAACAAAACCCTGATGGAAGCTGATGCTCACTACAAGTCAGTCAGGACCTGGAAYGAGATCATMCCCTCMAARGGGTGTYTRAGAGTKGGAGGGAGGTGYCATCMYCAYGTRAACGGRGTGTTTTTYAAYGGYATAATAYTRGGSCCTGACGGCCATGTTCTRATCCCAGARATGCAATCATCCCTCCTTCAGCAACATATGGAGTTGTTGGAATCMTCAGTYAWYCCYCTGATGCAYMCYWTRGCAGACCCGTCYACAGKKTTCAAGKACGGTGATGARGCWGAGG---------------------------------------------------------------------------------------------------------------------------------TAATGACATGTTGTAGAAGAGTCAATCGACKKGACTCTACACAACGCAKTCTTGGAATGACAGGKAKKAAKGKGTCKKTCKCTTC--------------------------------------------------------------------------------------------------------------------------------------------------------------------------------------------------------------------------------------------------------------------------------------------------------------------------------------------------------------------------------------------------------------------------------------------------------------------------------------------------------------------------------------------------------------------------------------------------------------------------------------------------------------------------------------------------------------------------------------------------------------------------------CCTAAGCKKGKAKGGAAAACAGGGAATAGACCACTCCGGATGACCTTGACAGACAACTGCTCTAGGTCTTACAAAGTTTTG-----------------------------TTCTCTTAAAGTTGGCGGGGCTGCTGCACAGTCGATGATCTCCCTTGGCTATATGGTGCCCATTCTGAATCAAATAGGAGCCGGAAGTGTATAACTGACTTGGCTCAGTTCTATTCCAAGTCCTCCCCTATAGAAAAGCTGTTGAACTGCACACTCGGAAATAGAGGGCTGAGAAKCCCCCCCGAGGGGGTCTTGAGTTGTCTTGAGAGGGTCGATTATGATAAAGCATTTGGGAGG----------------------------------------------------------------TAGACTGGGATGAAGAGAAGACCATCCTAGCACTGTGGAGAGACATAACATCAATAGATACAGGAAAAGACTTGGTCAAGTTTAAGGATCAGATATGGGGAGCGCTGATTGTGACCAAAGATTTTGTGTACTCCCAAAGCTCTGGCTGCCTCTTTGACAGAAACTATACACTTATGCTGAAAGACCTTTTTTTATCTCGGTTCAACTCCTTAATGATTCTTCTCTCCCCTCCAGAGCCCAGATATTCAGATGACCTGATATCCCAGTTGTGTCAACTGTATATCGCCGGAGATCAAGTTTTGTCCATGTGTGGAAACTCCGGTTATGAAGTCATCAAAATAT----------------------------------------------------------------------------------------------------------------------------------------------------------------------------------------------------------------------------------------------------------------------------------------------------------------------------------------------------------------------------------------------------------------------------------------------------------------------------------------------------------------------------------------------------------------------------------------------------------------------------------------------------------------------------------------------------------------------------------------------------------------------------------------------------------------------------------------------------------CTTGCCACTTTTCGATGCACTGACTATGACAGACAACTTGAACAAGGTGTTCAAGAAGCTGATTGACAGAGTTACTGGACAGGGACTTTTAGACTATTCAAGGGTTACATATGCTTTTCACCTGGACTATGAGAAATGGAACAATCATCAGAGACTGGAATCAACAGAGGATGTATTTTCTGTACTCGATCAAGTGTTCGGATTGAAAAGGGTGTTCTCCAGAACTCATGAGTTCTTTCAGAGRTCYTGGATCTATTATTCAGACAGATCCGACCTCATCGGGTTATGGGARGATCAAATATACTGTCTRGACATGTMRRWCGGYCCGACRTGYTGGAAYGGCCAAGATGGMGGGYTAGAGGGTTTACGACAGAAGGGCTAGGGTCT-----------------------------------------------------------------------------------------------------------------------------------------------------------------------------------------------------------------------------------------------------------------------------------------------------------------------------------CCTGTATCTCTAATGACCAAATAGTCAACCTTGCCAATATAATGTCGACA------------------------------------------------------------------------------------------------------------------------------------------------------------------------------------------------------------------------------------------------------------------------------------------------------------------------------------------------------------------------------------------------------------------------------------------------------------------------GTATCCAGAAAGGCTCTGTAYGACGAGGTGGAYAARGTGGARAAYTCAGAGTTYMGAGAGGCAATCYTGTTGTCCAAGACCCAYAGRGATAACTTTATACTYTTYTTAAAATCTGTTGAGCCTYTGTTTCCTMGATTTCTYAGTGARCTCTTCAGYTCGTCTTTTCTRGGAATCCCYGAGTCMATCATTGGACTGATACAAAACTCCCGG------------------------------------------------------------------------------------------------------------------------------------------------------------------------------------------------------------------------------------------------------------------------------------------------GTACTCCCRTCYTTCGATCAGTCATTYTTYTCAMGAGGYCCYCTRAARGGRTACYTGGGYTCSTCCACCTCCATGTCGACCCAGCTATTCCATGCATGGGAGAAAGTCACTAATGTTCATGTGGTCAAAAGGGCCTTATCATTAAAAGAATCCATAAACTGGTTTATTACAAGAAATTCCAATTTGGCTCAAACTCTAATTAGAAACATCATGTYTCTGACAGGCCCCGATTTCCCTCTAGAAGAGGCTCCTGTCTTCAAAAGAACGGGGTCAGCATTGCATAGGTTCAAGTCTGCAAGGTACAGCGAGGGAGGGTATTCCTCTGTCTGCCCCAATCTACTCTCTCATATTTCCGTTAGTACAGACACTATGTCTGATTTAACCCAAGACGGGAAAAATTATGACTTCATGTTTCAGCCCTTG-------------------------------------------------------------------------------------------------------------------------------------------------------------------------------------------------------TTCAGAAACTTCCTGATATCCGTCTGAAACCAGGAGATTTTGAATCTCTAAGTGGCAGGGAGAAATCTCGTCACATAGGTTCGGCTCAAGGRCTYTTRTATTCRATCYTGGTTGCAATYCATGAYTCWGGATATAATGAYRGSACCATYTTCCCYGTCAAYATATAYRGCAAGGTYTCYCCCAGAGACTATTTAAGAGGGCTYGCRAGAGGGGTCYTGATAGGGTCWTCGATYTGYTTCTTRACMAGAATGACMAACATCAACATMAAYAGACCTCTYGARYTGATCTCAGGMGTGATYTCATATATCCTCTTRAGAYTGGATAATCACCCWTCTTTRTACATAATGCTCA----------------------------------------------------------------------------------------------------------------------------------------------------------------------------------------------------------------------------------------------------------------------------------------------------------------------------------------------------------------------------------------------------------------------------------------------------------------------------------------------------------------------------------------------------------------------------------------------------------------------------------------------------------------------------------------------------------------------------------------------------------------------------------------------------------------------------------------------------------------------------------------------------------------------------------------------------------------------------------------------------------------------------------------------------------------------------------------------------------------------------------------------------------------------------------------------------------------------------------------------------------------------------------------------------------------------------------------------------------------------------------------------------------------------------------------------------------------------------------------------------------------------------------------------------------------------------------------------------------------------------------------------------GCACTTCAACATATGCTGCAGTACCATGATGTACTTGTCCACTGCCTTGGGGGATGTGCCCAGCTTTGCGAGACTTCATGACCTGTACAACAGACCCATAACCTATTATTTCAGAAARCAAGTTATTCGGGGGAATATCTATCTGTCTTGGAGTTGGTCTGATGACACTTCGGTGTTTAAAAGGGTGGCTTGCAACTCCAGCTTGAGTCTTCTTCTCACTGGATCAGGCTGATCTACAAAATAGTAAAGACTACCAGACTTGTTGGAAGCATAGAGGACCTGTCCAGGGAAATAGAGAAGCACCTTCGAGGGTACAACAGGTGGATCA-------------------------------------------------------------------------------------------------------------------------------------------------------------------------------------------
>ME.2014.0197
-----------------CAGAGAAGAAGTAGACAGTGTCGTCTACAAAGCAAAAATGTAACACCCCTACAATGGATGCCAACAAGATTGTATTCAAGGTCAATAACCAGGTGGTTTCTCTAAAGCCTGAAATTATTGTAGATCAGTATGAATACAAGTATCCGGCTATCAAAGACTCAAAGAAGCCCAGTATAACCTTAGGAAAAGCCCCTGACTTGAACAAAGCATACAAGTCAATTTTATCCGGCATGAATGCAGCCAAGCTTGATCCTG-----------------------GCTGCAATGCAGTTCTTTGAGGGAATATGTCCTGATGACTGGACCAGCTATGGGATTCTGATTGCACGGAAGGGAGACAAGATCACCCCAGATTCTCTTGTAGCCATAAAACGTACTCATGTGGAAGGGAATTGGGCTCTAACAGGGGGCATGGAGTTGACGAGTGACCCCACCGTTTCGGAGCATGCATCTTTAGTTGGCCTTCTCTTGAGTCTGTATAGGTTGAGCAAAATATCWGGACAAAACACCGGCAACTATAAAACAAACATCGCAGATAGGATAGAGCAGATTTTCGAGACAGCCCCTTTTATCAAAATCGTGRAGCACCATACTCTAATGACAACTCACAAAATGTGTGCTA---------------------------------------------------------------------------------------------------------------------------------------------------------------------------------------------------------------------------------------------------------------------------------------------------------------------------------------------------------------------------------------------------------CAACGGTCATTGCTGCATGTGCTCCTCATGAGATGTCTGTTTTAGGAGGCTATTTGGTGGAGGAGTTTTTTKGGAAGGGAACGTTTGAGAGGAGATTCTTCAGAGATGAGAAAGAACTTCAAGAATAYGAGGCGGCTGAACTGACAAAGACTGACGTGGCATTGGCAGATGAYGGAACTGTCAACTCTGAYGATGAGGACTACTTCTCCGGTGAAACCAGAAGTCCAGAAGCYGTYTATACTCGAATCATGATGAATGGAGGTCGACTAAAGAGATCGCATATACGGAGATATGTCTCAG--------------------------------------------------------------------------------------------------------------------------------------------------------------------------------------------------------------------------------------------------------------------------------CAGGCTCATCTCCAAGGAGAGCCTATAGAAGTAGACAGTCTGCCCGATGACATGAGACGGCTCCACTTGGATAGTGAAAAACCGTCTGGTTTTGACAAGGTGACAAAAGAAGGGGAGAGCAAGTGTCATGAAGACTTTCAGATGGATGAAGGGAGGACCCCAGCCTCTTGTTCCAGTCATACCTGGATAATGTCGGAGTTCAAATAGTCAGGCAAATGAGGTCAGGAGAGAGATTCCTTAAAATATGGTCTCAGACTGTGGAGGAGATCATATCCTATGTCA-----------------------------------------------------------------------------------------------------------------------------------------CAAACTGCCTCCGGTCCACCTGCCCTAGAATGGTCTGCTACCAACGAAGAAGACGATTTGTCTGTGGAGGCAGAGATAGCTCATCAAATCGCCGAGAGCTTCTCCAAGAAGTACAAATTCCCCTCTCGATCATCAGGGATATTCTTGTATAATTTCGAGCAGTTGAAAATGA------------------------------------------------------------------------------------------------------------------------------------------------------------------------------------------------------------------------------------------------------------------TGAAAAAAACAGGCAACACCACTAATAAAATGAACTTTMTACGCAAGATAGTGAAAAACTGTAGGGATGAGGACACYCARAAGCCYTCTCCTGTGTCRGCYCCTCCAGATGACGATGAYCTRTGGCTTCCWCCTCCGGAATATGTCCCACTGAAAGAACTCACAGGCAAGAAGAACATGAGGAACTTTTGTA--------------------------------------------------------------------------------------------------------------------------------------------------------------------------------------------------------------------------------------------------------------CAGGAGATAACTTGGGATGATGATACCGAGTTCGTCGGATTGCAAATAAGAGTGAGTKCAAGACAATGTCATATCCAGGGCAGRCTCTGGTGTATCAACATGAACTCGCGAGCATGTCAACTATGGTCTGACATGTCTCTTCAGACACAAAGGTCTGACGAGGACAAAGACTCTTCTCTGCTTCTAGAATAATCAGACTATATCCTGCAAGKTTTATCGCTTGCATACCTCTGGAGGAGAGAACATACGGGTTTAACTCCAACCCTTGGGAGCAATAGAACAAAAAC--------------------------------------------------------------------------------------------------------------------------------------------------------------------------------------------------------------------------------------------------------------------------------------GGAGGACGAAGGATGCACCAACCTGTCAGGATTCTCCTACATGGAACTTAAAGTTGGATACATCTCAGCCATAAAAGTGAACGGGTTCACTTGCACGGGCGTTGTGACAGAGGCAGAAACCTACACTAACTTTGTTGGTTATGTCACCACCACGTTCAAGAGAAAGCATTTCCGTCCAACACCAGATGCATGTAGAGCTGCGTACAATTGGAAGATAGCCGGTGACCCCAGMTATGAGGAGTCTCTACATAATCCGTACCCTGACTACCATTGGCTTCGAACTGTAAAAACCACCAK------KCTCGKKKTCATATCCCCKKGTGTGGKGGKKTTGGACKKATATGACAAATCCCTTCATTCAAGGKKCTTCCKTAGCGGGAAGKGKTCAGGAATAACGGKGKCTTCTACCTTCTGCTCAACTAACCATGATTACACCKTTTGGATGCCTGAAAATCCKAGACTGGGGACKTKKTGCGKCKTTTTCGCCAATAGTAGAGGGAAGAG----------------------------------------------------------------------------------------------------------------------------------------------------------------------------------------------------KCGGATGAGCTTGAGCATCTTGTTGTAGAGGAGTTGGTKTAGAAAAGGGAGGAATGTCTGGATGCATTAGAATCCATCATGACCACCAAATCAGTAAGCTTCAGACGTCTAAGCCACCTGAGAAAACTTGTCCCTGGGTTTGGGAAAGCATACACCATATTCAACAAAACCCTAATGGAGGCCGATGCCCACTACAAGTCCGTTCGGACTTGGAGCGAGATCATCCCCTCAAAAGGGTGTTTGAGAGTAGGGGGGAGATGTCATCCTCATGTGAATGGAGTATTTTTCAATGGCATCATTCTAGGTCCGGACGGGCATGTGTTGATCCCAGAAATGCAGTCATCCCTTCTCCAGCAACATGTGGAACTGTTGGAGTCCTCTGTGATCCCCCTCATGCACCCCCTGGCAAATCCTTCAGCAGTTTTCAAAGATGGTGACGAGGCAGAGGATTTTGTTGAGGTTC---------------------------------------------------------------------------------------------------------------------------------------------------------------------------------------------------------------------------------------------------------------------------------------------------------------------------------------------------------------------------------------------------------------------------------------------------------------------------------------------------------------------------------------------------------------------------------------------------------------------------------------------------------------------------------------------------------------------------------------------------------------------------------------------------GGCAACACTTCTCATCCWGAGACCCAYATCAAGATGCTAGATCCGGGAGARGTYTATGATGACCCCATTGATCCAATYGAGTCAGAGGCTGAACCCAGAGGARCCCCCACTGTCCCCAACATCTTGAGAAACTCTGACTAYAAYCTCAACTCYCCTTTGATAGAAGATTCYGCSARACTAATGTTAGAATGGTTRAARACAGGGAATAGACCTTATCGGATGACTCTG----------------------------------------------------------------------------------------------------------------------------------------------------------------------------------------------------------------------------------------------------------------------------------CGATTATGATAAGGCATTTGGGAGGTATCTGGCCAACACGTATTCCTCTTACTTGTTTTTCCATGTAATCACCTTATACATGAATGCCCTAGACTGGGACGAGGAAAAAACCATCCTAGCATTATGGAAAG----------------------------------------------------------------------------------------------------------------------------------------------------------------------------------------------------------------------------------------------------------------------------------------------------------------------------------------------------------------------------------------------------------------------------------------------------------------------------------------------------------------------------------------------------------------------------------------------------------------------------------------------------------------------------------------------------------------------------------------------------------------------------------------------------------------------------------CCCTGAATCAATGGACCCATCAGAGATATTAGATGACAAATCACACTCTTTCACTAGAACAAGGCTAGCGTCATGGCTTTCGGAAAACAGAGGAGGACTGGTTCCAAGTGAGAAGGTCATTATTACGGCTCTCTCCAAACCGCCTGTCAACCCTAGAGAGTTTTTGAAATCTATAGACCTA-------------------------------------------------------------------------------------------------------------------------------------------------------------------------------------------------------------------------------------------------------------------------------------------------------------------------------------------------------------------------------------------------------------------------------------------------------------------------------------------------------------------------------------------------------------------------------------CCAGGAACACAAGAACCAAGATACTAGCCCAGGGAGACAACCAAGTTCTATGTCCGACATACATGTTATCGCCTGGGCTTTCTAGAGAGGGCCTCCTCTACGAGTTGGAGAGTATATCAAGAAATGCACTCTCAATATATCGAGCCATCGAGGAAGGGGCATCTAAACTGGGACTCATTATAAAGAAGGAGGAGACAATGTGCAGCTATGACTTTCTCATTTATGGAAAAACTCCCTTATTTCGAGGTAACATTCTGGTGCCTGAATCCAAAAGGTGGGCTAGAGTCTCCTGCATCTCTAACGACCAAATAGTCAACCTCGCCAATATAATGTCGACAGTGTCCACCAATGCTCTGACTGTTGCACAACACTCTCAATCTTTGATCAAACCGATGAGGGACTTCCTGCTCATGTCTGTACAGGCAGTCTTTCACTACTTGTTATTCAGCCCAATCTTAAAGGGCAGAGTTTACAAGATTTTGAGTGCTGAAGGGGAGAGCTTTCTCCTAGCTATGTCKAGRATARTTTACCTWGACCCCTCWTTGGGRGGKGTRTCTGGAATGTCTCTTGGAAGGTTCCATATACGCCAGTTTTCAGACCCGGTCTCTGAGGGGTTATCTTTTTGGAGAGAGATTTGGTTAAGTTCAAATGAGTCYTGGATCCATGCACTTTGTCAAGAAGCAGGAAATCCGGATTTGGGAGAGAGAACACTGGAAAGCTTCACACGCCTTCTCGAGGATCC---------------------------------------------------------CAGAAAGGCTCTGTATGAYGARGTGGACAAGGTRGAAAAYTCAGAGTTTMGAGAGGCRATCCTGTTGTCCAAGACYCATAGAGAYAACTTYATACTYTTCTTGAAATCTGTTGAGCCTCTGTTTCCWMGATTTCTYAGTGARCTYTTYAGTTCRTCTTTCTTGGGRATYCCYGAGTCWATCATTGGACTGATACAAAACTCCCGG---------------------------CTCTCTAGAACCTTAGAAGAGTCCTTCTATAACTCAGAGATTCATGGGATCAATCGGATGACACAGACTCCCCAGAGAATAGGAAGAGTTTGGGCCTGCTCTTCTGAGAGGGCAGATCTCCTAAGAGAAATCTCGTGGGGGAGAAAGGTGGTTGGTACAACCGTCCCTCACCCCTCTGAGATGTTGGGGTTGCTTCCTAAATCTTCAATCTCCTGTACTTGTGGCGCAACAGGAGGGGGAAATCCTAGAGTTTCTGTATCCGTACTCCCGTCCTTYGATCAGTCATTTTTYTCACGAGGCCCCCTAAAGGGATACTTGGGCTCGTCCACCTCYATGTCAACCCARCTATTCCATGCWTGGGARAARGTCACCAATGTTCATGTGGTGAAAAGGGCCCTTTCACTCAAAGAGTCCATAAATTGGTTCGTCACAAGAAACTCCAATTTGGCTCAAACTTTAATCAGGAATATAATGTCTCTGACRGGMCCMGAYTTYCCKCTRGARGAGGCYCCYGTYTTCAAAAGGACAGGGTCAGCCTTGCATAGGTTCAAGCCTGCCAGATACAGCTAATGGGGKKKTTCTTCTGTTTTCCCGAACKTCCCCT--------------------------------------------------------------------------------------------------------------------------------------------------------------------------------------------------------------------------------------GATGTTTCGAAAAGGATATCTAGGATGGTCTCTGGAGCTGTGCCTCACTTTCAGAAACTTCCYGATATYCGYCTRARACCWGGWGACTTTGAGTCTCTAAGTGRCARAGARAAGTCWCGCCAYATAGGRTCRGCTCAGGGGCTCTTRTATTCRATCYTRGTKGCRATYCAYGACTCYGGRTACAAYGATGGRACCATYTTYCCTGTCAACATATAYGGCAARGTCTCMCCKAGAGACTATTTRAGRGGKCTCGCMAGAGGARTCYTRATAGGGTCTTCWATYTGCTTYYTRACAAGAATGACAAAYATCAACATYAAYAGACCYCTYGAAYTRATCTCAGGRGTRATCTCATAYATCCTCCTKAGAYTAGAYAATCACCCMTCYTTRTACATMATGCTCAGAGAACCGTCTCTTAGAGGAGAGATATTTTCCATCCCTCAGCAAATKCKKGCTGCTTACKCAACCACTATGAA---------------------------------------------------------------------------------------------------------------------------------------------------------------------------------------------------------------------------------------------------------------------------------------------------------------------------------------------------------------------------------------------------------------------------------------------------------------------------------------------------------------------------------------------------------------------------------------------------------------------------------------------------------------------------------CAACATGTTTCCAGATGCCAAGCTTGTGTTCAACAGCCTYTYAGAGGTGAATGATCTGATGGCTTCCGGAACACATCCAYTRCCTCCTTCRGCAATCATGAGTGGAGGAGATGACATCGTYTCCAGAGTGATAGATTTTGACTCAATCTGGGAAAAACCGTCYGACCTGAGAAACYTGGCCACCTGGAGATACTTYCAGTCAGTCCARAAACAGGTCAACATGTCTTATGACCTC------------------------GACATTGCATCTGTTAACCGGATAACCCTGTTRATGTCTKAYTTTGCATTGTCTATAGATGGACCACTKTRTTTGGTCTTTAARACTTACGGRACYATGYTAGTAAACCCAGACTAYAAKGCTATYCAACAYCTGTCWAGAGCGTTYCCYTCAGTCACAGGGTTTATAACCCAGRTRACCTCGTCCTTYKCATCTGAGCTATACCTCCGATTCTCCAAACGAGGGAAGTTTTTCAGMGATGCCGAGT-----------------------------------------------------------------------------------------------------------------------------------------------------------------------GACAGTGATGTAGAATCTTTYCTRGTCCACAARATGGTGGATGATCTTGAGTKACWKAGGGGAACYCTGTCYAARGTGGCYATCATTATAGCCATCATGATAGTYTTYTCCAAYMGAGTSTYCAAYRTYTCYAAACCSWTGACKGACCCMTTRTTCTATCCRCCRTCTGAYCCCAARATCCTGAGGCACTTCAACATWTGTTGCAGYACYATGATGTATCTATCYACCGCYYTRGGCGAYGTCCCYRRCTTCGCAAGACTTCAYGACCTGTATAACAGACCTRTRACTTATTACTTCARAAAGCAAGTCATTCGAGGRAATATYTATCTWTCYTGGAGTTGGTCTGAYGAYACCTYRGTGTTYAAAAGGGTRGCCTGYAAYTCYAGCYTGAGTCTTCWTCTCACTGGATCAGGTTRATTTAYAAGATAGTGAARACYACCAGACTSGTTGGWAGCATYGAGGACMTATCWGGAGAGRTRGARAGACACCTTCRTGGRTACAACAGGTGGATC--------------------------------------------------------------------------------------------------------------------------------------------------------------------------------------------
>NJ.2004.1927
-----------------CAGAGAAGAAGCAGACAGCGTCATTTGCAAAGCAAAAATGTAACACCCCTACAATGGATGCCGACAAGATTGTATTCAAAGTCAATAATCAGGTGGTTTCCTTGAAGCCAGAGATTATTGTGGATCAATATGAGTACAAATACCCTGCTATCAAAGACTTGAAGAAGCCCAGCATAACCTTAGGGAAAGCCCCCGATTTAAACAAAGCATACAAGTCAGTTTTATCAGGCATGAATGCTGCC----------------------------------------------------------------------------------------------------------------------------------------------------------------------------------------------------------------------CTGAGCATGCATCCTTAGTCGGTCTGCTCTTGAGTCTGTATAGGTTGAGCAAAATATCAGGACAGAACACTGGTAACTATAAGACAAACATTGCAGATAGGATAGAGCAGATTGACGAGAGAGCGCCTTTTGTTAAGA-----------------CTGATGACAACTCACAAGATGTGTGCCAACTGGAGTACTATACCAAACTTCAGATTCCTGGCCGGGACCTACGACATGTTTTTCTCCCGGATTGAGCATCTGTATTCAGCAATCAGAGTAGGCACGGTAGTCACTGCTTATGAAGACTGCTCGGGGCGGGTATCATTTACTGGGTTCATAAAACAGATAAATCTCACTGCAAGGGAAGCAATACTATATTTCTTCCACAAAAACATCGAGGAA---------------------------------------------------------------------------GGCATAAGTGGGAAATCTCCATATTCGTCAAGTGCAGTTGGTCACGTGTTCAACCTCATTCACTTTGTTGGATGCTATATGGGTCAAGTGAGGTCTTTGAATGCAACGGTTATTGCCACATGTGCTCCACATGAGATGTCTGTTCTCGGGGGTTATTTGGGGGAGG--------------------------------------------------------CAAGAATACGAGGCGGCTGAGCTGACAAAGACTGACGTGGCACTGGCAGATGACGGAACTGTCAACTCCGACGATGAGGACTACTTCTCCGGTGAAACCAGAAGTCCAGAAGCTGTCTATACCAGAATAATGATGAATGGAGGTCGACTAAAGAGATCGCA--------------------------------------------------------------------------------------------------------------------------------------------------------------------------------------------------------------------------------------------------------------------------------------------------------------------------------------------------------------------------------------------------------------AAGAAGGGGAGAGCAAGTGTCATGAAGACTTTCAGATGGATGAAGGGAGGACCCCAGCCTCTTGTTCCAGTCATACCTGGATAATGTCGGAGTTCAAATAGTCAGGCAAATGAGGTCAGGAGAGAGATTCCTTAAAATATGGTCTCAGACTGTGGAGGAGATCATATCCTATGTCA-----------------------------------------------------------------------------------------------------------------------------------------CAAACTGCCTCCGGTCCACCTGCCCTAGAATGGTCTGCCACCAACGAAGAAGACGATTTGTCTGTGGAGGCAGAGATAGCTCATCAAATTGCCGAGAGCTTCTCCAAGAAGTACAAATTCCCCTCTCGATCATCAGGGATATTCTTGTATAATTTTGAGCAGTTAAAGATGAACCTTGATGACATAGTCAAGGAATCAAAGAATGTGCCTGGTGTTACCCGCTTGGCCCATGAAGGGTCTAAACTCCCTCTAAGATGTGTACTTGGGTGGGTTGCTCTAGCCAACTCCAGAAAGTTCCAGCTGCTGGTCGAGCCCGACAAGCTAAATAAAATAATGCAAGA-------------------------------------------------------------------------------------------------------------------AAAATGAACTTTCTGCGTAAGATAGTGAAAAACTGTAGGGATGAGGACAATCAAAAGCCCTCTCCTGTGTCAGCCCCTCCGGATGACGATGACCTGTGGCTTCCACCCCCTGAATACGTCCCGCTAAAAGAGCTCACAAGCAAGAAGA----------------------------------------------------------------------------------------------------------------------------------------------------------------------------------------------------------------------------------------------------------------------------------------------------------------------------------------------------------------------------------------------------------------------------------------------------------------------------------------------------------------------------------------------------------------------------------------------------------------------------------------------------------------------------------------------------------------------------------------------------------------------------------------------------------------------------------------------------------------------------------------------------------------------------------------------------------------------------------------------------------------------------------------------------------------------------------------------------------------------------------------------------------------------------------------------------------------------------------------------------------------------------------------------------------------------------------------------------------------------------------------------------------------------------------------------------------------------------------------------------------------------------------------------------------------------------------------------------------------------------------------------------------------------------------------------------------------------------------------------------AAAGCATACACCATATTCAACAAAACCCTAATGGAGGCCGATGCCCACTACAAGTCCGTTCGGACTTGGAGCGAGATCATCCCCTCAAAAGGGTGTTTGAGAGTAGGGGGGAGATGTCATCCTCATGTAAATGGAGTATTTTTCAATG--------------------------------------GAGATGCAATCATCCCTCCTTCAGCAACATATGGAGTTGTTGGAATCATCAGTTATCCCTCTGATGCATCCTTTAGCAGACCCGTCTACAGTTTTCAAGGACGGTGATGAAGCAGAGGATTTTGTTGAGGTTCACCTTCCCGATGTGCACAAACAGATCTCAGGGGTTGACCTGGGTCTCCCTAACTGGGGAAAGTATGTCTTGATAATTGCAGGGGTATTGATTGCCATGATATTGACAATCTTCTTGATGACATGTTGTGGAAGAGGTAATCGACCCAAGTCCACACAACACAGTCTTGGAGGGATAGGGAGGAAGGTGTCATCCACTTCCCAAAGCGGGAAGG------CTTCGTGGGAGTCATATAAAAGCGGGGGTGAGACCAGACTGTGAAGGCCGGTCATCCCT---TCCAAACTTCAAGTCCCGAAGA-----------------------------------------------------------------------------------------------------------------------------------------------------------------------------------------------------------------------------------------------------------------------------------------------------------------------------------------------------------------------------------------------------------------------------------------------------------------------------------------------TCATCTTGAGACCTACATCAAGATGCTAGATCCAGGAGAGGGCTATGATGACCCTATAGATCCAATCGAGTCAGAGGCTGAACACAGGGGAGCCCCCACTGTCCCCAACATCCTGAGGAACTCTGACTATAATCTCAACTCTCCTTTGATAGAAGATCCTGCTAGACTAATGTTAGAATGGTTGAAAACAGGGAACAGACCTTATCGGATGACTCTG----------------------------------------------------------------------------------------------------------------------------------------------------------------------------------------------------------------------------------------------------------------------------------------------------------------------------------------------------------------------------------------------------------------------------------------------------------------------------------------------------------------------------------------------------------------------------------------------------------------------------------------------------------------------------------------GTCCATGTGTGGAAACTCTGGTTATGAAGTCATAAAAATCTTGGAGCCGTATGTTGTAAACAGCTTGGTCTATAGAGCAGAAAAATTCAGGCCTCTTATTCACTCTCTGGGGGACTTCCCTGTTTTTATAAAGGACAAGGTGAATCAACTTGAGGGGACGTTTGGTCCTAGTGCGAAGAGATTCTTTAAAGTCTTGGATCAATTCGACAACATACATGATCTGGTCTTTGTATACGGTTGTTACAGGCATTGG----------------------------------------------------------------------------------------------------------------------------------------------------------------------------------------------------------------------------------------------------------------------------------------------------------------ACCCTTCAGAGATATTAGATGACAAATCACACTCTTTCACTAGAACAAGGCTAGCGTCATGGCTCTCGGAAAACAGAGGAGGACCGGTTCCAAGTGAGAAGGTCATTATTACGGCTCTCTCCAAACCGCCTGTCAACCCTAGAGAGTTTTTGAAATCTATAGA-----------------------------------------------------------------------------------------------------------------------------------------------------------------------------------------------------------------------------------------------------------------------------------------------------------------------------------------------------------------------------CCAGAACTCATGAGTTTTTCCAGAAGTCTTGGATATATTACTCAGATAGATCTGATCTCATAGGATTGTGGGAGGACCAGATATACTGTTTAGACATGTCAAATGGCCCGACGTGCTGGAACGGCCAAGATGGCGGGTTAGAGGGGTTACGACAGAAGGGCTGGAGTCTGGTCAGCCTACTGATGATAGATCGGGAGTCTCAGACCAGGAACACAAGAACCAAGATACTAGCCCAGGGAGACAACCAAGTTCTATGTCCGACATACATGTTATCGCCTGGGCTTTCTAGAGAGGGCCTCCTCTACGAGTTGGAGAGTATATCAAGAAACGCACTCTCAATATATCGAGCCATCGAGGAAGGGGCATCTAAACTGGGGCTCATTATAAAGAAGGAGGAAACAATGTGCAGCTATGACTTTCTCATTTATGGAAAAACTCCCTTATTTCGAGGTAACATTCTGGTGCCTGAATCCAAAAGGTGGGCTAGAGTCTCTTGCATCTCTAACGACCAAATAGTCAACCTCGCTAATATAATGTCAACAGTGTCTACCAATGCTTTGACTGTTGCTCAACACTCTCAGTCTTTGATTAAACCGATGAGGGACTTTCTGCTTATGTCAGTGCAAGCCGTTTTTCATTACTTGCTATTTAGCCCCATTTTAAAAGGCAGAGTTTACAAAATACTGAGTGCTGATGGGGATCATTTTCTTTTAGCTATGTCTAGAATAATTTACCTTGACCCCTCATTAGGGGGTGTGTCTGGAATGTCTCTTGGAAGGTTCC--------------------------------------------------------------------------------------------------------------------------------------------------------------------------------------------------------------------------ATCAGAAAGGCTCTGTACGATGAGGTGGATAAGGTGGAAAACTCAGAGTTCAGAGAGGCAATCTTGTTGTCCAAGACCCATAGAGATAACTTTATACTTTTCTTAAAATCTGTTGAGCCTTTGTTTCCTCGATTTCTTAGTGAACTTTTCAGTTCGTCTTTTCTGGGAATCCCCGAGTCCATCATTGGACTGATACAAAACTCCCGGG----------------------------------------------------------------------------------------------------------------------------TTCTTCTGAGAGGGCAGATCTCCTAAGAGAAATCTCGTGGGGGAGAAAGGTGGTTGGTACAACCGTCCCTCACCCCTCTGAGATGTTGGGGTTGCTTCCTAAATCTTCAATCTCCTGTACTTGTGGCGCAACAGGAGG----------AGAGTTTCTGTATCAGTACTCCCGTCTTTTGATCAGTCATTTTTTTCACGAGGCCCCCTAAAAGGATACCTGGGCTCGTCCACCTCCATGTCGACCCAGCTATTCCATGCATGGGAAAAAGTCACTAATGTTCATGTGGTCAAAAGGGCCTTATCATTAAAAGAATCCATAAACTGGTTCATCACAAGAAATTCCAACTTGGCTCAAACTCTAATCAGAAACATCATGTCTCTGACAGGCCCCGATTTCCCTCTAGAAGAGGCTCCTGTCTTCAAAAGAACAGGGTCAGCACTGCATAGGTTCAAATCTGCAAGGTACAGCGAAGGAGGGTATTCCTCTGTCTGCCCCAACCTA-------------------------------------------------------------------------------------------------------------------------------------------------------------------------------------------------------------------------------------------------------------------------------------------TTCAGAAACTTCCTGATATTCGTCTAAGACCTGGAGACTTTGAGTCTCTAAGTGACAAAGAGAAGTCACGCCACATAGGCTCGGCTCAAGGGCTCTTGTATTCGATCCTGGTTGCGATCCACGACTCTGGGTACAACGATGGAACCATTTTTCCTGTCAACATATATAGCAAGGTCTCCCCGAGAGACTATTTAAGAGGTCTTGCCAGAGGAATCTTAATAGGGTCTTCTATCTGCTTTCTAACAAGAATGACAAACATCAACATCAACAGACCCCTTGAACTAATCTCAGGAGTGATCTCATACATCCTCCTTAGATTAGACAATCACCCATCCTTATACATCATGCTCA------------------------------------------------------------------------------------------------------------------------------------------------------------------------------------------------------------------GCATTACTTACCAGTCTCACCTTCTACTTCAGAGGGTTGAGAGAAATTTGTCTAAGAGTATGAGAGCTAACCTGCGACAATTGAGTTCCTTGATGAGGCAGGTGCTGGGGGGGCATGGGGAAGATACTTTAGAGTCAGACGATGATGTTCAACGACTATTAAAAGACTCTTTGCGAAGGACAAG-------------------------------------------------------------------------------------------------------------------------------------------------------------------------------------------------------------------------------------------------------------------------------------------------------------------------------------------------------------------------------------------------------------------------------------------------------------------------------------------------------------------------------------------------------------------------------------------------------------------------------------------------------------------------------------------------------------------------------------------------------------------------------------------------------------------------------------------------------------------------------------------------------------------------------------------------------------------------------------------------------------------------------------------------------------------------------------------------------------------------------------------------------------------------------------------------------------------------------------------------------------------------------------------------------------CTGGGTCGTCATGCCCGGTATAACAGACCTGTGACTTATTCCTTCAAAAAGCAAGTCATTCGAGGGAATATTTATCTATCTTGTAGTTGGTGTGACGACACCTCAGTGTTTAAAAGGGTAGCCTGTAATTGCAGCTTGAGTCTTCTTCTCACTGGATCAGGTTGATTTACAAGATAGTGAAGACTACCAGACTCGTTGGTAGCATCGAGGACATATCTGGAGAGGTTGAAAAACACCTTCATGGGTA---------------------------------------------------------------------------------------------------------------------------------------------------------------------------------------------------------
>NY.2004.0818
-----------------CAGAGAAKAMGYAGAYAGYGTCRWYTRCAAAGCAAAAATGTAACACCCCTACAATGGATGCCGACAAGATTGTATTYARRGTCAATAATCAGGTGGTYTCTYTGAAGCCTGAGRTYATYGTRGAKCARTATGAGTACAAGTAYCCAGCYATCAAGGACTYRAAGAAGCCCAGTATMMCCYTAGGGAAAGCCCCYGAYTTGAACAARGCATACAAGTCARWYTTATCMGGYWTGAATGCWGCCAAGCTTGATCCTG-----------TCCTATTTGGCAGCTGCGATGCAGCTCTTTGAAGGGACATGTCCTGAAGACTGGACCAGCTATGGAATCGTGATTGCAAGAAAGGGAGACAAGATCACCCCAGATTCTC---------------------------------------------------------------------------------------------------------------------------------------------------------------------------------------------------------------------------TTGTGGAACATCATACTCTGATGACAACTCAYAAAATGTGYGCYAAYTGGAGYACYATACCGAACTTYAGATTYYTRGCCGGRACYTATGACATGTTTTTCTCCCGGATTGAGCATCTRTATTCASCAATCAGASTWGGYWCRGTWKTCACTSCTTATGARKACTGYTCRGGGYTGGTATCGTTTACRGGGTTCATAAARCARATCAATCTCACCGCARGAGAAGCRATAYTATATTTCTTCCACAAGAACTTTGAGGAAKAGATAAGAASRATGTTYSMGCCASGKCARGAKACAKCTGTYCCTCWCTCYTATTTCATTCAYTTCCGKTCACTRGGCYTGAGTGKGAARTCYCCWTATTCRTCAARTGCAGTTGGTCAYGTGTWCAASCTCATTCASTTTGTYGGATGCWAKATGGGWCAAGTRAGGTCTYTGAAYGCAWCGGTYWTTGCYASATGYGCTCMWMATGAGATGTCTGTYYTMGGGGGYTATTTGGGGGAGGAGTTYTTTGGMAAGGGRACKTKYGARAGAAGATTCTTCAGARACGARAARGAACTTCAAGAATATGAAGCRGCTGAAYTRACRAAGACTGASGTRGCMYTGGCAGATGAYGGAACWGTCAAYTCTGAYGAYGAGGACTACTTCTCYGGTGAAACYAGRAGCCCWGAAGCWGTTTATACTCGAATMATGATGAATGGAGGYMGACTAAARAGATCRCAYATAMGGAGATATGTTTCTGTCAGCTCCAATCACCAGGCTCGTCCGAACTCATTTGCCGAGTTTCTAAACAAGACGTATTCCAGTGATT-----------------------------AAATCTACAGATTGTGTATATCCCTCATGKAAAAAAACTAACACCCCTCCTTTTGAACCAKTCCCAAATATGAGCAAAATCTTTGTCAATCCGAGTGCAATTAGGGCCGGTCTGGCTGACCTTGAGATGGCTGAAGAGACTGTTGATCTGATCAACAGAAACATAGAAGACAATCARGCTCATCTCCARGGAGARCCYATAGARGTRGAYAGTCTSCCYGAWGACATGAGRCGGCTCCACTTGGATRATGAAAAACCGTCTGGTTTTGACAAGGTGRCAGAAGAAGGGGAGAGCAAGTGTCATGAAGACTTTCAGATGGATGAAGGGAGGACCCCAGCCTCTTGTTCCAGTCATACCTGGATAATGTCGGAGTTCAAATAGTCAGGCAAATGAGGTCAGGAGAGAGATTCCTTAAAATATGGTCTCAGACTGTGGAGGAGATCATATCCTATGTC------------------------------------------------------------------------------------------------------------------------------------------------------------------------------------------------------------------------------------------------------AAGTACAAATTCCCCTCTCGATCATCAGGGATATTCTTGTATAATTTTGAGCAGTTAAAGATGAACCTTGATGACATAGTCAAGGAATCAAAGAATGTGCCTGGTGTKACCCGTTTGGCCCATGAAGGGTCTAAACTCCCTCTAAGATGTGTAC-------------------------------------------------------------------------------------------------------------------------------------------------------------------------------------------------TAAAATGAACTTTATACGTAAGATAGTGAAAAACTGTAGGGATGAGGACACTCAAAAGTCCTCTCCTGTATCAGCCCCTCCGGATGACGATGACTTGTGGCTTCCACCTCCTGAATACGTTCCGCTGAAAGARCTCACAAGCAAGAAGAACATGAGKAACTTTTGKATCAACGGGGAGGTTAAAGTGTGTAGCCCCAACGGGTACTCGGTCAGGATCTTGCGGCACATTCTGAGATCATTCGACGAGATATACTCTGGGAATCATAGGATGATTGGATTGGTCAAAGTTGTTATTGGACTAGCTTTGTCAGGAGCTCCAGTCCSTGAGGGCATGAACTGGGTATACAAACTGAGGAGAACCCTTATCTTCCAATGGGCTGATTCCAGGGGTCCTCTTGAAGGGGAGGAGTTGGAATATTCWCAGGAGATCACTTGGGATGATGATACAGAGTTCGTCGGATTACAAATAAGAGTGAGTGCAAGACARTGTCATATCCARGGYAGRATCYGGTGTATCAACATGAAYTCKASRGCATGTCAAYTRTGGKCWGACATGTCTCTYCAGACACAARGKTCSKMRGAGGACAARGACTCTTCTCTGCTTCTAGAATAATCAGATYATATCCCRCAAGAWTWMTCWCTTKTTTACCTCTGGRGGAGAGAACWTACGGGCTTGAGTCCAACCTTTGGGAGCAATAGAACAAAAAACA----------------------------------------------------------------------------------------------------------------------------------------------------------------------------------------------------------------------------------------------------------------------------------------------------------------------------------CTGAAGGTGGGATACATTTCTTCCATAAAAGTGAATGGGTTCACTTGTACAGGTGTCGTGACAGAAGCTGAGACCTACACCAACTTTGTTGGTTATGTCACCACCACCTTCAAGAGAAAACACTTCCGCCCGATGCCAGATTCATGCAGAGCTGCATACAACTGGAAGATGTCCGGAGATCCTAGATATGAAGAGTCTCTTCACAATCCTTACCCTGATTACCATTGGCTGCGAACCGTAAAAACCACCA-GGAGTCTCTCGTTATCATATCCCCCATTGTGGAAGATATGGACCCATATGACAAATCCCTTCACTCGAGGGTCTTCCCCAGCGGAAAGTGCTCAGGAATAACAGTKTCTTCTACCTACTGCTCAACTAACCWCGATTACMCCATTTGGATGCCTGMKAATCCTRGACTAGGGAMATCTTGTGACATCTTYACCAATAGWARAGGGAAGAGAGC--------------------------------------------------------------------------------------------------------------------------------------------------------------------------TGGTGAATCTGCATGACTTCCACTCGGATGAGCTTGAGCATCTTGTTGTGGAGGAGTTGGTTAGAAAGAGGGAGGAATGTCTGGATGCATTAGAATCCATCATGACCACCAAATCAGTAAGCTTCAGACGTCTAAGCCACCTGAGAAAACTAGTTCCTGGGTTTGGGAARGCATACACCATATTCAACAAAACCCTAATGGAGGCCGATGCCCACTACAAGTCCGTTCGGACTTGGAGCGAGATCATCCCCTCAAAAGGGTGTTTGAGAGTAGGRGGGAGATGTCATCCTCATGTAAATGGAGTATTTTTCAATGGCATCATTCTAGGTCCGGACGGGCATGTGTTGATCCCAGAAATGCAGTCATCCCTTCTCCAACAACATGTGGAACTGTTGGAGTCCTCTGTGATCCCCCTCATGCACCCCCTGGCAGATCCTTCAGCAGTTTTCAAAGATGGTGACGAGGCAGAGG------------------------------------------------------------------------------------------------------------------------------------------------------------------------------------------------------------------------------------------CCTCATGGGAGTCATATAAAAGTGGAGGTGAGACCAGACTGTGAGGGCCGGTCATCCTTTKKTGAAGAKTTCAAGTCCTGAAGATAACCTCCTCTCGGKKKKKKGGTKTGGGGGGAACCTCTGGATCTAATAGTCCTCCTTGAACTCCATCCGACAGGGTAGATTCAAGAGTCATGAGACTTTCATCAATCATCTCAGTTGATCAGACATGATCGTATAGATTCTCATAATKACGGGGTATCTTCTAGCAGTTTCAGTGACCAACGGTGCTTTCATTCTCCAGGRACTGATACCAA----------------------------------------------------------------------------------------------------------------------------------------------------------------------------------------------------------------------------------------------------------------------------CATCCTCAGACCTAGATCAAGATGCTTGACCCAGGAGAGGTCTATGATGACCCCRTTGATCCAATTGAGTCAGAGGCTGAGCCTAGAGGGGCCCCCACTGTCCCCAACATCTTGAGGAACTCTGATTACAATCTTAATTCTCCTTTAATAGAAGACCCTGCCAGACTAATGTTAGAGTGGCTGACAACGGGAAATAGACCTTAYCGGATGACTCTRACAGACAATTGCTCCAGGTCTTACAAAGTTTTGAAAGATTATTTTAAGAAAGTAGATTTGGGTTCTCTCAAGGTGGGCGGAACTGCTGCACAATCAATGATTTCTCTTGGTTATGTGGTGCCCACTCTGAATCAAACAGGAGYCGGAGATGTATRACAGACTTGGCCCATTTCTAYTCYAARTCATCCCCCATAGAGAAGYTGTTRAATTGTACRCTMGGAAAYAGAGGGCTGAGAATCCCCCTAGAGGGGGTGTTAAGTTGCCTTGAGAGGGTCGATTATGATAAGGCATTTGGRAGGTATCTGGCCAACACGTATTCCTCTTACTTGTTTTT------------------------------AGACTGGGATGAGGAGAAAACCATTCTCGCATTGTGGAAAGATTTAACCTCAGTGGATACAGGAAAGGACTTGGTMAAGTTCAAAGMTCAAATATGGGGACTGCTGATTGTAACTAAGGACTTCGTTTTCTCTCAGAGTTCTAACTGTCTTTTTGACAGAAACTATACACTTATGTTAAAAGATCTTTTCTTGTCTCGCTTCAACTCTTTAATGATTTTGCTTTCTCCCCCTGAACCTCGGTATTCAGATGACTTAATATCTCAACTGTGCCAGCTATGCATCGCTGGAGATCAGGTCTTGTCCATGTGTGGGAACTC-----------------------------------------------------------------------------------------------------------------------------------------------------------------------------------------------------------------------------------------------------------------------------CGAAACTATATGATCAAGTTCACATTAAGAAAGTAATAGACAAATCCTACCAGGAGTGTTTAGCAAGTGACCTGGCCAGAAGAATCCTCAGATGGGGATTTGATAAGTACTCCAAGTGGTATCTAGACTCGAGATTCCTTGCCCGAGACCACCCCTTGACTCCTTATATAAAAACCCAGACATGGCCACCCAAACACATAGTAGACTTGGTGGGGGATACATGGCACAAGCTCCCGATCACTCAGATCTTTGAGATTCCTGAATCAATGGACCCGTCAGAAATACTGGATGACAA-------------------------------------------------------------------------------------------------------------------------------------------------------------------------------------------------------------------------------------------------------------------------AAGCTCCTGGCCAATTATATATTACCACTCTTTGATGCATTAACCATGACCGACAATCTGAACAAGGTGTTCAAAAAGTTGATTGATCGAGTCACCGGACAAGGGCTCTTAGATTATTCGAGGGTTACATATGCTTTTCACTTGGACTATGAGAAGTGGAACAATCATCAAAGACTAGAATCGACTGAGGACGTATTCTCCGTCCTTGATCAAGTGTTTGGATTAAAAAGGGTGTTCTCCAGAACTCATGAGTTTTTC----------------------------------------------------------------------------------------------------------------------------------------------------------------------------------------CCAGGAACACAAGAACCAAGATACTAGCTCAGGGAGACAACCAAGTTCTATGTCCGACATACATGTTATCGCCTGGGCTTTCTAGAGAGGGCCTCCTCTACGAGTTGGAGAGTATATCAAGAAACGCACTCTCAATATATCGAGCCATCGAGGAAGGGGCATCTAAACTGGGGCTCATTATAAAGAAGGAGGAAACAATGTGCAGCTATGACTTTCTCATTTATGGAAAAACTCCCTTATTTCGAGGTAACATTCTGGTGCCTGAATCCAAAAGGTGGGCTAGAGTCTCCTGTATCTCTAACGACCAAATAGTCAACCTCGCTAATATAATGTCAACAGTGTCTACCAATGCTTTGACTGTTGCTCAACACTCTCAGTCCTTGATTAAACCGATGAGGGACTTTCTGCTCATGTCAGTGCAAGCCGTTTTTCATTACTTGCTATTTAGCCCCATTTTAAAAGGCAGAGTTTACAAAATACTGAGTGCTGATGGGGATCATTTTCTTTTAGCTATGTCTAGAATAGTTTACCTTGACCCCTCATTAGGGGGTGTGTCTGGAATGTCTCTTGGAAGGTTCCATATACGCCAGTTTTCAGA--------------------------GGAGAGAGATCTGGTTAAGCTCCCACGAGTCCTGGATTKKKGCGTTATGTCAAGAGGKCGGGAACCCAGAKCTCGGAGAGAGGACACTCGAGAGCTTCACTCGCCTTCTGGAGGATCCTACTACCTTGAATATCAAAGGAGGGGCTAGTCCCGCCATCTTACTCAAGGATGCAATCAGAAAGGCTCTGTAYGACGAGGTGGACAAGGTGGAAAAYTCAGAGTTTMGAGAGGCAATCCTGTTGTCCAAGACCCATAGRGATAACTTYATACTYTTCTTAAAATCTGTTGAGCCYYTGTTYCCTMGATTYCTMAGTGAGCTYTTYAGTTCRTCYTTTYTGGGRATCCCYGAGTCAATCATTGGRCTGATACAAAACTCCCGGA-----------------------------------------------------------------------------------------------------------------------------------------------------------------------------------------------------------------------------------------------------------------------------------------------GTACTCCCGTCTTTCGATCAGTCATTTTTCTCACGAGGTCCCCTAAAGGGGTACTTAGGCTCGTTCACCTCCATGTCGACCCAGCTGTTCCATGCTTGGGAGAAGGTCACCAATGTTCATGTGGTGAAAAGGGCCCTTTCACTCAAAGAGTCCATAAACTGGTTCGTCACAAGAAACTCCAATTTGGCTCAAACTTTAATYAGGAATATWATGTCTCTGACRGGMCCMGAYTTYCCKCTRGARGAGGCYCCYGTYTTCAAAAGGACAGGGTCAGCCTTGCATAGGTTCAAGTCTGCCAGATACAGCGAAGGGGGGTATTCTTCTGTTTGCCCGAACCTCCTCTCTCACATCTCTGTTAGTACAGACACTATGTCTGATTTGACCCAAGACGGGAAGAACTACGATTTCATGTTYCAGCCMTTGATGCTTTATGCGCAAACATGGACATCAGAACTGGTACAAAAAGACACAAGGCTGAGAGA-------TTTCACTGGCATCTTCGATGCAATAAGTGTATAAGGTCCATCGATGACATCACTCTAGAGACTTCCCAGATCTTTGAATTCCCGGATGTTTCGAAAAGGATATCTAGGATGGTCTCTGGAGCWGTGCCTCACTTTCAGAAACTTCCTGATATTCGTCTAAGACCTGGAGACTTTGAGTCTCTAAGTGACAAAGAGAAGTCACGCCACATAGGGTCGGCTCAGGGGCTCTTGTATTCGATCCTGGTTGCGATCCACGACTCTGGGTACAACGATGGAACCATTTTTCCTGTCAACATATATAGCAAGGTCTCCCCGAGAGACTATTTAAGAGGTCTTGCCAGAGGAATCTTAATAGGGTCCTCTATCTGCTTTCTGACAAGAATGACAAACATCAACATCAACAGACCCCTTGAACTAATCTCAGGAGTGATCTCATACATCCTCCTTAGATTAGACAATCACCCCTCTTTATATATAATGCTCAGAGAACCRTCYCTTAGRGGAGAGATATTYTCYATCCCTCAGAARATYCCYGCTGCTTAYCCRACCACTATGAAAGAGGGCAAYAGATCRATCTTGTGTTAYCTMCARCAYGTGCTRCGCTATGAGCGSGAGGTRATCACGGCGTCYCCKGAGAATGAYTGGYTRKGGATCTTYTCAGACTTTAGAAGTRCCAAAATGACGTACCTGACCCTCATYACYTAYCAGTYTC----------------------------------------------------------------------------------------------------------------------------------------------------------------------------------------------------------------------------------------------------------------------------------------------------------------------------------------------------------------------------------------------------------------------------------------------------------------------------------------------------------------------CAACATGTTTCCAGACGCTAAGCTTGTGTTTAACAGCTTGTTAGAGGTGAATGACCTAATGGCTTCCGGAACACATCCGTTGCCTCCTTCAGCAATCATGAGCGGMGGAGACGACATTGTTTYCAGAGTAATAGATTTTGATTCAAKCTGGGAAAAACCGTCAGACCTGAGAAACTTKACAACCTGGAAATACTTCCAGTCAGTCCAAARACAGGTMAACATGTCTTATGACCTCATYATTTKTGATGCAKAAGTTACTGRYATTGCATCYATCAACMGGATAACCCTGTTRATGTCTGATTTCGCATTGTCTATAGATGGACCACTYYATTTGGTCTTYAARACTTAYGGGACTATGYTAGTAAAYCCAGACTAYAARGCTRTTCAACAYYTGTCWAGAGCGTTCCCYTCAGTCACWGGGTTYATAACCCARGTRACWTCGTCCTTYTCATCTKAGCTATWCCTYCGATTCTCCAAAMGAGGGAAGTTTTTYAGRGATGCYGAGTACTTGACCTCTTC---------------------------------------------------------------------------------------------------------------------------------------------------------TGACAGTGATGTAGAATCTTTTCTAGTTCACAAGATGGTGGATGACCTTGAGTTACAGAGGGGAACTTTGTCTAAAGTGGCCATCATTATAGCCATCATGATAGTTTTCTCCAACAGAGTCTTTAACGTCTCTAAACCSTTGAMTGACCCTTTGTTCTATCCGCCRTCTGATCMCAARATCYTRAGGCACTTCAACATWTGYTGCAGTACYATGATGTATMKATCYACYGCTTTAGGMGATGTY-SCMAGCT--------TTCATGACCTGTATAATAGACCTATAACTTATTACTTCAGAAAGCAAGTCATTCGAGGGAATATTTATCTWTCTTGGRGTTGGTCCGAYGAGACCTCGGTGTTCAAAAGAGTRGCCTGTAACTCTAGCCTGAGYCTTCATCTCACTGGATCAGGTTGATTTACAAGATAGTGAAAACCACTAGACTGGTTGGMAGCATTGAGGACCTATCGGGAGAGATAGAAAGACACCTTCATGGGTACAACAGGTGGATC--------------------------------------------------------------------------------------------------------------------------------------------------------------------------------------------
>V001
-----------------CAGAGAAGAAGCAGACAGCGTCAGTTGCAAAACAAAAATGTAACACCCCTACAATGGATGCCGACAAGATTGTATTCAAAGTCAATAATCAAGTGGTCTCTTTGAAGCCTGAGATTATCGTGGATCAATATGAGTACAAGTACCCTGCTATCAAAGATTTGAAAAAGCCCTGTATAACCCTAGGGAAAGCCCCTGACTTGAACAAAGCATACAAGTCAGTTTTATCGGGCATGAATGCCGCCAAACTCGATCCTGATGATGTATGTTCTTACTTGGCAGCAGCAATGCAGCTATTTGAAGGGACGTGTCCGGAAGACTGGACCAGCTATGGAATCCTGATTGCACGGAAAGGAGACAAGATCACTCCAGATTCTCTGGTGGAGATAAAGCGTACTGATGTAGAAGGTAATTGGGCCCTGACAGGAGGAATGGAGCTGACAAGGGACCCCACTGTTTCTGAGCATGCGTCTTTGGTCGGTCTTCTCTTGAGTCTGTATAGGTTGAGTAAAATATCAGGACAAAACACCGGCAACTACAAGACAAACATCGCAGATAGGATAGAGCAGATTTTCGAGACAGCTCCTTTTGTCAAAATCGTGGAACACCATACTCTAATGACGACTCACAAAATGTGTGCTAACTGGAGTACTATACCGAACTTCAGATTTTTGGCCGGAACCTACGACATGTTTTTCTCCCGGATTGAGCATCTATATTCAGCGATCAGAGTGGGCACAGTTGTCACTGCTTATGAAGACTGTTCAGGGCTGGTATCGTTTACCGGGTTCATAAAGCAGATCAATCTCACTGCAAGAGAAGCAATACTATATTTCTTCCACAAAAACTTTGAGGAAGAGATAAGAAGAATGTTTGAGCCAGGGCAGGAGACAGCTGTTCCTCACTCCTATTTCATTCACTTTCGTTCACTGGGCTTGAGTGGGAAGTCCCCTTATTCATCAAATGCAGTTGGTCATGTGTTCAATCTCATCCACTTTGTCGGATGCTATATGGGACAAGTGAGATCTCTAAATGCAACGGTCATTGCTGCATGTGCTCCTCATGAGATGTCTGTTTTAGGAGGCTATTTGGGGGAGGAGTTTTTCGGGAAGGGAACGTTTGAAAGAAGATTCTTCAGAGATGAGAAAGAACTTCAAGAATACGAGGCGGCTGAGCTGACAAAGACTGACGTGGCACTGGCAGATGACGGAACTGTCAACTCCGACGACGAGGACTACTTCTCCGGTGAAACCAGAAGTCCCGAGGCTGTTTATACTCGAATCATGATGAATGGAGGTCGACTAAAGAGATCACATATACGGAGATATGTCTCAGTCAGTTCCAATCATCAAGCCCGTCCAAACTCATTCGCCGAGTTTCTGAACAAGACATATTCTAGTGACTCATGAGGAGTTGAATAACAGGGTGCC-GGAAATCTATAAATCGTGTACATCCACCATGAAAAAAAACTAACACCCCTCCTTTCGAA-CCGTTCCAAACATGAGCAAGATATTTGTCAATCCGAGTGCGATTCGAGCCGGTCTGGCCGATCTTGAGATGGCTGAAGAGACTGTTGATCTAATCAATAGAAACATAGAAGACAATCAGGCTCACCTCCAGGGGGAACCCATAGAAGTGGACAATCTCCCTGAGGACATGAGACGACTTCACTTGGATGATGAAAAATCGTCCAACCTTGGTGAGATGGCCAAGGTGGGAGAAGACAAGTATAGAGAGGACTTTCAGATGGATGAAGGGAGGACCCTAGCCTCCTGTTCCAGTCGTACTTGGACAATGTTGGAGTCCAAATAGTCAGACAAATGAGGTCAGGAGAAAGATTCCTCAAGATATGGTCACAAACCGTGGAGGAGATTATATCCTATGTAACGGTCAACTTTCCCAACTCTCCCGGAAGGTCTTCAGAAGATAAGTCAACCCAGACAACT-----------------------------GGCCGCTTCTCAGAGAGAAAGCCAATCCTCGAAAGCCAAGATGGCGGCTCAGGCTGCCTCTGGCCCTCCAGCCCTTGAATGGTCTGCTACCAATGAAGAGGATGATTTATCAGTAGAGGCTGAGATCGCTCACCAGATTGCTGAAAGCTTTTCCAAGAAATACAAGTTTCCCTCTCGATCCTCCGGAATATTCTTGTATAATTTTGAGCAGTTGAAAATGAG-----------------------------------------TGACCCGTTTGGCCCATGACGGATCCAAACTCCCCCTAAGATGTGTATTGGGATGGGTCGCTTTGGCCAACTCTAAGAAATTCCAATTGTTGGTCGAGGCCGACAAGCTAAGTAAAATCATGCAAGATGATTTGAATCGCTACACATCCTGCTAACCGAACTCTTAAAC-TCAGTCCCTCTAGATAATAAAATCTGAGATGCCCCAGGGTCTACCATGAAAAAAACAGGCAACACCACTGATAAAATGAACTTTCTACGTAAGATAGTGAAAAACTGTAGGGATGAGGACAATCAAAAGCCCTCTCCTGTGTCAGCCCCTCCGGATGACGATGACCTGTGGCTTCCACCCCCTGAATACGTCCCGCTAAAAGAGCTCACAAGCAAGAAGAACATGAGGAACTTTTGTATCAACGGAGAGGTCAAAGTGTGCAGCCCGAATGGTTACTCATTTAGAATCCTGCGGCACATTCTGAGATCATTCGACGAGATATACTCTGGAAATCATAGAATGATTGGGTTGGTCAAAGTCGTTATTGGGTTGGCCTTGTCAGGAGCTCCGGTTCCTGAGGGCATGAACTGGGTATACAAATTGAGGAGAACCCTCATCTTCCAGTGGGCTGATTCCAGGGGCCCTCTTGAAGGGGAGGAGTTGGAATACTCTCAGGAGATCACTTGGGATGATGATACTGAGTTCGTCGGGCTGCAAATAAGAGTGAGTGCAAGACAATGTCATATCCAGGGTAGAATCTGGTGTATCAACATGAACTCGAGAGCATGTCAACTGTGGTCTGACATGTCTCTCCAGACACAAAGGTCCGAAGAGGACAAGGACTCTTCTCTGCTTCTAGAATAATCAGATTATATCCCGCAAAATTTATCACTTGTTTACCTCTGGAGGAGAGAACATACGGGCTTAACTCCAACCCTTGGGAGCAATAGAACAAAAACAAAAACATGTTATGGTGCCATTAAACCGCTGCATTTTATCAAAGTCAAATTAATTACCTTTACATTTTGAGGCCTCTTGGATGTGAAAAAAACTATTAACTATTAACATCCCTCAAAA-GACTTAAGGAAAGATGGTTCCTCAGGCCCTTCTCTTTGTACCCCTTCTGGTTTTTTCCTTGTGTTTCGGGAAATTCCCTATCTACACGATACCAGACAAACTTGGTCCCTGGAGCCCGATTGACATACATCACCTCAGCTGTCCAAACAATTTGGTTGTGGAAGACGAAGGATGCACCAACCTGTCTGGGTTTTCCTACATGGAACTTAAAGTTGGATACATCTCAGCTATAAAAGTAAACGGGTTCACTTGCACAGGCGTTGTAACAGAGGCAGAGACCTACACCAACTTTGTTGGTTATGTCACAACCACGTTCAAGAGAAAGCATTTCCGCCCGACACCAGATG------------------------------------------------------------------CATACCCTGACTACCATTGGCTTCGAACTGTGAAGACCACTAAGGAATCTCTCGTTATCATATCCCCAAGTGTGGCAGATTTGGACCCGTATGATAAATCCCTTCACTCGAGGGTCTTCCCTAGCGGAAAGTGCTCAGGAATAACGGTGTCTTCTACCTACTGCTCAACCAACCATGATTACACCATTTGGATGCCCGAAAATCCGCGACTAGGGACATCTTGTGACATTTTCACCAATAGTAGAGGGAAGAGAGCATCCAAGGGGAGCAAGACTTGCGGCTTTGTAGATGAAAGAGGCCTGTATAAATCCTTGAAAGGAGCGTGCAAACTCAAGCTATGCGGAGTTCTTGGACTCAGACTTATGGATGGGACATGGGTTGCGATGCAAACATCAGATGAGACCAAATGGTGCCCTCCTGATCAGTTGGTGAACTTGCACGACTTTCGCTCGGACGAAATTGAGCATCTCGTTGTAGAGGAGTTGGTCAAGAAGAGAGAGGA------------------------------------------GAGTTTCAGACGGCTCAGTCATTTAAGAAAACTTGTCCCTGGGTTTGGAAAAGCATATACCATATTTAACAAGACTTTGATGGAGGCTGATGCTCACTACAAGTCAGTCCGGACTTGGAATGAGATCATTCCCTCAAAGGGGTGTTTAAGAGTAGGAGGAAGGTGTCACCCTCATGTGAACGGGGTGTTTTTCAATGGTATAATCTTGGGGCCTGACGGCCATGTTCTAATTCCAGAGATGCAATCATCCCTACTCCAGCAACATATGGAGTTGTTGGAATCTTCAGTCATCCCTCTGATGCACCCCTTGGCGGACCCGTCTACAGTTTTCAAGGACGGTGATGAAGCTGAGGATTTTGTTGAAGTTCACCTTCCAGATGTGCATAAGCAGGTCTCAGGGGTTGACCTAGGTCTCCCAAACTGGGGGAAGTATGTATACTGAG-TGCAGGGGCCCTGATTGCCTTGATGTTGATGATCTTCCTAATGACATGTTGCAGAGGAGTCAAGCGGCCAGAATCTACGCAACGCAGTCTCGGAAAGACCGGGAGGAAGGTGTCGGTCACTTCCCAAAGCGGGAAGGTCATATCTTCGTGGGAGTCATATAAAAGCGGAGGTGAGACCAGACTGTGATGCCTGGTCATCCTTTCCTCAACGCCTCAAGTCCCGAAGATCACCTTCCTCTGGTGGGTTGGTCTGGGGGGAATCTCCGGGTTCAATAGTCCTCCTTGAACTCCATGCAACAGGGTAGATTCAAGAGTCACGAGACTTTCATTAATCATCTCAGTTGATCAAACGAGGTCATGTAGATTCTCATAATAACAAGAAATCTTCTGGCAGTTTCAGTGACCAACGGTGCTTTCACTCTCCAGGAACAGATACCAAAGGTTGTGGACAGGTCAAGGGGTGCTTTTGTTTCGGAAGACGCCGTGCTTGGGCACGGACAGAGGTCATAATGTGTATCCTGACCTGTAGTGGACTCAACATGAGTTAACTGAGAAAGGTAATATGCCTCCCATGAAGGACATAAGCAATAGCTAAAAATCATCTCGCATCTCAGCAAAGTGTGCATAACTATAAAGGGGCTGGGTCATCTGAGCTTTTCAGTCGAGAAAAAAAACTGTCGACCAGAAGAGCAACTGGCAACACTTCTCATCTTGAGACCTACATCAAGATGCTAGATCCAGGAGAGGTCTATGATGACCCTATAGATCCAATCGAGTCAGAGGCTGAACCCAGGGGAGCCCCCACTGTCCCCAACATCCTGAGGAACTCTGACTATAATCTCAACTCTCCTTTGATAGAAGATCCTGCTAGACTAATGTTAGAATGGTTGAAAACAGGGAACAGACCTTATCGGATGACTCTGACAGACAATTGCTCCAGGTCTTACAAAGTTTTGAAAGATTATTTCAAGAAAGTAGATTTGGGTTCTCTCAAAGTGGGTGGAACTGCTGCACAGTCAATGATTTCTCTTGGTTATATGGTGCACACTCTGAATCGAATAGGAGCCGGAGATGTATAACAGACTTGGCCCATTTCTATTCTAAGTCATCCCCCATAGAGAAGCTGTTAAATTGTACGTTAGGAAATAGAGGGCTGAGAATCCCCCCAGAGGGGGTGTTAAGTTGTCTTGAGAGGGTCGATTACGATAAGGCGTTTGGGAGGTATCTGGCTAACACGTATTCCTCTTATTTGTTTTTCCATGTAATTACCCTATACATGAATGCCTTAGACTGGGACGAGAGAAAA-CCATCCTAGCATTATGGAAAGATTTGACCTCAGTGGACATCGGGAAGGACTTGGTCAAGTTCAAAGATCAGATATGGGGACTGCTGATTGTGACAAAGGACTTTGTATACTCTCAGAGTTCCAACTGTCTCTTTGATAGAAATTACACACTTATGTTAAAAGATCTTTTCTTGTCCCGCTTTAACTCCCTAATGATTTTGCTGTCTCCCCCCGAGCCCCGATACTCAGATGACCTGATATCTCAGCTTTGCCAGTTATACATCGCTGGGGATCAAGTCTTGTCTATGTGTGGAAACTCCGGCTATGAAGTCATTAAAGTATTGGAGCCATATGTCGTGAACAGTTTAGTCCAGCGAGCAGAAAAGTTTAGGCCTCTCATTCATTCTTTGGGAGACTTTCCTGTTTTTATAAAAGACAAGGTAATCCAACTTGAAGGGACTTTTGGTCCCAGTGCAAAAAGGTTTTTTAGGGTTCTGGACCAATTCGACAACATACATGATTTGGTTTTTGTGTATGGCTGTTACAGGCATTGGGGGCACCCCTATATAGATTATCGAAAGGGTTTATCGAAACTATATGATCAAGTTCACATTAAGAAAGTGATAGATAAGTCCTACCAAGAGTGTTTAGCAAGCGACCTAGCCAGGAGGATCCTCAGATGGGGGTTTGATAAATACTCCAAATGGTATCTGGATTCGCGACTTCTCACTCGAGACCACCCCTTGACCCCCTACATCAAAACTCAGACATGGCCACCCAAACATATAGTAGATTTGGTAGGAGATACGTGGCATAAGCTCCCGATAACGCAGATCTT-----TCCCTGAATCAATGGACCCGTCAGAAATACTGGATGATAAATCACATTCTTTCACCAGAACGAGACTAGCTTCTTGGCTGTCAGAGAACAGAGGGGGACCTGTTCCTAGCGAGAAAGTCATTATCACAGCCCTGTCTAAGCCGCCTGTCAATCCTCGAGAATTCTTGAAATCTATAGACCTCGGGGGATTGCCAGATGAGGACTTGATAATTGGCCTCAAGCCAAAAGAACGAGAATTGAAGATTGAGGGTCGATTTTTTGCTCTGATGTCATGGAATCTAAGATTGTATTTTGTCATCACCGAAAAGCTATTGGCCAACTACATTTTGCCACTCTTTGACGCGTTGACTATGACAGACAACCTGAACAAGGTGTTTAAAAAGTTGATCGACCGGGTCACTGGGCAAGGGCTTCTGGACTATTCGAGGGTTACGTATGCATTTCACCTGGACTATGAGAAATGGAACAATCATCAAAGATTGGAGTCAACAGAGGATGTATTTTCTGTCCTAGATCAAGTGTTTGGATTGAAGAGAGTGTTTTCTCGAACACACGAGTTTTTTCAGAAGTCCTGGATCTATTATTCAGATAGATCAGACCTCATTGGGTTATGGGAGGATCAAATATACTGCTTGGACATGTCTAACGGCCCAACCTGCTGGAATGGCCAGGACGGCGGGCTAGAGGGCTTACGGCAGAAGGGCTGGAGCCTGGTCAGCTTATTGATGATAGATAGAGAATCTCAGACCAGGAACACAAGAACCAAAATACTAGCCCAGGGGGACAACCAGGTTCTATGTCCGACATATATGTTGTCTCCGGGGCTGTCTCGAGAGGGACTCCTCTATGAGTTAGAAAGCATATCAAGGAATGCACTTTCAATATACCGAGCCATCGAGGAAGGAGCATCTAAACTAGGGCTGATCATCAAGAAAGAAGAGACCATGTGTAGTTATGACTTTCTCATCTATGGAAAAACCCCTTTGTTTCGAGGTAACATATTGGTGCCTGAATCCAAAAGATGGGCCAGGGTCTCTTGCATCTCGAACGACCAGATAGTCAATCTTGCCAATATAATGTCGACAGTATCCACCAATGCGCTAACAGTGGCTCAACACTCTCAATCTTTGATCAAACCGATGAGGGACTTCTTGCTCATGTCAGTACAGGCAGTCTTCCACTACCTGTTATTTAGCCCAATCTTAAAGGGCAGAGTCTACAAAATACTGAGTGCGGAAGGGGAGAGCTTTCTCCTAGCCATGTCGAGGATAATCTATCTCGATCCTTCTTTAGGAGGGGTATCTGGAATGTCTCTTGGAAGGTTCCATATACGTCAGTTCTCAGACCCTGTCTCTGAAGGGTTGTCCTTCTGGAGAGAAATCTGGTTAAGCTCTCACGAGTCCTGGATTCACGCGTTGTGTCAAGAAGCTGGGAACCCAGATCTTGGAGAAAGAACACTTGAGAGCTTCACTCGCCTGTTAGAAGATCCTACCACTTTAAATATCAAAGGAGGGGCCAGTCCTACTATTCTACTTAAGGATGCAATCAGAAAGGCTCTGTATGACGAGGTAGACAAGGTGGAAAATTCAGAGTTTCGAGAGGCAATCTTGTTGTCCAAGACCCACAGAGATAACTTTATACTCTTCTTGAAATCTGTTGAGCCTCTGTTTCCTCGATTTCTCAGTGAGCTCTTCAGTTCGTCTTTTTTGGGAATTCCTGAGTCAATCATTGGACTGATACAAAACTCCCGGACAATAAGAAGGCAGTTTAGGAAGAGTCTCTCAAGAACTTTAGAAGAATCCTTCTACAACTCAGAGATTCACGGGATTAATCGGATGACCCAGACACCTCAAAGGGTCGGGAGGGTGTGGCCTTGCTCGTCAGAGAGGGCAGATCTACTTAGGGAGATCTCTTGGGGGAGAAAAGTGGTGGGCACGACAGTTCCTCACCCTTCTGAGATGTTGGGGTTACTTCCAAAATCCTCCATTTCTTGCACCTGTGGAGCAACAGGAGGAGGCAATCCTAGAGTTTCTGTATCAGTACTCCCGTCTTTTGATCAGTCATTTTTTTCACGAGGCCCCCTAAAAGGATACCTGGGCTCGTCCACCTCCATGTCGACCCAGCTATTCCATGCATGGGAAAAAGTCACTAATGTTCATGTGGTGAAAAGGGCTTTATCGTTAAAAGAATCTATAAACTGGTTCATTGCCAGAAATTCCAACTTGGCTCAAACTCTAATCAGGAACATCATGTCTCTGACAGGCCCTGATTTCCCTCTAGAGGAGGCTCCTGTTTTCAAAAGGACAGGGTCAGCTCTGCATAGGTTCAAGTCTGCCAGGTACAGCGAAGGAGGGTATTCTTCTGTTTGCCCGAACCTCCTCTCTCATATCTCTGTTAGTACGGACACCATGTCTGATTTGACCCAAGACGGGAAGAACTACGATTTCATGTTCCAGCCATTGATGCTTTATGCGCAGACATGGACATCAGAGCTGGTACAGAGAGACACAAGGCTGAGAGATTCTACGTTTCATTGGCACCTCCGGTGCAACAAGTGTGTAAGGCCCATTGATGATATAACATTGGAGACTTCTCAGATCTTCGAATTCCCGGACGTGTCAAAGAGGATATCCCGAATGGTTTCCGGAGCCGTGCCTCACTTCCAGAAGCTTCCTGACATCCGTCTAAGACCAGGTGATTTTGAATCTCTGAGTGGTAGAGAAAAGTCTCGCCATATAGGGTCAGCTCAGGGGCTGTTATACTCAATCTTGGTGGCGATTCACGACTCAGGATACAATGACGGAACCATCTTTCCCGTCAACATATACGGCAAAGTTTCCCCTAGAGATTATTTAAGAGGGCTCGCAAGAGGAGTCTTGATAGGATCTTCGATTTGCTTCCTGACAAGAATGACAAATATCAACATTAACAGACCTCTTGAGTTGATCTCAGGGGTAATTTCATATATCCTCCTGAGACTGGATAATCATCCCTCCTTGTACATAATGCTCAGAGAGCCTTCTCTTAGAGGAGAGATATTTTCTATCCCCCAGAAAATCCCCGCCGCTTATCCAACCACTATGAAAGAAGGCAATAGATCGATCTTGTGTTATCTCCAACATGTGCTACGCTATGAGCGAGAGGTAATCACGGCATCTCCAGAGAATGACTGGTTGTGGATTTTCTCAGACTTTAGAAGTGCTAAGATGACATACCTGACCCTCATTACTTACCAGTCTCATCTCCTACTCCAGAGGGTTGAGAGAAACTTGTCTAAAAGTATGAGAGCTAACCTGCGACAAATGAGTTCCCTGATGAGGCAGGTGCTTGGTGGACATGGAGAAGATACCTTAGAGTCAGACGACGACATTCAACGATTACTGAAAGACTCTTTGCGAAGGACAAGGTGGGTGGATCAAGAGGTGCGCCATGCAGCTAGAACCATGACTGGAGATTACAGCCCCAATAAGAAAGTGTCCCGTAAGGCAGGATGCTCAGAATGGGTCTGCTCCGCTCAACAGGTTGCAGTCTCCACCTCAGCTAATCCGGCCCCTGTCTCAGAGCTTGACATAAGGGCCCTCTCGAAGAGGTTTCAGAACCCTTTGATCTCGGGCCTGAGAGTGGTTCAGTGGGCAACTGGTGCCCATTATAAGCTTAAGCCTATTCTAGATGATCTCAATGTTTTCCCATCTCTCTGTCTTGTAGTTGGGGACGGGTCAGGGGGGATATCAAGGGCAGTTCTCAACATGTTTCCAGATGCTAAGCTTGTGTTCAACAGCCTTTTAGAAGTGAATGATCTGATGGCTTCCGGAACCCATCCGCTGCCTCCTTCAGCAATCATGAGTGGAGGAGATGACATCATCTCTAGAGTGATAGATTTTGACTCAATCTGGGAGAAACCGTCTGACCTGAGAAACTTGGCCACCTGGAGATACTTCCAGTCAGTCCAAAAACAGGTCAACATGTCTTATGACCTCATTATTTGTGATGCAGAAGTCACTGACATCGCATCTATCAACCGGATAACCCTATTAATGTCCGATTTCGCTTTGTCTATAGATGGACCACTTTATCTGGTCTTCAAAACTTATGGGACTATGCTCGTGAACCCAGACTATAAAGCTATTCAACACTTGTCAAGAGCGTTTCCCTCTGTCACAGGGTTTATAACTCAAGTTACTTCGTCCTTTTCATCTGAGCTATACCTCCGATTTTCCAAACGAGGGAAGTTTTTCAGAGATGCCGAGTACTTGACCTCTTCTACCCTTCGGGAGATGAGCCTTGTGTTGTTCAATTGTAGCAGCCCCAAGAGTGAGATGCAGAGGGCTCGTTCCTTGAACTATCAAGATCTTGTAAGGGGATTTCCTGAAGAGATCATATCAAACCCTTTCAATGAAATGATCATAACTCTGATTGACAGTGATGTAGAGTCTTTCCTAGTCCACAAGATGGTGGATGATCTTGAGTTACAGAGGGGAACTTTGTCTAAAGTGGCTATCATTATAGCCATCATGATAGTTTTTTCCAATAGAGTCTTCAACGTTTCTAAACCCTTGACTGACCCATTGTTTTATCCACCATCTGATCCCAAAATCCTGAGGCACTTCAACATATGTTGCAGTACCATGATGTATCTATCTACCGCTTTAGGCGACGTCCCCAGCTTCGCGAGACTTCACGACCTGTATAACAGACCTATAACTTATTACTTCAGAAAGCAAGTCATTCGAGGGAATATTTATCTATCTTGGAGTTGGTCTGACGACACCTCAGTGTTTAAGAGGGTTGCCTGTAATTCTAGCTTAAGTTTTCATCTCACTGGATCAGGTTGATTTACAAGATAGTGAAAACTACCAGACTCGTTGGCAGCATCGAGGACCTATCCGGAGAGGTAGAAAGACACCTTCATGGGTACAACAGGTGGATCA-------------------------------------------------------------------------------------------------------------------------------------------------------------------------------------------
>V026
-----------------CAGAGAAGARGYAGACAGYGTCRTYTRCARAGCAAAAATGTAACAYCCCTACAATGGATGCCGACAAGATTGTRTTYAARGTCAAKAATCAGGTGGTYTCYYTGAAGCCWGARATYATWGTRGAYCAATATGAGTACAAGTACCCGGCWATCAARGAYTYKARGAAGCCCAGTATAACCTTAGGAAARGCCCCTGACTTRAACAAAGCATACAAGTCARTYTTRTCYGGCATGAATGCWGCCAARCTTGATCCYGATGATGTATGCTCCTACTTGGCAGCAGCAATGCAGTTCTTTGAGGGGACATGTCCGGAAGACTGGACCAGCTATGGAATCCTGATTGCACGAAAAGGAGACAAGGACACTCCAGACTCTCTAGTGGAGATAAACCGTACTGATGCKGAKGGGAACTGGGCTCTGACAGGAGGCATGGAACTGACAAGGGACCCCACKG----------------------------------GAGTCTGTATAGGTTGAGCAAAATATCAGGACAGAACACTGGCAATTACAAGACAAACATTGCAGACAGAATAGAGCAAATTTTCGAGACAGCCCCTTTTGTTAAGATTGTAGAGCATCATACTTTGATGACAACCCACAAAATGTGTGCTAAC-----------------------------------------------------------------------------------------------------------------------------------------------------------------------------------------------------------------------------------------------------------------------------------------------------------------------------------------------------------------------------------------------CCTGAATKCAACGGTTATTGCTACATGTGCCCCACATGAGATGTCTGTTCTTGGGGGTTACTTAGGGGAGGAGTTTTTCGGGAAAGGGACTTTTGAGAGAAGATTCTTCAGRGATGAGAAAGAACTTCAAGAATATGAAGCAGCTGAACTGACAAAGACTGACGTGGCATTGGCAGATGACGGAACTGTCAAYTCTGATGATGAGGACTACTTCTCCGGTGAAACCAGAAGTCCAGAAGCTGTCTATACCCGAATCATGATGAATGGAGGTCGACTAAAGAGATCGCATATACGGAGATATGTCTCAGTCAGTTCCAATCATCAGGCCCGTCCTAACTCATTCGCTGAATTTTTGAACAAGACATACTCAAGTGATTCTTAAAGAGTAGAACAACGAGATKKKGGAACATCAATAAATCATGTACATCCTTCATGAAAAAAAACTAACACCCCTCCTTTCGAACCAKTCTCAGACATGAGCAAGATTTTTGTCAATCCAAGCGCGATCAGGGCGGGTTTGGCTGATCTAGAGATGGCGGAGGAGACTGTGGATCTAATAGCTAGGAACATCGAGGATAATCAGGCTCATCTCCAAGGGGAACCTATAGAGGTGGACAGTCTCCCAGAAGACATAAGACGGCTCCAATTGGATGATACAAAACCATCTAGACTCGGTGAGATTACCAAKKCGGGGGAAAGCAAGTGTCAGGAAGACTTTCAGATGGATGAAGGGAGGACCCCGCCCTATTGTTCCAGTCATACCTGGACAACATTGGAATTCAAATGGTCAGACAGATGAAGTCAGGAGAGAGATTCCTCAAGATATGGCCCCAGACTGTCGAGGAGATCATATCCTATGTCACGGTCAACTTCTCCAGTCTGCCAGGGAAGTCTACAGAAGACAAAGCCACCCAAACTACTGGCCG-------------------------------------------------------------------------------------------------------------------------------------------------------------------------------------------------------------------------------------------------------------------------------------------------------------------------------------------------------------------------------------------------------------------------------------------------------------------------------------------------------------------------------------------------AAAATGAACTTTCTACGCAAGATAGTGAAAAAATGTAGGGATGAGGACACTCAAAAACCCTCTCCTGCGTCAGCCCCTCCGGATGACGATGACCTGTGGCTTCCACCCCCTGAATATGTCCCGCTGAAAGAACTCACAAGCAAGAAGAACATRAGGAACTTYTGTRTCAAYGGRGAGGTKAAAGYGTGTAGTCCAAACGGTTATTCGTTTAGGACCTTACGGCATATTTTGAGATCATTCGACGAGATCTACTCTGGGAATCAGAGAATGATCGGGTTGGTCAAAGTTGTCGTTGGATTGGCGTTGTCAGGAGCCCCAGTCCCTGAGGGTATGAACTGGGTATACAAGTTGAGGAGAACCCTTATCTTCCAGTGGGCTGAATCTAGGGGCCCTCTTGAAGGGGAGGAGTTAGAATACTCCCAGGAGATTACCTGGGATGATGATACWGAGTTCGTYGGATTRCWAATAAGAGTGAGTGCAAGACARTGTCAYATCCAGKGCAGRMTCTGGTGKATCAACATGAACKCGAGRGCATGTCAAMTATGGTCTGACATGTCTCTTCAGAMWCAAMGGTCTGAMGARGRCAARGACTCYTMTCWGCTYCTAGAATAATYAGAYTATRTCYYGCAAGKTTTATCACTTGYWTACCTCTGGAGGAGAGAACATACGGGYTTAACTCCAACCCTTGGGAGCAATAGAACAAAAACAAAAACATGTTATGGTGCCATTAAACCGCTGCATTTTATCAAAGTCAAGTTAATTACCTTTACATTTTGAKGCCTCTTGGATGTGAAAAAKKKKKKKAACTATTAACATCCCTCAAAAKGACTTAAGGAAAGATGGTTCCTCAAGCTCTTTTGTTTGTMCCCCTTTTGGTTTTTCCATTGTGTTTCGGGAAATTCCCTATCTACACGATACCAGACAAACTTGGACCCTGGAGCCCGATTGACATACATCATCTCAGCTGCCCAAACAATTTGGTTGTGGAGGACGAAGGATGCACCAACCTGTC-----------------------------------------------------------------------------------------------------------------------------------------------------------------------------------------------------------------------------------------------------------------------------------------------------------------------------------------------------------------------------------------------------------------------------------------------------------------------------------------------------------------------------------------------------------------------------------------------------------------------------TCGCKATGCAAACATCAGATGAGACCAAATGGTGTCCTCCTGATCAGTTGGTGAACATGCACGA------------------------------------------------------------------------------------------------------------------------------------------------KTTTGGAAAAGCATACACCATATTCAACAAAACCCTGATGGAAGCTGATGCTCACTACAAGTCAGTCCGGACCTGGAATGAGATCATCCCCTCCAAGGGGTGTCTGAGAGTTGGAGGGAGGTGTCATCCCCATGTAAACGGAGTGTTTTTTAACGGCATAATATTAGGCCCTGACGGCCATGTTCTGATCCCAGAGATGCAATCATCCCTCCTTCAGCAACATATGGAGTTGTTGGAATCGTCAGTTATCCCTCTGATGCATCCTTTAGCAGACCCGTCTACAGTTTTCAAGGACGGTGATGAAGCAGAGG------------------------------------------------------------------------------------------------------------------------------------------------------------------------------------------------------------------------------------------------------------------------------------------------------------------------------------------------------------------------------------------------------------------------------------------------------------------------------------------------------------------------------------------------------------------------------------------------------------------------------------------------------------------------------------------------------------------------------------------------------------------------------------------------------------------GGCAACACTTCTCATCCWGAGACCYACATCRAGATGCTAGATCCRGGAGAGGTYTATGATGACCCYATTGATCCAATYGAGTCAGAGGCTGAACCCAGAGGARCCCCCACTGTCCCCAACATCTTGAGAAACTCYGACTAYAAYCTCAAYTCYCCTTTGATAGARGATYCTGCSARACTAATGTTAGAATGGTTGAARACAGGGAAYAGACCTTATCGGATGACTCTGACAGMMAAYTGCTCTAGGTCTTACAAAGTYYTGAARGATTAYTTCAAGAAAGTRGATYTGGGWTCTCTTAAAGTKGGCGGRMCYGCTGCACAGTCRATGATYTCYCTTGGYTATAYGGTGCCCAYTCTGAATCAAAYAGGAGTCGGARRTGTATAACWGACTTGGCYCAKTTYTATTCCAAGTCMTCCCCYATAGARAAGYTGTTGAATTGYACACTCGGAAAYAGAGGGYTGAGAATCCCCCCAGAGGGGGTSYTRAGTTGYCTTGAGAGRGTYGATTATGAYAARGCRTTTGGGAGGTATCTGGCCAACACRTATTCMTCTTATTTGTTCTTCCATGTAATTACCCTATACATGAATGCCCTAGACTGGGACGAGAAAAAA-CCATCCT--------------------------------------------------------------------------------------------------------------------------------------------------------------------------------------------------------------------------------------------------------------------------------------------------------------------------------------------------------------------------------------------------------------------------------------------------------------------------------------------------------------------------------------------------------------------------------CGAAACTATATGATCAAGTTCACATTAAGAAAGTAATAGATAAGTCCTACCAGGAGTGTTTAGCAAGTGACTTGGCCAGAAGGATCCTCAGATGGGGATTTGACAAGTACTCCAAATGGTATCTAGATTCGAGATTCCTTGCCCGAGACCAMCCMTTGACTCCTTATRTMAARACCCARACATGGCCACCCAAACAYATAGTAGACTTGGTGGGGGAYACATGGCAYAAGCWCCMGATCACKCAGATCTTTGARATTCCTGAATCAATGGACCCGTCAGARATACTGGATGTCAA--------------------------------------------------------------------------------------------------------------------------------------------------------------------------------------------------------------------------------TGATGTCCTGGAATCTGAGGTTATATTTCGTCATAACAGAGAAGCTCTTGGCAAACTATATCTTGCCACTTTTTGATGCACTGACTATGACAGACAACTTGAACAAGGTGTTCAAGAAGCTGATTGACAGAG---------------------------------------------------------------------------------------------------------------------------------------------------------------------------------------------------------------------------------------------------------------------------------------------------------------------------------------------------------------------------------------TAGCTCAAGGAGACAACCAGGTTCTGTGTCCTACATACATGTTGTCACCGGGATTGTCTCAAGAGGGGCTTCTCTATGAGTTAGAGAGCATATCAAGGAATGCACTCTCAATATACCGAGCTATCGAGGAAGGAGCATCTAAGCTGGGGCTGATCATCAAGAAGGAAGAGACCATGTGTAGTTATGACTTTCTCATATATGGGAAGACCCCCTTATTTCGAGGCAACATATTGGTGCCTGAATCCAAAAGATGGGCTAGGGTCTCTTGTATCTCCAACGACCAGATAGTCAACCTTGCCAATATAATGTCGACTGTATCCACCAATGCATTGACTGTGGCACAACACTCTCAGTCTTTGATCAAACCGATGAGAGATTTCCTGCTCATGTCAGTACAAGCCGTCTTCCATTACTTGCTGTTTAGCCCCATCTTGAAGGGCAGAGTTTACAAGATCCTGGGTGCCGAGGGGGACAATTTTCTTCTAGCTATGTCTAGAATAATCTATTTAGACCCCTCCTTGGGGGGAGTATCTGGA-----------------------------------------------------------------------------------------------------------------------------------------------------------------------------------------------------------------------------------------------CAGAAAGGCTCTGTACGACGAGGTGGACAAGGTGGAAAATTCAGAGTTTCGAGAGGYAATCCTKCTGTCCAAGACCCATAGAGATAACTTTATACTCTTTTTAAAATCTGTTGAGCCTCTGTTCCCTCGATTTCTCAGTGAGCTCTTCAGTTCGTCTTTCTTGGGAATACYGGAGTCAATCATTGGAYTGATACAAAACTCCCGG------------------------------------------------------------------------------------------------------------------------------------------------------------------------------------------------------------------------------------------------------------------------------------------------GTACTCCCGTCCTTCGATCAGTCATTTTTCTCACGGGGCCCCCTAAAGGGATACTTGGGCTCGTCCACCTCCATGTCAACCCAGCTATTCCATGCATGGGAAAAAGTCACTAATGTTC-----------------------------------------------------------------------------------------------------------------------------------------------------------------------------------------------------------------------------------------------------------------------------------------------------------------------------------------------------------------------------------------------------------------------------------------------------------------------------------------------------------------------------------CCTGATATTCGTCTAAGACCGGGGGACTTCGAGTCTCTAAGTGGCAAGGAGAAGTCTCGCCATATAGGGYCAGCCCAAGGACTCTTGTATTCAATCTTGGTCGCGATTCATGACTCTGGATATAATGACGGGRCCATTTTCYCCGTCAATATATATGGCAAGGTCTCTCCCCGAGACTATTTAAGAGGGCTYGCAAGAGGAGTCTTGATAGGGTCTTCGATTTGCTTCTTAACAAGAATGACAAACATCAACATCAACAGACCTCTCGAACTGATCTCAGGAGTGATTTCCTATATCCTCTTAAGACTGGATAATCACCCTTCTTYGTACATAATGCTCAG------------------------------------------------------------------------------------------------------------------------------------------------------------------------------------------------------------------------------------------------------------------------------------------------------------------------------------------------------------------------------------------------------------------------------------------------------------------------------------------------------------CTGCTCTGCTCAGCAAGTTGCAGTCTCTACCTCAGCAAACCCAGCCCCTGTCTCAGAACTCGACATAAGGGCCCTCTCTAAGAGGTTTCAAAACCCTCTGATCTCGGGCCTGAGAGTGGTCCAGTGGGCAACCGGCGCCCATTATAAGCTTAAGCCCATTCTAGACGATCTCAATGTTTTCCCATCCCTCTGTCTTGTAGTTGGGGATGGGTCGGGGGGGATATCGAGGGCAGTTCTCAACATGTTTCCAGAYGYCAAGCTTGTGTTCAACAGTTTGTTAGAGGTAAATGACCTAATGGCTTCCGGAACACATCCACTGCCTCCTTCAGCAATCGTGAGCGGAGGAGATGACATTGTTTCCAGAGTAATAGATTTTGACTCAATCTGGGAAAAACCGTCCGACCTGAGAAACTTGGCAACCTGGAGATACTTCCAATCAGTCCAAAAACAGGTMAACATGTCTTATGACCTCATTATTTGTGATGCGGAAGTTACTGACATTGCATCTGTCAACCGGATAACCCTGTTGATGTCTGACTTTGCATTGTCTATAGATGGACCACTGTGTTTGGTCTTCAAAACTTACGGGACCATGCTAGTAAACCCGGACTATAAGGCTATCCAACATCTGTCAAGAGCGTTCCCCTCAGTCACAGGGTTTATAACCCAGGTAACCTCGTCCTTTTCATCTGAGCTATACCTCCGATTCTCCAAACGAGGGAAGTTTTTTAGAGATGCCGAGT----------------------------------------------------------------------------------------------------------------------------------------------------------CATAACTCTGATTGACAGTGATGTAGAATCTTTTTTWGTCCACAAGATGGTGGATGATCTTGAGTTACAGAGGGGAACTCTGTCTAAAGTGGCTATCATTATAGCCATCATGATAGTTTTTTCCAACCGAGTCTTCAACGTTTCTAAACCCTTGACTGACCCATTRTTCTATCCGCCGTCTGATCCCAAAATCCTGAGGCACTTCAACATATGTTGCAGTACTATGMTGTATCTATCTACCGCTTTAGSCGACGTCMCCAGCTTMGCAAGACTTCAYGAMMTSTATAACAGWCCTRKRACTTATTACTTCAAAAAGCAAGTCATTCGAGGGAATATTTATCTATMTTGGWGTTGGTCTGACGACACCTCAGKGTTTMAAAGGGTAKCCTGTAATTCCAGCTTGAGTCTTCTTCTCACTGGATCAGGWTGATKTACMAGATAKTGAAGACTACCAG------------------------------------------------------------------------------------------------------------------------------------------------------------------------------------------------------------------------------------------------------------------
>V039
-----------------CAGAGAAGAAGTAGACAGTGTCGTCTACAAAGCAAAAATGTAACACCCCTACAATGGATGCCGACAAGATTGTGTTTAAAGTCAATAATCAGGTGGTCTCTCTGAAGCCTGAAATTATAGTAGATCAATATGAGTACAAATACCCGGCTATCAAAGATTTGAAGAAGCCCAGTATAACCTTAGGAAAGGCCCCYGACTTAAACAAGGCATACAAGTCAGTCTTATCCGGCATGAATGCAGCCAAGCTTGATCCT--------------------------------------------------------------------------------------------------------------------------------------------------------------------------------------------------------------------------------------------------------------------------------------------------------------------------------------------------------------------------------------------------------------------------------------------------------------------------------------------------------------------------------------------------------------------------------------GATACTGTATTTCTTCCACAAGAACTTTGAGGAAGAGATAAGAAGGATGTTCGAGCCAGGGCAGGAGACGGCTGTTCCTCACTCTTATTTTATTCACTTCCGTTCACTGGGCCT-------------------------------------------------------------------------------------------------------------------------------------------------------------------------------GGGACATTTGAGAGAAGATTCTTCAGAGATGAGAAAGAACTTCAAGAGTACGAGGCTGCTGAACTAACAAAGAATGACACGATACTGGCAGATGATGGAACTGTCAACTCCGACGACGAGGACTACTTCTCAGGCGAAACCCGAAGCCCTGAAGCTGTTTATACTCGAATCATGATGAACGGAGGTCGATTAAAGAGGTCACACATAAGGAGATATGTCTCAG------------------------------------------------------------------------------------------------------------------------------------------------------------------------------------------------------------------------------------------------------------------------------------------------------------------------------------------------------------------------------------------------------GCAAGTATCGGGAGGATTTTCAAATGGATGAAGGGAAGATCCTATCCTCCTGTTCCAATCGTACCTGGACACTGTTGGAGTCCAAATGGTCAGGCAAATGAGGTCAGGAGAGAGATTCCTCAAGATATGGTCACA----------------------------------------------------------------------------------------------------------------------------------------------------------------------------------------------------------------------------------------------------------------------------------------------------------------------------------------------------------------------------------------------------------------------------------------------------------------------------------------------------------------------------------------------------------------------------------------------------------------------------------------------------------------------------------------------------------------------------------------------------------------------------------------------------------------------------------------------------------------------------------------------------------------------------------------------------------------------------------------------------------------------------------------------------------------------TTGGAATACTCTCAGGAGATCACTTGGGATGACGATACAGAACTTGTCGGATTGCAAATAAGAGTGAGTGCAAGACAATGTCATATTCAGGGTAGGATCTGGTGCATCAACATGAATTCGAGAGCATGTCAACTATGGTCTGACATGTCTCTCCAGACACAAAGGTCTGAAGAGGACAGAGACTCTTCTCTGCTTCTAGAATAAACAGATTATATCCCGCAAGWTTTGTCACTTGCTTACCTCTGGAGGAGAGAACATACGGGCTTAACTCCAACCCTTGGGAGCAATAGAACAAAAAACAAAACATGTTATGGTGCCA-------------------------------------------------------------------------------------------------------------------------------------------------------------------------------------------------------------------------------------------------------------------------------------------------------------------------------------------------------------------------------------------------------------------------------------------------------------------------------------------------------------------------------------------------------------------------------------------------------------------------------------------------------------------------------------------------------------------------------------------------------------------------------------------------------------------------------------------TTGTATAAGTCTCTAAAAGGAGCATGTAAACTCAAATTATGTGGGGTTCTTGGACTTAGACTTATTGATGGAACATGGGTCGCGATGCACACATCGGACGAGACCAAATGGTGCCCCCCTGATCAGTTGGTAAATCTACATGACTTCCGCTCAGACGAGATTGAACATCTCGTTGTGGAGGAGTTAGTCAAGAAGAGAGAGGAATGTTTGGATGCATTAGAGTCCATCATGACCACCAAGTCAGTGAGTTTCAGACGTCTCAGTCACTTGAGAAAACTTGTCCCTGGGTTCGGAAAAGCATATACCATCTTCAACAAAACCCTGATGGAAGCTGATGCTCACTACAAGTCAGTCCGGACCTGGAATGAGATCATCCCCTCCAAGGGGTGTCTGAGAGTTGGAGGGAGGTGTCATCCCCATGTAAACGGAGTGTTTTTTAACGGCATAATATTAGGCCCTGACGGCCATGTTCTGATCCCAGAGATGCAATCATCCCTCCTTCAGCAACATATGGAGTTGTTGGAATCGTCAGTTATCCCTCTGATGCATCCTTTAGCAGACCCGTCTACAGTTTTCAAGGACGGTGATGAAGCAGAGG------------------------------------------------------------------------------------------------------------------------------------------------------------------------------------------------------------------------------------------CTTCGTGGGAGTCAKATAAAAGCGGGGGTGAGACCAGACTGTGAAGGCCGGTCATCCCTKKKTCCAAACTTCAAGTCCCGAAGATCGCCTCCCCTC-------------------------------------------------------------------------------------------------------------------------------------------------------------------------------------------------------------------------------------------------------------------------------------------------------------------------------------------------------------------------------------------------------------------------------------------------------------------------------------ATCCGGAAACCTACATCAAGATGCTAGATCYAGGAGAAGTCTATGATGACCCCATTGATCCAATTGAGTCAGAGTCTGAACCCAGAGGAGCCCCCACTGTCCCCAACATCTTGAGAAACTCTGACTACAACCTCAACTCCCCTTTGATAGAAGATCCTGCGAGGCTGATGTTAGAATGGTTGAAAACAGGGAATAGACCTTATCGGATGACTCTGAC-------------------------------------------------------------------------------------------------------------------------------------------------------------------------------------------------------------------------------------------------------------------------------------------------------------------------------------------------------------------------------------------------------------------------------------------------------------------------------------------------------------------------------------------------------------------------------------------------------------------------------------------------------------------------------------------------------------------------------------------------------------------------------------------------------------------------------------------------------------------------------------------------------------------------------------------------------------------------------------CGAAGTTATACGATCRAGTTCACATTAAGAAAGTGATAGATAAGTCTTACCAGGAGTGTTTGGCAAGCGACCTGGCCAGGAGGATCCTCAGGTGGGGGTTTGACAAATACTCTAAGTGGTATCTTGATTCGCGGTTCCTTGCCAGGGACCACCCCTTGACTCCTTATATCAAGACTCAGACATGGCCACCCAAGCATATAGTAGACTTGGTGGGGGATACGTGGCACAAGCTCCCGATCGCGCAGATTTTTGAGATCCCTGAATCAATGGATCCGTCAGAAATACTGGATGACAA------------------------------------------------------------------------------------------------------------------------------------------------------------------------------------------------------GAAGATWGAGGGTCGGTTCTTTGCTTTGATGTCATGGAATCTGAGATTGTATTTTGTCATCACCGAGAAGCTCTTGGCCAACTATATCTTGCCACTCTTTGATGCGTTGACTATGACAGACAACCTAAACAAGGTGTTTAAAAAGTTGATAGACAGAGTCACCGGGCAAGGGCTTTTGGACTATTCTAGGGTCACATACGCTTTTCACCTGGACTATGAGAAGTGGAACAATCATCAAAGATTGGAGTCGACTGAGGATGTATTCTCTGTCCTAGATCAGGTGTTTGGATTAAAAAGGGTATTTTCCAGAACACACGAGTTTTTTCAGAAGTCCTGG----------------------------------------------------------------------------------------------------------------------------------------------------------------------------CCAGGAACACAAGAACCAAGATACTAGCTCAAGGAGACAATCAGGTTCTATGCCCAACATATATGTTGTCGCCAGGACTATCCCGAGAAGGGCTCCTCTACGAGTTAGAGAGC-----------------------------------------------------------------------------------------------------------------------------------------------------------------ATGGGCCCGAGTCTCTTGCATCTCTAACGACCAGATAGTCAACCTCGCCAATATAATGTCAACCGTATCCACCAATGCACTAACAGTAGCACAACACTCTCAATCTTTGATTAAACCGATGAGGGACTTTCTGCTCATGTCGGTACAAGCGGTCTTTCACTACCTGTTGTTTAGCCCAATCTTAAAGGGCAGAGTATACAAGATTTTGAGTGCCGAAGGGGAGAGCTTTCTCTTAGCCATGTCAAGAATAATCTATCTAGATCCCTCCTTGGGAGGAGTGTCTGGRATGTCTCTTGGA-------------------------------------------------------------------------------------------------------------------------------------------------------------------------------------------------GGGCTAGTCCCACCATCCTACTAAAGGATGCAATCAGAAAGGCTCTGTATGATGAGGTGGACAAGGTAGAAAACTCGGAGTTCAGGGAGGCGATCCTATTGTCCAAGACTCATAGAGACAACTTTATACTCTTTTTGAAATCTGTTGAGCCTCTGTTCCCCAGATTTCTCAGTGAACTCTTTAGTTCGTCTTTCTTGGGGATCCCTGAGTCAATCATTGGGTTGATACAAAACTCCCGGACAATAAGAAGGCA--------------------------------------------------------------------------------------------------------------------------------------------------------------------------------------------------------------------------------------------------CAGGAGGAGGCAATCCTAGAGTTTCAGTATCTGTACTCCCATCTTTCGACCAGTCCTTTTTTTCTCGGGGCCCCCTGAAGGGATACTTGGGTTCGTCCACCTCCATGTCGACCCAGCTATTCCATGCTTGGGAAAAAGTCACTAATGTTCATGTGGTGAAAAGAGCTCTGTCGTTGAAGGAGTCTATAAACTGGTTCATTACTAGAAATTCCAATCTGGCTCAAACCCTAATTAGGAATATCATGTCCTTGACAGGCCCTGATTTCCCCCTAGAAGAGGCCCCTGTCTTCAAAAGAACAGGGTCAGCCCTGCATAGGTTCAAGTCTGCTAGATACAGTGAAGGAGGGTATTCTTCTGTATGCCCTAACCTCCTCTCTCACATTTCTGTTAGTACAGACACTATGGCTGATTTGACCCAAGATGGAAAGAACTACGATTTCATGTTCCAGCCATTGATGCTTTATGCGCAAACATGGACA---------------------------------------------------------------------------------------------------------------------GAGTTTCCGGATGTGTCGAAGAGAATATCTAGAATGGTTTCTGGAGCTGTACCTCACTTTCAGAAACTTCCTGATATCCGTCTGAGGCCAGGTGATTTTGAATCCCTAAGTGGTAGAGAGAAATCTCGTCATATAGGGTCTGCTCAGGGGCTCCTATATTCGATCTTGGTGGCAATTCATGATTCTGGATACAACGACGGAACCATCTTCCCTGTCAACATATACAGCAAAGTCTCTCCTAGAGACTATCTGAGAGGGCTGGCAAGAGGAGTCTTGATAGGATCCTCGATTTGTTTCTTGACAAGAATGACAAACATCAACATTAATAGACCTCTTGAATTGATCTCAGGGGTAATTTCATATATCCTCCTGAGGCTAGACAACCACCCCTCTTTRTAYATAATGCTCMGAGAGCCGTCTCTGAGAGGAGAGATATTTTCTATTCCCCAAAAAGTTCCCGCTGCTTACCCGACCACGATGAAGGAAGGTAACAGATCTGTTCTGTGCTACCTCCAGCATGTGTTGCGCTACGAGCGAGAGGCAATCACTTCGTCTCCGGATAATGACTGGTTGTGGATCTTCTCAGACTTTAGAAGCTCAAAGATGACATATCTGACCCTCATCACCTACCAGTCTCCCTT-----------------------------------------------------------------------------------------------------------------------------------------------------------------------------------------------------------------------------------------------------------------------------------------------------------------------------------------------------------------------TGATCTCAGGCCTGAGAGTGGTTCAATGGGCAACCGGCGCTCATTACAAGCTTAAGCCTATTCTAGATGATCTCAATGTCTTCCCATCCCTCTGTCTGGTAGTTGGGGACGGATCAGGGGGAATATCCCGAGCAGTGCTCAACATGTTTCCAGATGCCAAACTAGTGTTCAACAGCTTATTGGAGGTGAATGACCTGATGGCTTCTGGAACACATCCACTGCCTCCTTCAGCGATCATGAGCGGGGGAGACGACATTGTTTCCAGAGTAATAGACTTTGATTCAATATGGGAAAAACCATCCGACCTGAGGAACTTGACCACCTGGAGATACTTCCAGTCAGTCCAGAAGCAAGTAAACATGTCTTATGACCTCATTATTTGTGATGCAGAGGTTACTGACATTGAATCTATCAACCGAATAACCCTGTTGATGTCTGATTTCGCGTTGTCTATAGATGGACCGCTTTATCTGGTCTTCAAAACTTATGGGACTATGCTCGTGAACCCAGACTATAAGGCAATTCAACACTTGTCAAGGGCGTTCCCCTCGGTCACAGGGTTCATAACCCAAGTGACTTCATCCTTTTCATCTGAGTTGTACCTTCGATTCTCTAAACGAGGGAAATTTTTTAGAGATGCTGAGTACTTGACCTCTTCT--------------------------------------------------------------------------------------------------------------------------------------------CATAACTCTGATTGACAGTGATGTAGAATCTTTCCTAGTCCACAAGATGGTGGATGATCTAGAGTTACAGAGAGGAACTCTGTCCAAAGTGGCTATCATCATAGCCATTATGATAGTTTTCTCTAACAGGGTCTTTAATGTTTCCAAGCCATTGACAGACCCATTGTTCTATCCACCATCTGATCCCAAAATCCTACGGCACTTCAATATATGTTGCAGTACTATGATGTATTTATCTACAGCCTTGGGTGATGTCCCCAGTTTTACAAGACTTCATGACCTGTATAACAGACCTATAACTTATTACTTTAGGAAGCAAGTCATTCGGGGGAATATTTATCTGTCTTGGAGTTGGTCCAACGACACCTCAGTGTTCAAAAGGGTGGCCTGCAACTCCAGCTTGAGTCTTCATCCCACTGGATCAGGTTGATCTATAAGATAGTAAAGACCACCAGACTCGTTGGCAGGGTGGAGGACCTCTCCGGAGAGGTAGAGAGACACCTTC----------------------------------------------------------------------------------------------------------------------------------------------------------------------------------------------------------------
>V050
-----------------CAGAGAAGAARYAGACAGYGTCRKCKRSAAAGMAAAAATGTAACACCCCTACAATGGATGCCGACAAGATTGTRTTYAAAGTCAATAATCARGTGGTCTCTYTGAAGCCTGARRTTATMGTRGATCAATATGAGTACAARTAYCCKGCTATCAARGAYTYRAAGAAGCCYAGYATMACCYTAGGRAARGCCCCYGAYTTRAACAARGCATACAARTCRGTYTTRTCMGGYWTGAAYGCMGCMAARCTYGAYCCYGATGATGTATGTTCCTACCTGGCAGCGGCAATGCAGTTCTCTGAG------------------------------------------------------------------------------------------------------------------------------------------------------------------CATGCATCTTTGGTCGGTCTTCTCTTGAGTCTGTATAGGTTGAGCAAGATATCAGGCCAAAACACCGGCAATTATAAGACAAACATTGCAGATAGGATAGAGCAGATTTTCGAGACAGCTCCTTTCGTCAAGATAGTGGAACATCACACTTTAATGACTACTCATAAGATGTGTGCTAATTGGAGTACTATACCGAACTTCAGATTCTTGGCTGGAACCTATGACATGTTTTTCTCCCGGATTGAGCATCTSTATTCAGCAATCAGAGTGGGCACAGTGGTCACTGCTTACGAGGATTGCTCTGGGCTAGTATCATTTACAGGGTTCATAAAGCAGATAAATTTGACTGCAAAAGAAGCGATACTGTATTTCTTCCACAAAAATTTTGAAGAAGAGATAAGAAGGATGTTCGAGCCAGGGCAGGAGACGGCTGTCCCTCACTCTTACTTCATTCACTTCCGTTCACTGGGCYTGAGTGGGAAGTCCCCTTATTCATCAAATGCCGTGGGTCATGTGTTCAATCTCATTCACTTTGTCGGATGCTATATGGGTCAAGTTAGGTCCCTAAATGCAACAGTCATTGCTGCATGTGCTCCTCATGAGATGTCTGTTCTAGGGGGCTATCTAGGAGAGGAGTTTTTTGGAAAAGGGACATTTGAAAGAAGATTCTTCAGAGATGAGAAGGAACTTCAAGAGTATGAGGCTGCYGAATTGACAAAGACTGACGTGGCACTGGCAGATGACGGAACTGTCAACTCCGACGACGAGGACTACTTCTCGGGTGAAACCAGAAGCCCTGARGCTGTYTATACTCGAATCATGATGAATGGAGGTCGACTAAAGAGATCGCACATAAGGAGATATGTCTCAGTCAGTTCCAATCATCAGGCCCGTCCCAACTCCTTTGCCGAGTTTCTAAACAAGACCTATTC--------------------------------------------------------------CATGAAAAAAAACTAACACCCCTCCTCTCGAACCAKTCCCAAATATGAGCAAGATCTTTGTCAATCCGAGTGCAATTAGAGCCGGTCTGGCCGATCTCGAGATGGCCGAAGAGAYCGTTGATCTAATCAATAGGAATATAGAAGACAATCAGGCTCATCTCCAGGGAGAGCCCATAGAGGTGGACAGTCTCCCTGAGGACATGAGGCGACTTCACCTGGACGATAGAAAATCGTCCGACCTTGACGATATGGTCAAATCAGGAGAAAGCAAGTATCGAGAGGATTTTCAGATGGATGAAGGGAAGATCCCATCCTCCTGTTTCAATCATACCTGGACAGTGTTGGAGTCCAAATAGTCAGGCAAATGAGGTCAGGAGAGAGATTCCTCAAGATATGGTCACAGACTGCAGAAGAGATTATATCCTATGTCRCAGTCAACTTTTCCAACCGTCCAGGAAAGTCCTCTGAAGACAAATCCACCCAAACCACYGGCCAAGAACCCAGGAAGGAGACAGCATCTGCTTCTTCTYAGAGAGAAAGCCAATCCTCKAAAGCCAGAATGGCTGCTCAAGCCGCCTCTGGTCCTCCGGCCCTCGAATGGTCTGCTACCAATGAAGAGGATGATCCATCAATAGAGGCTGAGATCGCCCACCAGATTGCGGAAAGCTTCTCCAAGAAATACAAGTTTCCCTCTCGATCATCAGGGATATTCTTGTATAATTTTGAGCAGTTGAAAATGAACCTTGATGACATAGTTAGAGAGGCAAAAAATGTGCCAGGTGTGACCCGTTTGGCACATGACGGATCCAAACTTCCTCTAAGATGTGTGCTGGGGTGGGTCGCTCTAGCCAACTCTAAGAAATTCCAGTTGTTGGTCGAGTCTGACAAGCTAAGCAAGATTATGCAAGATGATCTAAATCG----------------------------------------------------------------------------------AAAACAGGCAACACCACTGATAAAATGAACTTCTTACGCAAGATAGTAAAAAATTGTAGAGAAGAGGACACCCAAAAGTCCTCCTTTGTGTCAGCTCCTCCAGATGACGATGACCTATGGCTTCCTCCCCCTGAATACGTCCCTCTGAAAGAACTCACAGGCAAAAAGAACATGAGAAACTTTTGCATCAACGGGGAGGTTAAAGTGTGTAGTCCAAACGGTTACTCGTTCAGGATCCTGCGGCATATTCTGAGATCATTTGACGAGATATACTCGGGGAATCATAGGATGATTGGGTTAGCCAAGGTTGTCATTGGACTAGCTCTGTCAGGAGCTCCAGTCCCTGAGGGCATGAACTGGGTATATAAGGTGAGGAGAACTCTTATTTTCCAATGGGCTGATTCCAGGGGCCCTCTGGAGGGGGAGGAGTTGGAGTACTCTCAGGAGATCACTTGGGATGAYGATRCWGAATTTGTCGGATTACAGATAAGAGTGAGTGCAAGACAATGTCATATTCAGGGTAGGGTCTGGTGCATCAACATGAATTCGAGAGCATGTCAACTATGGTCTGACATGTCTCTTCAGACACAAAGGTCTGAAGAGGACAAGGACTCTTCTTTGCTTCTAGAATAAACAGATTATATCCCGCAAGKTTTGTCACTTGCTTACCTCTGGAGGAGAGAACATACGGGCTTAACTCCAACCCTTGGGAGCAATAGAACAAAAAAAMAWAYAYGTTATGGTGCCGTTAAATCGCTGCATTTTATCAGAGTCAAATTAATTACCTTTACATTTTGAGGCCTCTCAGATGTGAAAAAAACTATTAACTATTAACATCCCTCAAAAGGACTCAAGGGAAGATGTTTTCTCAGTCTCTTTTGTTTGTACCCCTTCTGGGTTTTTCGTTGTGCTTCGGGAAGTTCCCCATTTACACGATACCAGATAAACTTGGTCCCTGGAGCCCGATTGATATACATCATCTCAGTTGTCCAAACAATTTAGTCGTGGAGGACGAAGGATGCACCAACCTRTCAGGATTCTCTTACATGGAACTTAAAGT---------------------------------------------------------------------------------------------------------------------------------------------------------CTGGAAGATGGCCGKKKACCCCAGATATGAAGAGT---------------ACCCTGACTAYCAYTGGCTTCGAACCGTAAAAACCACCAAGGAGTCCCTCGTCATCATATCCCCTAGTGTGGCAGATTTGGACCCATATGACAAATCCCTTCACTCGAGGGTCTTCCCTAACGGGAAGTGCTCAGGGCTAACTGTATCCTCTACTTACTGCTCGACTAACCATGATTACACCATCTGGATGCCTGAGAATCCAAGACTGGGGACATCTTGTGACATCTTTACCAATAGCAGAGGGAAGAGAGCATCCARAGGAAATARAACTTGCGGATTCGTGGATGAAAGAGGCTTGTATAAGTCTYTAAAAGGAGCATGTAAACTCAAATTATGTGGGGTTCTTGGACTTAGGCTTATTGATGGAACATGGGTCGCAATGCAAACATCGGACGAAACCAAATGGTGCCCCCCTGATCAGTTGGTAAATCTACATGACTTCCGCTCAGACGAGATCGAACATCTCGTTGTGGAAGAGCTGGTCAAGAAAAGAGAGGAGTGTCTGGATGCATTAGAGTCCATCATGACCACCAAGTCAGTGAGTTTCAGACGTCTCAGTCACTTGAGAAAACTTGTCCCCGGGTTCGGAAAAGCATATACCATMTTCAACAAAACCCTGATGGAAGCTGATGCTCACTACAAGTCAGTCCGGACCTGGAATGAGATCATCCCCTCCAAGGGGTGTCTGAGAGTTGGAGGGAGGTGTCATCCCCATGTAAACGGAGTGTTTTTTAACGGCATAATATTAGGCCCTGACGGCCATGKTCTGATCCCAGAGATGCAATCATCCCTCCTTCAGCAACATATGGAGTTGTTGGAATCGTCAGTTATCCCTCTGATGCATCCTTTAGCAGACCCGTCTACAGTTTTCAAGGACGGTGATGAAGCAGAGGT-------------------------GTGCACAAAGAGGTTTCAGGGGTTGGCCTGGGTCTCAGGAACTTGGGGAAGTATGTCTCACTGAGTGCAGGGGCTKTGATAGCCTTGATGTTGATAATTCTCATAATTACATGTTGTAGAAAGGTCAATCGAGCAGAACCTACGCAACGTAGTCTCGAAGGGAAAGTGAGGAAAGTATCGGTCACTTCTCAAAGCGGGAAGGTCATATCTTCRTGGGAGTCATATAARAGYGGGGGTGAGACYAGACTGTGAAGGCCGGTCATCCCTKKKTCCAAACTTCAAGTCCCGAAGATCGCCTCCCCTYSGTGGCTAKKKKKKGGGGGAATCTCTGGGTTCAACAGTCCTCCCWGGACTCCATGCAACAGGGTAGGYTTAAGAGYCAYGAGACTTTCATTAATCATMTCCGTTAATCAGACAAGGTYGTGTAGATTCTTAAAATKACAAGAAGTCTTCTAGCAGTTTCAGTGAC-------------------------------------------------------------------------------------------------------------------------------------------------------------------------------------------------------------------------------------------------------------------------------------------------------------------------------------------------------------------------------------------------------------------------------------------------------------------------------------------------------------------------------------------------------------------------------------------------------------------------------------------------------------------------------------------------------------------------------------------------------------------------------------------------------------------------CGATTATGATAAGGCATTTGGGAGATATCTAGCCAACACGTACTCCTCTTATTTATTCTTCCATGTGATCACCTTATACATGAATGCCCTAGATTGGGACGAGAAAAGA-CCATCCTAGCATTATGGAAAGATTTAACCTCAGTGGATATCGGAAGGGATTTAGTCAAGTTCAGAGATCAAATATGGGGACTACTAATAGTGACAAAAGATTTTGTTTACTCTCAAAGCTCCAACTGCCTTTTCGACAGAAACTACACACTTATGCTAAAAGATCTTTTCTTGTCTCGCTTCAACTCCCTAATGATTTTGCTTTCTCCCCCCGAGCCCCGGTATTCAGATGACTTGATATCTCAGCTGTGCCAGCTGTACATCGCCGGGGACCAGGTCTTGTCCATGTGTGGTAATTCTGGCTATGAAGTCATCAAGATATTAGAGCCATATGTTGTGAATAGCCTAGTCCAGAGAGCAGAAAAGTTCAGACCTCTCATTCATTCCCTGGGAGACTTTCCTGTATTCATAAGAGACAAGGTGGGTCAGCTCGAAGGGACTTTTGGTCCCAGTGCAAAAAGGTTTTTTAGAGCTCTGGATCAGTTCGACAACATCCATGATCTGGTCTTTGTTTATGGCTGTTACAGACATTGGGGGCATCCCTATATAGATTATAGAAAGGGCTTGTCGAAATTATACGATCAAGTTCACATTAAGAAAGTGATAGATAAGTCCTACCAGGAGTGTTTGRCAAGCGACCTAGCCAGGAGGATCCTCAGGTGGGGGTTTGACAAGTATTCTAAGTGGTATCTTGATTCGCGGTTCCTCGCCAGGGACCACCCCTTGACTCCTTATATCAGGACTCAGACATGGCCGCCTAAACATATAGTAGACTTGGTGGGGGATACGTGGCACAAGCTCCCAATCACGCAGATTTTTGAGATCCCTGAATCGATGGATCCGTCAGAAATACTGGATGACAA------------------------------------------------------------------------------------------------------------------------------------------------------------------------------------------------------GAAGATTGAGGGTCGGTTCTTCGCCYTGATGTCATGGAACCTGAGACTGTATTTTGTCATCACTGAGAAGCTCTTGGCCAACTATATCTTACCACTCTTCGATGCGCTGACTATGACAGACAACCTGAACAAGGTGTTTAAAAAGTTGATAGACAGAGTCACCGGGCAAGGGCTTTTGGACTATTCTAGGGTTACATATGCTTTTCACCTGGACTATGAGAAGTGGAACAATCATCAAAGACTGGAGTCAACAGAGGATGTGTTCTCTGTCTTGGATCAGGTGTTTGGATTGAAAAGGGTGTTTTCCAGAACACACGAGTTTTTTCAGAAGTCCTGGATCTATTACTCAGACAGATCAGACCTCATCGGATTATGGGGAGATCAGATATATTGTTTAGATATGACCAACGGCCCAACCTGTTGGAATGGCCAAGACGGTGGATTAGAGGGCTTGCGGCAGAAGGGCTGGAGTCTTGTCAGCTTGTTAATGATAGATAGAGAGTCTCAGACCAGAAACACAAGAACTAAGATATTAGCTCAAGGAGACAACCAGGTTCTATGYCCGACATATATGTTATCGCCAGGACTATCCCGAGAGGGGCTCCTCTATGAGTTAGAGAGTATTTCAAGGAATGCCCTATCAATATATCGAGCTATCGAGGAAGGAGCATCTAAACTAGGGCTGATTATCAAGAAGGAAGAGACCATGTGTAGTTATGACTTTCTAATCTACGGAAAGACTCCTTTATTTCGAGGCAACATCTTRGTGCCTGAATCYAAGAGATGGGCCCGAGTCTCTTGCATCTCTAATGACCAAATAGTCAACCTCGCCAATATTATGTCAACAGTATCCACCAATGCACTAACAGTAGCACAACACTCTCAATCTTTGATCAAACCAATGAGGGACTTTCTGCTCATGTCAGTACAAGCGGTCTTTCACTACCTGTTGTTTAGCCCAATCTTAAAAGGTAGAGTATACAAGATCTTGAGTGCCGAAGGGGAGAGCTTTCTCTTAGCCATGTCAAGAATAATTTATCTAGATCCCTCTTTAGGAGGAGTGTCTGGRATGTCTCTTGGAAGGTTCCATATACGTCAGTTCTCTGACCCTGTTTCTGAGGGGTTGTCCTTTTGGAAAGAAATTTGGTTAAGCTCTCATGAGTCGTGGATCCATGCGTTATGTCAAGAGGCAGGAAACCCAGATCTTGGAGAGAGAACGCTAGAGAGCTTTACTCGCCTTCTAGAGGACCCTACTACCTTKAATATTAAGGGAGGGGCTAGTCCCACCATCCTACTAAAGGATGCAATCAGAAAGGCTCTGTATGATGAGGTGGACAAGGTAGAAAACTCAGAGTTTAGGGAGGCAATCCTATTGTCCAAGACTCATAGAGACAACTTTATACTCTTCTTGAAATCTGTTGAGCCTCTGTTCCCCAGATTTCTCAGTGAACTCTTCAGTTCGTCTTTTTTGGGAATCCCTGAGTCAATCATTGGGCTGATACAAAACTCCCGGACAATAAGRAGGCAGTTTAGAAAGAATCTCTCAAGAACGTTAGAAGAGTCTTTCTACAACTCGGAGATCCACGGTATCAACCGGATGACCCAGACACCTCAAAGGGTCGGGAGGGTATGGTCTTGCTCTTCAGAGAGGGCAGATCTCCTAAGAGAGATATCTTGGGGGAGAAAAGTGGTCGGCACAACAGTGCCTCACCCTTCTGAGATGTTAGGGTTACTTCCTAAGTCCTCTATCTCTTGTACTTGCGGAGCAGCAGGAGGAGGCAATCCTAGAGTTTCTGTATCTGTACTCCCATCCTTCGACCAGTCCTTTTTTTCACGGGGCCCCTTGAAGGGATACTTGGGTTCGTCCACCTCCATGTCGACCCAGCTGTTCCATGCTTGGGAAAAAGTCACTAATGTTCATGTGGTGAAAAGGGCTCTGTCGTTGAAGGAGTCTATAAACTGGTTCATTACTAGAAATTCCAATCTGGCTCAAACCTTAATTAGGAATATCATGTCCCTAACAGGCCCTGATTTCCCCATAGAAGAAGCCCCTGTCTTCAAAAGAACAGGGTCGGCCCTACATAGATTCAAGTCTGCCAGATACAGTGAAGGGGGGTATTCTTCCGTATGCCCTAACCTCCTCTCTCATATATCTGTTAGTACAGACACTATGTCTGATTTGACCCAAGACGGAAAGAACTACGATTTCATGTTCCAGCCATTGATGCTTTATGCKCAGACATGGACATCAGAGCTAGTACAAAGAGATACAAGGCTGAAAGACTCTACGTTTCATTGGCACCTTCGGTGCAACAGGTGTGTAAGGCCTATCGAGGAGATCATACTAGAGACCCCTCAAATCTTCGAGTTTCCGGATGTGTCGAAGAGAATATCTAGAATGGTTTCTGGAGCTGTACCTCACTTYCAGAAACTTCCTGATATCCGTCTGAGGCCAGGTGATTTTGAATCCCTAAGTGGTAGAGAAAAGTCTCGTCATATAGGATCAGCTCAGGGACTCTTATATTCGATCTTGGTAGCAATCCACGATTCGGGATACAACGATGGAACCATCTTCCCTGTCAACATATACAGCAGGGTCTCCCCTAGAGACTATCTGAGGGGGCTGGCAAGAGGAGTCTTGATAGGCTCCTCGATTTGTTTCTTAACAAGAATGACAAACATCAACATTAATAGACCTCTTGAATTGATCTCAGGAGTAATTTCATATATTCTTCTGAGGCTAGATAATCACCCCTCTTTGTACATAATGCTCMGAGAGCCGTCYCTSAGAGGAGARATATTTTCTATTCCCCAAAAAGTTMCCGCTGCTTACCCGACCACGATGAAGRAAGGTAACAGATCTGTTCTGTGCTACCTCCAGCATGTGTTGCGCTACGAGCGAGAGGCAATCACTTCGTCTCCGGATAATGACTGGTTGTGGATCTTCTCAGACTTTAGAAGCTCAAAGATGACATATCTGACCCTCATCACCTACCAGTCTCTTGTC-----------------------------TAAGAGCATGAGAACTAACCTGCGACAGATGAGTTCCTTGATGAGACAGGTGCTGGGCGGGCACGGGGAAGATACCTTAGAGTCGGACGACGACATCCAACGGCTATTAAAAGACTCTTTGCGAAGGACAAGATGGGTGGATCARGAAGTGCGACATGCAGCTAGGACCATGACAGGAGATTACAGCCCCAACAAGAAAGTGTCTCGCAAGGCGGGGTGCTCAGAATGGGTCTGTTCTGCTCAACAG----------------------------------------------------------------------------------------------------------------------------------------------------------------------------------------------------------------CAAGGGCAGTACTCAACATGTTTCCAGATGCCAAACTAGTGTTCAACAGCTTATTAGAGGTGAACGACCTGATGGCTTCCGGAACACATCCACTGCCTCCTTCAGCAATCRTGAGCGGAGGAGATGACATTGTTTCYAGAGTRATAGAYTTTGACTCWATMTGGGAAAAACCATCCGACCTGAGRAACTTGRCMACCTGGARATAYTTCCAATCAGTCCARAGRCARGTRAACATGTCTTAYGACCTCA-----TATGATGCAGAAGTTACTGACATTGAGTCTATCAACCGAATAACCCTGTTAATGTCTGATTTTGCGTTGTCCATAGATGGACCGCTTTATCTGGTCTTCAAAACTTATAGGACTATGCTCGTGAACCCAGATTATAAGGCAATTCAACACTTGTCAAGGGCATTCCCCTCAGTCACAGGGTTCATAACTCAGGTAACTTCATCCTTTTCATCAGAGCTGTACCTTCGATTCTCTAAGCGAGGGAAGTTTTTG-----------------------------------------------------------------------------------------------CTCTTTAAATTATCAAGATCTCATAAGGGGATTTCCTGAGGAGATCATATCGAATCCTTACAATGARATGATCATAACTCTGATTGACAGTGATGTAGAATCTTTCTTAGTCCACAAGATGGTGGATGATCTTGAGTTACAGAGAGGAACTCTGTCTAAAATGGCCATCATTATAGCCATTATGATAGTTTTCTCTAACAGAGTCTTTAATGTTTCCAAACCGTTGACAGACCCATGGTTTTATCCACCGTCTGATCCCAAGATCCTGCGGCACTTCAATATATGTTGCAGTACCATGATGTATCTATCTACAGCCTTGGGTGATGTCCCCAGTTTTACAAGACTTCACGACCTGTACAACAGACCCATAACTTATTACTTCAGRAAGCAAGTCATTCGAGGGAATATTTATCTRTCTTGGAGTTGGTCCAACGACACCCCAGTGTTCAAGAGGGTGGCCTGTAACTCTAGCTTGAGTCTTCATCTCATTGGATCAGGCTGATCTATAAGATAGTAAAGACCACCAGACTCATTGGCAGCGTGGAGGACCTCTCCGGAGAGGTGGAGAGACACCTTCGCGGTTACAACAGGTGGATC--------------------------------------------------------------------------------------------------------------------------------------------------------------------------------------------
>V113
-----TAACAACAAAATCAGAGAAGAAGCAGACAGCATCATTTGCAAAACAAAAATGTAACACCCCTACAATGGATGCCGATAAGATTGTATTCAAAGTCAATAATCAGGTGGTCTCCTTGAAGCCCGAGATCATTGTAGATCAGTATGAGTACAAGTACCCGGCTATCAAGGACCTGAAGAAACCCAGCATAACCCTAGGGAAAGCTCCTGACCTAAACAAAGCATACAAGTCTGTCTTATCGGGCATGAATGCTGCCAAGCTTGATCCTGATGATGTATGTTCCTATTTGGCAGCTGCAATGCAGCTTTTCGAGGGATCCTGTCCGGAAGACTGGACCAGCTACGGAATCCTGATTGCACGAAAAGGGGACAAGATCACTCCAGACTCTCTTGTGGAGATAAAACGTACTGATGTAGAGGGGAATTGGGCTCTGACAGGAGGAATGGAGTTGACGAGGGACCCCACTGTTTCTGAGCATGCATCTTTAGTTGGTCTTCTTTTGAGTCTGTATAGGTTGAGCAAAATATCGGGGCAGAACACCGGCAACTACAAAACAAACATTGCAGATAGGATAGAGCAAATTTTCGAGACAGCCCCTTTCGTCAAGATCGTGGAACACCACACTTTAATGACAACTCACAAAATGTGTGCTAATTGGAGTACTATACCGAACTTCAGATTTTTGGCCGGAACCTATGACATGTTTTTCTCCCGGATTGAGCATCTATATTCAGCAATCAGAGTTGGCACAGTTGTCACTGCTTATGAAGACTGCTCAGGGCTGGTATCGTTTACAGGGTTCATAAAGCAAATCAATCTCACCGCAGGAGAAGCGATACTATATTTCTTCCACAAGAACTTTGAGGAAGAGATAAG-----------------------------------------CCTATTTCATTCACTTCCGTTCATTGGGCTCGAGCGGGAAGTCCCCGTATTCATCAAATGCAGTCGGCCACGTGTTTAATCTCATCCACTTTGTTGGATGTTATATGGGTCAAGTCAGGTCTCTTAATGCAACGGTTATTGCTGCATGCGCTCCTCATGAGATGTCTGTTCTTGGGGGATATTTGGGGGAGGAGTTTTTTGGAAAAGGGACATTCGAAAGAAGATTCTTCAGAGATGAGAAAGAACTTCAAGAATACGAGGCAGCTGAATTGACTAAGACTGACATTGCTTTGGCTGATGACGGAACCGTCAATTCTGATGATGAGGATTACTTCTCTGGTGAAACCAGGAGTCCTGAAGCTGTTTATACTCGAATCATGATGAATGGAGGCCGATTAAAAAGATCACACATCAGGAGATATGTCTCAGTCAGTTCCAATC--------------------------------------------------------------------------------------------------------------------------------------------------------------------------------------------------------------------------------------------------------------------CAGGCTCATCTCCAGGGAGAACCCATAGAGGTGGACAATCTCCCAGAAGACA------------------------------------------------------------------------------------------------------------------------------------------------------------------------------------------------------------------------------------------------------------------------------------------------TGACCGAGAGCTCAAGAAAGAGACAACATCTATGTCTTCTCAAAAAGAAAGTCAACCTTCAAAAACCCGAATGGCGGCTCAGGCTGCCTCTGGTCCTCCAGCTCTCGACTGGTCTGCCACCAACGAAGAGGATGATCTGTCTGTGGAGGCAGAAATCGCTCACCAAATCGCTGAGAGCTTTTCCAAGAAGTATAAATTCCCATCCCGGTCATCAGGGATATTCTTGTATAATTTTGAGCAGTTGAAAATGAACCTTGATGAC-------------------------------------------------------------------------------------------------------------------------------------------------------------------------------------------------------------------------------------------------------------------------------ATAAAATGACCTTTCTACGCAAGATAGTGAAAAACTGTAGGGATGAGGACAATCAAAAACCCTCTCCCGTGTCAGCCCCTCCGGATGACGACGACTTGTGGCTTCCGCCCCCTGAATTCGTCCCGCTAAAAGAACTCACTGGCAA------------------------------AGAGGTCAAAGTGTGTAGTCCGAACGGTTACTCGTTTAGGATCCTGCGGCATATCCTGAGATCGTTCGACGAGATATACTCCGGGAATCATAGAATGATCGGGTCAGTCAAGGTTGTTATTGGACTTGCCCTATCAGGAGCTCCAGTCCCAGAGGGCATGAATTGGGTATATAAATTGAGGAGAACTCTCATCTTCCAATGGGCTGACTCTAGAGGCCCTCTTGAAGGGGAGGAGTTGGAATACTCTCAGGAGATCACCTGGGATGATGACACGGAGTTTGTCGGACTGCAGATAAGGGTTAGTGCGAGACAATGTCATATCCAAGGCAGGATCTGGTGTATCAACATGAATTCTAGAGCATGTCAATTATGGTCAGACATGTCTCTTCAGACACAAAGGTCGGAGGAGGATAAAGACTCTTCTCTGCTTCTAGAATAATCAGATTATATCCCACAAGTTTTATCACTTGTTTACCTCTGGAGGAGAGAACATACGGGCTTGACTCCAACCTTTGGGAGCAATAGAACAAAAAACAAAACATGTTATGGTGCCATTAAATCGCTGCATTTTATCAGAGTCAAATTGATTACCTTTACATTTTGAGGCCTCTTGGATGTGAAAAAAACTATTAACTATTAACATCCCTCAAAA-GACTTAGGGAAAAATGGTCCCGCAGGCCCTTTTGTTTGTGCCTCTTCTGGTGTTCTCATTATGTTTCGGGAAGTTCCCCATTTACACGATACCAGACAAGCTTGGTCCATGGAGTCCCATTGATATACAT-------------------------------------------------------------------------------------------------------------------------------------------------------------------------------------------------------------------------------------------------------------------------------------------CATACCCTGACTACCATTGGCTTCGGACTGTTAAAACCACCAAGGAGTCTCTTGTTATAATATCCCCGAGCGTGGCAGATTTGGACCCATATGACAAATCCCTTCACTCGAGAGTTTTTCCCGGGGGAAAGTGCTCAGGAATAACAGTATCTTCTACTTACTGCTCAACTAACCATGATTACACCATCTGGATGCCTGAGAATCCAAGACTCGGGACATCTTGTGACATCTTCATCAACAGCAGAGGGAAGAGGGCGTCCAAGGGGGGCAAGACCTGTGGATTTGTAGATGAGAGAGGTTTGTATAAGTCACTAAAAGGGGCTTGCAAACTCAAATTATGTGGGGTGCCTGGACTTAGACTTATGGACGGAACGTGGGTCGCGATTCAGACGTCAGATGAGACCAAATGGTGCCCCCCTGATCAGTTAGTAAATCTGCATGACTTTCGCTCAGATGAAATCGAACATCTTGTCGTGGAAGAGCTGGTCAAGAAAAGAGAAGAGTGCCTAGACGCGCTGGAGTCCATCATGACCACCAAGTCTGTAAGTTTCAGACGTCTCAGTCACCTGAGGAAACTCGTCCCTGGGTTTGGGAAAGCATATACTATATTCAACAAAACCTTGATGGAGGCTGATGCTCACTATAAGTCGGTCCGGACTTGGAACGAGATCATCCCTTCAAAAGGGTGTTTAAGAGTAGGAGGAAGATGTCATCCTCATGTGAATGGGGTATTTTTTAATGGTATAATATTGGGCCCTGATGGCCATGTTCTGATCCCAGAGATGCAATCGTCCCTCCTCCAACAACACATGGAATTGTTGGAATCCTCAGTCATCCCCTTAATGCATCCATTGGCAGACCCGTCAACAGTTTTCAAGGATGGTGATGAGGCGGAGGACTTTGTTGAGGTTCACCTTCCGGATGTGCACAAACTGATCTCAGGGGTCGACCTTGGTCTTCCCAGCAGGGGGAAGTATGTGTTGATG-----------------------------------------------------------------------------------------------------------------------------------------------------------------------------------------------------------------------------------------------------------------------------------------------------------------------------------------------------------------------------------------------AGTGCAGGAGCAGTTTCAGTGACCAACGGTGCTTTCATTCTTCAAGAACTGATACCAAAGGTTGTGGACAGGCCGAGG---------------------------------------------------------------------------------------------------------GCCTCCTATGAAGGACACAAGCAATAGATCACGATCATCTCGCATCTTAGCAAAGCGTGCATAATTACAAA--GGCTGGGTCATCTAAGCTTTTCAGCCGAGAAAAAAA--------------------------------------------------------------------------------------------------------------------------------------------------------------------------------------------------------------------------------------------------------------------------------------------------------------------------------------------------------------------------------------------------------------------------------------------------------------------------------------------------------------------------------------------------------------------------------------------------------------------------------------------------------------------------------------------------------------------------------------------------------------------------------------------------------------------------------------------------------------------------------------------------------------------------------------------------------------------------------------------------------------------------------------------------------------GGGGGATTTCCCTGTATTTATAAGAGATAAAGTGAGTCAGCTTGAAGGGACGTTCGGTCCCAGTGCAAAAAGGTTTTTTAGAGTTCTGGATCAATTCGACAACATACATGACTTGGTTTTTGTATACGGCTGCTACAGGCATTGGGGACATCCTAATATAGATTACAGGAAAGGTCTATCAAAGCTATATGATCAAGTTCACATCAAGG---------------------------------------------------------------------------------------------------------------------------------------------------------------------------------------------------------------------------------------------------------------------------------------------------------------------------------------------------------------------------------------------------------------------------------------------------------------------------------------AAGGTCGATTTTTTGCTTTGATGTCTTGGAATCTAAGATTGTATTTTGTCATCACCGAAAAGCTCCTGGCAAATTATATCCTGCCTCTATTTGATGCACTAACTATGACCGATAACCTGAACAAGGTGTTCAAAAAGTTGA-----------------------------------------------------------------------------------------------------------------------------------------------------------TCCAGAACTCATGAGTTTTTTCAAAAGTCGTGGATCTATTACTCAGACAGGTCAGACCTCATCGGGTTATGGGAGGACCAAATATACTGCTTGGACATGTCCAATGGCCCGACTTGCTGGAACGGCCAAGACGGTGGGCTGGAGGGGTTACGACAAAAAGGCTGGAGTCTGGTCAGCTTGTTAATGATAGATAGAGAATCCCAGACCAGGAACACAAGAACCAAGATACTGGCTCAAGGAGATAATCAGGTTCTATGTCCGACATATATGTTGTCACCGGGG---------------------------------------------------------------------------------------------------------------------------------------------------------------------------------------------------------------------------------------------------------------------------------------------------CACTCCCAATCTTTGATCAAGCCGATGAGGGACTTCTTGTTGATGTCAGTACAGGCAGTCTTTCACTACTTACTGTTTAGCCCAATCTTAAAGGGCAGAGTCTACAAGATCTTAAGTGCTGAAGGAGACAATTTTCTCCTAGCTATGTCGAGAATAATCTATCTAGACCCTTCTTTGGGAGGAGTGTCTGGAATGTCTCTGGGGAGGTTTCATATACGTCAGTTTTCAGATCCTGTCTCTGAGGGGTTATCCTTCTGGAGAGAGATTTGGCTGAGTTCCAACGAATCCTGGATTCATGCACTTTGTCAAGAAGCAGGGAACCCAGATCTCGGAGAGAGAACACTTGAGAGCTTCACTCGCCTTCTAGAGGATCCTACTACTTTGAATATTAAGGGAGGAGCTAGTCCCACCATCTTACTCAAGGATGCTATCAGGAAAGCATTGTACGATGAGGTGGACAAGGTGGAAAACTCAGAGTTTAGAGAGGCAATCCTCTTGTCCAAGACTCATAGGGATAACTTTATACTATTCTTGAAATCTG--------------------------------------------------------------------------------------------------------------------------------------------------------------------------------------------------------------------------------------------------------------------------------------------------------------ATGTTGGGGTTACTTCCCAAGTCCTCCATTTCTTGCACTTGTGGGACAACAGGAGGAGGCAATCCTAGAGTTTCAGTGTCTGTGCTCCCGTCCTTCGATCAATCATTTTTTTCACGAGGCCCCCTAAAGGGATACTTGGGTTCGTCTACCTCTATGTCAACCCAGCTGTTTCATGCTTGGGAAAAAGTCACTAATGTTCATGTGGTGAAAAGGGCTTTGTCGCTAAAAGAATCCATAAACTGGTTCATCACAAGAAACTCCAATTTGGCTCAAACTCTGATCAGAAACATTGTGTCCCTGACAGG--------------------------------------------------------------------------------------------------------------------------------------------------------------------------------------------------------------------------------------------------------------------------------------------------------------------------------------------------------------------------------------------------------------TTCAGAAACTTCCCGATATTCGTTTAAAACCAGGTGACTTTGAATCTCTAAGTGGTAGAGAAAAGTCTCGCCACATAGGGTCGGCTCAGGGGCTCTTATATTCAATTTTGGTGGCAATTCATGACTCAGGATATAATGATGGAACCATCTTTCCTGTCAACATATATAGCAAGGTCTCTCCCAGAGACTACTTGAGGGGGCTCGCGAGAGGAGTCTTGATAGGGTCTTCGATTTGCTTTTTAACAAGAATGACAAACATCAACATCAACAGACCTCTCGAATTGATCTCGGGGGTGATCTCATATATCCTCTTGAGATTGGATAACCACCCATCCTTGTACATAATGCTCAGAGAGCCATCTCTTAGAGGAGAGA------------------------------------------------------------------------------------------------------------------------------------------------------------------------------------------------------------------------------------------------------------------------------------------------------------------------------------------------------------------------------------------------------------------------------------------------------------------------------------------------------------------------------------------------------------------------------------------------------------------------------------------------------------------------------------------------------------------------------------------TTCCAGACGCCAAGCTTGTCTTTAACAGCCTGCTAGAAGTGAATGACTTGATGGCATCCGGAACACATCCACTGCCTCTCTCAGCAATCATGAGTGGAGGAGATGACATCGTCTCCCGAGTGATAGGCTTTGACTCTATCTGGGAAAAACCGTCCGTCCTGAGAAACCTGACCACATGGAAATTCTACCAGTCAGTCCAAAAACAAGTGAACATGTCTTATGACCTCATCATTTGTGATGCAGAAGTCACCGACATTGCATCAATTAACCGGATAACCTTGTTGATGTCTGATTTCGCATTGTCTATAGATGGTCCACTTTACTTGGTCTTCAAGACATACGGAACTATGCTGGTAAACCCAGAATACAGAGCAATTCAGCACTTGTCTAGGGCATTCCCCTCAGTCACAGGATTTATAACTCAA------------------------------------------------------------------------------------------------------------------------------------------------------------------------------------------------------------------------------------------------------------------------------------------------------------------------------------------------------------------------------------------------------------------------------------------------------------------------------------------------------GGCTTTGCAAGACTTCATGACCTGTACAATAGACCCATAACTTATTACTTCAGGAAGCAAGTTATCCGAGGGAGCATTTATCTATCCTGGAGTTGGTCTGATGACACTTCAGTTTTTAAAAGGGTGGCCTGTAACTCTAGTTTGAGTCTTCATCTCATTGGATCAGATTAATTTACAAGATAGTGAAGACCACTAGACTCATCGGAAGCATTGAGGACCTATCTGGAGAAATAGAGAGGCATCTTCAAGGATATAACAGGTGGATC--------------------------------------------------------------------------------------------------------------------------------------------------------------------------------------------
>V114
-----TAACAACAAAATCAGAGAAGAAGCAGACAGCATCATTTGCAAAACAAAAATGTAACACCCCTACAATGGATGCCGATAAGATTGTATTCAAAGTCAATAATCAGGTGGTCTCCTTGAAGCCCGAGATCATTGTAGATCAGTATGAGTACAAGTACCCGGCTATCAAGGACCTGAAGAAACCCAGCATAACCCTAGGGAAAGCTCCTGACCTAAACAAAGCATACAAGTCTGTCTTATCGGGCATGAATGCTGCCAAGCTTGATCCTG----------------------------------------------------------------------------------------------------------------------------------------------------------------------------------------------------------------------------------------GAGTCTGTATAGGTTGAGCAAAATATCAGGACAAAACACCGGTAACTATAAAACAAACATTGCAGATAGGATAGAGCAGATTTTCGAGACAGCCCCTTTTATTAAAATCGTGGARCACCAYACYYTAATGACRACTCACAARATGTGTGCTA--------------------------------------------------------------------------------------------------------------------------------------------------------------------------------------------------------------------------------------------------------------------------------------------------------------------------------------------------------------------------------------------------------------------------------------------------------------------------------------------------------------------------------CAAGAATAYGAGGCRGCTGAAYTRACWAAGACTGACRTKGCWTTGGCWGATGAYGGAACYGTCMATTCTGAYGATGAGGAYTACTTCTCYGGTGAAACCAGRAGTCCWGAAGCTGTYTATACYMGRATMATGATGAATGGAGGYCGAYTAAARAGATCRCAYATMMGGAGATATGTCTC------------------------------------------------------------------------------------------------------------------------------------------------------------------------------------------------------------------------------------------------------------------------------------------------------------------------------------------------------------------------------------------------------------------------------------------------------------------------------------------------------------------------------------------------------------------------------------------------------------------------------------------------------------------------------------------------------------------------------------------------------------------------------------------------------------------------------------------------------TCATCAGGGATATTCTTGTATAATTTTGAGCAGTTGAAAATGA--------------------------------------------------------------------------------------------------------------------------------------------------------------------------------------------------------------------------------------------------------------------------------------------AAAATGAACGTTCTACGCAAGATAGTGAAAAAATGTAGGGATGAGGACACTCARAAGCCCTCTCCTGTGTCAGCCCCTCCGTATGACGATGACCTGTGGCTTCCACCTCCTGAATATGTCCCGCTGAAAGAACTCACAAGCAAGAAGAACATGAGGAACTTYTGTATCAATGGAGAGGTGAAAGTGTGTAGCCCGAATGGTTACTCGTTCAGGATCCTGCGGCACATTCTAAGGTCATTCGACGAGATATACTCTGGGAATCATAGGATGATTGGGTTAGTCAAAGTTGTTATTGGATTAGCTTTGTCAGGAGCCCCAGTCCCCGAGGGCATGAACTGGGTATACAAACTGAGGAGAACCCTTATCTTCCAGTGGGCTGATTCCAGGGGCCCTCTTGAGGGGGAGGAGTTGGAATACTCTCAGGAGATCACCTGGGATGATGACACGGAGTTTGTCGGACTGCAGAYAAGGGTTAGTGCGAGACAATGTCATATCCAAGGCAGGATCTGGTGTATCAACATGAATTCTAGAGCATGTCAATTATGGTCAGACATGTCTCTTCAGACACAAAGGTCGGAGGAGGAYAAAGACTCTTCTCTGCTTCTAGAATAATCAGATTATATCCCACAAGWTTTATCACTTGTTTACCTCTGGAGGAGAGAACATACGGGCTTGACTCCAACCTTTGGGAGCAATAGAACAAAAAACAAAACATGTTATGGTGCCATTAAAYCGCTGCATTTTATCARAGTCAARTTRATTACCTTTACATTTTGAKGCCTCTTKGATGTGAAAAAKKKKKKKAACTATTAACATCCCTCAAAAKGACTTAAGGAAAGATGGTTCCTCAAGCTCTTTTGTTTGTACCCCTTTTGGTTTTTCCATTGTGTYTCGGGAAATTCCCYATCTACACGATACCAGACAARCTYGGMCCCTGGAGCCCGATYGACATACATCATCTCAGCTGYCCMAACAATYTGGTTGYGGARGACGAAGGRTGCACCMRYCTGTCAGGGTTCTCCTACATGGAACTTAAAGTTGGATACATCTCAGCCATAAAGGTKAACGGGTTCACTTGCACAGGCGTTGTGACAGAKGCTGAAACCTACACTAACTTTGTAGGTTATGTCACSACCACGTTCAAAAGAAAGCATTTCCGCCCGATACYAGATGCATGWAGAGCCGCATATAACTGGAAGATGGCCGGTGACCCCAGATATGAAGAGTCTCTACACAATCCGTACCCTGACTACCATTGGCTTCGAACTGTAAAAACCACCAAGGAGTCTCTCGTTATCATATCCCCAAGTGTGGCGGATTTGGACCCATATGACAAATCCCTTCACTCGAGGGTCTTCCCTAGTGGGAAATGCTCAGGAATAACGGTGTCTTCCACCTACTGCTCAACTAACCATGATTACACCATTTGGATGCCTGAGAATCCGAGACTAGGGACGTCTTGCGACATTTTTACCAATAGTAGAGGGAAGAGAGCATCMAAAGGGGGTAAGACCTGCGGCTTTGTAGATGAAAGAGGCCTGTATAAGTCTCTAAAGGGGGCATGCAAACTC------------------------------------------------------------------------------------------------------------------------------------------------------------------------------------------------------------------------------------------------------------------GGGAAAGCATATACTATATTCAACAAAACCTTGATGGAGGCTGATGCTCACTATAAGTCGGTCCGGACTTGGAACGAGATCA--------------------------------------------------------------------------------------------------------------------------------------------------------------------------------------------------------------------------------------------------------------------------------------------------------------------------------------------------------------------------------------------------------------------------------------------------------------------------------------------------------------------------------------------------------------------------------------------------------------------------------------------------------------------------------------------------------------------------------------------------------------------------------------------------------------------------------------------------------------------------------------------------------------------------------------------------------------------------------------------------------------------------------------------------------------TCATCCAGAGACCCATATCAAGATGCTAGATCCGGGAGAGGTTTATGATGACCCTATTGATCCAATTGAGTCAGAGGCTGAACCCAGAGGAACCCCCACTGTCCCCAACATCTTGAGGAACTCCGACTACAATCTCAATTYTCCTTTGATAGAGGATCCTGCCAAACTAATGTTAGAATGGTTGAAGACAGGGAACAGACYTTATCGGATGACTCTG----------------------------------------------------------------------------------------------------------------------------------------------------------------------------------------------------------------------------------------------------------------------------------CGATTATGATAAGGCGTTTGGGAGGTATCTGGCCAACACGTATTCATCTTATTTGTTCTTCCATGTAATTATCCTATACATGAATGCCCTAGACTGGGA----------------------------------------------------------------------------------------------------------------------------------------------------------------------------------------------------------------------------------------------------------------------------------------------------------------------------------------------------------------------------------------------------------------------------------------------------------------------------------------------------------------------------------------------------------------------------------------------------------------------------------------------------------------------------------------------------------------------------------------------------------------------------------------------------------------------------------------------------------------------------------------------------------------------------------------------------------------------------------------------------------------------------------------------------------------------------------------------------------------------GAGGGTCGATTCTTTGCTCTAATGTCATGGAATCTAAGATTGTATTTTGTTATCACCGAAAAGCTCTTGGCTAACTACATCTTGCCACTTTTTGACGCACTGACTATGACAGACAACCTGAACAAGGTGTTTAAAAAGTTGATCGACAGGGTCACTGGGCAAGGGCTTTTGGACTACTCTAGGGTTACATATGCATTTCACCTGGACTATGAGAAGTGGAACAATCATCAAAGATTAGAGTCAACAGAGGATGTATTCTCCGTCCTGGATCAGGTGTTTGGATTGAAGAGGGTGTTTTCTAGAACACATGAGTTTTTTCAGAAGTCCTGG----------------------------------------------------------------------------------------------------------------------------------------------------------------------------------------------------------------------------------------------------------------------------------------------------------------------------------------------------------------------------------------------------------------------------------------------------------------GGGCTAGGGTCTCTTGTATCTCCAACGACCAGATAGTCAACCTTGCCAATATAATGTCGACTGTATCCACCAATGCATTGACTGTGGCACAACACTCTCAGTCTTTGATCAAACCGATGAGAGATTTCCTGCTCATGTCAGTACAAGCCGTCTTCCATTACTTGCTGTTTAGCCCCATCTTGAAGGGCAGAGTTTACAAGATCCTGGGTGCCGAGGGGGACAATTTTCTTCTAGCTATGTCTAGAATAATCTATTTAGACCCTTCTTTGGGAGGAGTGTCTGGAATGTCTCTGGGGAGGTTTCATATACGTCAGTTTTCAGATCCTGTCTCTGAGGGGTTATCCTTCTGGAGAGAGATTTGGCTGAGTTCCAACGAATCCTGGATTCATGCACTTTGTCAAGAAGCAGGGAACCCAGATCTCGGAGAGAGAACACTTGAGAGCTTCACTCGCCTTCTAGAGGATCCTACTACTTTGAATATTAAGGGAGGAGCTAGTCCCACCATCTTACTCAAGGATGCTATCAGGAAAGCATTGTACGATGAGGTGGACAAGGTGGAAAACTCRGAGTTTCGAGAGGCAATCCTKCTGTCCAAGACCCATAGAGATAACTTTATACTCTTTTTAAAATCTGTTGAGCCTCTGTTCCCTCGATTTCTCAGWGAGCTCTTCAGTTCGTCTTTCTTGGGAATRCCGGAGTCAATCATTGGAYTGATACAAAAMTCCCGGAC-------------------------------------------------------------------------------------------------------------------------------------------------------------------------------------------------------------------------------------------------------------------------------AGAGTTTCAGTGTCTGTACTCCCGTCCTTCGATCAGTCATTTTTCTCACGRGGCCCCCTAAAGGGATACTTGGGCTCGTCCACCTCCATGTCAACCCAGCTATTCCATGCATGGGAAAAAGTCACTAATGTTC------------------------------------------------------------------------------------------------------------------------------------------------------------------------------------------------------------------------------------------------------------------------------------------------------------------------------------------------------------------------------------------------------------------------------------------------------------------------------------------------------------------------TTCAGAAACTTCCCGATATTCGTTTAAAACCAGGTGACTTTGAATCTCTAAGTGGTAGAGAAAAGTCTCGCCACATAGGGTCGGCTCAGGGGCTCTTATATTCAATTTTGGTGGCAATTCATGACTCAGGATATAATGATGGAACCATCTTCC--------------------------------------------------------------------------------------------------------------------------------------------------------------------------------------------------------------------------------------------------------------------------------------------------------------------------------------------------------------------------------------------------------------------------------------------------------------------------------------------------------------------------------------------------------------------------------------------------------------------------------------------------------------------------------------------------------------------TGCTCTGCTCAGCAAGTTGCAGTCTCTACCTCAGCAAACCCAGCCCCTGTCTCAGAACTCGACATAAGGGCCCTCTCTAAGAGGTTTCAAAACCCTCTGATCTCGGGCCTGAGAGTGGTCCAGTGGGCAACCGGCGCCCATTATAAGCTTAAGCCCATTCTAGACGATCTCAATGTTTTCCCATCCCTCTGTCTTGTAGTTGGGGATGGGTCKGGGGGGATATCGAGGGCAGTTCTCAACATGTTTCCAGATGCC-----------------------------------------------------------------------------------------------------------------------------------------------------------------------------------------CCAAAAACAGGTCAACATGTCTTATGACCTCATTATTTGTGAYGCGGAAGTTACTGACATTRCATCTGTCAACCGGATAACCCTGTTGATGTCTGACTTTGCATTGTCTATAGATGGACCACTGTGTTTGGTCTTCAAAACTTACGGGACCATGCTAGTAAACCCGGACTATAAGGCTATCCAACATCTGTCAAGAGCGTTCCCCTCAGTCACAGGGTTTATAACCCAGGTAACCTCGTCCTTTTCATCTGAGCTATACCTCCGATTCTCCAAACGAGGGAAGTTTTTTAGAGATGCCGAGTA------------------------------------------------------------------------------------------------------------------------------------------------------------------------------------------------------------------------------------------------------------------------------------------------------------------------------------------------------------------------------------------------------------------------------------------TCATGACCTGTACAATAGACCCATAACTTATTACTTCAGGAAGCAAGTTATCCGAGGGAGCATTTATCTATCTTGGAGTTGGTCTGATGACACTTCAGTGTTTAAAAGGGTGGCCTGTAACTCTAGTTTGAGTCTTCATCTCATTGGATCAGATTAATTTACAAGATAGTGAGGACCACTAGACTCATCGGAAGCATTGAGGACCTATCTGGAGA---------------------------------------------------------------------------------------------------------------------------------------------------------------------------------------------------------------------------------
>V115
ACGCTTAACAACAAAAYCAGAGAAGAAGCAGACAGCATCATTTGCAAAACAAAAATGTAACACCCCTACAATGGATGCCGATAAGATTGTATTCAAAGTCAATAATCAGGTGGTCTCCTTGAAGCCCGAGATCATTGTAGATCAGTATGAGTACAAGTACCCGGCTATCAAGGACCTGAAGAAACCCAGCATAACCCTAGGGAAAGCTCCTGACCTAAACAAAGCATACAAGTCTGTCTTATCGGGCATGAATGCTGCCAAGCTTGATCCTGATGATGTRTGYTCCTATTTGGCAGCTGCAATGCAACTTTTCGAGGGATCCTGTCCTGAAGACTGGACCAGCTACGGAATCCTGATTGCACGAAAAGGGGACAAGATCACTCCAGATTCTCTTGTGGAGATAAAACGTACTGATGTAGAGGGGAATTGGGCTCTGACAGGAGGAATGGAGTTGACGAGGGACCCTACTGTTTCTGAGCATGCATCTTTAGTTGGTCTTCTTTTGAGTCTATATCGGCTGAGCAAAATATCGGGGCAGAACACCGGCAACTACAAAACAAACATTGCAGATAGGATAGAGCAAATTTTCGAGACAGCCCCTTTCGTCAAGATCGTGGAACACCACACTTTAATGACAACTCACAAAATGTGTGCTAA-------------------------------------------GACATGTTTTTCTCCCGGATTGAGCATCTATATTCAGCGATTAGAGTAGGCACAGTTGTCACTGCTTATGAAGACTGCTCAGGGCTGGTATCGTTTACAGGGTTCATAAAGCAAATAAATCTTACTGCGAGAGAAGCGATACTGTATTTCTTCCACAAGAACTTTGAGGAGGAGATAAGGAGAATGTTTGAGCCAGGTCAGGAGACCGCAGTTCCTCACTCYTATTTCATYCACTTTCGTTCATTGGGCTTGAGCGGSAAGTCCCCATATTCATCAAATGCAGTCGGCCACGTGTTTAATCTCATCCACTTTGTTGGATGTTATATGGGTCAAGTCAGGTCTCTTAATGCAACGGTTATTGCTGCATGYGCTCCTCATGAGATGTCTGTTCTTGGGGGATATTTGGGGSAGGAGTTTTTTGGAAAAGGGACATTCGAAAGAAGATTCTTCAGAGATGAGAAAGAACTTCAAGAATACGAGGCAGCTGAATTGACTAAGACTGACATTGCTTTGGCTGATGACGGAACCGTCAATTCTGATGATGAGGATTACTTCTCTGGTGAAACCAGGAGTCCTGAAGCTGTTTATACTCGGATCATGATGAATGGAGGCCGATTAAAAAGATCACACATCAGGAGATATGTCTCAGTCAGTTCCAATCATCAAGCCCGCCCAAACTCATTCGCTGAGTTTCTAAACAAGACATATTCTAACGACTCATGAGGAGTTGAACGACAAGATTGCAKAAAACCTACAAATTGTGTGTATTCTCCATGAAAAAAAACTAACACCCCTCCTTTCGAATCATTKCCAAACATGAGCAAGATCTTTGTCAATCCTGGTGCCCTCAGAGCTGGTCTAGCTGATCTCGAGATGGCCGAGGAGACTGTGGATCTAATCAACAGAAATATAGRAGATAATCAGGCTCATCTCCAGGGAGAACCCA---------------------------------------------------------------------------------------------------------------------------------------------------------------------------------------------------------------------------------------------------------------------------------------------------------------------------TGGCCGAGAGCTCAAGAAAGAGACAACATCTATGTCTTCTCAAAAAGAAAGTCAACCTTCAAAAACCCGAATGGCGGCTCAGGCTGCCTCTGGTCCCCCAGCTCTCGACTGGTCTGCCACCAACGAAGAGGATGATCTGTCTGTGGAGGCAGAAATCGCTCACCAAATCGCTGAAAGCTTTTCCAAGAAGTATAAATTCCCATCCCGGTCATCAGGGATATTCTTGTATAATTTTGAGCAGTTGAAAATGAACCTTGATGAC-------------------------------------------------------------------------------------------------------------------------------------------------------------------------------------------------------------------------------------------------------------------------------ATAAAATGAACTTTCTMCGCAAGATMGTGAAAAAYTGYAGGGATGAGGAMAWYCAAAARCCCTCWCCCGTGTCWGCCCCTCCGGATGACGAYGAYYTGTGGYTKCCKCCYCCTGAATAYRTCCCKYTRAAAGAACTMRCRGGCAAGAAGAAYATGAGGAACTTTTGTATCAAYGGAGAGGTCAAAGTGTGTAGTCCAAACGGTTACTCGTTTAGGATCCTGCGGCATATCCTGAGATCGTTCGACGAGATATACTCCGGGAATCATAGAATGATCGGGTTAGTCAAGGTTGTTATTGGACTKGCCCTATCAGGAGCTCCAGTCCCAGAGGGCATGAATTGGGTATATAAATTGAGGAGAACTCTCATCTTCCAATGGGCTGACTCTAGAGGCCCTCTTGAAGGGGAGGARTTGGAATACTCTCAGGAGATCACCTGGGATGATGACACTGAGTTTGTCGGACTGCAGATAAGGGTTAGTGCGAGACAATGTCATATCCAAGGCAGGATCTGGTGTATCAACATGAATTCTAGAGCATGTCAATTATGGTCAGACATGTCTCTTCAGACACAAAGGTCGGAGGAGGATAAAGACTCTTCTCTGCTTCTAGAATAATCAGATTATATCCCACAAGTTTTATCACTTGTTTACCTCTGGAGGAGAGAACATACGGGCTTGACTCCAACCTTTGGGAGCAATAGAACAAAAAAAAAAACATGTTATGGTGCCATTAAATCGCTGCATTTTATCAGAGTCAAATTGATTACCTTTACATTTTGAGGCCTCTTGGATGTGAAAAAAACTATTAACTATTAACATCCCTCAAAAKGACTTAGGGAAAAATGGTCCCGCAGGCCCTTTTGTTTGTGCCTCTTCTGGTGTTCTCATTGTGTTTCGGGAARTTCCCCATTTACACGATACCARACAAGCTTGGTCCATGGAGTCCCATTGATATACATCATCTCAGCTGTCCAAACAATCTGGTCGTAGAGGATGAAGGATGCACCAACCTATCAGGRTTCTCCTACATGGAACTCAAAGTAGTATACATCTCAGCCATAAAAGTGAACGGCTTCACTTG----------------------------------------------------------------------------------------------------------------------------------------------------------CACAATCCATACCCTGACTACCATTGGCTTCGGACTGTTAAAACCACCAAGGAGTCTCTTGTTATAATATCCCCGAGCGTGGCAGATTTGGACCCATATGACAAATCCCTTCACTCGAGAGTTTTTCCCGGCGGAAAGTGCTCAGGAATAACAGTATCTTCTACTTACTGCTCAACTAACCATGATTACACCATCTGGATGCCTGAGAATCCAAGACTCGGGACATCTTGTGACATCTTCATCAACAGCAGAGGGAAGAGGGCGTCCAAGGGGGGCAAGA----------------------------GTATAAGTCACTAAAAGGGGCTTGCAAGCTCAAATTATGTGGGGTGCCTGGACTTAGACTTATGGACGGAACATGGGTCGCGATTCAGACGTCAGATGAGACCAAATGGTGCCCCCCTGATCAGTTAGTAAATCTACATGACTTTCGCTCAGATGAAATCGAACATCTTGTCGTGGAAGAGCTGGTCAAGAAAAGAGAAGAGTGCCTAGACGCGCTGGAGTCCATCATGACCACCAAGTCTGTAAGTTTCAGACGTCTCAGTCACCTGAGGAAACTCGTCCCTGGGTTTGGGAAAGCATATACTATATTCAACAAAACCTTGATGGAGGCTGATGCTCACTATAAGTCGGTCCGGACTTGGAACGAGATCATCCCTTCAAAAGGGTGTTTAAGAGTAGGAGGAAGATGTCATCCTCATGTGAATGGGGTATTTTTTAATGGTATAATATTGGGCCCTGATGGCCATGTTCTGATCCCAGAGATGCAGTCGTCCCTCCTCCAACAACACATGGAATTGTTGGAATCCTCAGTCATCCCCTTAATGCATCCATTGGCAGACCCGTCAACAGTTTTCAAGGATGGTGATGAGGCGGARGACTTTGTTGAGGTTCGGAAATCTTCT----------------------------------------------------------------------------------------------------------------------------------------------------------------------------------------------------------------------------------------------------------------------------------------------------------------------------------------------------------------------------------------------------------------------------------------------------------------------AGCAGTTTCAGTGACCAACGGTGCTTTCATTCTTCAAGAACTGATACCAAAGGTTGTGGACAGGCC--------------------------------------------------------------------------------------------------------------CCTCCTATGAAGGACACAAGCAATAGATCACGATCATCTCGCATCTTAGCAAAGCGTGCATAATTACAAAKGGRCTGGGTCATCTAAGCTTTTCAGYCGAGAAAAAAA--------------------------------------------------------------------------------------------------------------------------------------------------------------------------------------------------------------------------------------------------------------------------------------------------------------TAGATTTGKGTTCTCTCAAGGTGGGCGGAACKGCTGCACAATCAATGATTTCTCTTGGTTATGTGGTGCACACTCTGAATCAAACAGGKGCCGGGGATGTATAACAGACTTGGCCCATTTCTACTCTAAGTCATCCCCCATAGAGAAGCTGTTAAATTGTACGCTAGGAAATAGAGGGCTGAGAATCCCCCCAGAGGGGGTGTTAAGTTGCCTTGAGAGGGTCGATTATGATAAGGCATTTGGAAGGTATCTGGCCAACACGTATTCCTCTTATTTGTTTTTCCATGTGATCACCCTATACATGAATGCCTTAGACTGGGACGAAGAGAAAACCATCCTGGCATTATGGAGAGATCTGACCTCAGTAGATATAGGGAGAGACTTGGTCAAGTTCAAAGATCAGATATGGGGGCTATTAATCGTGACAAAAGACTTTGTATACTCTCAAAGTTCTAATTGTCTTTTTGACCGGAACTATACGCTTATGTTGAAAGACTTTTTTTTGTCTCGTTTCAACTCCTTAATGATTTTGCTTTCTCCCCCCGAACCCCGATATTCAGACGATTTGATATCTCAGTTGTGCCAGTTGTACATTGCAGGGGATCAGGTCTTGTCCATGTGCGGAAACTCGGGTTATGAAGTCATCAAAAT----------------------------------------------------------------------------------------------------------CAACTTGAAGGGACGTTCGGTCCCAGTGCAAAAAGGTTTTTCAGAGTTCTGGATCAATTCGACAACATAC----------------------------------------------------------------------------------------------------------------------------------------------------------------------------------------------------------------------------------------------------------------------------------------------------------------------------------------------------GGACCCATCAGAGATATTGGACGACAAATCACATTCCTTTACCAGGACCAGACTGGCCTCCTGGCTGTCTGAGAACAGAGGAGGGCCTGTTCCTAGCGAAAAGGTCATTATCACGGCTCTGTCCAAACCACCTGTCAATCCCAGAGAGTTTCTAAAGTCTATTGACCTCGGAGGATTGCCTGATGARGACTTGATAATTGGCCTCAAGCCAAAAGAGAGAGAGCTGAAGATTGAAGGTCGATTTTTCGCTTTGATGTCTTGGAATCTAAGATTGTATTTTGTCATCACCGAAAAGCTCCTGGCAAATTATATCCTGCCTCTATTTGATGCACTAACTATGACCGATAACCTAAACAAGGTGTTCAAAAAGTTGATTGATAGAGTTACTGGTCAAGGGCTTTTGGACTATTCGAGAGTTACTTATGCTTTTCACCTGGATTATGAGAAGTGGAACAATCATCAAAGGTTGGA---------------------------------------------GAAAAGGGTGTTTTCCAGAACTCATGAGTTTTTTCAAAAGTCGTGGATCTATTACTCAGACAGGTCAGACCTCATCGGGTTATGGGAGGACCAAATATACTGCTTGGACATGTCCAATGGCCCGACTTGCTGGAACGGCCAAGATGGTGGGCTGGAGGGGTTACGACAAAAAGGCTGGAGTCTGGTCAGCTTGTTAATGATAGATAGAGAATCCCAGACYAGGAACACAAGAACCAAGATACTAGCTCAAGGAGATAATCAGGTTCTATGTCCGACATATATGTTGTCACCGGGGCTTTCTAGAGAGGGCCTCCTCTACGAATTGGAGAGTATATCAAGAAACGCACTCTCAATATATCGAGCCATCGAGGAAGGGGCATCTAAACTGGGGCTCATTATAAAGAAGGAGGAAACAATGTGCAGCTATGACTTTCTCATTTATGGAAAAACTCCCTTATTTCGAGGTAACATTCTGGTGCCTGAATCCAAAAGGTGGGCTAGAGTCTCCTGCATCTCTAACG------TAGTAAACCTCGCTAATATAATGTCGACAGTCTCTACCAACGCTTTAACTGTAGCTCAACACTCCCAATCTTTGATCAAGCCGATGAGGGACTTCTTGTTGATGTCAGTACAGGCAGTCTTTCACTACTTACTGTTTAGCCCAATCTTAAAGGGCAGAGTATACAAGATCTTAAGTGCTGAAGGAGACAATTTTCTCCTAGCTATGTCGAGAATAGTCTATCTAGACCCTTCTTTGGGAGGAGTGTCTGGAATGTCTCTGGGGAGGTTTCATATACGTCAGTTTTCAGATCCTGTCTCTGAGGGGTTATCCTTCTGGAGAGAGATTTGGCTGAGTTCCAATGAATCCTGGATTCATGCACTTTGTCAAGAGGCAGGGAACCCAGATCTCGGAGAGAGAACACTTGAGAGCTTCACTCGCCTTCTAGAGGATCCTACTACTTTGAATATTAAGGGAGGAGCTAGTCCCACCATCTTACTCAAGGATGCTATCAGGAAAGCATTGTACGATGAGGTGGACAAGGTGGAAAACTCAGAGTTYAGAGAGGCAATCTTGTTGTCCAAGACCCATAGAGATAACTTTATACTTTTCTTAAAATCTGTTGAGCCTTTGTTTCCTCGATTTCTTAGTGAACTTTTCAGTTCGTCCTTTCTGGGAATTCCCGAGTCTATCATTGGACTGATACAAAACTCCCGGT----------------------------------------AGAAGAGTCCTTTTACAACTCAGAGATCCATGGGATCAACCGGATGACTCAGACACCGCAAAGGGTCGGGAGAGTGTGGCCTTGCTCTTC------------------------GATCTCCTGGGGGAGGAAAGTGGTAGGTACAACGGTTCCCCACCCTTCTGAAATGTTGGGGTTACTTCCCAAGTCCTCCATTTCTTGCACTTGTGGAACAACAGGAGGAGGCAATCCTAGAGTTTCAGTCTCTGTGCTCCCGTCCTTCGATCAATCATTTTTTTCACGAGGCCCYCTAAAGGGATACTTGGGTTCGTCTACCTCTATGTCAACCCAGCTGTTTCATGCTTGGGAAAAAGTCACTAATGTTCATGTGGTGAAAAGGGCTTTGTCGCTAAAAGAATCCATAAACTGGTTCATCACAAGAAACTCCAATTTGGCTCAAACTCTGATTAGRAACATTGTGTCCCTGACAGGTCCTGATTT-------------------------------------------------------------------------------------------------------------------------------------------------------------------------------ATGTTCCAACCACTGATGCTTTATGCTCAGACTTGGACATCAGAGCTGGTACAAAGAGACACAAGGTTGAAAGACTCTAC--------------------------------------------------------------------------------------------------------------------------------------TTCAGAAACTTCCCGATATTCGTTTAAAACCAGGTGACTTTGAATCTCTAAGTGGTAGAGAAAAGTCTCGCCACATAGGGTCGGCTCAGGGGCTCTTATATTCAATTTTGGTGGCAATTCATGACTCAGGATATAATGATGGAACCATCTTTCCTGTCAACATATATAGCAAGGTCTCTCCCAGAGACTACTTGAGGGGGCTCGCGAGAGGAGTCTTGATAGGGTCTTCGATTTGCTTTTTAACAAGAATGACAAACATCAACATCAACAGACCTCTCGAATTGATCTCGGGGGTGATCTCATATATCCTCTTGAGATTGGATAACCACCCATCCTTGTAYATAATGCTCAGAGAGCCATCTCTTAGAGGAGAGAT--------------------------------------------------------------------------------------------------------------------------------------------------------------------------------------------------------------------------------------------------------------------------------------------------------------------------------------------------------------------------------------------------------------------------------------------------------------------------------------------------------------------------------------------------------------------------------------------------------------------------------------------------------------------------------------------------------------------CAAGGGCAGTACTCAACATGTTTCCAGACGCCAAGCTTGTCTTTAACAGCCTGCTAGAAGTGAATGACTTGATGGCATCTGGAACACATCCACTGCCTCCCTCAGCAATCATGAGTGGCGGAGATGACATTGTCTCCCGAGTGATAGACTTTGACTCTATCTGGGAAAAACCGTCTGACCTGAGAAACTTGACCACATGGAAGTACTTCCAGTCAGTCCAAAAACARGTGAACATGTCTTATGACCTCGACA------------------------------------------------------------------------------------------------------------------------------------------------------------------------------------------------------------------------------------------------------------------------------------------------------------------------------------------------------------------------------------------------------------------------------------------------------GTGATGTAGAGTCTTTCTTAGTCCACAAGATGGTGGATGATCTTGAGTTACAGAGAGGAACTTTGTCTAAAGTGGCTATCATTGTAGCCATCATGATAGT-------------------------------------------------------------------------ATCCTGAGACACTTTAACATATGYTGCAGTACMATGATGTATCTRTCTWCMGCTTTAGGCGAYGTCCCYARCTTTGCAAGACTTCATGACCTGTAYAATAGACCCATAACTTATTACTTCAGGAAGCAAGTTATCCGAGGGAGCATTTATCTATCTTGGAGTTGGTCTGATGACACYTCAGTGTTTAAAAGGGTGGCCTGTAACTCTAGTTTGAGTCTTCATCTCATTGGATCAGATTAATTTACAAGATAGTGAAGACCACTAGACTCATCGGAAGCGTTGAGGACCTATCTGGAGAAATAGAGAGGCATCTTCAAGGATATAACAGGTGGATC--------------------------------------------------------------------------------------------------------------------------------------------------------------------------------------------
>V124
----TTAACAACAAAATCAGAGAAGAAGCAGACAGCGTCAATTGCAAAGCAAAAATGTAACACCCCTACAATGGATGCCGACAAGATTGTATTCAAAGTCAATAATCAGGTGGTCTCTTTGAAGCCTGAGATTATCGTGGATCAATATGAGTACAAATACCCTGCTATCAAGGACTTGAAGAAGCCCAGTATCACCCTAGGGAAAGCCCCCGATTTGAACAAGGCATACAAGTCAGTCTTATCAGGTTTGAATGCTGCCAAGCTTGATCCTGRTGATGTATGCTCYTAYYTGGCRGCWGCAATGCAGTTCTTTGAGGGRRCATGTCCKGAWGACTGGACCAGCTATGGAATCCTGATTGCRCGRAARGGAGACAAGATCACYCCAGAYTCTCTWGTRGASATAAAACGTACTSATGTGGAAGGGAAYTGGGCTCTGACAGGRGGYATGGARYTGACRAGGGACCCCACYGTYTCSGAGCATGCATCTTTAGTTGGGCTCCTCCTGAGTCTGTATAGGTTGAGCAAGATATCTGGGCAAAACACCGGTAACTATAAAACAAATATTGCAGATAGGATAGAGCAGATTTTCGAGACAGCCCCTTTTATTAAAATCGTAGAACACCATACTCTAATGACAACTCACAAGATGTGTGCCAATTGGAGTACGATACCAAACTTCAGATTCTTGGCAGGGACCTACGACATGTTTTTCTCTCGGATTGAGCAMCTGTATTCAGCGATTAGAGTAGGCACAGTAGTCACTGCTTATGAGGACTGCTCGGGGCTGGTGTCGTTTACTGGGTTCATAAAACAGATAAATCTMACTGCAAGGGAAGCAATACTGTATTTCTTCCACAAGAACTTCGAGGAAGAAATAAGAAGAATGTTTGAGCCAGGGCAAGAGACAGCTGTTCCTCACTCCTATTTCATTCACTTCCGTTCACTGGGCTTGAGTGGGAAGTCCCCTTATTCATCAAATGCAGTTGGTCATGTGTTCAATCTCATTCACTTTGTTGGATGTTATATGGGGCAAGTAAGGTCTCTGAATGCAACGGTCATTGCTGGATGTGCTCCTCATGAGATGTCTGTCTTAGGGGGCTATTTGGGGGAGGAGTTTTTTGGGAAGGGAACGTTCGAAAGAAGATTCTTCAGAGACGAAAAAGAGCTCCAAGAATATGAGACAGCTGAATTGACAAAGACTGASGTRGCMYTGGCAGATGAYGGAACWGTCAAYTCTGAYGAYGAGGACTACTTCTCCGGYGAAACYAKRAGYCCRGAAGCWGTYTATACTCGAATCATGATGAATGGAGGTCGACTAAAGAGATCGCACATACGGAGATATGTTTCTGTCAGCTCCAATCACCAGGCTCGTCCGAACTCATTTGCCGAGTTTCTAAACAAGACGTATTCCAGTGATTCATGAGAGGTTGAACAACRGGAATGCAGGAAATCTACAGATTGTGTATATCCCTCATGAAAAAAAACTAACACCCCTCCTTTTGAACCAWTCCCAAATATGAGCAAAATCTTTGTCAATCCGAGTGCAATTAGGGCCGGTCTGGCTGACCTTGAGATGGCTGAAGAGACTGTTGATCTGATCAACAGAAACATAGAAGACAATCAAGCTCATCTCCAGGGAGAACCTATAGAGGTGGACAATCTCCCTGAGGACATGAGGCGGCTCCATCTGGACGATGAAAAGCCTTCTGGCCTTGGGGGGATGGCCAAAGCAGGGGAAGTCAAGTATCGGGAAGACTTTCAGATGGATGAAGGGAGGATCCTAACCTCCTCTTCCAGTCATACCTGGATAATGTTGGAGTACAGATAGTCAGACAAATGAGGTCAGGAGAGAGATTCCTCAAGATATGGTCA------------------------------------------------------------------GAAGACAAATCAACCCAGACGACTAGTCGAGAGCTCAAGAAAGAAACAACATCTATTTCTTCCCAGAGAGACAGCCAATCCTCGAAAGTCAGGATGGTGGCTCAAGCCGCCTCTGGTCCTCCAGCCCTTGAATGGTCTGCTACCAACGAAGAGGATGATCTATCAGTGGAAGCTGAGATTGCTCACCAAATTGCTGAGAGCTTTTCCAAGAAGTACAAGTTTCCCTCTCGATCATCTGGAATATTTTTGTATAACTTTGAGCAGTTGAAAATGA----------------------------------------------------------------------------------------------------------------------------------------------------------------------------------------------------------------------------------------------------------------CATGAAAAAAACAGGTAACACCACTGATAARATGAACTTTWTACGYAAGAYAGTGAAAAACTGTAGGGATGAGGACACYCAGAAGCCTTCTCCTGTGTCGGCTCCTCCAGATGACGATGACCTGTGGCTTCCTCCCCCAGAATATGTCCCGCTGAAAGAACTCACAGGCAAAAAGAACATGAGGAACTTTTGCATCAACGGGGAGGTCAAGGTGTGTAGTCCGAATGGTTACTCGTTCAGGATCTTGCGGCACATTTTGAGATCATTCGACGAGATATATTCTGGGAATCACAGAATGATCGGGTTGGTCAAGGTTGTCATTGGATTGGCTTTGTCAGGAGCCCCCGTCCCAGAGGGCATGAACTGGGTATACAAGCTGAGGAGAACCCTTATCTTCCAGTGGGCTGATTCTAGGGGCCCTCTTGAGGGGGAGGAATTGGAATACTCTCARGAGATCACTTGGGAYGAYGATACMGARTTYGTCGGATTACWRATAAGAGTRAGTGCAAGACARTGTCATATYCAGGGCAGRATYTGGTGTATCAACATGAACTSGAGGGCATGTCAACTATGGTCTGACATGTCTCTTCAGACACAAAGGTCTGAAGAGGACAAAGACTCCTCTCTGCTTCTAGAATAATCAGATTATGTCCCGCAAGKTTTATCACTTGTTTACCTCTGGAGGAGAGAACATACGKGCTTAACTCCAACCCTTGGGAGCAATAGAACAAAAAMACATATATGTAATGGTGCCATTAAACCGCTGCATTTTATCAAAGTCAAACTAATTACCTTTACATTTTGKGGTCTCTTAGATGTGAAAAAKKKKKKKAACTATTAACATCCCTCAAAAKGACTTAAGGAAAGATGGTTCCTCAGGTTCTTTGGTTTGTACCCCTTCTAGTTTTCTCAATGTGTYTCGGRAARTTCCCYATCTACACGATACCAGACAARCTYGGYCCCTGGAGCCCGATCGACATACATCATCTCAGCTGTCCCAACAATCTGGTTGCGGAAGACGAAGGGTGCACCAGTCTGTC------------------ACTKAAGGTGGGATACATTTCTTCCATAAAAGTGAATGGGTTCACTTGTACAGGTGTCGTGACAGAAGCTGAGACCTACACCAACTTTGTTGGTTATGTCACCACCACCTTCAAGAGAAAACACTTCCGCCCGATGCCAGATTCATGCAGAGCTGCATACAACTGGAAGATGTCCGGAGATCCTAGATATGAAGAGTCTCTTCACAATCCTTACCCTGACTACCATTGGCTTCGAACCGTCAAAACCACAAAGGAGTCCCTCGTCATCATATCCCCAAGTGTAGCGGACCTGGACCCATATGACAAATCCCTTCACTCGAGGGTCTTTCCTAGCGGGAAGTGCTCGGGGATAACAATATCATCTACCTACTGCTCTACTAACCATGATTACACAATCTGGATGCCCGAGAATCCGAGACTGGGGACATCTTGTGACATCTTTACCAACAGTAGAGGGAAGAGAGCATCCAAAGGGAGCAAAACTTGCGGGTTTGTTGATGAAAGAGGCTTGTATAA--------------------------------------------------------------------------------------------------------------------------------------------------------------------------------------------------------------------------------------------------------------------------AACTTGTCCCTGGGTTYGGAAAAGCATACACCATATTCAACAAAACCCTGATGGAAGCAGATGCTCATTACAAGTCAGTCAGAACCTGGAATGAGATCATCCCCTCCAAAGGGTGTTTGAGAGTTGGAGGGAGGTGTCATCCTCACGTGAACGGGGTGTTTTTCAACGGTATAATACTGGGTCCTGATGGCCATGTTCTCATCCCAGAGATGCAATCTTCCCTCCTTCAGCAGCATATGGAGTTGTTGGAATCCTCAGTTATCCCTCTGATGCACCCTTTAGCAGACCCGTCTACAGTTTTCAAGGACGGCGATGAAGCAGAGGATTTTGTYGAGGTTCACCTTCCCGATGTACACAAACA-------------------------------------------------------------------------------------------------------------------------------------------------------------------------------TCCCAAAGCGGGAAGGTCATATCTTCATGGGAGTCATACAAGAGCGGGGGTGAGACCAGACTGTGAAGACCGGTCATCCTTTCCTCKKKKKKTCAAGTTCTGAAAATCACCTCCCCTTGGKGGGTAGGTTAAGGGGAAATCTCTGGGTTCAATAGTCCTCCCTAAACTCCGTTTAACAGGGTAGATTCAAGAGTCACGAGACCTTCATTAATCATCTCAGTTGATCAGACATTGTCGTGCAGATTCTTAAAATWACAAGAGATCTTCTAGCAGTGTCAGTGATCAACGGTGCTTTCATCCTCCAGGGATCGATACCAAAGG--------------------------------------------------------------------------------------------------------------------------------------------------------ACAATCATCTCGCATCTTAGTCAAGTGTGCATAATTATAAAKGGGCTGGGTCATCTAAGCTTTTCAGTCGAGKAAAAAAACTGTAGGCCGAAAGTGCAACTGGCAACACTTCTCATCCTCAGACCTAAATCAAGATGCTTGATCCAGGAGAGGTCTATGATGACCCTGTTGATCCAATTGAGTCAGAGGCTGAGCCTAGAGGGGCCCCCACTGTTCCCAACATCTTGAGGAACTCTGATTACAATCTCAATTCCCCTTTAATTGAGGACCCTGCCAGACTAATGTTAGAGTGGCTGACAACGGGAAATAGACCTTACCGGATGACYCTGACAGAYAATTGCTCCAGGTCTTACAAGGTTCTGAAAGATTATTTCAAGAAAGTGGATTTGGGCTCTCTCAAAGTSG------------------------------------------------------------------------------------------------------------------------------------------------------------------------------------------------------------------------------------------------------------------------------------------------AGACTGGGAYGAGGAAAAGACTATCCTAGCTTTATGGAGGGAGTTGACCTCAGTAGATATCGGGAAGGACTTAGTCAAGTTCAAAGATCAAATATGGGGACTACTAATCGTGACAAAAGACTTTGTTTATTCTCAGAGTTCTAACTGTCTTTTCGACAGAAACTACACACTTATGCTAAAAGACCTYTTCTTGTCTCGTTTCAATTCTCTAATGATTTTGCTTTCTCCCCCGGAACCCCGATATTCAGATGACTTGATATCCCAGCTGTGCCAACTATACATAGCCGGGGATCAAGTCCTGTCCATGTGCGGAAACTCTGGCTATG-----------------------------------------------------------------------------------------------------------------------------------------------------------------------------------------------------------------------------------------------------------------------------------CAAGTTCACATTAAGAAAGTGATAGACAAGTCTTACCAGGAGTGTTTAGCAAGCGACCTAGCCAGGAGGATCCTCAGGTGGGGGTTTGACAAGTACTCCAAATGGTATCTTGATTCGCGACTTCTCGCTCGAGACCACCCCTTGACCCCCTACATCAAAACCCAGACATGGCCACCCAAACATATAGTGGATTTGGTAGGAGACACGTGGCATAAGCTCCCGATAACGCAGATCTTTGAAATTCCTGAATCAATGGATCCATCAGAAATACTGGATGACAA-------------------------------------------------------------------------------------------------------------------------------------------------------------------------------------------------------------------------------------------------------------------------------------------------------------------------------------------------------------------------------------------------------------------CACCTCGACTATGAGAAGTGGAACAATCATCAAAGATTGGAG-------------------------------------------------------TCTCCAGAACACACGAGTTTTTTCAGAAGTCCTGGATCTACTACTCAGATAGATCAGACCTCATCGGGTTGTGGGAGGACCAGATATATTGCTTAGATATGTCCAACGGCCCGACCTGCTGGAATGGTCAAGACGGTGGGCTGGAGGGCTTACGGCAGAAGGGTTGGAGTCTAGTCAGCCTATTAATGATAGATAGAGAATCCCAAACCAGGAACACAAGAACCAAGATATTAGCTCAAGGGGACAACCAGGTTCTATGCCCGACATATATGTTGTCGCCAGGACTATCTCGAGAAGGGCTCCTCTATGAGTTGGAGAGCATATCAAGGAACGCGCTTTCAATATATCGGGCTATCGAAGAAGGAGCATCTAAACTAGGGCTGATCATCAAGAAAGAAGAGACCATGTGTAGTTATGACTTCCTCATCTATGGGAAGACTCCTTTGTTTCGAGGTAACATATTAGTACCTGAATCTAAAAGATGGGCCCGGGTCTCTTGCATCTCTAATGACCAGATAGTCAACCTAGCCAATATAATGTCGACAGTATCCACCAATGCGCTGACAGTAGCACAACACTCTCAGTCTCTGATCAAACCGATGAGGGACTTTCTGCTCATGTCAGTACAGGCAGTCTTTCACTACCTGTTGTTCAGCCCAATCTTGAAGGGCAGAGTTTACAAGATTTTAAGTGCTGAAGGGGAGAGTTTTCTTTTAGCCATGTCGAGAATAATCTACCTGGATCCTTCTTTGGGAGGAGTGTCTGGAATGTCTCTTGGAAGGTTCCATATACGTCAATTCTCAGACCCGGTCTCTGAAGGACTGTCTTTCTGGAGAGAGATCTGGTTAAGCTCCCACGAGTCCTGGATTCACGCGTTATGTCAAGAGGCCGGGAACCCAGATCTTGGAGAGAGGACACTGGAGAGCTTCACTCGCCTTCTGGAGGATCCTACCACTTTAAATATCAAGGGAGGGGYTAGTCCCACCATATTACTCAAGGATGCAATCAGAAAGGCTCTGTACGACGAGGTGGACAAGGTGGAAAACTCAGAGTTTAGAGAGGCAATCCTGTTGTCCAAGACCCATAGGGACAACTTTATACTTTTCTTAAAATCTGTTGAGCCTCTGTTCCCTCGATTCCTCAGTGAACTTTTCAGTTCATCCTTTCTGGGGATCCCCGAGTCAATCATTGGGCTGATACAAAACTCCCGGACAATAAGAAGG------------------TCAAGAACTTTAGAAGAGTCCTTTTACAACTCAGAGATCCATGGGATCAACAGGATGACCCAGACACCTCAAAGGGTCGGGAGGGTGTGGCCTTGCTCCTCCGAGAGGGCAGACCTCCTAAGGGAGATCTCTTGGGGAAGAAGAGTGGTTGGCACGACAGTCCCTCACCCTTCTGAGATGTTGGGGTTACTTCCTAAGTCTTCCATCTCCTGCTCTTGTGGGGCAACAGGAGGAGGCAAYCCTAGAGTCTCAGTGTCCGTACTCCCGTCTTTCGATCAGTCATTCTTCTCACGAGGCCCCCTAAAAGGGTACTTGGGCTCGTCCACCTCCATGTCGACCCAGCTATTCCATGCCTGGGAAAAAGTCACTAATGTTCATGTGGTCAAAAGGGCCTTATCATTAAAAGAATCTATAAATTGGTTCATTACAAGAAATTCCAACCTGGCTCAAACTCTAATTAGAAACATCATGTCTCTGACGGGCCCTGATTTCCCTCTAGAAGAAGCTCCTGTCTTCAAAAGAACGGGGTCAGCGTTGCATAGGTTCAAGTCTGCAAGATACAGCGAGGGAGGGTATTCCTCTGTCTGCCCCAATCTCCTCTCACATATTTCTGTTAGTACAGACACTATGTCTGATTTGACCCAGGACGGGAAAAACTATGACTTCATGTTTCAGCCCTTGATGCTTTATGCGCAAACATGGACATCAGAGCTGGTACAAAAAGACACAAGGCTGAGAGATTCCACGTTTCATTGGCACCTTCGGTGCAGCAGGTGTGTAAGGCCCATTGATGATATCACACTGGAGACTTCTCAGATCTTTGAGTTTCCGGACGTATCAAAAAGAATATCTAGAATGGTTTCTGGAGCTGTGCCYCACTTTCAGAAACTTCCTGATATCCGCCTAAAGCCCGGTGATTTTGAGTCCCTGAGTGGTAGAGAAAAGTCTCGCCACATAGGATCGGCTCAAGGGCTCTTGTATTCAATCTTAGTGGCAATTCATGACTCAGGATACAATGATGGGACCATCTTTCCTGTCAACATATATGGCAAGGTCTCCCCTAGAGACTATTTGAGRGGGCTAGCAAGAGGAGTCTTGATAGGGTCCTCGATTTGCTTCTTGACAAGAATGACAAATATCAAYATTAATAGACCTCTTGAATTGATCTCAGGGGTMATCTCATATATCCTCCTGAGACTGGATAATCACCCCTCTTTATATATAATGCTCAGAGAACCATCCCTTAGAGGAGAGATATTCTCCATCCCTCAGAAGATCCCTGCTGCTTATCCGACCACTATGAAAGAGGGCAACAGATCAATTTTGTGTTATCTCCAACATGTGCTGCGCTATGAGCGCGAGATGATCACGGCGTCTCCGGAGAATGACTGGTTGTGGATCTTCTCAGACTTTAGAAGTGCCAAAATGACATACCTGACCCTCATTACTTATCAGTCTCATCTTCTACTTCAGAGGGTTGAGAGAAATCTGTCTAAAAGTATGAGAGCTAACTTGCGACAAATGAGCTCCTTGATGAGGCAGGTATTGGGGGGGCATGGAGAAGACACCCTGGAGTCAGATGATGATGTTCAACGACTATTAAAAGACTCTTTGAGAAGGACAAGGTGGGTCGATCAGGAAGTCCGCCATGCAGCTAGAACCATGACAGGGGATTATAGTCCCAACAAGAAAGTGTCTCGCAAGGCAGGAGGCTCAGAATGGGTTTGCTCTGCTCAACAGGTTGCAGTCTCCACCTCAGCTAACCCGGCCCCTGTCTCAGAG--TGACATAAGGGCCCTCTCCAAGAGGTTTCAAAACCCCTTGATCTCAGGTCTGAGAGTAGTTCAATGGGCAACTGGCGCTCATTATAAGCTTAAGCCGATTCTAGACGATCTCAACGTTTTCCCATCTCTATGTCTAGTAGTTGGGGATGGATCAGGTGGGATATCAAGGGCAGTACTCAACATGTTTCCAGACGCCAAGCTTGTGTTCAACAGCTTGTTAGAGGTGAATGACCTAATGGCTTCCGGAACACATCCGTTGCCTCCTTCAGCAATCATGAGCGGAGGAGACGACATTGTTTCCAGAGTGATAGATTTTGACTCAATCTGGGAAAAACCGTCAGACCTGAGAAACTTGACAACCTGGAAATACTTCCAGTCAGTCCAAAAGCAGGTAAACATGTCTTATGACCTCATTATTTGTGACGCGGAAGTTACTGATATTGCATCTATCAATAGAATAACCTTGTTGATGTCAGATTTCGCATTGTCTATAGACGGACCCCTTTATTTGGTCTTCAAGACTTACGGGACTATGCTAGTAAACCCAGACTATAAAGCGATTCAACACTTGTCGAGAGCGTTCCCCTCAGTCACAGGATTTATAACTCAAGTGACTTCGTCATTTTCATCTGAGCTCTATCTTCGATTTTCCAAACGAGGGAAATTTTTCCGAGATGCTGAGTACTTGACCTCTTCTACCCTTCGAGAGATGAGCCTTGTCCTATTCAATTGTAGCAGCCCAAAGAGTGAGATGCAGAGAGCTCGCTCTTTAAATTATCAAGATCTTGTGAGAGGATTTCCCGAAGAGATCATATCAAATCCTTATAATGAAATGATCATAACTCTAATTGACAGTGACGTGGAATCTTTCCTGGTCCACAAGATGGTGGATGATCTCGAGTTACAGAGGGGAACTCTGTCTAAAGTGGCTATCATTATAGCCATTATGATAGTCTTTTCCAATAGAGTGTTCAACGTTTCCAAGCCGTTGACTGACCCTTTGTTCTATCCACCATCTGATCCCAAGATKCTAAGGCACTTCAACATATGTTGCAGTACTATGATGTATCTATCTACCGCTCTAGGCGATGTCCCCAGCTTTGCAAGACTTCATGACCTGTATAATAGACCTATAACTTATTACTTCAGAAAGCAAGTCATTCGAGGGAATATTTATCTTTCTTGGAGTTGGTCTGATGAGACTTCGGTGTTCAAAAGAGTGGCCTGCAACTCTAGCCTGAGTCTTCATCTCACTGGATCAGGTTGATTTACAAGATAGTGAAAACCACTAGACTGGTTGGAAGCATTGAGGACCTATCAGGAGAAATAGAGAGACACCTCCATGGATACAACAGGTGGATCA-------------------------------------------------------------------------------------------------------------------------------------------------------------------------------------------
>V231
-----------------CAGAGAAGAAGTAGACAGTGTCGTCTACAAAGCAAAAATGTAACACCCCTACAATGGATGCCGACAAGATTGTGTTTAAAGTCAATAATCAGGTGGTCTCTCTGAAGCCTGAAATTATAGTAGATCAATATGAGTACAAATACCCGGCTATCAAAGATTTGAAGAAGCCCAGTATAACCTTAGGAAAGGCCCCTGACTTAAACAAGGCATACAAGTCAGTCTTATCCGGCATGAATGCAGCCAAGCTTGATCCTGATGATGTATGCTCTTATCTAGCAGCTGCAATGCAGTTCTTTGAGGGAGCATGTCCTGATGACTGGATTAGCTACGGAATCTTGATAGCACGGAAGGGAGACAAGAT----------------------------------------GAAGGGAGTTGGGCTCTAACAGGGGGTATGGAGTTGACAAGGGATCCTACTGTTCCAGAGCATGCATCCTTGGTCGGTCTTCTCTTGAGTCTGTATAGGTTGAGCAAAATATCAGGACAGAACACTGGCAATTACAAGACAAACATTGCAGACAGAATAGAGCAAATTTTTGAGACAGCCCCTTTTGTCAAGATTGTGGAGCATCATACTTTGATGACAACCCACAAAATGTGTGCTAACTGGAGTACYATACCGAACTTCAGATTCCTAGCCGGAACCTATGACATGTTTTTCTCCCGGATTGARCAYCTGTATTCAKCAATYAGRGTAGGCACAG---------------------------------------------------------------------------------------------------------------------------------------------------------------------CCTATTTCATTCACTTTCGTTCACTGGGCTTGAGTGGGAAGTCCCCTTATTCATCAAATGCAGTTGGTCATGTGTTCAATCTCATCCACTTTGTCGGATGCTATATGGGRCAAGTGAGATCTCTRAATGCAACGGTCATTGCTGCATGTGCTCCTCATGAGATGTCTGTTYTRGGRGGYTAYTTRGGGGAGGAGTTTTTYGGGAARGGAACKTTTGARAGAAGATTCTTCAGAGATGAGAAAGAACTTCAAGAATATGAAGCAGCTGAACTGACCAAGACAGAAGTGGCTTTGGCAGATGACGGGACCGTCAACTCTGATGATGAGGACTACTTCTCAAGTGAGACCAGGAGTCCTGAAGCGGTTTACACTCGAATCATGATGAATGGAGGTCGATTGAAAAGATCACACATAAGGAGATATGTCTCAGTCAGTTCCAATCATCAGGCCCGTCCTAACTCTTTCGCTGAATTTTTAAACAAGACATACTCAAGTGATT-------------------------------------------------------------------------------------------------------------------------------------------------------------------------------------------------------------------------------------------------------------------------------------------------------------------------------------------------------------------------------------------------------------------------------------------------------------------------------------------------------------------------------------------------------------------------------------------------------------------------------------ATGGCGGCTCAAACTGCCTCTGGTCCTCCTGCTCTAGAATGGTCCACTGCTAATGAAGAGGATGATCCATCTGTAGAGGCTGARATYGCTCAYCAGATYGCYGARAGCTTYTCCAAGAAGTACAAATTYCCYTCTCGATCATCAGGGATATTYYTGTAYAATTTTGAGCAGTTGAAAATG---------------------------------------------------------------------------------------------------------------------------------------------------------------------------------------------------------------------------------------------------------------------------------------------AAAATGAACTTTCTACGCAAGATAGTGAAAAACTGTAGGGATGAGGACACTCAAAAACCCTCTCCCGTGTCAGCCCCTCCTGATGACGATGACCTGTGGCTTCATCCCCCTGAATACGTCCCGCTGAAAGAACTCACAAGCAAGAAGAACATGAGGAACTTTTGT-------------------------GTCCAAACGGTTATTCGTTTAGGACCTTGCGGCATATTTTGAGATCATTCGATGAGATTTATTCTGGGAATCAGAGAATGATAGGGCTRGTCAAAGTTGTCGTTGGATTGGCGTTGTCAGGAGCCCCGGTCCCGGAGGGTATGAACTGGGTATACAAGTTGAGGAGAACCCTTATCTTCCAATGGGCTGAATCCAGGGGCCCTCTTGAAGGGGAGGAGCTAGAATACTCCCAGGAGATCACCTGGGATGATGATACTGAACTTGTCGGATTGCAAATAAGAGTGAGTGCAAGACAATGTCATATTCAGGGTAGGATCTGGTGCATCAACATGAATTCGAGAGCATGTCAACTATGGTCTGACATGTCTCTCCAGACACAAAGGTCTGAAGAGGACAGAGACTCTTCTCTGCTTCTAGAATAAACAGATTATATCCCGCAAGKTTTGTCACTTGCTTACCTCTGGAGGAGAGAACATACGGGCTTAACTCCAACCCTTGGGAGCAATAGAACAAAAAAC---------------------------------------------------------------------------------------------------------------------------------------------------------------------------------------------------------------------------------------------------------------------------------------------------------------------------------------------------------------------------------------------------------------------------------------------------------------------------------------------------------------------------------------------------------------------------------------------------------------------------------------------------------------------------------------------------------------------------------------------------------------------------------------------------------------------------------------------------------------------------------------------------------------------------------------------------------------------------------------------------------------------------------------------------------------------------------------------------------------------------------------------------------------------------------------------------------------------------------------------------------------------------------------------------------------------------------------------------------------------------------------------------------------------------------------------------------------------------------AGGATTTTGTTGAGGTTCACCTTCCKGATGTGCACAAACAGATCTCAGGGGTTGACCTGG---------------------------------------------------------------------------------------------------------------------------------------------------------------------------------CTTCGTGGGAGTCATATAAAAGCGGGGGTGAGACTAGACTGTGAAGGCCGGTCATCCCTKKKTCCAAACTTCAAGTCCCGAAGATCGCCTCCCCTYSGTGGCTAKKKKKKGGGGGAATCTCTGGGTTCAACAGTCCTCCCTGGACTCCATGCAACAGGGTAGGYTTAAGAGTCAYGAGACTTTCATTAATCATMTCCGTTAATCAGACAAGGTYGTGTAGATTCTTAAAATKACAAGAAGTCTTCTAGCAGTTTCAGTGAC---------------------------------------------------------------------------------------------------------------------------------------------------------------------------------------------------------------------------------------------------------------------------------------------------------------------------------------------------------------------------------------------------------GCCCCCACTGTCCCCAACATCTTGAGAAACTCTGACTATAACCTCACATCCCCTTTGATAGAAGATCTCGCGKGACTAATGTTAGAATGGTT---------------------------------------------------------------------------------------------------------------------------------------------------------------------------------------------------------------------------------------------------------------------------------------------------------------------------------------------------------------------------------------------------------------------------------------------------------------------------------------------------------------------------------------------------------------------------------------------------------------------------------------------------------------------------------------------------------------------------------------------------------------------------------------------------------------------------------------------------------------------------------------------------------------------------------------------------------------------------------------------------------------------------------TATGATCAGGTCCACATTAAGAAGGTGATAGATAAGTCCTATCAAGAGTGTTTGGCAAGCGACCTGGCCAGAAGGATCCTCAGGTGGGGATTTGATAAGTATTCCAAATGGTACCTTGATTCACGACTTCT---------------------------------------------------------------------------------------------------------------------------------------------------------------------------------------------------------------------------------------------------------------------------------------------------------------------------------------------------------------------------------------------GATGTCATGGAACCTGAGACTGTATTTTGTCATCACTGAGAAGCTCTTGGCCAACTATATCTTACCACTCTTCGATGCGCTGACTATGACAGACAACCTGAACAAGGTGTTTAAAAAGTTGATAGACAGAGTCACCGGGCAAGGGCTTTTGGACTATTCWAGGGTTACATATGCTTTTCACCTGGACTATGAGAARTGGAACAATCATCAAAGACTGGAGTCAACAGAGGA-----------------------------------------------CCAGAACTCATGAGTTTTTTCAGAAGTCTTGGATCTATTAYTCAGACAGRTCYGACCTCATCGGGTTATGGGAGGATCAAATATACTGTTTGGACATGTCAGAYGGCCCGACATGCTGGAACGGTCAAGATGGCGGGCYAGAGGGTYYGCGACAGAAAGGYTGGAGTCTGGYTAGCYTATTGATGATAGATCGTGAATCTCAGACCAGGAACACAAGAACYAAAATACTAGCCCAGGGGGACAAYCAGGTWYTATGTCCGRCATAYATGTTGTCGCCWGGGCTYTCWAGAGWGGGCCTCCTCTAYGAGTTGGAGAGYATRTCMAGAAAYGMTCTMTCAATMTATCGRGCCATCGAGGARGGGGCATCYAAAYTGGGGCTCATCATAAAGAAAGAAGAGACCATGTGTAGCTACGACTTTCTCATCTACGGAAAAACCCCGCTGTTCAGAGGTAACATCTTGGTGCCGGAGTCCAAGAGATGGGCCAGGGTCTCCTGCATCTCTAACGACCAAATAGTCAACCTTGCCAATATAATGTCGACAGTAT-------------------------------------------------------------------------------------------------------------------------------------------------------------------------------------------------------------------------------------------------------------------------------------------------------------------------------------------------------------------------------------------------------------------------------------------------------------------------CAGAAAGGCTCTGTATGATGAGGTGGAYAAGGTRGAAAACTCAGAGTTYAGRGAGGCAATCCTRTTGTCCAAGACYCATAGAGAYAACTTTATACTYTTCTTRAAATCTGTTGAGCCTYTGTTCCCYMGATTTCTYAGTGAACTYTTCAGTTCGTCTTTTYTGGGAATCCCYGAGTCAATCATTGGRCTGATACAAAACTCCCGG---------------------------------------------------------------------------------------------------------------------------------------------------------------------------------------------------------------------------------------------------------------------------------AGAGTTTCWGTATCTGTACTCCCATCYTTCGACCAGTCCTTTTTTTCWCGRGGCCCCYTGAAGGGATACYTGGGYTCMTCCACCTCCATGTCGACCCAGCTRTTCCATGCWTGGGARAAAGTCACWAATGTTCATGTGGTSAAAAGRGCCYTRTCAYTMAAAGAATCYATAAACTGGTTYATYACWAGAAATTCCAAYTTGGCTCAAACYCTAATTAGRAACATTAKGTCTCTGACARGCCCCGATTTYCCTMTAGARGARGCTCCTGTYTTCAAAAGRACWGGGTCAGCMTTGCATAGGTTCARRTCTGCMAGRTRCWGCGARGGRGGKTATTCYTCTGTYTGCCCSAMYCTMCTCTCTCAYATYTCYGTTAGKACAGACRCTATGTCTGATTTRRCCCAAGACGGRAARAWYTAYGATTTCATGTTYCAGCCMTTG---------------------------------------------------------------------------------------------------------------------------------------------------------------------------------------------------------------------------------------------------------------------------------------------------------------------------------------------------------------------------------------------------------------------------------------------------------------------------------------------------------------------------------------------CACCCCTCTTTGTAYATAATGCTCMGAGARCMGTCYCTKAGAGGAGAGATATTYTCTATYCCYCARAARRTYCCYGCTGCTTAYCCGACCACSATGAARGAAGGYAACAGATCKRTTYTGTGYTAYCTCCARCATGTGYTRCGCTAYGAGCGRGAGGYRATCACKKCGTCTCCKGAKAATGACTGGTTGTGGATCTTCTCAGACTTTAGAAGYKCMAARATGACATAYCTGACCCTCATYACYTACCAGTCTC--------------------------------------------------------------------KCCTTGATGAGGCAGGTGCTGGGGGGGCATGGGGAAGATACTTTAGAGTCAGACGATGATGTTCAGCGACTATTAAAAGACTCKTTGCGAAGGACAAGGTGGGTCGATCAGGAAGTKCGCCAT----------------------------------------------------------------------------------------------------------------------------------------------------------------------------------------------------------------------------------------------------------------------------------------------------------CAAGGGCAGTACTCAACATGTTTCCAGATGCCAAGCTTGTGTTCAACAGCCTYTTAGAGGTGAATGATCTGATGGCTTCCGGAACACATCCAKTGCCTCCTTCAGCAATCRTGAGYGGAGGAGATGACATYGTTTCCAGAGTRATAGATTTTGACTCAATCTGGGAAAAACCGTCCGACCTGAGAAACTTGGCMACCTGGAGATACTTYCARTCAGTCCAGAAACAGGTMAAC---------------------------------------------------------------------------------------------------------------------------------------------------------------------------------------------------------------------------------------------------------------------------------------------------------------------------------------------------------------------------------------------------------------------------------------------------------------------GACAGTGATGTAGAATCTTTTCTAGTCCACAAGATGGTGGGTGATCTTGAGTTACAGAGGGGAACTCTGTCTAAAGTGGCTATCATTATAGCCATCATGATAGTTTTTTCCAACCGAGTCTTCATTGTTTCTAAACCCTTGACTGACTCATTGTTTTATCTGCCGTCTGATCCCAAAATCCTGCKTKKACTCAACATATGTTGCAGGACTATGATGTATCTATCTACCGCTTTCGKCGATGTSCCCAGCTWTGAAAGACTTCATGACCTATACAACAGACCCATAACCTATTATTTCAGAAAACAAGTCATTCGGGGGAATATCTATCTATCTTGGAGTTGGTCTGATGACACTTCGGTGTTTAAAAGGGTGGCTTGCAACTCCAGCTTGAGTCTTCTTCTCACTGGATCAGGCTGATCTACAAAATAGTGAAGACTACCAGACTTGTGGGAAGCATAGAGGACCTGTCCAGGGAAATAGAGAAGCACCTTCGAGGGTACAACAGGTGGATCA-------------------------------------------------------------------------------------------------------------------------------------------------------------------------------------------
>V235
-----TAACAACAAAATCAGAGAAGAAGTAGACAGTGTCGTCTACAAAGCAAAAATGTAACACCTCTACAATGGATGCCGACAAGATTGTATTCAAGGTCAATGATCAGGTGGTCTCTCTGAAGCCTGAAATTATCGTGGACCAATATGAGTACAAGTACCCGGCTATCAAAGACCTGAAGAAGCCCAGTATAACCTTAGGGAAAGCTCCTGACTTGAACAAAGCATACAAGTCAGTCCTGTCTGGCATGAACGCTGCCAAGCTTGATCCTGATGATGTATGCTCCTATCTGGCTGCTGCCATGCAGTTCTTTGAGGGATCATGTCCCGATGACTGGACCAGCTATGGAATCCTGATAGCTCGGAAGGGAGATAAGATCACCCCGGATTCTCTTGTGGACATAAGGCGTACTAATGTGGAAGGGAATTGGGCTTTAACAGGGGGTATGGAGTTGACAAGGGACCCCACTGTTTCAGAAYATGCATCTCTGGTTGGCCTTCTCTTGRGTTTATATAGGTTGAGCAAAA---------------------------------------------------------------------------------------TGGAACATCATACTCTGATGACRACYCACAARATGTGTGCCAACTGGAGCACTATACCAAACTTCAGATTCCTAGCMGGAACTTAYGACATGTTTTTCTCCCGGATTGARCATCTGTATTCAGCRATYAGAGTRGGYACRGTWGTCACTGCTTATGAGGAYTGCTCRGGRCTGGTRTCATTTACMGGGTTYATAAARCARATMAATCTYACTGCRAGRGAAGCAMTAYTATATTTCTTYCACAAAAACTTYGARGAAGARATAAGAAGAATGTTTGAGCCYGGRCAAGAGACWGCTGTTCCTCAYTCCTATTTCATYCAYTTTCGTTCAYTGGGCTTGAGTGGGAAGTCCCCTTATTCATCAAATGCAGTTGGTCATGTGTTCAATCTCATCCACTTTGTCGGATGCTATATGGGACAAGTGAGATCTCTGAATGCAACRGTSATTGYKRCATGTGCYCCTCATGAGATGTCTGTTCTWGGRGGCTATTTGGGRGAGGAGTTTTTTGGAAARGGAACTTTTGAAAGGAGGTTCTTCAGGGACGAGAARGAGCTTCAGGAATATGAGGCAGCTGAATTGACAAAAGCTGACACGGCCTTGGCAGATGATGGGACAGTCAATTCTGACGATGAGGACTACTTCTCCAGTGAAACCAGGAGTCCAGAGGCAGTTTACACTAGGATCATGATGAATGGAGGTAGACTAAAAAGATCACACATAAGGAGATATGTCTCAGTCAGTTCCAATC--------------------------------------------------------------------------------------------------------------------------------------------------------------------------------------------------------------------------------------------------------------------CAGGCTCATCTCCAGGGAGAACCTATAGAGGKGGACAATCTCCCTGAGGACATGAAGCGGCTTCAGCTGGACGATAAAAAACCTKCCGGCCTWGGGGAGATGGCCAGAGCAGGGGAAGGCAAGTGTCGGGAAGACYTTCTGATGGATGAAGGGAGGATCCTAGCCTCCTCTTCCAGTCATACCTGGAMAATGTTGGAGTRCAGATAGTCAGACAAATGAGGTYAGGGGAGAGMTTCCTCAARATATGRTCACAAACCGTGGAGGAAATCATATCTTATGTCACAGTCAACTTTCCCAACCCCCCAGGGAAGTCCTTGGAAGATAAGTCAACCCAGACAACTGG-------------------------------------------------------------------------------------------------------------------------------------------------------------------------------------------------------------------------------------------------------------------------------------------------------------------------------------------------------------------------------------------------------------------------------------------------------------------------------------------------------------CCGAAGTCCACCATGAAAAAAACAAGCAACACCACTGATAAAATGAACTTTCTACGTAAGATAGTAAAGAACTGTAGAGATGAGGACACCCAGAAGCCCTCTCTCATATCAGCTCCTCCAGATGATGATGATCTATGGTTACCTCCTCCGGAATATGTCCCGTTGAAGGARCTCRCRGGCAAGAARAACATGAGGAACTTTTG------------------------------------------------------TCGGCACATTTTGAGATCATTCGATGAGATATATTCTGGAAATCAAAGAATGATCGGGTTGGTCAAGGTTGTTGTCGGATTGGCATTGTCAGGGGCCCCAGTCCCTGAGGGCATGAAYTGGGTATACAAATTGAGGAGAACTCTCATTTTCCAATGGGCTGATTCCAGAGGCCCTCTAGAAGGGGAGGARTTGGAATACTCTCAGGAGATTACCTGGGATGATGATACTGAATTTGTCGGAYTGGAAATACGAGTGAGTGCAAGACAATGCCATATCCAGGGCAGGATTTGGTGTATTAATATGAACTCTCGGGCGTGTCAGTTATGGTCTGACATGTMTCTTCAAACACAAAGATCTGATGAGAATAAAGACTCTTCAATGCTGCTGGAATAGTCAAATTACATCCTACAAKATTCCTCAATTGTTTACCTCTGGAGGAGAGAACACATGGGCTTAACTCCAACCTTCGGGAGCAATAGAACAAAAAC------------------------------------------------------------------------------------------------------------------------------------------------------------------------------------------------------------------------------------------------------------------------------TTGGTTGTGGAGGACGAGGGGTGCACCAGCCTGTCAGGGTTTTCTTACATGGAACTAAAGGTGGGATACATCTCTGCCATAAAGGTGAACGGGTTTACCTGTACCGGTGTTGTGACAGAAGCTGAGACCTAYACTAACTTTGTTGGTTATGTCACCACCACATTCAAGAGGAAACATTTTCGCCCTATACCAGATGCATGTAGAGCTGCATACAACTGGAAGATAGCTGGTGATCCCAGATACGAGGAGTCTCTTCAAAATCCTTATCCTGATTATCATTGGCTACGGACAGTAAAAACCACCA---------------TCATATCTCCAAGTGTGGCTGATTTGGACCCATATGACAAATCCCTTCATTCTCGGTTGTTCCCTGGTGGGAAGTGTTTGGGAATAACARTKTCTTCTACCTACTGYTCWACYAACCAYGATTACACYATYTGGATGCCTGAGAAWCCWAGACTMGGGACATCTTGTGACATYTTTACYAATAGTAGAGGGAAKAGAGCGTKCAAAGGGAG---------------------------------------------AAAAGGGGCATGCAAATTGAAACTATGTGGAGTTCTTGGACTTAGACTTATGGAYGGAACMTGGGTTRCRATTCARACRTCWGATGAGRCCAAATGGTGCCCTCCWGATCARTTRGWGAATATACATGATTTTCGCTCGGATGAGATTGAACATCTTGTTGTGGAAGAGTTAGTAAAGAAAAGAGAAGAGTGTCTAGATGCACTGGAGTCTATCATGACCRCCAAGTCCGTAAGTTTCAGACGCCTCAGTCACTTGAGGAAGCTCGTCCCCGGGTTTGGRAAAGCATAYAYCATATTCAACAAAACCCTGATGGAAGCTGATGCTCACTACAAGTCAGTCAGGACCTGGAACGAGATCATCCCSTCCAAGGGGTGTCTGAGAGTTGGAGGGAGGTGTCATCCCMWTGTAAACGGAGTGTTTTTTAACGGCATAATMCTGGGCCCTGACGGCCATGTTCTGATCCCAGAGATGCAATCATCCCTCCTTCAGCAACATATGGAGTTGTTGGAATCATCAGTTATCCCTCTGATGCATCCTTTAGCAGACCCGTCTACAGTTTTCAAGGACGGTGATGAAGCAGAGG-------TGGGAGTC----------------------------------------------------------------------------------------------------------------------------------------------------------------------------------------------------------------------------------------ATATAAAAGCGGGGGTGAGACCAGACTGTGAAGGCCGGTCATCCCTKKKTCCAAACTTCAAGTCCCGAAGATCGCCTCCCCTCGGKGGCTAKKKKKKGGGGKAATCTCTGGGTTCAACAGTCCTCCCTGGACTCCATGCAACAGGGTAGGCTTAAGAGTCACGAGACTTTCATTAATCATCTCCGTTAATCAGACAAGGTCGTGTAGATTCT---------------------------------------------------------------------------------------------------------------------------------------------------------------------------------------------------------------------------------------------------------------------------------------------------------------------------------------------------CATCCTGAGACCYRCATSAARRTGCTAGATMCRGGAGAGGTCTATGATGAYCCCATTGATCCAATTGAGTCAGAGGCTRAGCCYMGAGGAGCCCCYRCTGTCCCMAACATCYTGMGRAACTCTGACTWYAAYCTCAACTCCCCTYTGATAGAGGACCCTGCCAAACTAATGTTAGAATGGTTAAAAACAGG----------------------------------------------------------------------------------------------------------------------------------------------------ACTCTGAATCAAACAGGAGTCKGKGATGTATAACAGACTTGGCCCATTTCTATTCCAAGTCATCCCCCATAGAGAAGTTGTTGAATTGTACACTCGGAAKCAGAGGTTGGCAAGT-------------------------------------------------------------------------------------------------------------------------------------------------------------------------------------------------------------------------------------------------------------------------------------------------------------------------------------------------------------------------------------------------------------------------------------------------------------------------------------------------------------------------------------------------------------------------------------------------------------------------------------------------------------------------------------------------------------------------------------------------------------------------------------------------------------GACTTGGCCAGAAGGATCCTCAGGTGGGGATTTGATAAGTACTCCAAATGGTATCTTGATTCGCGACTTCTCCCGAGGGACCACCCCCTGACTCCTTATATCAAAACCCAGACATGGCCTCCCAAACATATAGTGGATTTGGTGGGTGACMCTTGGCACAAGCTCCCAATCACTCAGATTTTTGAGATTCCCGAATCAATGGACCCATCAGAGATACTCGATGACAA-------------------------------------------------------------------------------------------------------------------------------------------------------------------TTGATAATTGGTCTTAAACCCAAGGAAAGGGAGCTGAAGATTGAGGGTCGGTTTTTTGCTTTGATGTCCTGGAATTTGAGGTTGTATTTTGTCATCACAGAAAAACTCCTCGCGAATTATATCTTGCCACTTTTTGACGCACTGACTATGACAGACAACTTGAACAAGGTGTTTAAAAAGTTGATCGACAGAGTCACCGGACAGGGGCTTTTGGACTATTCAAGAGTCACATACGCCTTTCACCTGGACTATGAGAAATGGAATAATCATCAGCGGCTGGAATCGACTGAGGATGTATTTGCCGTACTCGATCAAGTGTTTGGACTGAAAAGGGTGTTTTCCAGAACTCATGAGTTTTTTCAGAAGTCCTGGATCTATTATTCAGATAGATCTGACCTCATCGGATTATGGGAAGATCAAATATACTGTCTAGACATGTCGGTCGGTCCGACATGTTGGAACGGCCAAGATGGCGGGCTAGAGGGTTTGAGACAAAAGGGCTGGAGTCTGGTCAGTCTGTTAATGATAGACCGTGAATCTCAAACCAGGAACACAAGGACTAAGATATTGGCCCAAGGGGACAATCAGGTTCTTTGCCCGACATATATGTTGTCGCCGGGACTTTCCAGAGAGGGGCTTCTCTATGAGCTGGAGAGCATATCAAGAAATGCTCTCTCAATATACCGTGCCATAGAGGAGGGGGC-------------------------------------------------------------------------------------------------------------------------------------------------------------------------------------------------------------------------------------------------------------------------------------------------------------------------------------------------------------------------------------------------------------------------------------------------------------------------------------------------------------------------------------------------------------------------------------------------------------------------------------------------------GATGCAATCAGAAAGGCTCTGTAYGACGAGGTGGAYAARGTGGARAAYTCAGAGTTYMGAGAGGCAATCYTGTTGTCCAAGACCCAYAGAGATAACTTTATACTYTTYTTAAAATCTGTTGAGSCTYTGTTTCCTMGATTTCTYAGTGARCTCTTCAGYTCGTCTTTTCTRGGAATCCCYGAGTCMATCATTGGACTGATACAAAACTCCCGG------------------------------------------------------------------------------------------------------------------------------------------------------------------------------------------------------------------------------------------------------------------------------------------------GTACTCCCATCCTTCGATCAGTCATTTTTTTCACGAGGTCCCCTAAAGGGATACTTGGGTTCGTCCACCTCCATGTCAACCCAGCTATTCCATGCWTGGGAAAAAGTCACTAATGTTCATGTGGTCAAAAGGGCCTTATCATTAAMAGAATCCATAAACTGGTTTAKYACAAGAAATTCCAATTTGGCTCAAACTCTAATTAGAAACATYATGTCTCTGACAGGCCCCGATTTCCCTCTAGAAGAGGCTCCTGTCTTCAAAAGAACKGGGYCAGCATTGCATAGGTTCAARTCTGCAAGGTACAGCGAGGGAGGGTATTCCTCTGTCTGCCCCAATCTACTCTCTCATATTTCCGTTAGTACAGACACTATGTCTGATTTAACCCAAGACGGRAAAAATTATGAYTTCATGTTTCAGCCCTTG-------------------------------------------------------------------------------------------------------------------------------------------------------------------------------------------------------TTCAGAAACTTCCTGATATCCGTCTGAAACCATGAGATTTTGAATCTCTAAGTGGCAGGGAGAAATCTCGTCACATAGGTTCGGCTCAAGGGCTCTTATATTCGATCTTGGTTGCAATCCATGATTCAGGATATAATGACAGCACCATCTTCCCTGTCAACATATACAGCAAGGTTTCCCCCAGAGACTATTTAAGAGGGCTTGCAAGAGGGGTCCTGATAGGGTCATCGATCTGTTTCTTGACCAGAATGACCAACATCAACATAAATAGACCTCTTGAGTTGATCTCAGGCGTTATCTCATATATCCTCTTGAGATTGGATAATCACCCATCTTTATACATAATGCTCAA---------------------------------------------------------------------------------------------------------------------------------------------------------------------------------------------------------CCTGACCCTCATTACTTACCAGTCTCACCTTCTACTTCAGAGGGTTGAGAGAAATTTGTCTAAGAGTATGAGGGCTAACCTGCGACAATTGAGTYCCTTGATGAGGCAGGTACTGGGGGGGCATGGGGAAGATACTTTAGAGTCAGACGATGATGTTCAACGACTATTAAAAGACTCTTTGCGAAGGACAAGGTGGGTMGATCAGGAAGTMCGCCATGCAGCTAGAACCATGACAGGGGACTATAGTCCCAACAAGAAAGTGTCTCGCAAGGCAGGAGGCTCAGAATGGGTTTGCTCTGCCCAACAGGTTGCAGTCTCCACCTCAGCTAACCCAGCCCCTGTCTC--------------------------------------------------------------------------------------------------------------------------------------------------------------------------CAAGGTCAGTACTCCACATTTTTCCAGACTTCAAGCTTGTGTTCAACAGTTTGTTAGAGGTAAATGACCTAATGGCTTCCGGAACACATCCACTGCCTCCCTCAGCAATCGTGAGCGGAGGAGATGACATTGTTTCCAGAGTAATAGATTTTGACTCAATCTGGGAAAAACCGTCCGACCTGAGAAACTTGGCAACCTGGAGATCCGGCCAATCAGTTCAAAAACAGGTAAAC-----------------------------------TACTGATATTGCATCCATCAKCCGGATAACCCTGTTGATGTCTGATTTCGAATTGTCTATAGATGGACCACTTTATTTGGTCTTTAAGACTTACGGGACTATGTTAGTAAACCCAGACTACAAAGCTATTCAACATTTGTCTAGAGCGTTCCATTCAGTCACAGG-----------------------------------------------------CCAAACGAGGGAAGTTTTTCCGAGATGCTGAGTACTTAACTTCTTCTACCCTTCGAGAGATGAGCCTTGTTTTATTCAACTGTAGCAGCCCCAAGAGTG-----------------------------------------------------------------------------------------------------GACAGTGATGTAGAATCTTTCCTAGTCCACAAGATGGTGGATGATCTTGAGTTACAGAGAGGAACTCTGTCTAAAGTGGCTATCATTATAGCCATTATGATTGTTTTCTCTAATAGAGTCTTCAATGTTTCCAAACCATTGACAGACCCGTTGTTCTATCCACCATCTGATCCCAAAATCCTGAGGCATTTCAACATATGTTGTAGTACTATGATGTATCTATCTACAGCCTTGGGTGACGTCCCCAGTTTCACAAGACTTCATGACCTGTAYAACAGACCYATAACTTATTAYTTCAKRAARCAAGTCATACGAGGAAATACTTATCTGTCCTGGAGTTGGTCTGATGATGCTGTAGTATTTAAGAGGGTGGCTTGCAACTCTAGCTTGAGTCTTCATCTCACTGGATCAGGCTGATCTACAAAGTAGTAAAGACCACCAGACTT--------------------------------------------------------------------------------------------------------------------------------------------------------------------------------------------------------------------------------------------------------------
>V285
-----TAACAACAAAATCAGAGAAGAAGCAGACAGCGTCAGTTACAAAGCAAAAATGTAACACCCCTACAATGGATGCCGACAAGATTGTATTCAAGGTCAATAATCAGGTGGTCTCTTTGAAGCCAGAGATTATCGTGGATCAATATGAGTACAAGTACCCTGCTATCAAAGATTTGAAAAAGCCCTGTATAACCCTAGGGAAAGCCCCCGACTTAAACAAAGCATACAAGTCAGTCTTGTCAGGCATGAATGCAGCCAAGCTTGATCCTGATGATGTATGTTCCTACTTGGCAGCAGCAATGCAGTTCTTTGAGGGGACGTGTCCAGAAGACTGGACCAGCTATGGAATCTTGATCGCACGAAAAGGAGCCAAGATCACCCCGGATTCTCTGGTGGAAATAAAGCGTACTGATGTAGAAGGTAATTGGGCTCTGACAGGAGGCATGGAGCTGACAAGGGACCCCACTGTCTCTGAACATGCGTCTTTAGTYGGTCTTCTCTTGAGTCTGTATAGGTTGAGCAAAATATCAGGACAAAACACTGGTAACTATAAAACAAACATCGCAGATAGGATAGAGCAGATTTTCGAGACAGCCCCTTTCGTTAAAATCGTGGAACACCATACTTTAATGACAACTCACAAAATGTGTGCTAACTGGAGTACTATACCAAACTTCAGATTCCTGGCAGGGACCTACGACATGTTTTTCTCCCGGATTGAGCATCTRTATTCAGCAATCAGAGTRGGYACGGTWGTYACTGCTTATGAAGACTGYTCRGGKCTGGTATCRTTTACTGGGTTYATAAARCAGATMAATCTCACTGCAAGRGAAGCAAKAMTATACTTCTTCCACAAGAACTTTGAGGAAGAGATAAGAAGAATGTTCGAGCCAGGACAGGAGACAGCTGTCCCTCACTCCTATTTCATTCACTTCCGTTCACTAGGTCTGAGTGGGAAGTCTCCTTATTCATCGAATGCCGTTGGTCATGTGTTCAATCTCATTCACTTTGTCGGATGCTATATGGGTCAAGTCAGATCCCTAAATGCAACAGTTATTGCCGCATGTGCTCCTCATGAGATGTCTGTTCTAGGGGGCTATCTAGGAGAGGAATTCTTTGGGAAAGGAACATTCGAAAGAAGGTTCTTCAGAGATGAGAAAGAACTTCAAGAATACGAGGCGGCTGAACTGACAAAGACTGACGTGGCATTGGCAGACGACGGAACTGTCAACTCTGACGATGAGGATTACTTCTCCGGTGAAACCAGAAGTCCAGAGGCTGTTTATACTCGAATCATGATGAATGGAGGTCGACTAAAGAGATCGCATATACGGAGATATGTCTCAGTCAGTTCAAATCATCAAGCTCGTCCAAACTCATTTGCTGATTTTCTAAACAAGACATATTCGAACGACTCATGAGGGGTTGAATAACAGTGTGCCAGKAAATCTATCGATTGTGTATATCCATCATGAAAAAAAACTAACACCCCTCCCTTCGAACCATTCCCAAATATGAGCAAGATTTTCGTCAATCCGAGTGCTATCAGAGCCGGTCTGGCTGATCTCGAGATGGCTGAAGAGACTGTTGATCTGATCAATAGAAACATAGAAGACAATCAGGCTCATCTCCAGGGGGAACCCATAGAAGTGGACAATCTCCCTGAGGACATGCGGCGACTCCACCTGGATGATGGAAAACTGTCCAACCTCGGTGAGATGGCCAAAGCAGGGGAAGGCAAGTATCGAGAGGACTTTCAAATGGATGAAGGGAGGATCCTGGCATCCTGTTCCAGTCATACCTGGACAATGTTGGAGTCCAAATAGTTAGACARATGAGGTCAGGRGAGAGATTCCTCAAGATATGGTCACARACCGTRGARGARATYATATCYTATGTCACRGTCAACTTTCCYAACCCYCCAGGRARGTCCTCRGARGAYAARTCAACCCARACWRCTGGYCGAGAGCCCAAGAAGGGGACAACATCCACTCCTTCTCAGAGAGAAAGYCAATCTTCGAAAGCCAGGATGGCGGCTCAAGCTGCCTCTGGCCCTCCAGCCCTTGAATGGTCTGCTACCAATGAGGAAGATGATCTATCAGTAGAGGCTGAGATCGCTCACCAGATTGCTGAAAGCTTTTCCAAGAAGTACAAGTTTCCATCTCGGTCCTCAGGGATATTCTTGTATAATTTTGAGCAGTTGAAAATGAACCTTGATGACAT-----------------------------------------------------------------------------------------------CCAATTCCAAGAAATTCCAATTGTTAGTAGAGGCCGACAAGCTAAGTAAAATCATGCAGGATGATTTGAATCGCTATACATCCTGCTAAACGAACTTTTAAAKTTCGGCCCCTCTAGAYAATAAAATCTGAGATGTCCTAGAGTCKAACATGAAAAAAACAGRCAACACCACTGATAAAATGAACTTTCTACGCAAGATAGTGAAAAACTGTAGGGATGAGGACACTCAAAAACCCTCTCCCGTGTCAGCCCCTCCTGATGACGATGACCTGTGGCTTCCACCCCCTGAATACGTCCCGCTGAAAGAACTCACAAGCAAGAAGAACATGAGGAACTTTTGTATCAACGGGGAGGTTAAAGTGTGTAGCCCCAACGGTTACTCGTTCAGGATCTTGCGGCACATTCTGAGATCATTCGACGAGATATACTCTGGGAATCATAGGATGATTGGATTGGTCAAAGTTGTTATTGGACTAGCTTTGTCAGGAGCTCCAGTCCCTGAGGGCATGAACTGGGTATACAAACTGAGGAGAACCCTTATCTTCCAATGGGCTGATTCCAGGGGTCCTCTTGAAGGGGAGGAGTTGGAATACTCACAGGAGATAACTTGGGATGATGATACTGAGTTCGTCGGATTGCAAATCAGAGTGAGTGCAAGACAATGTCATATCCAGGGCAGAATCTGGTGTATCAACATGAACTCAAGAGCATGTCAGCTATGGTCTGACATGTCTCTTCAGACACAAAGGTCCGAAGAGGACAAAGACTCCTCTCTGCTTCTAGAATAATCAGATTATATCCCGTAAGTTTTATCACTTGTATACCTCTGGAGGAGAGAACATACGAGCTTAACTCCAACCCTTGGGAGCAATAGAACAAAAACAAAAACATGTTATGGTGCCATTAAACCGCTGCATTTTATCAAAGTCAAGTTAATTACCTTTACATTTTGAKGCCTCTTGGATGTGAAAAAAACTATTAACTATTAACATCCCTCAAAARGACTCAAGGAAAGATGGTTCCTCAGGCTCTTTTGTTTGGACCCCTTCTGGTTTTTCCATTGTGTTTCGGGAAATTCCCTATTTACACGATACCAGACAAACTTGGTCCTTGGAGCCCGATCGACATACATCATCTCAGCTGCCCAAACAATTTGGTTGTGGAGGACGAAGGATGCACCAACCTGTCTGGGTTCTCCTACATGGAGCTTAAAGTTGGATACATCTCCGCCATAAAAGTGAACGGGTTTACTTGCACGGGCGTTGTGACAGAAGCAGAAACCTACACTAACTTTGTTGGTTATGTCACCACCACGTTCAAAAGAAAGCATTTCCGTCCAACCCCAGATGCATGTAGAGCTGCGTACAACTGGAAGATGGCCGGTGACCCCCGATATGAGGAGTCTCTACATAATCCGTACCCTGACTACCATTGGCTTCGAACTGTAAAAACCACCAAGGAGTCTCTCGTTATCATATCCCCAAGTGTGGCAGATTTAGACCCATATGACAAATCTCTTCACTCGAGGGTCTTCCCTGGTGGAAAGTGCTCAGGAATAACGGTGTCTTCTACCTACTGCTCAACTAACCACGATTACACCATTTGGCTGCCCGAGAATCCGAGACTAGGGACATCTTGTGACATATTTACCAATAGTAGAGGGAAGAGAGCCTCCAAAGGGAGTAAGACCTGCGGCTTTGTAGATGAGAGAGGCCTGTATAAGTCACTAAAAGGAGCATGCAAACTCAAGTTATGTGGAGTTCTTGGACTTAGACTTATGGACGGAACATGGGTCGCGATGCAAACATCAGATGAGRCCAAATGGTGCCCTCCTGATCAGTTGGTGAATCTRCATGACTTTCGCTCAGATGAGATTGAGCATCTTGTTGTAGAGGAGTTGGTMAAGAAAAGAGAGGAGTGTCTGGATGCACTAGAGTCCATCATGACCACCAAGTCAGTGAGTTTCAGACGCCTCAGTCATTTAAGAAAACTTGTCCCTGGGTTTGGAAAAGCATATACCATATTCAACAAGACCCTGATGGAGGCTGATGCTCACTACAAGTCAGTCCGGACATGGAATGAGATCATCCCCTCAAAAGGGTGTTTAAGAGTTGGAGGGAGGTGCCATCATCACGTGAACGGGGTGTTTTTCAATGGTATAATATTAGGGCCTGACGGCCATGTTCTAATCCCAGAAATGCAATCATCCCTCCTTCAGCAACATATGGAGTTGTTGGAATCCTCAGTCATTCCCCTGATGCACCCCCTGGCAGACCCGTCCACAGTTTTCAAGGACGGTGATGAGGCTGAGGATTTTGTTGAAGTTCACCTTCCCGATGTGCACAAACAGGTCTCAGGGGTTGACCTGGGCCTCCCAAACTGGGGTAAGTATGTATTACTGAGTGCAGGGGCCCTGATTGCCTTGATGTTGATAATCTTCTTAATGACATGTTGTAGAAGAGTCAATCGACCAGAGTCTACGCAGCGCAGTTTCGGAGGGACAGAGAGGAAGGTGTCGRTCACTCCCCAAAGCGGGAAGGTCATATCTTCATGGGAGTCGTATAAGAGTGGGGGTGAGACTAGACTGTGAAGGCTGGTCATCCTTKKKTCGACGCTTCGAGTCCTGAAGATCACCTCCCCTTGGKGGGTTGGTTTGGGGGGAATCTCTGGGTTCAATAGTCCTCCTTGAACTCCGCGCAACAGGGTAGATTCAAGAGTCATGAGACGTTCATCAATCATCTCAGTTGATCAAACTAGGTCATGTAGGTTCTCATAATAACGGGAAATCTTCTAGCAGTTTCAGTGACCAACGGTGCTTTCATTCTCCAGGAAATGGTGCCAAAGGTTGTGGACAGA------------------------------------------------------------------------------GACTCAGCATGAGTTTATTGAGAAAGGCAATCTGCCTCCCGTGAAGGACATAAGCAATAGCTCACAATCATCTTGCATCTCAGCAAAGTGTGCATAATTATAAARGGGCTGGGTCATCTAAGCTTTTCATTCGAGAAAAAAAACTGTAGATCAAAAGAGCAACTGGCAACACTTCTCATCCTGAAGCCCACATCAAGATGCTKGATCCAGGAGAAGTCTATGATGACCCCATTGATCCAGTCGAGTCGGAGGCTGAGCCCAGAGGCGCCCCCACTGTCCCTAACATCTTGAGAAACTCTGACTACAATCTCAATTCCCCCTTGATAGAAGACCCTGCGAGACTAATGTTGGAATGGTTGAAAACAGGGAATAGACCTTATCGGATGACTCTGACAGACAATTGCTCCAGGTCTTATAAAGTGTTGAAAGATTATTTCAAGAAAGTGGATTTGGGTTCTCTGAAAGTGGGCGGGACTGCTGCTCAGTCAATGATTTCTCTTGGTTATATGGTGCCCACTCTGAATCAAACAGGAGCCGGAGATGTATAACAGACTTGGCTCATTTCTATTCCAAGTCATCCCCCATAGAGAAGCTGTTAAATTGTACGCTAGGAAATAGAGGGCTGAAAATCCCCCCTGAGGGAGTATTAAGTTGCCTTGAGAGGGTCGATTATGATAAGGCATTTGGGAGGTATCTTGCCAACACGTATTCCTCTTATTTGTTTTTCCATGTAATCACCCTATACATGAATGCCCTGGACTGGGACGAAGAAAAAACCATCYTAGCATTATGGAAAGATTTRACCTCAGTGGACATCGGGAAGGACTTGGTTAAGTTCAAAGATCAAATATGGGGTCTGCTGATTGTGACAAAGGACTTTGTTTACTCTCAGAGTTCTAACTGTCTTTTTGACAGAAACTATACACTTATGCTAAAAGAYCTTTTCTTGTCYCGCTTCAACTCYKTAATGATTTTGCTTTCTCCCCCTGAGCCCCGATACTCAGATGACTTAATATCTCAGCTGTGCCAGCTGTACATCGCTGGGGATCAAGTCTTGTCTATGTGTGGAAAYTCCGGYTATGAAGTCATTAAAGTATTGGAGCCGTATGTCGTGAACAGTTTAGTCCAGAGAGCAGAAAAGTTTAGACCTCTTATTCATTCCTTGGGAGACTTTCCTGTATTTATAAAAGACAAGGTAAGTCAGCTTGAAGGGACTTTCGGTCCCAGTGCAAAAAGGTTTTTTAGGGTTCTGG--------------ATACATGATTTGGTTTTTGTATATGGCTGTTACAGGCATTGGGGGCACCCCTATATAGATTATCGAAAGGGTCTGTCGAAACTATATGATCAAGTTCACATTAAGAAAGTGATAGACAAATCCTACCAAGAGTGTTTAGCAAGCGACCTAGCCAGGAGGATCCTTAGATGGGGATTTGATAAGTACTCCAAGTGGTATCTGGATTCGCGATTCCTTGCCCGAGACCACCCCTTGACTCCTTATATCAAAACCCAGACATGGCCACCCAAACACATAGTGGACTTGGTGGGGGACACCTGGCACAAGCTCCCGATCACGCAAATATTTGAGATTCCTGAATCAATGGACCCGTCAGAAATACTGGATGACAAATCACATTCTTTCACCAGAACAAGACTGGCCTCTTGGCTGTCAGAGAACCGAGGGGGGCCTGTTCCTAGTGAGAAAGTTATTATCACGGCCTTGTCTAAGCCGCCTGTCAATCCTCGAGAGTTTTTGAAATCTATAGACCTCGGAGGATTGCCAGATGAAGACTTAATAATTGGCCTCAAGCCAAAGGAGCGAGAATTGAAGATTGAGGGTAGATTCTTTGCTCTGATGTCATGGAATCTAAGATTGTATTTTGTCATCACCGAAAAACTCCTGGCTAACTACATCTTRCCACTTTTTGACGCACTGACCATGACAGACAACCTGAACAAGGTGTTTAAAAAGTTGATCGACAGGGTCACCGGGCAAGGGCTTTTGGACTATTCGAGGGTTACATATGCATTTCACCTGGACTATGAGAAGTGGAACAATCATCAAAGATTAGAGTCAACAGAGGATGTGTTCTCTGTCCTGGATCAAGTGTTTGGATTGAAAAGAGTGTTTTCYAGAACGCATGAGTTTTTTCAGAAGTCCTGGATCTATTATTCAGACAGATCAGACCTCATCGGGTTATGGGAGGATCAAATATACTGCTTGGATATGTCCAACGGCCCAACTTGCTGGAATGGCCAGGACGGCGGGCTAGAGGGCTTACGGCAGAAGGGCTGGAGTCTAGTCAGCTTATTGATGATAGATAGAGAATCTCAAACCAGGAACACACGAACCAAAATACTAGCTCAAGGAGACAACCAGGTTCTATGTCCGACATATATGTTGTCGCCGGGGCTGTCTAGAGAGGGACTCCTCTATGAGTTAGAGAGCATATCAAGGAATGCACTTTCAATATACCGAGCCATCGAGGAAGGGGCATCTAAACTAGGGCTGATCATCAAGAAGGAAGAGACCATGTGTAGTTATGACTTTCTCATTTATGGGAAAACTCCCTTGTTTCGAGGTAACATATTGGTGCCTGAATCCAAAAGATGGGCCAGAGTCTCTTGCATATCTAATGACCAAATAGTCAACCTCGCCAATATAATGTCGACAGTGTCCACCAATGCGCTAACAGTGGCACAACACTCTCAATCTTTGATTAAGCCGATGAGGGATTTTCTGCTCATGTCGGTGCAGGCAGTCTTTCACTACCTGTTATTCAGCCCAATCTTAAAGGGCAGAGTTTACAAAGTTCTGAGTGCTGAAGGGGAGAGCTTTCTCCTAGCCATGTCGAGGATAATCTATCTAGACCCTTCGTTGGGAGGGGTGTCTGGAATGTCTCTTGGAAGGTTTCATATACGCCAATTCTCAGACCCTGTCTCTGAAGGGTTGTCCTTCTGGAGAGAGATCTGGTTAAGCTCCCACGAGTCCTGGATTCACGCGTTGTGTCAAGAGGCGGGGAACCCAGATCTTGGAGAGAGAACACTCGAGAGCTTCACTCGCCTCCTAGAAGACCCTACCACCTTAAATATAAAAGGAGGTGCCAGTCCTACCATTCTACTCAAGGATGCGATCAGAAAGGCTCTGTATGACGAAGTGGACAAGGTGGAAAATTCAGAGTTTCGAGAGGCGATCCTATTGTCCAAGACCCATAGAGATAACTTCATACTCTTCTTGAAATCTGTTGAGCCTCTGTTTCCTCGATTTCTCAGTGAGCTCTTCAGCTCGTCTTTCTTAGGAATCCCCGAGTCAATCATTGGACTGATACAAAACTCCCGGACRATAAGRAGGCAGTTCAGAARGAGCCTCTCAAGGACTTTAGAAGAATCATTCTACAACTYAGAGATCCATGGGATTAATCGGATGACCCAGACACCTCAAAGGGTCGGGAGGGTGTGGCCTTGCTCGTCAGAGAGGGCAGATCTACTTAGGGAGATCTCTTGGGGAAGAAAAGTGGTAGGCACGACAGTTCCTCACCCTTCTGAGATGTTGGGGTTACTTCCTAAATCCTCCATTTCTTGCACTTGTGGAGCAACAGGRGGAGGCAATCCTAGAGTTTCTGTATCAGTACTCCCGTCYTTCGATCAGTCATTTTTTTCACGGGGTCCCCTAAAGGGATACTTGGGCTCGTCCACCTCTATGTCAACCCAGCTTTTTCATGCATGGGAAAAAGTCACTAATGTTCATGTGGTSAAAAGGGCYYTATCRTTAAARGAATCYATAAACTGGTTYATYACWAGAAATTCCAATTTGGCTCAAACTCTAATYAGRAACATTATGTCTCTGACAGGCCCYGATTTCCCTCTAGARGAGGCCCCTGTTTTCAAAAGGACAGGGTCAGCCTTGCATAGGTTCAAGTCCGCCAGATACAGCGAAGGAGGGTATTCTTCTGTTTGCCCGAACCTCCTTTCCCATATCTCTGTCAGTACAGACACTATGTCTGATTTGACTCAAGACGGGAAGAACTACGATTTCATGTTCCAGCCATTGATGCTTTATGCGCAGACATGGACATCAGAGCTGGTACAGAGAGACACAAGGCTGAGGGATTCTACGTTTCATTGGCACCTCCGGTGCAGCAAGTGTGTAAGGCCCATTGACGATATAACACTGGAGACTTCTCAGATCTTCGAGTTCCCGGATGTATCAAAAAGAATATCGAGAATGGTTTCTGGGGCTGTGCCTCACTTCCAGAAGCTTCCTGATATCCGTCTRAGACCAGGTGATTTTGAATCTCTAAGTGGTAGAGAAAAGTCTCGCCATATAGGGTCGGCTCAGGGACTCTTATACTCAATCTTAGTGGCAATTCATGACTCAGGATATAATGATGGAACCATCTTCCCCGTCAACATTTACGGCAAAGTCTCCCCGAGAGATTATTTAAGAGGGCTTGCGAGAGGAGTCTTGATAGGGTCCTCGATCTGCTTCTTGACAAGAATGACAAATATCAACATTAATAGACCCCTTGAGTTGATCTCAGGAGTAATCTCATATATCCTCCTGAGGTTAGATAATCACCCCTCCTTGTACATAATGCTCAGAGAWCMGTCYCTTAGAGGAGARATATTYTCTATCCCTCAGAARATCCCYGCYGCTTATCCGACCACYATGAAAGAAGGCAACAGATCGATYTTGTGTTATCTCCAACATGTGCTACGCTATGAGCGRGAGGTRATCACGGCGTCYCCWGAGAATGACTGGYTGTGGATCTTCTCAGACTTTAGAAGTGCYAARATGACRTACCTGACCCTCATTACTTACCAGTCTCATCTCCTCCTCCAGAGGGTTGAGAGAAATTTGTCTAAGAGTATGAGAGCTAACCTGCGACAAATGAGTTCTTTGATGAGGCAGGTCCTGGGTGGGCACGGAGAGGATACTTTAGAGTCTGACGACGACATTCAAAGATTGCTAAAAGACTCTTTGCGGAGAACAAGGTGGGTGGATCAAGAGGTGCGCCATGCAGCTAGAACCATGACTGGAGATTACAGTCCCAACAAGAAAGTGTCTCGTAAGGCCGGATGTTCAGAATGGGTCTGCTCTGCTCAACAGGTTGCAGTCTCCACCTCTGCAAACCCAGCCCCTGTCTCAGAGCTTGACATAAGGGCCCTCTCGAAGAGATTTCAAAACCCTCTGATCTCAGGCCTGAGGGTGGTTCAGTGGGCAACCGGCGCCCATTATAAGCTTAAGCCCATTCTAGACGATCTTAATGTTTTCCCATCCCTCTGTCTTGTGGTTGGGGACGGGTCAGGGGGGATATCAAGGGCAGTCCTTAACATGTTTCCAGATGCCAAGCTTGTGTTCAACAGCCTCTTGGAGGTGAATGATCTAATGGCTTCCGGAACACATCCATTGCCTCCTTCAGCAATCATGAGTGGAGGAGATGATATCGTTTCCCGGGTGATAGATTTTGAATCAATCTGGGAAAAACCGTCCGACCTGAGGAACTTGGCCACCTGGAGATACTTCCAGTCAGTCCAAAAACAGGTCAACATGYCTTATGACCTCATTATTTGTGATGCAGAAGTTACTGACATTGCATCTATCAATCGGATAACCCTGTTAATGTCTGATTTCGCATTGTCTATAGATGGACCACTTTATTTGGTCTTCAAAACTTACGGGACTATGCTAGTAAACCCAGACTATAAGGCTGTTCAACACCTGTCAAGAGCGTTCCCCTCAGTCACAGGGTTTATAACCCAGGTGACTTCGTCCTTTTCATCAGAGCTATATCTCCGATTCTCCAAACGAGGGAAGTTTTTTAGAGATGCCGAGTATTTGACCTCTTCCACCCTTCGGGAAATGAGCCTTGTGTTATTCAATTGTAGCAGCCCCAAGAGTGAGATGCAGAGAGCTCGTTCCTTAAACTATCAAGATCTTGTAAGGGGTTTTCCTGAAGAGATCGTATCAAATCCTTACAATGAGATGATCATAACTCTGATTGACAGTGATGTAGAATCCTTCCTAGTCCACAAGATGGTGGACGATCTTGAGTTACAGAGGGGAACCTTGTCTAAAGTAGCTATCATTGTAGCCATCATGATAGTTTTCTCCAACAGAGTCTTCAACGTTTCCAAACCCTTGACTGACCCCTTGTTCTATCCACCGTCTGAYCCCAAAATTCTGAGGCATTTCAACATTTGTTGCAGTACTATGATGTATCTATCTACCGCTTTAGGCGATGTCCCTAGCTTCGCAAGACTTCATGACCTGTATAACAGACCCATAACTTATTACTTCAGAAAGCAAGTCATTCGAGGGAATATTTATCTATCTTGGAGTTGGTCTGACGACACCCCTGTGTTCAAGAGGGTGGCCTGTAATTCCAGCTTGAGTCTTCGTCTCACTGGATCAGGCTGATTTACAAGATAGTAAAAACTACCAGACTTGTTGGCAGCATCGAGGACTTATCTAGAGAGGTGGAAAGACACCTTCACGGGTACAACAGGTGGATCA-------------------------------------------------------------------------------------------------------------------------------------------------------------------------------------------
>V463
-----------------CCGAGAAGAAGTAGACAGTGTCGTCTACAAAGCAAAAATGTAACACCCCTACAATGGATGCCGACAAGATTGTGTTTAARGWCAATAATCAGGTGGTCTCTCTSAAGCCTGAAATTATAGTAGATCAATATGAGTACAARTACCCKGCTATCAAAGATTTGAAGAAGCCCAGTATAACCTTAGGAAAGGCCMCTGACTTRAACAARGCATACAAGTCAGTTTTATCAGGCATGAATGCCGCCAAACTTGATCCGGATGATGTATGCTCCTACTTGGCAGCAGCAATGCAGTTCTTTGAGGGGACATGTCCGGAAGACTGGACCAGCTATGGAATCCTGATTGCACGAAAAGGAGATAGGATCACCCCAAACTCTCTAGTGGAGATAAAGCGTACTGATGTAGAAGGGAATTGGGCTCTGACAGGAGGCATGGAATTGACAAGGGACCCCACT---------------------------------TTGAGTCTGTATAGGTTGAGCAAAATATCAGGACAGAACACTGGTAACTATAAGACAAACATTGCAGATAGGATAGAGCAGATTTTCGAGACAGCACCTTTTGTTAAGATCGTGGAACACCATACCCTAATGACAACTCACAARATGTGTGCTAATTGGAGTACTATACCGAACTTCAGATTTTTGGCCGGAACCTACGACATGTTTTTCTCACGGATTGAGCATCTGTATTCGGCAATCAGAGTGGGCACAGTCGTCACCGCTTATGAAGACTGCTCAGGACTGGTATCGTTTACAGGGTTCATAAAGCAGATCAATCTCACCGCAAGGGAAGCAATACTATATTTCTTCCACAAGAACTTTGAGGAAGAGATAAGAAGAATGTTCGAGCCAGGGCAAGAGACAGCTGTTCCTCACTCTTATTTCATCCACTTCCGTTCACTAGGCTTGAGTGGGAAKKKTCTTTATTCAT-----------------------------------------------------------------------------------------------------------------------------------------------TTCGGAAAAGGGACATTTGAAAGAAGRTTCTTCAGAGATGAGAAAGAACTTCAAGAATATGAGGCGGCTGAACTAACAAAGTCCGACGTGGCACTGGCAGATGACGGAACCGTCAACTCTGATGACGAGGACTATTTCTCTGGTGAAACCAGAAGTCCAGAAGCTGTCTATACTCGAATCATGATGAATGGAGGTCGACTGAAGAGATCTCATATACGGAGATATGTCTCAGTCAGTTCCAATC--------------------------------------------------------------------------------------------------------------------------------------------------------------------------------------------------------------------------------------------------------------------CAGGCTCATCTCCAGGGAGAACCCATAGAAGTGGACAACCTCCCTGAGGACATGAAGCGACTTCACCTGGACGATGAAAAATCGTCCAACCTTGGTGAGATGGTTAGGGTGGGAGAAGGCAAGTATCGAGAGGACTTTCAGATGGATGAGGGGAGGACCCCAACCTCCTGTTCCAATCGTACCTGGATAATGTTGGAGTCCAAATAGTCAGACAAATGAGGTCAGGAGAGAGATTCCTCAAGATATGGTCACAGACCGTAGAGGAAATTGTATCCTATGTCACGGTCAACTTTCCTAACCCTCCAAGAAGGTCTTCGGAGGATAAATCAACCCAGACTACT-----------------------------------------------------------------------------------------------------------------------------------------------------------------------------------------------------------------------------------------------------------------------------------------------------------------------------------------------------------------------------------------------------GGCCGACAAGCTAAGCAAAATCATGCAAGATGATTTGAATCGCTATACATCCTGCTAACCGAGTTTTCGAACKTCAGTCCCTCCAGATAATGAAAACTGAGATGTTATGGAGTAGAKCATGAAAAAAACAGGCAACACCACTGATAAAATGAACGTTCTACGCAAGATAGTGAAAAAATGTAGGGATGAGGACACTCAAAAGCCCTCTCCTGTGTCAGCCCCTCCGTATGACGATGACCTGTGGCTTCCACCTCCTGAATATGTCCCGCTGAAAGAACTCACAAGCAAGAAGAACATGAGGAACTTTTGTGTCAACGGGGAGGTTAAAGCGTGTAGCCCAAATGGTTACTCATTCAGGATTTTGCGGCACATTCTGAGATCATTCAACGAGATATACTCTGGGAATCATAGGATGATTGGGTTAGTCAAAGTTGTTGTTGGACTAGCTTTATCAGGAGCTCCAGTACCTGAGGGCATGAACTGGGTATACAAATTGAGGAGAACCCTTATATTCCAGTGGGCTGATTCCAGGGGCCCTCTTGAAGGGGAGGAGTTAGAATACTCTCAAGAGATCACTTGGGATGATGATACTGAATTYGTCGGATTGCAAATAAGAGTGARYGCAAGACAATGTCAYATYCARGGCAGRMTCTGGTGTATCAACAYRAACTCGAGRGCATGTCAACTATGGTCTGACATGTMTCTTCAGACACAAAGGTCTGAMGAGGACAAAGACTCTKCTCTGCTTCTAGAATAATTAGMCTATATCCTGCKAGGTTTATCACTTGCATACCTCTGGAGGAGAGAACATACGGGTTTAACTCCAACCCTTGGGAGCAATAGAACAAAAAC--------------------------------------------------------------------------------------------------------------------------------------------------------------------------------------------------------------------------------------------------------------------------------------GGAGGACGAAGGATGCACCACCCTGTCAGGGTTCTCCTACATGGAACTTAAAGTTGGATACATCTCAGCCATAAAGGAGAACGGGTTCACTTGCACAGGCGTTGTGACAGAGGCTGAAACCTACACTAACTTTGTCGGCTATTTCACCACCACGTTCAAAAGAAAGCATTTCCGCCCGATACCAGATGCATGTAGAGCCGCATATAACTGGAAGATGGCCGGTGACCCCAGATATGAAGAGTCTCTACACAATCCGTACCCTGACTACCAYTGGCTTCGAACTGTARRAACCACCAARGAGTCYCTCRTTATCATATCCCCAAGTGTGRCAGATTTGGACCCATATGACAAATCCCTTCACTCRAGGGTCTTCCCTRGYGGRAARTGCTCAGGAATAACGGTGTCYTCYACCTACTGCTCAACTAACCATGATTACACCATTTGGATGCCCGAGAATCCGAGACCAAGGACACCTTGTGACATTTTTACCAATAGCAGAGGGAAGAGAGCATCCAACGGGAACAAGACTTGCGGCTTTGTGGATGAAAGAGGCCTGTATAAGTCTCTAAAAGGAGCATGCAGGCTCAAGTTATGTGGAGTTCTTGGACTTAGACTTATGGATGGAACATGGGTCGCGATGCAAACATCAGATGAGACCAAATGGTGCCCTCCAGATCAGTTGGTGAATTTGCACGACTTTCGCTCAGACGAGATTGAGCATCTCGTTGTGGAGGAGTTAGTCAAGAAAAGAGAGGAATGTCTGGATGCATTAGAGTCCATCATGACCACCAAGTCAGTAAGTTTCAGACGTCTCAGTCACCTGAGAAAACTTGTCCCAGGGTTTGGAAAAGCATATACCATATTCAACAAAACCTTGATGGAGGCTGATGCTCACTACAAGTCAGTCCGGACCTGGAATGAGATCATCCCCTCAAAAGGGTGTTTGAAAGTTGGAGGAAGGTGCCATCCTCATGTGAACGGGGTGTTTTTCAATGGTATAATATTAGGGCCTGACGACCATGTCCTAATCCCAGAGATGCAATCATCCCTCCTCCAGCAACATATGGAGTTGTTGGAATCTTCAGTTATCCCCCTGATGCACCCCCTGGCAGACCCTTCTACAGTTTTCAAAGAAGGTGATGAGGCTGAGG----------------------------------------------------------------------------------------------------------------------------------------------------------------------------------------------------------------------------------------------------------------------------TAGACTGTGAAGGCKGGTKKTCCCTKKKTCCAAACTTCAAGTCCCGAAGAKCGKCTCKKCKKCGTGGCTKKKKKKKGGGGGAATCTCTGGGTTCAACAGTCCTCCCTGAACTCCATGCAACAGGGTAGATTCAAGAGTCATGAGACTTTCATTAATCATTTCAGTTGATCAGACATGGTCGTGTAGATTCTCATAATAACAGGAGATCTTCTAGCAGTTTCAGTGACCAACGGTGCTTTCATCCTCCAGGAACTGATACCAAAGGTTGTGGACAGGCCAAGGGGTACTKKKKKKTCGGATGACTCTGTGCTTGGGCACAGAAAGAGGTCGTAGTGGGCCCCCCGAKKKKTAGCGGACTCGACATGAATCAACTAAGAAAGGCAATCTGCCTCCCATGATGGACATAAGCAATAGTTCACAACCATCTTGCATCTCAGTGAAGTGTACATAACTATTGAKGGGCTGGGTCATCTAAGCATTTCAGTC-------------------------------TGGCAACACTTCTCATCCAGAGACCCATATCAAGATGCTAGATCCGGGAGAGGTTTATGATGACCCTATTGATCCAATTGAGTCAGAGGCTGAACCCAGAGGAACCCCCACTGTCCCCAACATCTTGAGGAACTCCGACTACAATCTCAATTCTCCTTTGATAGAGGATCCTGCCAAACTAATGTTAGAATGGTTGAAGACAGGGAACAGACCTTATCGGATGACTCTGACAGAMAATTGCTCYAGGTCTTACAAAGTYTTGAAAGATTATTTCAAGAAAGTAGATTTGGGTTCTCTYAAAGTGGGCGGAACYGCTGCACAGTCAATGRTTTCTCTTGGTTRTRTGGTGCCCACTCTGAATCAAACAGGAGYCGGAGAYGTATAACMGACTTGGCCCATTTCTATTCCAAGTCATCCCCCATAGAGAAGYTRTTGAATTGTACRCYMGGAAACAGAGGSCTGAGAATCCCMCCAGAGGGGGTGTTAARTTGCCTYGAGAGGGTCGATTATGACAAGGCATTTGGGAGGTATCTGGCCAACACGTATTCCTCTTACTTGTTTTTCCATGTAATCACCTTATACATGAATGCCTTAGACTGGGAAGAGGAAAAGACCATCCTAGCATTATGGAAAG-----------------------------------------------------------------------------GACTTTGTTTACTCTCAGAGTTCAAACTGTCTTTTTGACMGAAACTACACACTGATGCTAAAGGATCTTTTCTTGTCTCGATTCAACTCCTTRATGATTCTGCTTTCTCCCCCTGAGCCCCGATACTCAGATGACTTAATATCTCAGCTGTGCCAGCTATACATCGCTGGGGATCAAGTCTTGTCCATGTGTGGGAACTCCGGCTATGAAGTCATCAAAATATTGGAGCCATATGTCGTGAACAGTTTGGTCCAGAGGGCAGAGAAGTTTAGGCCTCTCATCCACCCCTTGGGAGACTTTCCTATGTTCATAAAAGACAAGGTGAATCAACTTGAAGGGACT-------------------------------------------------------------------------------------------------------------------GAAAGGGTCTGTCGAAACTATATGATCAAGTTCACATTAAGAAAGTAATAGATAAGTCCTACCAGGAGTGTTTAGCAAGTGACTTGGCCAGAAGGATCCTCAGATGGGGATTTGACAAGTACTCCAAATGGTATCTAGATTCGAGATTCCTTGCCCGAGACCACCCCTTGACTCCTTATGTCAAGACCCAAACATGGCCACCCAAACATATAGTAGACTTGGTGGGGGACACATGGCATAAGCTCCCGATCACGCAGATCTTTGAAATTCCTGAATCAATGGACCCGTCAGAGATACTGGATGACAAATCACACTCTTTCA------------------------------------------------------GCGAGAAGGTCATTATCACGGCCCTGTCTAAGCCACCTGTCAATCCCCGAGAGTTTTTGAAATCTATAGACCTCGGAGGATTGCCAGATGAGGATTTGATAATTGGCCTCAAACCAAAGGAACGGGAGTTGAAGATCGAGGGCCGATTCTTTGCTCTAATGTCATGGAATCTAAGATTATATTTTGTCATCACCGAAAAGCTCTTGGCCAACTACATTTTGCCACTTTTTGACGCACTGACTATG--AGACAACCWGAACAAGGTGTTCAAAAAGTTGATCGACAGGGTCACCGGGCAAGGGCTTTTGGACTATTCTAGGGTCACATACGCATTTCACCTGGACTATGAGAAATGGAACAATCATCAAAGATTGGAGTCAACAGAGGATGTATTCTCTGTCCTAGATCAGGTGTTTGGATTGAAGAGGGTGTTTTCTAGAACACACGAGTTTTTTCAGAAGTCCTGG--------------------------------------------------------------------------------------------------------------------------------------------------------------------------AACCAGGAACACAAGAACCAAGATACTAGCTCAAGGAGACAACCAGGTTCTGTGTCCTACATACATGTTGTCACCGGGATTGTCTCAAGAGGGGCTTCTCTATGAGTTAGAGAGCATATCAAGGAATGCACTCTCAATATACCGAGCTATCGAGGAAGGAGCATCTAAGCTGGGGCTGATCATCAAGAAGGAAGAGACCATGTGTAGTTATGACTTTCTCATATATGGGAAGACCCCCTTATTTCGAGGCAACATATTGGTGCCTGAATCCAAAAGATGGGCCCGAGTCTCTTGCATCTCTAACGACCAAATAGTCAACCTCGCCAATATAATGTCGACAGTATCCACCAATGCGCTGACAGTGGCACAACACTCTCAATCTCTGATCAAACCTATGAGGGATTTTCTGCTCATGTCAGTACAGGCAGTTTTCCACTACCTGTTGTTTAGCCCAATCCTAAAAGGCAGAGTTTATAAGATTCTGAGTGCTGAAGGGGAGAGCTTTCTCCTAGCCATGTCGCGGATAATCTACCTAGATCCTTCTTTGGGAGGGGTGTCTGGAATGTCTCTTGGAAGGTTCCATATACGTCAGTTCTCAGACCCTGTCTCTGAAGGGTTGTCATTCTGGAGAGAGATCTGGTTAGGCTCTCATGAGTCCTGGATTCACGCGTTGTGTCAGGAGGCCGGGAACCCCGATCTTGGAGAGAGAACACTCGAGAGCTTCACTCGCCTTTTAGAAGATCCTACTACCTTAAATATCAAAGGAGGGGCCAGCCCTACCATTCTACTCAAGGATGCWATCAGAAAGGCTCTGTACGACGAGGTGGACAAGGTGGAAAATTCAGAGTTTCGAGAGGCAATCCTKCTGTCCAAGACCCATAGAGATAACTTTATACTCTTTTTAAAATCTGTTGAGCCTCTGTTCCCTCGATTTCTCAGTGAGCTCTTCAGTTCGTCTTTCTTGGGAATACCGGAGTCAATCATTGGAYTGATACAAAACTCCCGGACAATAAGAAGGCA--------AGAGTCTCTCAAGAACTTTAGAAGAGTCCTTCTACAACTCAGAGATCCACGGGATTAATCGGATAACCCAGACACCTCAARGGGTCGGAAGGGTGTGGCCTTGCTCTTCAGAGAGGGCAGATCTACTTAGGGAGATCTCTTGGGGGAGGAAAGTGGTAGGCACGACAGTTCCTCACCCTTCCGAGATGTTGGAGTTGTTTCCCAAATCCTCCATTTCCTGCACTTGTGGAGCAACAGGRGGAGGCAATCCTAGAGTCTCTGTATCAGTACTCCCGTCCTTCGATCAGTCATTTTTCTCACGGGGCCCCCTAAAGGGATACTTGGGCTCGTCCACCTCCATGTCAACCCAGCTATTCCATGCATGGGAAAAAGTCACTAATGTTCATKTGGTGAAAAGGGCTCTATCGTTAAAAGAATCTATAAACTGGTTCATCAATAGGAATTCCAATTTGGCTCAAACTCTAATTGGAAACATCATGTCTCTGACAGGCCCTGATTTCCCTCTAGAAGAGGCCCCTGTTTTCAAACGGACAGGGTCAGCCTTGCATAGGTTCAAGTCTGCCAGATACAGCGAAGGAGGGTATTCTTCTGTTTGCCCTAACCTTCTCTCCCATATCTCTGTTAGTACAGACACTATGTCTGATTTGACCCAAAACGGGAAGAACTATGATTTCATGTTTCAGCCATTGATGCTTTATGCGCAAACATGGACATCGGAACTGGTACAGAGGGATACAAGACTTAGAGACTCCACGTTTCACTGGCACCTTCGGTGCAACAGATGTGTGAGGCCCATTGATGATATAACACTGGAAACTTCTCAGATCTTCGAGTTCCCGGATGTGTCAAAAAGGATATCCAGGATGGTTTCTGGAGCTGTCCCTCAATTTCAGAAGCTTCCTGATATCCGTCTAAGACCAGGTG-----------------------------------------------------------------------------------------------------------------------------------------------------------------------------------------------------------------------------------------------------------------------------------------------------------------------------------------------------------------------------------------------------------------------------------------------------------------------------------------------------------------------------------------------------------------------------------------------------------------------------------TCCTTAATGAGGCAAGTGCTGGGTGGGCACGGAGAAGATACCTTGGAGTCAGACGATGACATTCAACGATTACTAAAAGACTCTTTGCGAAAGACAAGGTGGGTGGATCAAGAGGTGCGCCATGCAGCTAGAACCATGAATGGAGATTACAGCCCCRACAAGAAAGTATCCCACAAGGCAGGATGTTCAGAATGGGTCTGCTCTGCTCAACAGATTGCCGTCTCCACCTCAGCMAACCCGGCCCCTGTCTCAGARCTYGACATWAGGGCCCTCTCTAAGAGGTTTCAAAACCCYYTGATCTCGGGCCTGAGAGTGGTYCAGTGGGCAACCGGYGCCCATTATAAGCTTAAGCCYATTCTAGAYGATCTMAATGTTTTCCCATCYCTCTGTCTTGTARTTGGRGAYGGGTCRGGGGGRATMTCAAGGGCAGTWCTCAACATGTTTCCAGATTCTAAGCTTGTGTTCAACAGCCTATTGGAGGTGAATGATCTGATGGCTTCCGGAACACATCCACTGCCTCCTTCAGCAATCATGAGTGGAGGAGATGACATCATCTCCAGAGTGATAGACTTTGACTCAATATGGGAGAAACCGTCCGACCTGAGGAACTCGGCCACCTGGAGATACTTCCAGTCGGTTCAAAAACAGGTCAACATGTCTTATGACCTCATYATYTGTGATGCRGAAGTYACTGAYATTGCATCTRTMAACCGGATAACYCTGTTRATGTCTGAYTTYGCATTGTCTATAGATGGACCACTTTGTCTGGTCTTCAAAACTTACGGGACTATGCTAGTAAACCCGGACTATAAAGCTATTCAACATCTGTCAAGAGCGTTCCCCTCGGTCACAGGGTTTATAACCCAAGTAACTTCATCCTTTTCATCTGAGCTATACCTCCGGTTCTCTAAACGAGGAAAGTTTTTCAGGGACGCCGAGTACTTGACCTCTTCTACCCTTCGAGAGATGAGCCTTGTTTTATTCAACTGAAGCAGCCCCAAGAGTGAGATGCAGAGGGCTCGCTCTTTGAATTACCAAGATC-----------------------------------------------------ATAACTCTGATTGACAATGATGTAGAGTCCTTCCTAGTCCACAAGATGGTGGATGATCTTGAGCTACAGAGGGGAACTCTGTCTAAAGTGGCTATCATTATAKCCATCATGATMGTTTTTTCCAAYMGAGTCTTCAACRTTTCYAAACCYTTGACTGACCCMTTGTTCTAYCCSCCRTCTGATCCYAAAATCCTGAGGCACTTCAACATATGTTGCAGTACTATGATGTATCTATCTACCGCTTTAGGCGACGTCCCCAGCTTCGCAAGACTTCATGACCTGTATAACAGACCTATAACTTGTTACTTCAGAAAACAAGTTATTCGAGGGAATATTTATCTATCTTGGAGTTGGTCCGATGATACCCCAGTGTTCAAGAGAGTAGCCTGTAATTCTAGCTTGAGTCTTCATCTCACTGGATCAGGTTGATCTACAAGATAGTGAAGACTACCAGACTCATTGGCAGCATAAAAGACCTATCAGGAGAGGTAGAACGACATCTTCATGGGTATAACAGGTGGATC--------------------------------------------------------------------------------------------------------------------------------------------------------------------------------------------
>V508
-----------------CAGAGAAGAAGCAGACAGCATCAGTTGCAAAACAAAAATGTAACACCCCTACAATGGATGCCGACAAGATTGTATTCAAAGTCAATAATCAGGTGGTCTCTTTGAAGCCTGAGATTATCGTGGATCAATATGAGTACAAGTACCCTGCTATCAAAGATTTGAAGAAGCCCTGTATAACCCTCGGGAAAGCACCCGACTTGAATAAAGCGTACAAATCGGTTCTATCAGGCATGAATGCCGCCAAGCTTGATCCTG----------------------------------------------------------------------------------------------------------------------------------------------------------------------------------------------------------------------------------------GAGTCTGTATAGGTTGAGCAAAATATCAGGACAAAACACTGGTAACTATAAGACGAACATTGCAGACAGGATAGAGCAAATTTTTGAGACAGCCCCTTTTGTTAAAGTTGTGGAACACCATACTCTAATGACAACTCACAAAATGTGTGCTAACTGGAGTACTATACCAAACTTCAGATTCCTGGCAGGGACCTACGACATGTTTTTCTCCCGGATTGAGCATCTGTATTCAGCAATCAGAGTAGGTACGGTAGTCACTGCTTATGAGGACTGCTCGGGGCTGGTATCATTTACCGGGTTCATAAAACAGATAAATCTCACTGCAAGGGAAGCAATACTATATTTCTTCCACAAAAACTTCGAGGAAGAGATAARAAGAATGTTYGAGCCRGGRCAAGAGACAGCTGTTCCYCACTCYTATTTCATTCACTTYCGTTCACTRGGCTTGAGTGGGAAGTCCCCTTATTCATCAAATGCAGTTGGTCATGTGTTSAATYTCATCCMCTTTGTCGGATGCKATATGGGRCAAGTGAGATCTSTGAATGCAACGGTCATTGCTGCATGTGCTCCTCATGAGATGTCTGTTTTAGGAGGCTATTTGGGGGAGGAGTTTTTTGGGAAGGGAACGTTTGAGAGGAGATTCTTCAGAGATGAGAAAGAACTTCAAGAATATGAAGCGGCTGAACTAACAAAGACTGACTTAGCACTGGCAGATGATGGAACGGTCAACTCTGATGACGAGGACTACTTCTCCGGTGAAACCAGAAGTCCTGAAGCTGTTTATACTCGAATCATGATGAATGGAGGTCGGCTAAAAAGATCGCATATACGGAGATATGTCTCA-------------------------------------------------------------------------------------------------------------------------------------------------------------------------------------------------------------------------------------------------------------------------------------------------------------------------------------------------------------------------------------------------------------------------------------------------------------------------------------------------------------------------------------------------------------------------------------------------------------------------AACCCAGACTACTGGCCAAGAGCCCAAGAAGGAGACAACATCCACTCCCTCTCAGAAAGGAAGCCAATCCTCGAAAGCCAGGATGGCGGCTCAAGCTGCCTCTGGCCCTCCAGCCCTTGACTGGTCTGCCACCAACGAAGAGGATGATCCCTCAGTGGAGGCTGAGATCGCTCACCAGATTGCTGAAAGTTTCTCCAAAAAATACAAGTTTCCCTCTCGGTCCTCAGGAATATTCTTGTATAACTTTGAGCK---------------------------------------------------------------------------------------------------------------------------------------------------------------------------------------------------------------------------------------------------------------------------------AAAAACAGGCAACACCACTGATAAAATGAACTTTCTACGTAAGATAGTGAAGAATTGTAGGGATGAGGACACTCAAAAGCCCTCTCCCGTGTCAGCCCCCCCAGATGACGATGATCTGTGGCTTCCGCCCCCTGAATACGTCCCGTTGAAAGAATTCACAAGCAGGAAGAACATGAGGAACTTTTG----------------------------------------------------------------------------------------------------------------------------------------------------------------------------------------------------------------------------------------------------TTGGAATACCCTCAGGAGATCACTTGGGATGAYGATGCAGAGTTCGTCGGATTGCAAATARGAGTGAGTGCAAAACAGTGTCATATCCAGGGCAGAATCTGGTGTATCAACATGAACTCGAGAGCATGTCAGCTATGGTCTGACATGTCTCTTCAGACACAAAGGTCCGAGGAGGACAAAGACTCCTCTCTGCTTCTAGAATAATCMGACCATGTCCCGCAAGTGTTATCAATTGTTTACCTCTGGAGGAGAGAACATACGGGCTTAACTCCAACCCTTGGGAGCAATAGAACAAAAAMAAAAACATGTTATGGTGCCATCAAACAGCTGCATTTTATCAAAGTCCAGTTAATTGCCTTTGCATTTTGAKTCCTCTTGGATGTGAAAAAAACTATTAACTATTAACATCCCTCAAAAAAACTTAAGGAAAAATGGTTCCTCAGGCTCTTTTGTTCGTACCTCTTCTGGTTTTTTCATTGTGTTTCGGGAAATTCCCTATTTACACGATACCAGACAAACTTGGTCCCTGGAGCCCGATTGACATACATCATCTCAGCTGTCCAAACAATTTGATTGTGGAGGACGAAGGATGCACCAACCTGTCAGGGTTTTCCTACATGGAACTTAAAGTTGGATACATCTCAGCCATAAAAGTGAACGGATTCACTTGCACGGGCGTTGTGACAGAGGCAGAGACTTACACTAATTTTGTAGGGTATGTTACAACCACGTTCAAAAGGAAGCATTTTCGCCCAACACCAGATGCATGTAGAACCGCGTATAACTGGAAAATGGCCGGTGACCCCAGATATGAGGAGTCTCTACACAACCCATACCCTGACTACCATTGGCTTCGAACTGTRAAAACCACCAAGGAGTCTCTTGTTATTATATCTCCAAGTGTGGCAGATTTGGACCCATATGACAAGTCCCTTCACTCGAGGGTCTTCCCTAGTKGRARRTGCTCAGGAATAACAGTGTTTTCTACCTACTGCTCGACCAACCACGACTACACCATTTGGATGCCCGAGAATCCGAGACTGGGGACGTCTTGTGACATTTTTACCAATAGTAGAGGTAAGAGAGCATCCAAAGGGAATAAGATTTGCGGCTTTGTAGACGAAAGAGGGCTATATAAGTCTCTAAAAGGAGCATGCAAACTCAAGTTATGTGGAGTYCTTGGACTTAGACTTATGGAYGGAACRTGGGTYGCGATKCAAACATCWGATGAGRCCAAATGGTGCCCTMCTGATCAGTTRGTGAATMTRCAYGAYTTTCGCTCGGAYGAGATTGARCAYCTTGTTGTGGARGAGTTRGTMAAGAAAAGAGARGAGTGTCTRGATGCACTRGAGTCYATCATGACYACCAAGTCMGTRAGYTTCAGACGYCTCAGYCAYTTAAGAAARCTYGTCCCYGGGTTYGGAAARGCATAYACCATATTCAACAAAACCCTGATGGAAGCTGATGCTCACTACAAGTCAGTCAGGACCTGGAACGAGATCATCCCCTSMAARGGGTGTYTRAGAGTKGGRGGGAGKTGTCATCCYMATGTRAACGGRGTGTTYTTTAACGGCATAATAYTRGGSCCTGACGGCCATGTTCTGATCCCAGAGATGCAATCATCMCTCCTTCAGCAACATATGGAGTTGTTGGAATCMTCAGTTATCCCYCTKATGCAYCCYYTRGCAGACCCGTCTACAGTTTTCAAGGACGGTGATGAGGCTGAGGATTTCGTTGAAGTTCACCTTCCCGATGTGCACAAACAGGTCTCAGGGGTTGACCTGGGTCTCCCGAACTGGGGGAAGTATGTGTTACTGAGTGCAGGGGCCCTGATTGCCTTAATGTTGATAATTTTCCTGATGACATGTTGTAAAAGAGTTGATCGACCAGAACCTACGCAACGCCGTCTCGAAGGGACAGGGAAGAAGGTGTCGGTCACGTCCCAAAGCGGGAAGGTCATATCTTCATGGGAGTCATATAAAAGTGGRGGTGAGACCARRCTGTRAAGGCYGRTCATCCYTKKKTCMAMRMTTCAARTCYYGAAGATCRCCTYCCCYMGGKGGCTAGGTKTGGGGGGAATCTCCGGGTTCAACAGTCCTCCTTGAACTCCATACAACAGGGTAGATTCAAGAGTCATGAAACTTTCATAAATCATCTCAGTCGATCAAACAAGGTCTTGTAGATTCTCATAACAAKAGAAAATCTTCTAGCAGTTTCAGTGACCAACGGTGCTTTCATTCTCCAAGAACTGATACCAA----------------------------------------------------------------------------------------------------------------------------------------------------------------------------------------------------------------------------------------------------------------GGCAACACTTCTCATCCTGAGATCTACATCAAGATGCTAGATCCCGGAGAGGTCTATGACGACCCCATCGATCCAGTCGAGTCAGAGGCTGAACCCAGGGGAGCCCCCACTGTCCCCAATATCTTGCGGAACTCCGACTACAATCTCAACTCTCCTTTGATAGAAGATCCTGCTAGACTAATGTTAGAGTGGTTGAAAACGGGGAATAGACCTTATCGGATGACTCTGA---------------------------------------------------TAGATTKKGGTKCTCTTAAAGTGGGCGGAKCCGCTGCACAGTCAATGATTTKKCKTGGTTATATGGKGKKCACTCTGAATCAAACAGGKGKCGGAGATGTATAACAGGCTTGGCCCATTTCTATTCCAAGTCAKCCCCCATAGAGAAGTTGTTGAATTGTAAACTGGGAAACAGAGGATTGAGAATCCCCCCAGAGGGGGTGTTAAGTTGCCTTGAGAGGGTCGATTATGAYAARGCRTTTGGGAGRTATCTGGCCAACACCTATTCCTCTTATTTGTTTTTCCATGTAATCACCCTATACATGAATGCCCTAGACTGGGATGAAGAAAAAACTATCCTGGCACTGTGGAGAGATCTGACCTCAGTGGACATCGGGAAGGACCTGGTCAAGTTCAAAGACCAAATATGGGGATCGCTAGTTGTGACAAAGGACTTTGTTTACTCTCAGAGCTCCAACTGTCTTTTTGACAGAAACTACACACTCATGCTAAAAGA--------------------------------------------------------------------------------------------------------------------------------------------------------------------------------------------------------------------------------------------------------------------------------------------------------------------------------------------------------------------------------------------------------------------CGAARYTATATGATCAGGTTCACATTAAGAAAGTKATAGAYAARTCCTACCARGAGTGTTTAGCAAGYGACCTAGCCAGGAGRATCCTTAGATGGGGATTTGAYAAGTACTCCAAGTGGTAYCTGGATTCGCGATTCCTTGCCCGAGACCACCCCTTGACTCCTTATATCAAAACCCARACATGGCCACCCAAACAYATAGTRGACTTGGTGGGGGAYACYTGGCAYAAGCTYCCGATCACGCARATWTTTGAGATTCCYGAATCAATGGAYCCGTCAGARATACTGGATGACAA-------------------------------------------------------------------------------------------------------------------------------------------------------------------------------------------------------------------------------------------------------------------------------------------------------------------------------------------------------------------------------------------------------------------------------------------------------------------------------------------CAGGTGTTTGGATTGAAGAGAGTGTTTTCTAGAACACATGAGTTTTTTCAGAAGTCTTGGATCTATTATTCCGACAGATCGGACCTCATCGGATTGTGGGGGGATCAGATATACTGCCYGGATATGTCCGACGGCCCAACCTGCTGGAATGGCCAGGATGGCGGGCTAGAGGGCTTGCGGCAAAAGGGTTGGAGTTTAGTCAGCTTATTGATGATAGATAGAGAATCTCAAACCAGGAACACAAAAACTAAAATACTAGCTCAAGGAGACAACCAGGTTCTATGTCCGACATATATGTTKTCGCCGGGGCTGTCTCGAGAGGGGCTCCTCTATGAATTAGAGAGCATATCGAGGAATGCACTTTCCATATACCGAGCCATTGAGGAAGGGGCATCTARACTAGGGTTGATAATCAAGAAAGAAGAGACCATGTGTAGTTATGACTTTCTCATCTATGGGAAAACTCCCTTATTTCGAGGTAACATATTGGTGCCTGAATCCAAAAGATGGGCCAGAGTCTCTTGCATCTCTAACGACCAGATAGTCAACCTCGCCAATATAATGTCGACAGTGTCCACCAATGCACTAACAGTGGCACAACACTCTCAATCTCTGATCAAACCGATGAGGGATTTTCTACTCATGTCAGTACAGGCAGTCTTTCATTACCTGTTATTTAGCCCAATCTTAAAGGGCAGAGTTTACAAAATTCTGAGTGCCGAAGGAGAGAGTTTTCTCCTAGCCATGTCGAGGATAATCTATCTAGAYCCTTCTTTGGGAGGGGTGTCTGGAATGTCCCTAGGAAGGTTCCATATACGTCAATTCTCAGACCCTGTCTCTGAAGGGTTGTCCTTCTGGRGGGAGATCTGGTTAAGCTCCCATGAGTCCTGGATTCACGCGTTGTGTCAAGAGGCTGGGAACCCAGATCTTGSAGAGAGAACACTTGAGAGCTTCACCCGCCTTTTAGAAGATCC--CCACCTTAAATATCAAAGGAGGGGCCAGTCCTACAATTCTACTCAAGGATGCAATCAGAAAGGCTCTGTATGACGAGGTGGACAAAGTGGAGAATTCAGAGTTTCGAGAGGCAATCCTGTTGTCCAAGACCCACAGAGATAACTTTATACTCTTTTTAAAATCTGTTGAGCCTCTGTTTCCTAGATTTCTCAGTGAGCTCTTCAGCTCGTCTTTTCTGGGAATCCCTGAGTCAATCATTGGACTGATACAAAACTCCCGGACAATAAGAARGCAGTTTAGAAAGAGTCTCTCAAGAACTTTAGAAGAATCCTTCTACAACTCAGAGATACACGGGATTAATCGGATGACCCAAACACCTCAAAGAATTGGGAGGGTGTGGCCGTGCTCTTCAGAGAGGGCAGATCTACTTAGAGAGATCTCTTGGGGAAGAAAAGTGGTAGGCACGACAGTTCCCCATCCTTCTGAGATGTTGGGATTACTTCCCAGATCCTCCATCTCTTGCACTTGTGGAGCGACAGGAGGAAGCAATCCTAGAGTTTCTGTCTCGGTACTCCCGTCTTTCGATCAGTCATTTTTTTCGCGAGGTCCCCTAAAGGGATACTTAGGCTCGTCTACCTCCATGTCAACCCAGCTATTCCATGCCTGGGAAAAAGTCACTAATGTCCATGTGGTGAAGAGAGCTCTATCGCTGAAAGAATCTATAAACTGGTTCATTACTAGAGATTCCAACTTGGCTCAAACTCTAATTAGGAACATTATGTCTCTGACAGGCCCCGATTTCCCTCTAGAGGAGGCTCCTGTTTTCAAAAGGACAGGGTCAGCCCTGCATAGATTCAAGTCTGCCAGATACAGCGAGGGAGGGTATTCTTCTGTTTGCCCGAACCTCCTTTCTCATATATCTGTTAGTACAGACACTATGTCTGATTTGACCCAAGACGGGAAGAACTACGATTTCATGTTCCAGCCATTGATG----------------------------------------------------------------------------------------------------------------------------------------------------------------------------------------------------TTCAGAAACTTCCTGATATCCGTCTGAAACCAGGAGATTTTGAATCTCTAAGTGGCAGGGAGAAATCTCGTCACATAGGTTCRGCTCAAGGGCTCTTATATTCGWTCTTGGTTGCAATCCATGAYTCAGGATAYAATGAYRGMACCATCTTCCCTGTCAACATATACRGCAARGTTTCCCCYAGAGACTATYTRAGAGGGCTTGCAAGAGGGGTCYTGATAGGRTCMTCGATYTGYTTCTTGACYAGAATGACMAAYATCAAYATWAATAGACCTCTTGARYTGATCTCAGGSGTGATCTCATATATCCTCYTGAGRYTRGAYAATCAYCCWTCTYTRTACATAATGCTCAGAGAGCCGTCTCTGAGAGGAGAGATATTTTCTATTCCCCAAAAAGTTCCCGCTGCTTACYCGACCACGATGAAGGMAGGTAACAGATCTGTTCTGTGCTACCTCCAGCATGTGATGCGCTACGAGCGAGAGGCAATCACTTCGTCTCCGGATAATGACTGGTTGTGGATCTTCTCAGACTTTAGAAGCTCAAAGATGACATAYCTGACCCTCATYACYTACCAGTCTCACCTTCTACTTCAGAGGGTTGAGAGAAATTTGTCTAAGAGTATGAGGGCTAACCTGCGACAATTGAGTTCCTTGATGAGGMAGGKACTGGGGGGGCATGGRGAAGATACYTTRGAGTCAGACGAYGAYRTTCAACGACTAYTAAARGACTCTTTGMGAAGGACAAGGTGGGTMGATCARGAAGTYCGCCATGCAGCTAGAACCATGACWGGAGATTACAGTCCCAACAAGAGAGTGTCTCGTAAGGCAGGATGTTCAGAATGGGTCTGCTCTGCTCAGCAGGTTGCAGTCTCCACCTCAGCAAACCCGGCCCCTGTCTCGGAGCTTGACATAAGGGCCCTCTCCAAGAGATTTCAGAACCCCTTGATCTCAGGCCTGAGAGTGGTT--------------------------------------------------------------------------------------------------------------------CMACATGTTTCCAGAYGYCAAGCTTGTGTTCAACAGYYTKTTAGAGGKRAATGAYCTRATGGCTTCCGGAACACATCCAYTRCCTCCYTCRGCAATCRTGAGMGGAGGAGATGACATYGTYTCCAGAGTRWTAGATTTTGACTCAATCTGGGAAAAACCGTCYGACCTGAGAAACYTGGCMACCTGGAGATACTTCCARTCAGTCCAAGAACARGTCAACATGTCTTATGACCTCATTATTTGTGATGCAGAAGTTACTGACATTCCATCCATCAACCGGATAACCCTGCTAATGTCTGATTTTGCATTGTCTATAGATGGACCACTCTATCTGGTCTTCAAAACTTACGGGACTRTGCTAGTAAACCCAGATTATAAGGCTATTCAACACCTGTCAAGAGCGTTCCCCTCAGTCACAGGGTTTATAACCCAAGTCACTTCATCCTTTTC-----------------------CCAAACGAGGGAAGTTTTTYMGAGATGCWGAGTACYTAACYTCTTCYACCCTTCGRGARATGAGCCTTGTKTTRTTCAAYTGTAGCAGCCCCAAGAGTGAGATGCAGAGGGCTCGCTCCTTGAACTATCAGGATCTTGTAAGGGGATTTCCTGAAGAAATCATATCAAATCCCTACAATGAGATGATTATAACTCTGATTGACAGTGAYGTAGARTCTTTYYTKGTCCACAAGATGGTGGAYGAYCTMGARTTACAGAGGGGAWCYYTRTCYAAAGTRGCTATCATTRTAGCCATYATGATAGTYTTYTCCAAYAGAGTMTTCAACRTTTCCAAACCSTTGACTGACCCCTTGTTCTATCCRCCRTCTGATCCCAARATYCTRAGGCAYTTCAACATWTGTTGCAGTACTATGATGTATCTATCYACCGCTYTAGGMGATGTCCCYAGCTTTGCAAGACTTCATGACCTATATAACAGACCTATAACCTATTATTTTAGAAAGCAAGTCATTCGAGGGAACTTTTACTTATCTTGGAGTTGGTCCGATGAAACCTCAGTGTTCAAGAGAGTAGCCTGTAACTCCAGCCTGAGKCTTCATCTCATTGGATCAGGTTGATTTACAAGATAGTGAAGACTACAAGACTTGTCGGCAGCGTCGAGGACCTATCCGGAGAAGTGGAAAGACACCTTCATGGGTACAACAGGTGGATC--------------------------------------------------------------------------------------------------------------------------------------------------------------------------------------------
>V522
-----TAACAACAAAATCAGAGAAGAAGCAGACAACATCAGTTGCAGAACAAAAATGTAACACCCCTACAATGGATGCCGACAAGATTGTATTCAAAGTCAATAATCAGGTGGTTTCTTTGAAGCCTGAGATTATCGTGGATCAATATGAGTACAAGTACCCCGCTATCAAAGATTTGAAGAAGCCCTGTATAACCCTAGGGAAAGCACCCGACTTGAATAAAGCATACAAATCAGTTTTATCAGGCATGAATGCCGCCAARCTTGATCCTGACGATGTATGTTCCTATTTGGCAGCTGCGATGCAGCTCTTTGAAGGGACATGTCCTGAAGACTGGACCAGCTATGGAATCTTGATTGCAAGAAAGGGAGACAAGATCACCCCAGATTCTCTTGTAGAGATCAAGCGTACAGATATAGAAGGAAACTGGGCTCTGACAGGAGGTATGGAACTGACGAGAGACCCCACGGTTTCTGARCATGCATCCTTAGTCGGTCTGCTCTTGAGTCTGTATAGGTTGAGCAAAATATCAGGACAAAACACTGGTAACTACAAGACAAACATTGCAGACAGGATAGAGCAGATTTTTGAGACAGCCCCTTTTGTTAAAGTCGTGGAGCACCATACTCTAATGACAACTCACAAAATGTGTGCTAA-----------------------------------------------------------------AGCATCTATATTCAGCAATCAGAGTTGGCACAGTTGTCACTGCTTATGAAGACTGTTCAGGGCTGGTATCGTTTACGGGGTTCATAAAGCAAATCAATCTCACCGCAKKAGAAGCGATACTATAYTTCTTYCACAAGAACTTTGAGGAAGAGATAAGAAGAATGTTCGAGCCGGGGCAAGAGACAGCTGTTCC-------TATTTCATTCACTTTCGCTCGTTGGGTCTGAGCGGGAAGTCCCCGTATCCGTCAAATGCAGTAGGTCATGTATTCAATCTCATTCACTTTGTTGGATGCTATATGGGTCAGGTCAGGTCCTTAAATGCGACGGTCATTGCTACATGTGCTCCTCATGAGATGTCTGTCCTAGGGGGTTATCTAGGGGARGARTTTTTYGGRAARGGMACATTTGAAAGAAGATTCTTCAGAGATGAGAAAGAACTTCAAGAATATGAAGCGGCTGAACTAACAAAGACTGACTTAGCACTGGCAGATGATGGAACGGTCAACTCTGATGACGAGGACTACTTCTCCGGTGAAACCAGAAGTCCTGAAGCTGTTTATACTCGAATMATGATGAATGGAGGTCGGCTAAAAAGATCGCATATACGGAGATATGTCTCRGTCAGTTCCAATCATCAAGCCCGTCCAAACTCATTTGCCGAGTTTCTAAACAAGACGTATTCAAGTGACTCATAAGGAATCGAACAACATGATGCCKGCAAATCTATAGATTGTGTATATCCATTATGKAAAAAAACTAACACCCCTCCTTTCGAACCAKTCCCAAATATGAGCAAGATCTTTGTCAATCCCAGTGCTATCAGAGCCGGTCTGGCTGATCTTGAGATGGCTGAAGAAACTGTTGATCTGATCAACAGAAACATAGAGGACAATCAGGCTCATCTCCAGGGGGAACCCATAGAAGTGGACACTCTCCCTGAGGATATGAGGCGACTTCATTTGGATGATGGGAAATCGTCCAACCTTGGTGAGATGGCCAAAGTTGGGGAAGACAAAAACCGAGAGGACTTTCAAATGGATGAAGGGAGGATCCTAGCCTCCTTTTCCAGTCATACCTGGACAATGTCGGAGTCCAAATAGTCAGACAGATGAGGTCAGGAGAGAGATTCCTCAAGATATGGTCACAAACCGTAGAGGAGATTATATCCTATGTCACTGTCAACTTTCCCAACCCTCCAAGAAGGTCTTCAGAGGACAAATCAACCCAAACTACTGGCCGAGAACTCAAGAG----------------------------------------------------------------------------------------------------ACCAACGAAGAGGATGATCTATCAGTAGAGGCTGAGATCGCTCACCAGATTGCTGAAAGTTTCTCTAAAAAATACAAGTTCCCCTCTCGATCGTCGGGAATATTCTTGTATAATTTTGAGCAGTTGAAAATGA--------------------------------------------------------------------------------------------------------------------------------------------------------------------------------------------------------------------------------------------------------------------------------------------AARATGAACTTTCTACGYAAGATAGTGAAAAAYTGTAGGGATGAGGAYACTCAAAARCCCTCTCCYGTGTCAGCCCCTCCAGATGATGATGATCTGTGGCTYCCRCCCCCCGAATATGTCCCGCTGAAAGAACTCACAAGCAGGAAGAACATGAGGAACTTTTGTATCAACGGAGAGGTTAAAGTGTGTAGCCCGAATGGTTACTCGTTCAGGATCCTGCGGCACATTCTAAGATCATTCGACGAGATATACTCTGGGAATCATAGGATGATTGGGTTAGTCAAAGTTGTCATTGGGCTGGCTCTGTCAGGAGCTCCGGTCCCTGAGGGCATGAACTGGGTA------------------------------------------------------------------TTGGAATACTCTCAGGARATMACYTGGGATGATGATRCMGARTTYGTYGGAYTGSAAATAAGAGTGAGTGCARRACARTGYCATATCCAGGGCAGRMTYTGGTGTATYAAYATGAACTCKMGRGCATGTCARYTRTGGTCTGACATGTCTCTTCARACWCAAAGRTCYGARGARGAYAARGACTCYTCWMTGCTKCTRGAATARTCARAYYAYRTCYYRCAAGWKYYMTCRMTYRTTTACCTCTGGAGGAGAGAACATACGGGYTTAACTCCAACCYTTGGGAGCAATAGAACAAAAACAAAAACATGTTATGGTGCCATTAAACCGCTGCATTTTATCAAAGTCAAGTTAATTACCTTCGCATTTTGAAACCTCTCGGATGTGAAAAAAACTATTAACTATTAACATCCCTCAACARGACTTAAGGAAAGATGGTTCCTCAGGTTTTGTTGTTTATACCCCTTCTGGTTTTTCCACTGTGTTTCGGGAAATTCCCTATTTACACGATACCAGACAAACTTGGTCCCTGGAGCCCGATTGATATACATCATCTCAGCTGTCCAAACAATTTGATTGTGGAGGACGAAGGATGCACCAGCCTGTCAGGGTTCTCCTAYATGGAMCTTAAAGTTGGATACATATCAGCCATAAAGGTGAACGGGTTCACTTGCACGGGCGTTGTGACAGAGGCAGAGACTTACACCAATTTTGTTGGTTATGTTACAACCACGTTCAAAAGAARGCATTTTCACCCGACACCAGATGCATGTAGARCCGCGTACAACTGGAAAATGGCCGGTGATCCCAGATATGAAGAGTCTCT-----------ACCCTGACTACCATTGGCTTCGAACYGTGAAAACCACCAAGGAGTCTCTTGTTATYATATCTCCAAGTGTGGCAGATTTGGACCCRTATGACAARTCCCTTCACTCGAGGGTCTTCCCTAGYKGRARRTGCTCAGGAATAACMGTGTYYTCTACCTACTGCTCRACCAACCACGAYTACACCATTTGGATGCCCGAGAATCCGAGRCTGGGGACGTCTTGTGATATTTTTACCCATAGTAAAGGGAAGAGAGCATCCAAAGGGAGTAAGACCTGCGGCTTTGTAGACGAAAGAGGCYTGTATAAGTCTCTAAAAGGAGCATGCAAACTCAAGTTATGTGGAGTTCTTGGACTTAGACTTATGGATGGAACGTGGGTCGCGATGCAAACATCAGATGAGACCAAATGGTGCCCTCCTGATCAGTTGGTAAATCTGCACGACTTTCGCTCGGACGAAATTGAACACCTTGTTGTAGAGGAGTTGGTCAAGAAAAGAGAAGAGTGTCTGGATGCACTAGAGTCCATCATGACCACCAAGTCAGTGAGTTTCCGACGTCTCAGTCATTTAAGAAAACTTGTCCCTGGGTTCGGAAAAGCGTATACCATATTCAACAARACCTTGATGGAGGCCGATGCTCACTACAAGTCAGTCCGGACTTGGAATGAGATCATCCCTTCAAAAGGGTGTTTAAGGGTGGGGGGAAGTTGTCATCCAAATGTGAACGGGGTGTTTTTCAATGGTATAATATTAGGGCCTGATGGCCATGTTCTGATCCCGGAGATGCAATCATCCCTCCTCCAGCAACATATGGAGTTGTTGGAATCCTCCGTCATCCCTCTGATGCACCCCTTGGCAGACCCGTCTACAGTTTTCAAAGACGGTGACGAGGCTGAGGATTTCGTTGAGGTTCACCTTCCTGATGTGCACAAACAGGTCTCAGGGGTTGACCTGGGTCTCCCGAACTGGGGAAAGTATGTGTTACTGAGTGCAGGGGCTGTGATTGCCTTGATGTTAATAATTTTTCTGATGACATGTTGTCGAGGAGCTAATCGACAAGAACCTACGCAACGCCGTCTCGAGGGGACAGGGAGAAAGGTGTCGGTCACGTCCCARAGCGGGAAGGTCATATCCTCATGGGAGTCATATAAAAGTGGGGGTGAGACCAGACTGTAAAGGCTGGTCATCCTTKKKTCAATGCTTCAAGTCTTGAAGATCGCCCCCCCTAGGKGGGTKGGTKTGGGGGGAATCTCTGGGTTCAATAATCCTCCTTGAACCCCATACAACAGGGTAGATTCAAGAGTCATGAGACTTTCATTAATCATCCCAGTTGATCAAACAAGGTCATGTAGATTCTCGTAACAACGGGAAATCTTCTAGCAGTTTCAGCAACCAACGGTGCTTTCATTCTCCAGAAACTGATACCAAAGGTTGCGGACAGGCCAAGGGGTATTTTKKKKKKGGATGACTCCGTGTTTGGCTACGGACAGAGGTCATAGTGTGTCCCATGAKKKKTAGCAGACTCAACATGAGTTAAGTGAGAAAGGCAAGCTGCCTCCTATGAAGGACATAAGCAATAGCTCACAATCATCTTACATCTCAACAACGTGTGCACAATTATAAAKGGGCTGTGTCATCCAAGCTTCTCAGTCGAGAAAAAAAACTGTAGKKKGCAAGAGCAACCGGCAACACTTCTCATCCTGAGACCTACATCAAGATGCTAGATCCCGGAGAGGTCTATGACGACCCTATCGATCCAGTCGAGTCAGAGGCTGAACCCAGGGGAGCCCCCACTGTCCCCAACATCTTGCGGAACTCCGACTACAATCTCAACTCCCCTTTGATAGAAGATCCTGCTAGACTAATGTTAGAGTGGTTGAAAACAGGGAATAGACCTTATCGGATGACTCTSACAGACAATTGCTCCAGGTCCTACAAAGTTTTGAAAGATTATTTCAGGAAAGTAGATTTGGGTTCTCTCAAGGTGGGCGGAACTGCTGCACAGTCAATGATTTCTCTTGGTTATATGGTGCCCACTCTGAATCAAACAGGAGCCGGAGATGTATAACAGACCTGGCCCACTTCTATTTCAAATCATCCCCCATAGAGAAGCTGTTAAATTGTACGTTAGGAAATAGGGGGCTTAGAATCCCCCCAGAGGGAGTGTTAAGTTGCCTTGAGAGGGTCGATTAYGATAAGGCCTTTGGAAGRTATCTGGCCAACACTTATTCCTCTTATTTRTTTTTCCATGTAATCACCCTATACATGAATGCCCTAGACTGGGACGAAGAAAAAACCATCCTAGCACTATGGAGAGATTTAACCTCAGTGGACATCGGAAAGGACYTGGTCAAGTTCAAAGATCAAATATGGGGACTGCTGAYTGTGACAAAAGACTTTGTTTACTCTCAGAGCTCCAACTGTCTTTTTGWCAGAAACTACACCCTTATGCTGAAAGATCTTTTCTTGTCTCGCTTCAACTCCTTAATGATTTTGCTCTCTCCCCCCGAGCCTCGATACTCAGATGACTTGATATCTCAGCTGTGCCAGCTGTATATCGCTGGGGATCAAGTCTTGTCTATGTGTGG-----------------------------------------------------------------------------------------------------------------------------------------------------------------------------------------------------------------------------------------------------------------------GAAAGGGTCTGTCGAAACTATATGATCAAGTTCACATTAAGAAAGTGATAGATAAGTCCTATCAGGAGTGTTTAGCAAGTGATCTAGCCAGGAGAATCCTTAGATGGGGATTTGATAAGTACTCCAAGTGGTATCTGGATTCGCGATTCCTTGCCCGAGACCATCCCTTGACTCCCTATATCAAAACCCAAACATGGCCACCCAAACATATAGTAGACTTGGTGGGGGATACATGGCACAAGCTCCCGATCACGCAGATCTTTGAGATTCCCGAATCAATGGATCCGTCAGAAATACTGGATGACAAATCACATTCTTTCACCAGAACGAGACTAGCTTCTTGGCTGTCAGAGAACCGAGGGGGGCCTGTTCCTAGTGAAAAAGTTATCATCACGGCCCTGTCTAAGCCGCCTGTCAACCCCAGGGAGTTTTTGAAATCTATAGACCTCGGAGGATTGCCAGATGAGGACTTGATAATTGGCCTCAAGCCAAAGGAACGGGAATTAAAGATTGAGGGTCGATTCTTTGCTCTG---------------------------------------------------------------------------------------------------------------------------------------------------------------------------------CACCTGGACTATGAGAAGTGGAACAATCATCAAAGATTAGAGTCAACAGAGGATGTATTTTCTGTTCTAGACCAGGTGTTTGGATTGAAAAGGGTGTTTTCSAGGACACATGAGTTCTTTCAGAAATCCTGGATCTATTATTCCGACAGATCGGACCTCATCGGATTGTGGGAGGATCAAATATACTGCTTGGACATGTCCAATGGCCCAACCTGCTGGAATGGCCAGGACGGCGGGCTAGAGGGCTTGCGGCAGAAGGGATGGAGTCTAGTCAGCTTACTAATGATAGATAGAGAATCTCAAACCAGGAACACAAGAACCAAGATACTAGCTCAAGGRGACAACCAGGTTCTATGTCCGACATATATGTTGTCGCCGGGGCTGTCTCGAGAGGGGCTCCTCTATGARTTAGAGAGCATATCRAGGAATGCACTTTCMATATACCGRGCCATYGAGGAAGGGGCATCTAAACTAGGGTTGATAATCAARAAAGAAGAGACCATGTGTAGTTATGACTTTCTCATCTATGGGAAAACTCCCTTRTTTCGAGGTAACATATTGGTRCCTGAATCCAAAAGRTGGGCCAGAGTCTCTTGCATCTCTAACGAYCARATAGTCAACCTTGCCAATATAATGTCAACAGTATCCACCAATGCATTGACTGTAGCGCAACACTCTCAGTCTTTGATCAAGCC---------------------------------------------------------------------------------------------------------------------------------------------AGACCCTTCTTTGGGAGGGGTGTCTGGAATGTCCCTCGGAAGGTTCCATATACGTCAATTCTCAGACCCTGTCTCTGAAGGGTTGTCCTTCTGGAGAGAGATCTGGTTAAGCTCCCATGAGTCTTGGATTCACGCATTATGTCAAGAGGCTGGGAATCCAGATATAGGAGAGAGAACACTCGAGAGCTTCACTCGCCTTTTAGAAGATCCTACCGCCTTAAATATCAAAGGAGGGGCTAGTCCTACCATTCTGCTCAAGGATGCAATCAGAAAGGCTCTGTATGACGAGGTGGACAAAGTGGAGAATTCAGAGTTTCGAGAGGCAATCCTGTTGTCCAAGACCCACAGAGATAACTTTATACTCTTTTTAAAATCTGTTGAGCCTCTGTTTCCTAGATTTCTCAGTGAGCTCTTCAGCTCGTCTTTTCTGGGAATCCCTGAGTCAATCATTGGRCTGATACAAAACTCCCGGACAATAAGAAAACAATTTAGAAAGAGTCTCTCAAGAACTTTAGAAGAATCCTTCTACAACTCAGAGATCCATGGGATTAATCGGATGACCCAGACACCTCAAAGAGTTGGGAGGGTGTGGCCGTGCTCTTCAGAGAGGGCAGATCTACTTAGAGAGATCTCTTGGGGAAGAAAAGTGGTAGGCACGACAGTTCCCCACCCTTCTGAGATGTTGGGGTTACTTCCAAAATCCTCCATCTCCTGTACTTGTGGAGCAACAGGAGGAGGCAATCCTAGAGTTTCTGTATCAGTACTCCCGTCTTTCGATCAGTCATTTTTCTCACGAGGTCCCCTAAAGGGATACTTAGGCTCGTCCACCTCCATGTCAACCCAGCTATTCCATGCATGGGAAAAAGTCACTAATGTYCATGTGGTGAAGAGGGCTCTATCGCTGAAAGAATCTATAAACTGGTTCATTAATAGAAATTCCAACTTGGCTCAAACTCTAATTAGGAACATTATGTCTCTGACAGGCCCTGATTTCCCTCTAGAGGAGGCCCCTGTTTTCAAAAGAACTGGGTCAGCCTTGCATAGGTTCAAGTCTGCCAGATACAGCGAGGGAGGGTATTCTTCTGTTTGCCCGAACCTCCTTTCTCATATATCTGTTAGTACAGACACTATGTCTGATTTGACCCAAGACGGGAAGAATTACGATTTCATGTTCCAGCCATTGATGCTTTATGCRCARACATGGACATCAGAGCTGGTACARAGAGACACAAGGCTGAGAGAYTCTACRTTYCATTGGCRCCTSCGGTGCAACAGGTGTGTAAGGCCYATTGAYGATATAACACTGGAGACTTMTCAGATMTTTGAGTTCCCGGATGTGTCRAARAGGATATCMAGAATGGTTTCTGGGGCWGTGCCTCAMTTYCAGAARCTTCCTGAYATCYGTCTAAARCCAGGTGATTTTGAATCTCTAAGTGGTAGAGAAAAGTCTCGCCATATAGGGTCGGCTCAGGGGCTCTTATATTCAGTCCTAGTGGCAATTCATGACTCAGGATACAATGATGGAACCATCTTCCCTGTCAACATATACGGCAAAGTCTCCCCTAGAGACTATCTGAGAGGGCTCGCACGAGGGATCCTGATAGGGTCCTCGATTTGCTTTTTGACAAGAATGACAAACATCAATATTAATAGACCTCTTGAGTTGATCTCAGGGGTAATCTCATATATCCTCTTGAGGTTAGATAATCATCCTTCTTTGTACATAATGCTCAG---------------------------------CCCTCAGAAGATCCCCGCCGCTTATCCAACCACTATGAAAGAAGGCAACAGATCGATCTTGTGTTATCTCCAACATGTGTTACGCTATGAGCGAGAGGTAATCACGGCGTCTCCAGAGAATGACTGGCTATGGATCTTCTCAGACTTTAGAAGTGCCAAAATGACGTAYYTGAMCCTCATTACTTACCAGTCTCATCTCCTACTCCAGAGGGTTGAGAGAAACCTGTCCAAGAGTATGAGAGCTAACCTGCGACAAATGAGTTCCTTGATGAGGCAAGTTCTGGGAGGGCACGGAGAAGATACTTTAGAGTCAGACGACGACATTCAACGATTGCTAAAAGACTCTTTGCGAAGGACAAGGTGGGTAGATCAAGAAGTTCGCCATGCAGCTAGAACCATGACTGGAGATTACAGCCCCAACAAGAAAGTGTCTCGTAAGGCAGGATGTTCAGAATGGGTCTGCTCTGCTCAACAGGTTGCAGTCTCTACCTCAGCAAACCCAGCCCCTGTCTCAGAGCTTGACATAAGGGCCCTCTCCAAGAGGTTTCAGAACCCTTTGATCTCAGGCCTGAGAGTGGTTCAGTGGGCAACCGGTGCCCATTATAAGCTTAAGCCGATTTTAGATGATCTCAATGCTTTCCCATCCCTTTGTCTTGTAGTAGGGGACGGGTCAGGGGGGATATCAAGGGCGGTCCTCAACATGTTTCCCGATGCYARRCTTGTGTTCAACAGCCTWTTAGAGGYGAGTGATCTGATGGCTTCCGGAACACATCCACTGCCTCCTTCAGCRATCATGAGYGGMGGAGATGACATYGTTTCYAGRGTGATAGAYTTTGACTCAATCTGGGAAAARCCGTCCGACTTGAGRAACTTGGCCACCTGGAGATAYTTCCAGTCAGTCCAAGAACAGGTCAACATGTCTTATGACCTCATTATTTGTGATGCAGAAGTTACTGACATTCCATCTATCAACCGGATAACTCTGCTAATGTCTGATTTCGCATTGTCTATAGATGGACCACTCTATCTGGTCTTCAAAACTTACGGGACCATGTTAGTGAACCCAGACTATAAGGCTATTCAACACCTGTCAAGAGCGTTCCCCTCAGTCACAGGGTTTATAACCCAAGTTACTTCGTCCTTTTCATCTGAGCTCTACCTTCGATTCTCCAAACGAGGGAAGTTCTTCAGAGATGCTGAGTACTTGACCTCTTCCACCCTTCGGGAAATGAGCCTTGTGTTATTCAATTGTAGCAGCCCCAAGAGTGAGATGCAGAGAGCTCGTTCCTTGAACTATCAGGATCTCGTAAGGGGATTCCCTGAAGAAATCATATCAAATCCTTACAATGAAATGATTATAACTTTGATTGACAGTGATGTAGAATCTTTCCTGGTCCACAARATGGTGGATGAYCTYGAGTTACAGAGKGGAACTCTGWCTAAAKTGGCTATCATTATAGCCATYATGATAGTTTTCTCCAAYAGAGTCTTYAAYKTTTCMAAACCYTTRRCTGACCCCTTGTTCTATCCYCCGTCTGATCCYAMAATCCWGAKGCAYTTCAACATATGTTGCAGTACTATGATGTATCTGTCTACCGCCTTGGGTGACGTCCCTAGCTTCGCAAGACTTCATGACCTGTATAATAGACCTATAACTTATTACTTCAGGAAGCAAGTCATTCGAGGGAATATTTACTTATCTTGGAGTTGGTCTGAYGACACCTCAGTGTTCAAGAGGGTAGCCTGTAACTCCAGCCTGAGYCTTCATCTCATTGGATCAGGCTGATTTACAAGATAGTAAAGACTACCAGACTCGTTGGCAGTGTTGGGGACTTATCCGGAGAGGTGGAAAGACACCTTCATGGGTACAACAGGTGGATCA-------------------------------------------------------------------------------------------------------------------------------------------------------------------------------------------
>V641
[truncated: 647,013 more chars]
