# Supplementary material for: Ampliseq for Illumina Technology Enables Detailed Molecular Epidemiology of Rabies Lyssaviruses from Infected Formalin-Fixed Paraffin-Embedded Tissues
Source: Viruses. 2022 Oct 12;14(10):2241. doi: 10.3390/v14102241 (PMC9610640; doi:10.3390/v14102241)
Supplement: Supplementary file 1 [file viruses-14-02241-s001.zip › Supplementary file S3.fas]

>00RABL00160_A1
AAGAAGTAGACAGTGTKGTCTACAAAGKAAAAATGTAKKACCCCTACAATGGATGCCRACAAGATTGTATTCAATGTCAAAAACCAGGTGGTATCCT--------------------------------------------------------------------------------------------------------------------------------------------------------GATGACGTATGTTCCTATTTGGCAGCAGCGATGCAGTTCTTCGAGGGGACGTGTCCGGAAGATTGGACCAGCTATGGAATCCTGATTGCCCGAAAAGGAGATAAGATCACCCCAGATTCTCTGGTGGAGATAAAGCGTACTGATGTCGAAGGAAATTGGGCTCTGACAGGAGGCGTGGAACTGACAAGGGACCCTACTGTCTCTGAGCATGCGTCTTTMGTCGGTCTTCTATTGAGTYTGTATAGGTTGAGCAAAATATCAGGACAAAACACYGGYAACTATAAGACAAACATTGCAGACAGGATAGAGCAGATTTTCGAGACAGCCCCTTTTGTTAAAATCGTGGAACATCATACTCTGATGACAACTCATAAAATGTGTGCCAATTGGAGTACTATACCGAACTTCAGATTTTTGGCCGGAACCTATGACATGTTTTTCTCCCGGATTGAGCATCTATATTCAGCAATCAGAGTTGGCACAGTTGTCACTGCTTATGAAGACTGTTCAGGGCTGGTATCGTTTACGGGGTTCATAAAGCAAATCAATCTCACCGCAGGAGAAGCGATACTATATTTCTTCCACAAGAACTTTGAGGAAGAGATAAGAAGAATGTTCGAGCCAGGGCAGGAGACAGCTGTTCCTCACTCTTATTTCATTCACTTCCGTTCACTAGGCTTGAGTGGGAAATCTCCTTATTCATCAAATGCTGTCGGTCATGTGTTCAATCTCATTCACTTTGTTGGATGTTATATGGGTCAAGTCAGATCCCTAAATGCAACGGTCATCGCCACATGTGCTCCTCATGAGATGTCTGTTCTGGGGGGCTATYTGGGRGAGGARTTYTTYGGGAARGGAACRTTTGAAAGAAGATTCTTYAGAGATGAGAAAGAACTTCAAGAATACGAGGCAGCTGAGTTAACAAAGACCGACGTAGCACTGGCAGATGATGGAACTGTCAACTCCGACGACGAGGACTACTTCTCCGGTGAAACCAGAAGTCCGGAAGCCGTCTATACTCGAATCATGATGAATGGAGGTCGACTAAAGAGATCGCATATACGGAGATATGTCTCAGTCAGTTCCAATCATCAAACCCGTCCAAACTCGTTTGCTGAATTTCTAAACAAGACGTATTCGAGTGACTCATAAGAAGTTGAGTAACA-CAATGCCGGAAGTCTATA-G-ATTGTGTATGTCCATCATGAAAAAAAACTAACACCCCTCCTTTCGAACCATTCCCAGACATGAGCAAAATCTTCGTCAATCCTAGTGCTATCAGAGCCGGTCTGGCTGATCTTGAGATGGCTGAAGAGACTGTTGAYCTRATCAATAGAAATATAGAAGACAAKCAGGCYCATCTSCAGGGRGAACCTATAGARGTGGAYAATCTCCCTGAGGACATGARGCGRCTTCASYTGGAYGATRRRAAAYCKTCCRRCCTWGGKGAGATGGCCARRGYRGGRGAAGGCAAGTRYCGGGARGACTTTCWRATGGATGAAGGG-AGGATCCTAGCCTCCTYYTCCAGTCATACCTGGACAATGTTGGAGTSCARATAGTCAGACAAATGAGGTCAGGRGAGAGRTTCYTCAAGATATGGTCACARACCGTRGARGARATYATATCYTATGTCAYRGTCAACTTTCCYAACYCYCCAGGGAAGTCCTTGGAAGATAAGTCAACCCAGACAACTGGC------CGCAAGAAGGAGACAACATCCACTCCCTCTCAGAGAGAAAGCCAGTCTTCGAAAGCCAGGATGGCGGCTCAAGCCGCCTCTGGCCCTCCAGCCCTTGAATGGTCTGCCACTAATGAGGAGGATGATCTATCAGTAGAGGCTGAAATCGCTCACCAGATTGCGGAGAGTTTCTCCAAAAAGTATAAGTTTCCCTCTCGATCCTCAGGGATATTCTTGTATAATTTTGAGCAGCTGAAAATGAACCTTGATGACATAGTTAAGGAGGCAAAAAATGTGCCAGGCGTGACCCGCTTGGCCCATGACGGATCCAAACTCCCYCTAAGATGTGTATTGGGATGGGTCGCTTTGGCTAATTCTAAGAAATTCCAACTGTTAGTCGAAGCCGACAAACTAAACAAAATCATGCAAGATGACTTGAATCGCTATGCATCTTGCTAACCGAACTTTTGAACKTCAGTCCCTCTAGATAATGACATCTGAGATG-TCCTAGAGTCGAKCATGAAAAAAA-CAGGCAACACCACTGATAAAATGAACTTTCTACGTAAGATAGTGACAAATTGTAGGGATGAGGACACTCAAAAACCCTCTCCCGCTTCAGCCCCTCCGGATGACGACGACCTATGGCTCCCACCCCCCGAATACGTCCCGCTAAGAGAGCTCACAAGCAAGAAGAACATGAGGAACTTTTGTATCAACGGGGAGGTTAAAGTGTGTAGCCCCAACGGTTACTCGTTCAGGATCTTGCGGCACATTCTGAGATCATTCGACGAGATATACTCTGGGAATCATAGGATGATTGGATTGGTCAAAGTTGTTATTGGACTAGCTTTGTCAGGAGCTCCAGTCCCTGAGGGCATGAACTGGGTATACAAACTGAGGAGAACCCTTATCTTCCAATGGGCTGATTCCAGGGGYCCTCTTGAAGGGGAGGAGTTGGARTACTCTCAGGAGATCACTTGGGATGATGATACAGAATTCGTCGGATTACAAATAAGAGTGAGTGCAAGACAATGTCATATCCAGGGCAGAATCTGGTGTATCAACATGAACTCGAGAGCATGTCAACTATGGTCTGACATGTTTCTTCAGACACAAAGGTCTGAAGAGGACAAAGACTCCTCTCTGCTTCTAGAATAATCAGATTATGTCCCGCAAGTTTTATCAATTGTTTACCTCTGGAGGAGAGAACATACGGGCTTGACTCCAACC-CTTGGGAGCAATAGAACAAAAACAAAAACATGTTATGGTGCCATTATACCGCTGCATTTTATCAAAGTCAAGTTAATTGCCTTTACATTTTGAKGCCTCTTGGATGTGAAAAAAACTATTAACTATTAACATCCCTCAAAAKGACTTAAGGAAAGATGGTTCC-TCAGGCCCTTTTGGTTGTACCCCTTCTGGGTTTTTCATTGTGTTTCGGGAAATTCCCTATTTACACGATACCAGACAAACTTGGTCCCTGGAGCCCGATTGACATACATCATCTCAKCTGTCCAAACAATCGGGTTGTGGAGGACGAAGGATGCACCAACCTGTCAGGATTTTCCTACATGGAACTTAAAGTTGGATACATCTCAGCCATAAAAGTGAACGGGTTCACTTGCACAGGAGTTGTGACAGAGGCAGAGACCTACACCAACTTTGTTGGTTATGTCACAACCACGTTCAAAAGAAAGCATTTCCGCCCAGCACCAGATGAATGTAGAGCCGCATACAACTGGAAGATGGCCGGTGACCCCAGATATGAGGAGTCTCTACACAATCCGTACCCTGACTACCATTGGCTTCGAACTGTAAAAACCACCAAAGAGTCTCTTGTTATCATATCTCCAAGTGTGGCAGATTTGGACCCATATGACAAATCCCTTCACTCGAGGGTCTTCCCTAGCGGAAAATGCTCAGGAATAACGGTGTCTTCTACCCACTGTTCAACTAACCATGATTACACCATTTGGATGCCCGAGAATCCGAGATTAGGGACGTCTTGTGACATTTTTACCAATAGCAGAGGGAAGAGAGCATCCAAAGGGAGTAAGACTTGCGGCTTTGTAGACGAAAGGGGCCTGTACAAGTCTCTAAAAGGAGCATGCAAACTCAAGTTATGTGGAGTTCTAGGACTTAAACTTATGGATGGGACATGGGTCGCGATGCAAACATCAGATGAGACCAAATGGTGCCCTCCCGATCAGTTGGTGAATCTGCATGACCTTCGCTCGGATGAAATTGAGCACCTCGTTGTAGAAGAGTTGGTCAAGAAAAGAGAGGAGTGTCTGGATGCACTAGAGTCCATCATGACCACCAAGTCAGTGAGTTTCAGACGTCTCAGTCATTTAAGAAAACTTGTCCCTGGGTTCGGAAAAGCATATACCATATTCAACAAAACCYTGATGGAGGCAGATGCTCACTACAAGTCAGTYCGGACMTGGAATGAGATCATCCCYTCAAAAGGGTGTTTAARAGTKGGRGGGAGGTGYCATCMTCAYGTGAACGGRGTGTTTTTCAAYGGTRTMATATTAGGGCCKGACGGCCATGTTCTRATCCCMGARATGCAATCATCCCTCCTTCAGCAACATATGGAGTTGTTGGAATCCTCAGTCATTCCCCTGATGCACCCCCTGGCAGACCCGTCCACAGTTTTCAAGGACGGTGATGAGGCCGAGGATTTCGTTGAAGTTCATCTGCCCGATGTGCACAAACAGGTCTCAGGGGTTGACCTGGGTCTCCCGAACTGGGGGAAGTATGTAC-AMTGAGTGCAGGGGCCTTGATAGCCGTGGTGTTGATAATTCTCCTAATAACAGGTTGTAGAAAGGTTAATCGACCAGAACCTACGCAACGTAG-TCTCGAAGGGAAAGAGAGGAAAGTATCGGTCACTTCTCAAAGCGGGAAGGTCATATCTTCATGGGAGTCATATAAAAGTGGGGGTGAGACCAGACTGTGAAGGCTGGTCATCCTTTYCTCAATGCTTCAAGTCCTGAAGATCACTTCCCCTTGGKGGGTWGGTYWTGGGGGAATCTCTGGGTTCAATAGTCCTCCTTGAACTCCATGCAACAGGG--TAGATTCAAGAGTCATGAGATTTTCATTGATCATCTCAGTTGATCAAACAAGGTCATGTAGATTCTCATAATMACGGGAAATCTTCTAGCAGTTTCAGTGACCAACGGTGCTTTCATTTTCCAAGGACTGATACCAAAGGTTGCGGACTGGCCAAGGAGTAGTGTTGTTTCGGATATCTCCGTGCTTGGGCATGGACAGAGGTCATAGTGTGTCCCATGAKKKK-TAGCAGACTCAACATGAGTTAATT--GAGAAAGGCAATCTGCCTCCCATGAAGGACATAAGCAATAGCTCACAATCATCTTACATCTTAGCAAAGT-----GTGCATAATTATAAAGGGGCTGGGTCATCAAATCTTCTCAGTCGAGAAAAAAAACTGTAGATCAAAAGAGCAACKGGCAACACTTCTCATCCTGAGACCTACATCAAGATGCTGGATCCTGGAGAGGTCTATGATGACCCTATTGATCCAATCGAGTCAGAGGCTGAACCCAGGGGAGCCCCCACTGTCCCCAACATCTTGAGGAACTCTGACTACAATCTCAACTCTCCTTTGATAGAGGATCCTGCTAGACTGATGTTAGAGTGGTTGAAAACAGGGAATAGACCTTATCGGATGACTCTGACAGACAATTGCTCCAGGTCTTACAAAGTTTTGAAAGATTATTTTAAGAAAGTAGATTTGGGTTCTCTCAAGGTGGGCGGAACCGCTGCACAATCAATGATTTCTCTT-GGTTATGTGGTGCCCACTCTGAATCAAACAGGAGCCGGAGATGTATAACAGACTTGGCCCACTTCTACTCTAAGTCATCCCCCATAGAGAAGCTGTTAAATTGTACGCTAGGAAATAGAGGGCTGAGAATCCCCCCAGAGGGGGTGTTAAGTTGCCTTGAGAGGGTCGATTATGATAAGGCATTTGGAAGGTATCTGGCCAACACTTATTCCTCTTATTTGTTTTTCCATGTAATCACTTTATACATGAATGCCCTAGACTGGGACGAAGAGAAAACCATCCTGGCATTATGGAAAGATTTAACCTCAGTGGACATCGGGAAGGACTTGGTCAAGTTCAAAGATCAAATATGGGGACTGCTGATTGTGACAAAAGACTTTGTTTACTCTCAGAGTTCTAACTGTCTTTTTGACAGAAACTACACACTTATGCTAAAAGACCTTTTCTTGTCCCGCTTCAACTCCTTAATGATTTTGCTTTCTCCCCCTGAGCCCCGATACTCAGATGACTTAATATCTCAGCTGTGCCAGCTGTACATCGCTGGGGATCAAGTCTTGTCTATGTGTGGAAATTCCGGTTATGAAGTCATCAAAATATTGGAGCCATATGTCGTGAACAGTTTAGTCCAGAGGGCAGAAAAGTTTAGGCCTCTCATTCATTCCTTGG-------------------------------------------------------------------------------------------------------------------------------------------------------------------------------------------------------------------------------------------------------------------------------------------------------------------------------------------------------------------------------------------------------------------------------------------------------------GGACCCGTCAGAAATATTGGATGACAAATCACATTCTTTCACCAGAACGAGACTAGCCTCTTGGCTGTCAGAGAACCGAGGGGGGCCTGTTCCCAGCGAGAAAGTTATCATAACGGCCTTGTCTAAGCCGCCTGTCAATCCCAGAGAGTTTCTGAAATCTATAGACCTTGGAGGATTACCAGATGAGGACTTGATAATTGGCCTCAAGCCAAAGGAACGGGAGTTGAAGATTGAGGGTCGATTCTTTGCTCTRATGTCATGGAATCTAAGATTGTATTTTGTCATCACCGAAAAGCTCTYGRCCAACTACATCCTGCCGCTCTTTGATGCGCTGACTMTGACAGACAACCTGAACAAGGTGTTTAAAAAGTTGATCGACAGGGTCACTGGGCAAGGGCTTTTGGACTATTCAAGGGTTACATATGCATTTCACCTGGACTATGAGAAGTGGAATAATCATCAAAGATTAGAGTCAACAGAGGACGTATTCTCTGTCCTAGACCAGGTGTTTGGATTGAAGAGAGTGTTTTCYAGAACACACGAATTTTTTCAGAAGTCCTGGATCTATTATTCGGACAGATCAGACCTCATCGGGTTATGGGAGGATCAAATATACTGTTTGGATATGTCCAACGGCCCCACCTGTTGGAATGGCCAGGACGGCGGGCTAGAGGGCTTACGGCAGAAGGGCTGGAGTCTAGTTAGCTTATTGATGATCGATAGAGAATCTCAAACCAGGAACACAAGAACCAAAATACTAGCTCAAGGAGACAACCAGGTTCTATGTCCGACATATATGTTGTCGCCAGGGCTGTCTCGGGAGGGGCTCCTCTATGAGTTGGAGAGCATATCAAGGAATGCACTTTCAATATATCGAGCCATCGAGGAAGGGGCATCTAAACTAGGACTGATCATCAAAAAAGAAGAGACCATGTGTAGTTATGACTTTCTCATCTATGGGAAAACTCCCTTGTTTCGAGGTAACATATTGGTGCCTGAGTCCAAAAGATGGGCCAGAGTTTCTTGCATCTCTAAYGACCAGATAGTCAACCTCGCCAATATAATGTCGACAGTGTCCACCAATGCGCTAACAGTGGCACAACACTCTCAATCTTTGATCAAACCGATGAGGGATTTTCTACTCATGTCAGTACAGGCAGTCTTTCACTACCTGTTATTTAGCCCAATCTTAAAAGGCAGAGTCTATAAGATTCTGAGTGCTGAAGGGGAGAGTTTTCTCCTAGCTATGTCGAGGATAATCTATCTAGAYCCTTCKTTGGGAGGGGTGTCTGGAATGTCCCTCGGAAGGTTCCACATACGTCAATTCTCAGACCCTGTCTCTGAAGGGTTGTCCTTCTGGAGAGAGATCTGGTTAAGCTCCCACGAGTCCTGGATTCACGCGTTGTGTCAAGAAGCTGGGAACCCAGATCTTGGAGAGAGAACMCTCGAGAGTTTCACTCGCCTTCTAGARGATCCTACCACCTTAAATATCAAAGGAGGRGCCAGTCCTACCATTCTACTCAAGGATGCAATCAGRAAGGCTYTGTATGACGAAGTGGATAAGGTGGAAAATTCAGAGTTTCGAGAGGCAATCCTGTTGTCCAAGACCCATAGAGATAATTTCATCCTCTTCTTAAAATCTGTTGAACCTCTGTTTCCTCGATTTCTCAGTGAGCTCTTCAGCTCATCCTTTTTGGGAATCCCTGAGTCAATCATTGGACTGATACAAAACTCCCGGACAATAAGAAGGCAGTTTAGGAAGAGCCTCTCCAGAACCTTAGAAGAATCCTTCTACAACTCAGAGATCCACGGGATTACTCGGATGACCCAGACCCCTCAAAGGGTTGGGAGGGTGTGGCCGTGCTCGTCAGAGAGGGCAGATCTACTTAGAGAAATCTCTTGGGGAAGAAAGGTGGTAGGCACGACAGTTCCTCACCCTTCTGAGATGTTGGGGTTACTTCCCAAATCCTCCATTTCKKKKKKKKKKKKKKKKKCAGGAGGAGGCAATCCTAGAGTTTCTGTTTCAGTACTCCCATCCTTCGATCAGTCTTTCTTTTCAAGAGGCCCCCTAAAGGGATACCTGGGCTCATCCACATCCATGTCGACCCAGCTATTCCATGCATGGGAAAAAGTCACTAATGTTCATGTGGTGAAAAGGGCCCTATCTTTGAAAGAGTCTATAAACTGGTTCATTACTAGAAATTCCAACTTGGCTCAAACCCTAATTAGGAACATTATGTCTCTGACAGGCCCCGATTTTCCTATAGAGGAAGCTCCTGTTTTCAAAAGGACAGGGTCAGCCTTGCATAGGTTCAAGTCTGCCAGATACAGCGAAGGGGGGTATTCTTCTGTTTGCCCGAACCTCCTCTCTCACATCTCTGTTAGTACAGACACTATGTCTGATTTGACCCAAGACGGGAAGAACTACGATTTCATGTTCCAGCCATTGATGCTTTATGCGCA------------------------------------------AGACTCTACATTTCAWTGGCACCTCCGGTGCAACAGGTGTGTGAGGCCTATYGAAGATATAACGCTGGAGACTTCTCAGATCTTTGAGTTCCCGGATGTGTCAAAAAGGATATCCAGAAYGGTTTCTGGGGCTGTGCCTCACTTTCAGAAACTTCCTGATATCCGTCTGAGACCAGGGGATTTCGAATCTCTAAGTGGTAGAGAAAAGTCTCGCCATATAGGGTCGGCTCAGGGGCTTTTATACTCAATCTTAGTGGCAATTCATGACTCAGGATACAATGATGGAACCATCTTCCCTGTCAACATATACGGCAAAGTTTCCCCTAGAGACTATTTGAGAGGGCTAGCAAGAGGAGTCTTGATAGGATCCTCGATCTGCTTCTTGACAAGAATGACAAATATCAATATCAATAGACCTCTTGAATTGATCTCAGGGGTCATCTCATATATCCTCTTGAGGCTAGATAATCATCCCTCTTTGTACATAATGCTCAGAGAACCGTCTCTCAGAGGAGAGATATTTTCTATCCCCCAGA------------------------------------------------------------------------------------------------------------------------------------------------------AAATCCCGTACCTGACCCTCATTACCTACCAGTCTCATCTCCTACTCCAGAGGGTTGAGAGAAACCTGTCTAAGAGTATGAGAACTAACCTGCGACAAATGAGTTCCTTGATGAGGCAGGTGCTGGGTGGACACGGAGAAGATACCTTAGAGTCAGACGACGACATTCAACGATTACTAAAAGACTCTTTGCGAAGAACAAGGTGGGTAGATCAAGAGGTTCGCCATGCAGCTAGAACCATGTCTGGAGATTACAGCCCCTACAAGAAAGTGTCCCGTAAGGCAGGATGTTCAGAATGGGTCTGCTCTGCTCAACAGGTTGCAGTCTCTACCTCAGCAAACCCGGCCCTTGTCTCAGAGCTTGACATAAGGGCCCTCTCCAAGAGGTTTCAGAATCCTTTGATCTCAGGCCTGAGAGTGGTCCAGTGGGCAACCGGCGCCCATTATAAGCTTAAGCCTATTCTGGACGACCTCAATGTTTTCCCATCCCTCTGTCTTGTAGTTGGGGACGGATCAGGGGGGATTTCAAGGGCAGTMCTCAACATGTTCCCAGATGCTAAACTTGTGTTCAACAGCCTTTTAGAGGTGAATGATCTGATGGCTTCCGGAACACACCCACTTCCTCCTTCAGCAATCATGAGTGGAGGAGACGACATTGTCTCTAGAGTGATAGATTTTGACTCGATCTGGGAAAAGCCGTCCGACTTGAGAAACTTGGCCACCTGGAGATACTTCCAGTCAGTCCAAAGACAGGTCAACATGTCTTATGACCTCATCATTTGTGATGCAGAAGTTACTGACATTGCATCTATCAACCGGATAACCCTGTTAATGTCTGATTTCGCATTGTCTATAGATGGACCACTCCATTTGGTCTTCAAAACTTATGGGACTATGCTAGTAAACCCAGACTATAAGGCTGTTCAACACCTGTCAAGAGCGTTCCCCTCAGTCACTGGGTTTATAACCCAGGTGACTTCGTCCTTTTCATCTGAGCTATACCTTCGATTCTCCAAAAGAGGGAAGTTTTTTAGAGATGCTGAGTACTTGACCTCTTCYACCCTWCGAGAAATGAGMCTTGTGTTATTCAACTGTAGCAGTMCCAAGAGTGAGATGCAGAGAGCTCGTTCCTTGAAYTATCAAGATCTTGTAAGGGGATTCCCTGAAGAAATCATATCAAATCCCTACAATGAGATGATTATAACTCTAATTGACAGTGATGTAGAATCTTTCCTGGTCCACAAGATGGTGGATGACCTTGAGTTACAGAGGGGAACTCTGTCTAAAATGGCTATCATTATAGCCATCATGATAGTTTTCTCCAACAGAGTCTTCAATGTTTCCAAACCCTTGACTGACCCCTTGTTCTATCCACCGTCTGATCCCAAAATCCTGAGGCACTTCAACATATGTTGCAGTACCATGATGTATCTGTCTACCGCTTTAGGTGACGTCCCTAGCTTCGCAAGACTTCAYGACCTGTATAACAGACCTATAACTTATTACTTTAGAAAGCAAGTCATTCGAGGGAATATTTATTTATCTTGGAGTTGGTCCGACGACACCTCAATGTTTAAGAGGGTAGCCTGTAACTCTAGCCTGAGKCT-TCCTCTCACTGGATCAGGTTGATTTACAAGATAGTGAAAACTACCAGACTCGTTGGCAGCGCCGAGGACCTATCCAGAGAGGTGGAGAGACACCTTCATGGGTACAAYAGGTGGATC
>01RABN00053_A1
AAGAAGTAGACAGTGTCGTCTACAAAGCAAAAATGTAACACCCCTACAATGGATGCCGACAAGATTGTGTTTAAAGTCAATAATCAGGTGGTCTCTCTGAAGCCTGAAATTATAGTAGATCAATATGAGTACAAATACCCGGCTATCAAAGATTTGAAGAAGCCCAGTATAACCTTAGGAAAGGCCCCTGACTTAAACAAGGCATACAAGTCAGTCTTATCCGGCATGAATGCAGCCAAGCTTGATCCTGATGATGTATGTTCCTACTTAGCAGCCGCAATGCAGTTCTTCGAGGGGACGTGTCCCGAAGACTGGACCAGCTATGGGATCTTGATTGCACGGAAAGGAGATAAGATCACCCCAGATTCTCTGGTGGAGATAAAGCGTACCGGTGTAGAAGGGAATTGGGCTTTGACGGGAGGGATGGAACTGACGAGGGACCCCACTGTTCCAGAGCATGCGTCTTTAGTCGGTCTTCTCTTGAGTCTGTATAGATTAAGCAAAATATCTGGMCAAAACACYGGYAAYTATAARACAAACATYGCAGATAGGATAGAGCAGATTTTCGAGACAGCTCCTTTCGTCAAGATAGTGGAACATCATACTCTGATGACAACTCACAAGATGTGTGCCAACTGGAGCACTATACCAAACTTCAGATTTCTGGCAGGGACCTATGACATGTTTTTCTCCCGGATTGAGCATCTGTATTCAGCAATCAGAGTAGGTACGGTAGTCACTGCTTATGAGGACTGCTCGGGGCTGGTATCATTTACTGGGTTCATAAAACAGATAAATCTCACTGCAAGGGAAGCAATACTATATTTCTTCCACAAAAACTTCGAGGAAGAGATAAGAAGAATGTTTGAGCCAGGACAAGAGACAGCTGTTCCTCACTCCTATTTCATTCACTTTCGTTCACTGGGCTTGAGTGGGAAGTCCCCTTATTCATCAAATGCAGTTGGTCATGTGTTCAATCTCATCCACTTTGTCGGATGCTATATGGGACAAGTGAGATCTCTAAATGCAACGGTCATTGCTGCATGTGCTCCTCATGAGATGTCTGTTTTAGGAGGCTATTTGGGGGAGGAGTTTTTCGGGAAGGGAACGTTTGAAAGGAGATTCTTCAGAGATGAGAAGGAACTTCAAGAATATGAGACAGCTGAATTGACAAAGACTGACGYGGCACTGGCAGATGATGGAACTGTCAATTCGGATGACGAGGACTACTTCTCCGGGGAAACCAGAAGCCCTGAGGCTGTTTATGCTCGAATCATGATGAACGGGGGCAGACTAAAGAGATCGCACATACGGAGATATGTCTCA---------------------------------------------------------------------------------------------------------ATA-G-ATTGTGTATGTCCTTCATGKAAAAAAACTAACACCCCTCCTTTTGAACCAKCCCCMAATATGAGCAAAATCTTTGTCAATCCGAGTGCAATTAGAGCCGGTCTGGCTGATCTGGAGATGGCTGAAGAGACTGTTGATCTGATCAACAAAAACATAGAAGACAATCAGGCTCATCTCCAGGGAGAACCTATAGAGGTGGACAATCTCCCTGAGGACATGAAGCAGCTTCAGCTAGACGATAAAAAACCTTCCGGCCTTGGGGAGATGGCCAGAGCAGGGGAAGGCAAGTKTCGGGAAGACTTTCTGATGGATGAAGGG-AGGATCCTAGCCTCCTCTTCCAGTCCTACCTGGACAATGTCGGAGTACAGATAGTCAGACAAGTGAGGTCAGGGGAGAGATTCCTCAAGATATGGTCACAGACCGTGGAGGAAATCATATCTTATGTCACAGTCAACTTTCCTAACCCCCCAGGGAAGTCCTCGGAGGATAAGTCAACCCAGACAACTGGCCG-------------------------------------------AGTCAATCCTCGAAAGCCAGGATGGTGGCTCAAGCCGCCTCCGGTCCCCCAGCCCTCGAGTGGTCTGCTACCAACGARGAGGATGATCTGTCAGTAGAAGCTGAGATCGCTCACCAGGTTGCCGAAAGCTTTTCCAAGAAGTACAAGTTTCCCTCTCGATCATCTGGGATATTTCTGTATAATTTCGAGCAGTTGAAAWTGA-------------------------------------------------------------------------------------------------------------------------------------------------------------------------------------------------------------------------------------------------------------------------------------------GATAARATGAACTTTMTACGYAAGATAGTRAAAAACTGTAGGGATGAGGACACYCARAAGYCCTCTCYTGTRTCAGCYCCTCCRGATGACGATGACYTRTGGCTYCCWCCYCCYGAATAYGTTCCGCTGAAAGAGCTCACARGCAAGAAGAACMTGAGGAACTTTTGYATCAACGGAGA-----------------------------------------------------------------------------------------------------------------------------------------------------------------------------------------------------------------------------------------TGGAATACTCTCARGAGATCMCTTGGGAYGACGAYACWGAAYTTGTYGGATTRCAAATAAGARTRAGTGCAAGACAATGTCATATTCAGGGTAGGATCTGGTGYATCAACATGAAYTCGAGAGCATGTCAACTATGGTCWGACATGTCTCTYCAGACACAAAGGTCTGRAGARGACARAGACTCTTCTCTGCTTCTAGAATRAWCARRTTATATCCCGCAAGGTTTSTMACTTGYTTACCTCTGGAGGAGAGAACATACGGGCTTRACTCCAACC-YTTGGGAGCAATAGAACAAAAAAMAMMACATGTWATGGTGCCATTAAATCGCTGCATTTTRTCGAAGTCAAACTAATTACCTTTACAKTTTGGGGTCTCTTGGATGTGAAAAAKKKKKKKAACTGTCAACATCCCTCAAAAKGACTTAAGGAATGATGGTTCC-TCAGGCTCTTTTGTTTGTGCCCCT----------------------------------------------------------------------------------------------------------------------------------------------------------------------------------------------------------------------------------------------------------------------------------------------------------------------------------------------------------------------------------TACCCTGACTACCATTGGCTTCGAACCGTAAAAACCACGAAGGAGTCCCTCATCATCATATCCCCTAGTGTAGCGGACCTAGACCCATATGACAAATCCCTTCATTCGAGGGTCTTTCCTAGCGGGAAGTGCTTGGGAATAACAATATCATCTACCTACTGCTCGACTAACCATGATTACACCATCTGGATGCCCGAGAATCTGAGATTAGGGACATCTTGTGACATCTTTACCRATAGTAGAGGGAAGAGAGCATCCAAAGGGAGCAAGACCTGCGGGTTTGTTGACGAAAGGGGCTTGTAYAAGTCWYTRAARGGRGCATGCAARCTCAAGTTATGTGG---------------------------------------------------------------------------------------------------------------------------------------------------------------------------------------------------------------------------------------------CCCTGGGTTCGGAAAAGCATAYACCATATTCAACAAAACCCTGATGGAAGCYGATGCTCACTACAAGTCARTCCGGACYTGGAATGAGATCATCCCCTCAAAGGGGTGTCTGAGAGTTGGAGGGAGGTGTCATCCYCATGTAAACGGAGTGTTTTTTAACGGCATAATACTGGGCCCTGACGGCCATGTTCTGATCCCAGAGATGCAATCATCCCTCCTTCAGCAGCATATGGAGTTGTTGGAATCATCAGTTATCCCTCTGATGCATCCTTTAGCAGACCCGTCTACAGTCTTCAAGGACGGTGATGAAGCAGAGGATTTTGTTGAGGTTCACCTTCCCGATGTGCACAAACAAATCTCAGGGGTTGACCTGGGTCTCCCTAACTGGGGAAAGTATGTCTTAATAATTGCAGGGGTCCTGATTGCCATGATATTGACAATCTTCTTGATGACATGTTGTGGAAGAGGTAATCGACCCAAGTCCACACAACAAAG-TCTTGGAGGGATAGGAAGGAAGGTGTCAGCCACTTCCCAAAGCGGGAAGGTCATATCTTCGTGGGAGTCATATAAAAGCGGGGGTGAGACCAGACTGTGAAGGCCGGTCATCCCTTCCTCCAAACTTCAAGTCCCGAAGATCGCCTCCCCTCGGKGGCTAGGSCWRGGGGGAATCTCTGGGTTCAACAGTCCTCTTTGGACTCCATGCAACAGGG--TAGGTTCAAGAGTCACAAGACTTTCATTAATCATCTCCGTTAATCAGACAAGGTCGTGTAGATTCTYATAAATACAAGAAGTCTTCTAGCAGTTTCGGTGACCAACGGTGCTTTCATCCTCCAGGGATCGATACCAAAGGTTGTGGACAGG---------------------------------------------CAGAGATCATGGTGAGTCCCCTGACKKKK-AGTAGACTCAACATGATTCAACT--GAGCAGGGCGATCTGCCKCCTTTGAAGGACATAAGCAATAGCCCACAATCATCTTGCATCTCAGTAAAGT-----GTGCATAATTATAAAKGGGCTGGGTCATCAAAGCTTTTCCGTCGAGAA---------------------------GGCAACACTTCTCATCTTCGGACGTAGATCAAAATGCTTGATCCAGGAGAGGTCTATGATGACCCCGTTGATCCAATTGAGTCAGAGGCTGAGTCTAGAGGGGCCCCCACTGTCCCTAACATCTTGAGGAATTCTGATTACAATCTAAATTCCCCTTTAATAGAAGATCCTGCCGGATTAATGTTAGAGTGGTTGAAAACGGGAAACAGACCTCACCGAATGACTCTGACAGACA----------------------------------------------------------------------------------------------------------------------------------------------------------------------------------------------------------------------------------------------------------------------------CGATTATGATAAGGCATTTGGGAGATATCTGGCTAACACATATTCCTCTTATTTATTTTTCCATGTGATCACCCTGTACATGAATGCTCTAGATTGGGACGAAGAGAAGACTATCCTGGCTTTGTGGAGAGAATTAACCTCAGTGGATATCGGGAAGGACTTGGTCAAGTTCAAAGATCAAATATGGGGACTACTAATTGTGACAAAAGACTTTGTTTATTCTCAGAGTTCTAACTGTCTTTTCGACAGAAACTACACACTTATGTTAAAAGACCTCTTCTTGTCTCGTTTTAATTCCCTAATGATTTTGCT-----------------------------------------------------------------------------------------------------------------------------------------------------------------------------------------------------------------------------------------------------------------------------------------------------------------------------------------------------------------------------CGAAACTATATGATCAAGTTCACATTAAGAAAGTGATAGACAAGTCTTACCAGGAGTGTCTAGCAAGCGATTTAGCCAGAAGGATCCTTAGGTGGGGGTTCGACAAGTACTCTAAATGGTATCTTGATTCGCGACTTCTCGCCCGAGACCACCCCTTGACTCCCTACATCAAAACCCAGACATGGCCACCCAAACACATAGTAGATTTGGTAGGAGATACGTGGCATAGGCTCCCAATAACGCAAATCTTTGAAATCCCTGAGTCAATGGACCCGTCAGAAATACTGGATGACAAATCTCATTCTTTTACCAGAACAAGACTGGCCTCTTGGTTGTCGGAGAACAGAGGGGGGCCCGTTCCCAGCGAGAAGGTCATTATCACGGCTTTGTCTAAGCCGCCCGTCAATCCCAGAGAATTCTTAAAATCTATTGACCTCGGAGGATTGCCCAATGAGGACTTGATAATTGGTCTCAAACCAAAGGAACGAGAACTAAAGATTGAGGGTCGATTTTTTGCTCTGATGTCATGGAATCTAAGATTGTATTTTGTTATTACGGAAAAGCTTTTGGCCAACTACATCCTGCCACTCTTTGATGCGTTGACTATGACAGACAATCTAAACAAAGTGTTTAAGAAGCTGATCGACAGAGTCACCGGACAAGGACTTTTGGACTATTCAAGGGTCACATATGCCTTTCACCTTGACTATGAAAAATGGAACAATCATCAAAGATTGGAGTCGACAKAAGA-----------------------------------------------CCAGAACACACGAGTTTTTTCAAAAGTCCTGGATCTACTATTCAGACAGATCAGATCTTATCGGATTATGGGAAGATCAGATATATTGCTTAGATATGTCCAATGGCCCGACCTGCTGGAATGGTCAAGATGGAGGGTTGGAGGGCTTACGGCAGAAGGGCTGGAGTCTAGTCAGCCTATTAATGATAGATAGAGAATCCCAAACCAGGAACACACGAACCAAGATACTAGCTCAAGGGGACAATCAGGTTCTATGTCCTACATATATGTTGTCTCCAGGACTATCTCGAGAAGGGCTCCTCTATGAGTTGGAGAGYATATCAAGGAATGCACTCTCAATATACCGGGCCATCGAGGAAGGAGCATCGAAGCTGGGGCTGATCATCAAGAARGAAGAGACCATGTGTAGTTATGACTTTCTTATCTATGGAAAGACTCCTTTGTTTCGAGGCAACATCTTAGTACCTGAATCTAAAAGATGGGCCCGAGTCTCTTGCATCTCTAACGATCAAATAGTAAACCTAGCCAATATCATGTCGACMGTATCCACAAATGCACTGACAGTAGCCCAACACTCTCAATCTCTGATCAAACCGATGAGGGACTTTCTGCTCATGTCAGTACAGGCAGTCTTTCACTACCTGTTGTTTAGCCCAATTTTGAAGGGAAGAGTTTACAAGATTCTAAGTGCTGAAGGGGAGARTTTTCTTTTAGCCATGTCAAGGATAATCTACTTAGATCCTTCCTTGGGAGGAGTGTCTGGRATGTCTCTTGGA-----------------------------------------------------------------------------------------CCATGCGTTATGTCAGGAGGCCGGGAACCCAGATCTTGGAGAGAGAACACTCGAGAGCTTCACTCGCCTTCTGGAGGATCCTACCGCCTTAAATATTAAAGGAGGGGCTAGTCCCACCATCTTACTCAAGGATGCAATCAGAAAGGCTCTGTACGATGAGGTGGAYAAGGTGGAAAACTCAGAGTTCAGAGAGGCAATCTTGTTGTCCAAGACCCATAGAGATAACTTTATACTTTTCTTAAAATCTGTTGAGCCTTTGTTTCCTCGATTTCTTAGTGAACTTTTCAGTTCGTCTTTTCTGGGAATCCCCGAGTCCATCATTGGACTGATACAAAACTCCCGG-----------------------------------------------------------------------------------------------------------------------------------------------------------------------------AGTGGTTGGCACGACAGTCCCTCACCCTTCTGAGATGCTGGGGTTACTTCCCAAGTCCTCCATTTCTTGTTCTTGTGGAGCAACAAGAGGAAACAACCCTAGAGTCTCGGTCTCCGTACTCCCTTCTTTCGATCAGTCATTCTTCTCACGAGGCCCCCTAAAAGGGTACTTGGGCTCGTCCACCTCCATGTCGACCCAGCTATTCCATGCCTGGGAAAAAGTCACTAATGTTCATGTGGTCAAAAGGGCCTTATCATTAAAGGAATCCATAAACTGGTTTATCACAAGAAATTCCAATTTGGCTCAAACTCTAATTAGAAACATCATGTCCCTGACAGGCCCCGATTTCCCTCTAGAAGAGGCTCCTGTCTTTAAAAGAACAGGGTCAGCATTGCATAGGTTCAAGTCTGCAAGGTACAGCGAGGGAGGGTATTCCTCTGTCTGCCCCAATCTACTCTCTCATATTTCCGTTAGTACAGACACTATGTCTGATTTAACCCAAGACGGGAAAAATTATGACTTCATGTTTCAGCCCTTGATGCTTTATGCGCG-----------------------------------------------------------------------------------------------------------------------------------------------------------------------------------------TTCAGAAACTTCCTGACATCCACCTAAAGCCAGGTGACTTTGAGTCTCTGAACGGTAGAGAAAAGTCTCGCCATATAGGATCGGCTCAAGGGCTCTTATACTCAATCTTAGTGGCAATTCATGACTCTGGATACAATGATGGGACCATCTTTCCTGTCAACATATATGGCAAAGTCTCTCCTAGAGACTATTTGAGGGGGCTCGCAAGGGGAGTCTTGATAGGGTCCTCGATTTGCTTCTTGACAAGAATGACAAAAATCAA----------------------------------------------CTCCTGAGACTGGATAATCACCMCTCYTTGTATATAATGCTCAGAGAACAGTCCCTTAGAGGAGAGATATTCTCTATCCCTCAGAAGATCCCTGCCGCTTATCCGACCACCATGAAAGAAGGCAACAGATCAATTTTATGTTATCTCCAACATGTGCTACGCTATGAGCGGGAGGTGATCACGGCGTCTCCTGAGAATGACTGGTTATGGATCTTCTCAGACTTTAGAAGTGCTAAGATGACATACCTGACCCTCATTACTTACCAGTCTCATCTTCTACTTCAGAGGGTTGAGAGAAATTTGTCTAAGAGCATGAGAGATAACCTGCGACAATTGAGTTCCTTGATGAGGCAGGTGCTGGGGGGGCATGGGGAAGATACTTTAGAGTCAGACGATGATGTTCAACGACTATTAAAAGACTCTTTGCGAAGGACAAGGTGGGTCGATCAGGAAGKCCGCCATGCAGCTAGAACCATGACAGGGGACTATAGTCCCAACAAGAAAGTGTCCCGCAAGGCAGGAGGCTCAGAATGGGTTTGCTCTGCCCAACAGGTTGCAGTCTCCACCTCAACCAACCCGGCCCCTGTCTC--------------------------------------------------------------------------------------------------------------------------------------------------------------------------CAAGGGCAGTACTCCACATGTTTCCAGACGTCAAGCTTGTGTTCAACAGTTTGTTAGAGGTAAATGACTTAATGGCTTCCGGAACACATCCACTGCCTCCTTCAGCAATCATGAGCGGAGGAGATGACATTGTTTCCAGAGTAATAGATTTTGACTCAATCTGGGAAAAACCGTCCGACCTGAGAAACTTGGCAACCTGGAGATACTTCCAATCAGTCCAAAAACAGGTAAACATGTCTTATGACCTCATTATTTGTGATGCAGAAGTTACTGACATTGCATCTATCAATAGAATAACCTTGTTGATGTCGGATTTCGCATTGTCTATAGATGGACCTCTTTATTTGGTCTTCAAAACTTACGGGACTATGCTAGTAAACCCAGACTATAAAGCGATTCARCAYTTGTCKAGAGCGTTCMCYTCMGTCACAGGRTTYATAACYCAAGTAACWTCGTCMTTYTCATCTGAGCTATACCTCCGATTCTCCAAACGAGGGAAGTTTTTCAGGGATGCCGAGTAC---------------------------------------------------------------------------------------------------------------------------------------------------------------------GACAGTGATGTAGAATCTTTCTTGGTCCACAGGATGGTGGATGACCTCGAGTTACGGAGGGGAACTCTGTCCAAAGTGGCTATCATTATAGCTATTATGATAGTCTTTTCCAATAGAGTATTTAACATTTCCAAACCGTTGACTGACCCTTTGTTCTATCCGCCATCTGATCCCAAGATCCTAAGGCACTTCAACATATGTTGCAGTACTATGATGTACCTGTCCACCGCTCTAGGAGATGTCCCCAGCTTTGCAAGAATTCATGACCTATATAACAGACCTATAACTTATTACTTCAGAAAGCAAGTCATTCGAGGGAATATTTATCTATCTTGGAGTTGGTCTGACGACWCCCCTGTGTTCAAGAGGGTGGCCTGTAATTCCAGCTTGAGTCT-TCGTCTCACTGGATCAGGCTGATTTACAAGATAGTAAAAACTACCAGACTTGTTGGCAGCATCGAGGACTTATCTAGAGAGGTGGAAAGACACCTTCACGGGTACAACAGGTGGATC
>04RABL00965_A1
AAGAAGTAGACAGTGTCGTCTACAAAGCAAAAATGTAACACCCCTACAATGGATGCCGACAAGATTGTRTTYAAWGTCAATAATMWGGTGGTCTCTYTKAAGCCTGARATTATYGTRKAYCAATATGAGTAYAARWACCCGGCTATCAAMGAYYTGAAGAAGCCCAGYATAACCTTAGGAAAGGCCCCTGACTTAAACAAGGCATACACGTCAGTCTTATCAGGCATGAATGCAGCC------------------------TCTTACTTGGCAGCAGCAATGCAGATATTTGAAGGGACGTGTCCGGAAGACTGGACCAGCTATGGAATCATGATTGCACGGAAAGGAGACAAGATCACTCCAGATTCTCTGGTGGAGATAAAGCGTACTGATGTAG-------------------------------------------------------------------------------------GAGTCTGTATAGGTTGAGCAAAATATCAGGACAAAACACTGGTAACTACAAGACAAACATTGCAGACAGGATAGAGCAGATTTTCGAGACAGCCCCTTTTGTTAAAATCGTGGAACATCATACTCTGATGACAACTCATAAAATGTGTGCCAATTGGAGTACTATACCGAACTTCAGATTTTTGGCCGGGACCTATGACATGTTTTTCTCCCGGATTGAGCATCTATATTCAGCAATCAGAGTTGGCACAGTTGTCACTGCTTATGAAGACTGTTCAGGGCTGGTATCGTTTACGGGGTTCATAAAGCAAATCAATCTCACCGCAGGAGAAGCGATACTATATTTCTTCCACAAGAACTTTGAGGAAGAGATAAGAAGAATGTTCGAGCCAGGGCAGGAGACAGCTGTTCCTCACTCYTATTTCATTCACTTCCGTTCACTAGGCTTGAGTGGGAAATCTCCTTATTCATCAAATGCTGTCGGTCATGTGTTCAATCTCATTCACTTTGTTGGATGTTATATGGGTCAAGTCAGATCCCTAAATGCAACGGTTATCGCCGCATGTGCTCCTCATGAGATGTCTGTTCTGGGGGGCTATCTGGGAGAGGAATTCTTTGGGAAAGGAACATTTGAAAGAAGATTCTTTAGAGATGAGAAAGAACTTCAAGAATACGAGGCAGCTGAATTGACAAAGACTGACGTAGCACTGGCAGATGATGGAACTGTCAACTCTGACGACGAGGACTACTTCTCCGGCGAAACCAGAAGTCCGGAAGCTGTCTATACTCGAATCATGATGAATGGAGGTCGACTAAAGAGATCGCATATACGGAGATATGTCTCAGTCAGTTCYAATCATCAAACCCGTCCAAACTCGTTTGCTGAATTTCTAAACAAGACGTATTCGAGTGACTCATAAGAAGTTGAGTAACA-CAATGCCGGAAGTCTATA-G-ATTGTGTATGTCCATCATGAAAAAAAACTAACACCCCTCCTTTCGAACCAKTCCCAGATATGAGCAAAATCTTCGTCAATCCTAGWGCTATCAGAGCCGGTCTGGCTGATCTTGAGATGGCTGAAGAGACTGTTGACCTAATCAATAGAAATATAGAAGACAATCAGGCCCATCTCCAGGGGGAACCCATAGAAGTGGACAATCTCCCTGAGGACATGCGGCGACTTCACTTGGATGATGGGAAATCGTCCAACCTCGGTGAGATGGCCAAGGTGGGAGAAGGCAAGTACCGGGAGGMCTTTCAAATGGATGAAGGG-AGGATCCTAGCCTCCTTCTCCAGTCATACCTGGACAATGTTGGAGTCCMAATAGTCAGACAAATGAGGTCAGGAGAGAGGTTCTTCAAGATATGGTCACAGACCGTAGAAGAGATTATATCCTATGTCATGGTCAACTTTCCCAACTCTCCGGGAAGGTCTTCAGAG------------------------------------------------------------------------------------GCCAGGATGGCGGCTCAAGCTGCCTCTGGCCCTCCAGCCCTTGAGTGGTCTGCCACCAATGAGGAGGATGATCTATCAGTAGAGGCTGAAATCGCTCACCAGATTGCGGAGAGTTTCTCCAAAAAGTACAAGTTTCCCTCTCGATCCTCAGGGATATTCTTGTATAATTTTGAGCAGCTGAAAATGAACCTTGATGACATAGTTAAGGAGGCAAAAAATGTACCAGGCGTGACCCGCTTGGCCCATGACGGATCCAAACTCCCYCTAAGATGTGTATTGGGATGGGTCGCTTTGGCCAATTCTAAGAAATTCCAATTGTTAGTCGAAGCCGACAAACTAAACAAAATCATGCAAGATGACTTGAATCGCTATGCATCTTGCTGACCGAACTTTTGAACKTCAGTCCCTCTAGATAATGACATCTGGGATG-TCCTAGAGTCGAKCATGAAAAAAA-CAGGCAACACCACTGATAAAATGAACTTTCTACGTAAGATAGTGAAAAATTGTAGGGATGAAGACATTCAAAAACCCTCTCCCGCTTCAGCCCCTCCGGATGACGACGACCTGTGGCTCCCACCCCCTGAATACGTCCCGCTAAGAGAGCTCACAAGCAAGAAGAACATGAGGAACTTTTGTA------------------------------------------------------------------------------------------------------------------------------------------------------------------------------------------------------------------------------------------GGGAGGAGTTGGAATACTCTCAGGAGATCACTTGGGATGATGATACAGAGTTCGTCGGATTACAAATAAGAGTGAGTGCAAGACAGTGTCATATCCAGGGCAGAATCTGGTGTATCAACATGAACTCGAGGGCATGTCAACTATGGTCTGACATGTCTCTTCAGACACAAAGGTCTGAAGAGGACAAAGACTCCTCTCTGCTTCTAGAATAATCAGATTATGTCCCGCAAGTTTTATCACTTGTTTACCTCTGGAGGAGAGAACATACGGGCTTAACTCCAACC-CTTGGGAGCAATAGAACAAAAACAAAAACATGTTATGGTGCCATTATATCGCTGCATTTTATCAAAGTCAAGTTAATTGCCTTTACATTTTGAKGCCTCTTGGATGTGAAAAAAACTATTAACTATTAACATCCCTCAAAATGACTTAAGGAAAGATGGTTCC-TCAGGCTCTTTTGGTTGTACCCCTTCTGGGTTTTTCATTGTGTTTCGGGAAATTCCCTATTTACACGATACCAGACAAACTTGGTCCCTGGAGCCCGATTGACATACATCATCTCAGCTGTCCAAACAATCTGGTTGTGGAGGACGAAGGATGCACCAACCTGTCAGGGTTYTCCTACATGGAMCTKAARGTKGGATACATYTCWKCCATAAAAGTGAAYGGGTTCACTTGYACAGGWGTYGTGACAGARGCWGAGACCTACACCAACTTTGTTGGTTATGTCACMACCACSTTCAARAGAAARCAYTTCCGCCCRAYRCCAGATKMATGCAGAGCYGCATACAACTGGAAGATGKCCGGWGAYCCYAGATATGARGAGTCTCTWCACAATCCGTACCCTGACTACCATTGGCTTCGAACTGTAAAAACCACTAAAGAGTCTCTTGTTATCATATCTCCAAGTGTGGCAGATTTGGACCCATATGACAAATCCCTTCACTCGAGGGTCTTCCCTAGCGGAAAATGCTCAGGGATTACGGTGTTTTCTACCTACTGTTCAACTAACCATGATTACACCATTTGGATGCCCGAGAATCCGAGATTAGGGACTTCTTGTGACATTTTTACCAATAGTAGAGGGAAGAGAGCATCCAAAGGGAGTAAGACTTGCGGCTTTGTAGACGAAAGGGGCCTGTACAAGTCTCTAAAAGGAGCATGCAAACTCAAGTTATGTGGAGTTCTAGGACTTAAACTTATGGATGGGACATGGGTCGCGATGCAAACATCAGATGAGACCAAATGGTGCCCTCCCGATCAGTTGGTGAATCTGCGTGACCTTCGCTCGGATGAAATTGAGCACCTCGTTGTAGAAGAGTTGGTCAAGAAAAGAGAGGAGTGTCTGGATGCACTAGAGTCCATCATGACCACCAAGTCAGTGAGTTTCAGACGTCTCAGTCATTTAAGAAAACTTGTCCCTGGGTTCGGAAAAGCATATACTATATTCAACAAAA-------------------------------------------------------------GAAAGGGTGTTTAAAAGTGGGGGGGAGGTGTCATCCTCATGTGAACGGGGTGTTTTTCAACGGTGTTATATTGGGGCCKGACGGCCATGTTMTGATCCCYGAGATGCAATCATCCCTCCTYCAGCAACATATGGAGTTGTTGGAATCKTCAGTTATCCCWWTGATRMAYCMYYTRGCAGACCCGTCTACAGTTTTCAAGGACGGTGATGAGGCCGAGGATTTCGTTGAAGTTCACCTGCCCGATGTGCACAAACAGGTCTCAGGGGTTGACCTGGGTCTCCCGAACTGGGGGAAGTATGTAC-ACTGAGTGCAGGGGTCTTGATAGCCTTGATGTTGATAATTCTCCTAATAACATGTTGTAGAAAGGTCAATCGACCAGAACCTACGCAACGTAG-TCTCGAAGGGAAAGAGAGGAAAGTATCGGTCACTTCTCAAAGCGGGAAGGTCATATCTTCATGGGAGTCATATAAAAGTGGGGGTGAGACCAGACTGTGAAGGCTGGTCATCCTTTYCTCAATGCTTCAAGTCCTGAAGATCACCTCCCCTTGGKGGGTWGGTYATGGGGGAATCTCTGGGTTCAATAGTCCTCCTTGAACTCCATGCAACAGGG--TAGATTAAAGAGTCATGAGATTTTCATTGATCATCTCAGTTGATCAAACAAGGTCATGTAGATTCTCATAATWACGGGAAATCTTCTAKCAGTTTCAGTGACCAACGGTGCTTTCATTTTCCAAGGACTGATACCAAAGGTTGCGGACTGGCCAAGGKKKAATGTTKKKTCGGATGTCTCCGTGCTTGGGCATGGACAGAGGTCATAGTGTGTCCCATGAKKKK-TAGCAGACTCAACATAAGTTAATT--GAGAAAGGCAGTCTGCCTCCCATGAAGGACATAAGCAATAGCTTCCAATCATCTTACATCTTAGCAAAGT-----GTGCATAATTATAAAGGGGCTGGGTCATCAAATCTTCTCAGTCGAGAAAAAAAACTGTAGATCAAAAGAGCAACTGGCAACACTTCTCATCCTGAGACCTACATCAAGATGCTGGATCCTGGAGAGGTCTATGATGACCCTATTGATCCAATCGAGTCAGAGGCTGAACCCAGGGGAGCCCCTACTGTCCCCAACATCTTGAGGAACTCTGACTACAATCTCAACTCTCCTTTGATAGAAGATCCTGCTAGACTGATGTTAGAGTGGTTGAAAACAGGGAATAGACCTTATCGGATGACTCTGACAGACAATTGCTCCAGGTCTTACAAAGTTTTGAAAGATTATTTTAAGAAAGTAGATTTGGGTTCTCTCAAGGTGGGCGGAACTGCTGCACAATCAATGATTTCTCTT-GGTTATGTGGTGCCCACTCTGAATCAAACAGGAGCCGGAGATGTATGACAGACTTGGCCCATTTCTACTCTAAATCATCCCCCATAGAGAAGCTGTTAAATTGTACGCTAGGAAATAGAGGGCTGAGAATCCCCCCAGAGGGGGTGTTAAGTTGCCTTGAGAGGGTCGATTATGATAAGGCATTTGGAAGGTATCTGGCCAACACTTATTCCTCTTATTTGTTTTTCCATGTGATCACCTTATACATGAATGCCCTAGACTGGGACGAAGAGAAAACCATCCTGGCATTATGGAAAGATTTAACCTCAGTGGACATCGGGAAGGACTTGGTCAAGTTTAAAGATCAAATATGGGGACTGCTGATTGTGACAAAGGACTTTGTTTACTCTCAGAGTTCTAACTGTCTTTTTGACAGAAACTACACACTTATGCTAAAAGACCTTTTCTTGTCCCGCTTCAACTCCTTAATGATTTTGCTTTCTCCCCCCGAGCCCCGATACTCAGATGACTTAATATCTCAGCTGTGCCAGCTGTACATCGCTGGGGATCAAGTCTTGTCTATGTGTGGAAATTCCGGTTATGAAGTCATCAAAATA-------------------------------------------------------------------------------------------------------------------------------------------------------------------------------------------------------------------------------------------------------CGAAACTATATGATCAAGTTCACATTAAGAAAGTAATAGAYAAATCCTACCAGGAGTGTTTAGCAAGTGAACTGGCCAGAAGAATCCTCAGATGGGGATTTGATAAGTACTCCAAGTGGTATCT-----------------------------------------------------------------------------------------------CATGGCACAAGCTCCCGATCACGCAGATCTTTGAGATYCCTGAATCGATGGACCCGTCAGAAATAYTGGATGACAAATCACATTCTTTCACCAGAACGAGACTAGCCTCTTGGCTGTCAGAGAACCGAGGGGGGCCTGTTCCTAGCGAGAAAGTTATCATAACGGCCTTGTCTAAGCCGCCTGTCAATCCCAGAGAGTTTCTGAAATCTATAGACCTTGGAGGATTACCAGATGAGGACTTGATAATTGGCCTCAAGCCAAAGGAACGGGAGTTGAAGATTGAGGGTCGATTCTTTGCTCTRATGTCATGGAATCTAAGATTGTATTTTGTCATCACCGAAAAGCTCTTGGCCAACTACATCCTGCCGCTCTTTGATGCGCTGACTATGACAGACAACCTGAACAAAGTGTTTAAAAAGTTGATCGACAGGGTCACTGGGCAAGGGCTTTTGGACTATTCAAGGGTCACATATGCATTTCACCTGGACTATGAGAAGTGGAATAATCATCAAAGATTAGAGTCAACAGAGGACGTATTCTCTGTCCTAGACCATGTGTTTGGATTGAARAGRGTGTTTTCYAGAACACACGAGTTTTTTCAGAAGTCCTGGATCTATTATTCGGACAGATCAGACCTCATCGGGTTATGGGAGGATCAAATATACTGTTTGGATATGTCCAACGGCCCCACCTGTTGGAATGGCCAGGACGGCGGGCTAGAGGGCTTACGGCAGAAGGGCTGGAGTCTAGTTAGCTTATTGATGATAGATAGAGAATCTCAAACCAGGAACACAAGAACCAAAATACTAGCTCAAGGAGACAACCAGGTTCTATGTCCGACATATATGTTGTCGCCAGGGCTGTCTCGAGAGGGGCTCCTCTATGAGTTGGAGAGCATATCAAGGAATGCACTTTCGATATATAGGGCCATCGAGGAAGGGGCATCTAAACTAGGACTGATCATCAAAAAAGAAGAGACCATGTGTAGCTATGACTTTCTCATCTATGGGAAAACTCCCTTGTTTCGAGGTAACATATTGGTGCCTGAGTCCAAAAGATGGGCCAGAGTTTCTTGCATCTCTAACG------------------------------------------------------------------ACTCTCAATCTTTGATCAAACCGATGAGGGATTTTCTACTCATGTCAGTACAGGCAGTCTTTCACTACCTG--------------------------------------------------------------------------------------------AGACCCTTCTTTGGGAGGGGTGTCTGGAATGTCCCTCGGAAGGTTCCACATACGTCAATTCTCAGACCCTGTCTCTGAAGGGTTGTCCTTCTGGAGAGAGATTTGGTTAAGCTCCCACGAGTCCTGGATTCACGCGCTGTGTCAAGAAGCTGGGAACMCAGATCTTGGAGAGAGAACCCTCGAGAGCTTCACTCGCCTTCTAGAAGATCCTACCACCTTAAATATCAAAGGAGGGRCCAGTCCTACCATTCTACTCAAGGATGCAATCAGRAAGGCTYTGTATGACGAAGTGGATAAGGTGGAAAATTCAGAGTTTCGAGAGGCAATCCTGTTGTCCAAGACCCATAGAGATAATTTCATCCTCTTTTTAAAATCTGTTGAACCTCTGTTTCCTCGATTTCTCAGTGAGCTCTTCAGCTCATCCTTTTTGGGAATCCCTGAGTCAATCATTGGACTGATACAAAACTCCCGGACAATAAGAAGGCAGTTTAGAAAGAGCCTCTCCAGAACTTTAGAAGAATCCTTCTACAACTCAGAGATCCACGGGATTACTCGGATGACCCAGACCCCTCAAAGGGTTGGGAGGGKGTGGCCGTGCTCGYCAGAGAGGGCAGATCTACTTAGAGAAATCTCTTGGGGAAGAAAGGTGGTAGGCACGACAGTTCCTCACCCTTCTGAGATGTTGGGGTTACTTCCCAAATCCTCCATTTCYTGCACTTGTGGAGCAACAGGAGGAGGCAATCCCAGAGTTTCTGTATCAGTACTCCCATCCTTCGATCAGTCTTTCTTTTCAAGAGGCCCCCTAAAGGGATACCTGGGCTCATCCACATCCATGTCGACCCAGCTATTCCATGCATGGGAAAAAGTCACTAATGTTCATGTGGTGAAAAGGGCCCTATCTTTGAAAGAGTCTATCAACTGGTTCATTACTAGAAATTCCAACTTGGCTCAAACCCTAATTAGGAACATTATGTCTCTGACAGGCCCCGATTTTCCTCTAGAGGAGGCTCCTGTTTTCAAAAGGACAGGGTCAGCCTTGCATAGGTTCAAGTCTGCCAGATACAGCGAAGGGGGGTATTCTTCTGTTTGCCCGAACCTCCTCTCTCACATCTCTGTTAGTACAGACACTATGTCTGATTTGACCCAAGACGGGAAGAACTACGATTTCATGTTCCAGCCATTGATGCTTTATGCGCARACATGGACATCAGAGCTGGTACAGAGAGAYACAAGATTGAGAGACTCTACATTTCRYTGGCACCTYCGGTGCAACAGGTGTGTRAGGCCYATYGAWGATATAACAYTGGAGACTTCTCARATCTTYGAGTTCCCGGATGTGTCAAAAAGGATATCCAGAATGGTTTCTGGGGCTGTGCCTCACTTTCAGAAACTTCCTGATATCCGTCTGAGACCAGGGGATTTTGAATCTCTAAGTGGTAGAGAAAAGTCTCGCCATATAGGGTCGGCTCAGGGGCTCTTATACTCAATCTTAGTGGCAATTCATGATTCAGGATACAATGATGGAACAATCTTCCCTGTCAACATATACGGCAAAGTTTCCCCTAGAGACTATTTGAGAGGGCTAGCAAGAGGAGTCTTGATAGGATCCTCGATCTGCTTCTTGACAAGAATGACAAATATCAATATTAATAGACCTCTTGAATTGATCTCAGGGGTCATCTCATATATCCTCTTGAGGCTAGATAATCATCCCTCTTTGTACATAATGCTCAGAGAACCATCCCTTAGGGGAGAGATATTCTCTATCCCTCAGAAGATCCCTGCTGCTTATCCGMCCACTATGAAAGAGGGCAACAGATCGATCTTGTGTTATCTCCAACATGTGCTGCGCTATGAGCGCGAGGTGATCACGGCGTCTCCTGAGAATGACTGGTTGTGGATCTTCTCAGACTTTAGAAGTACCAAAATGACGTACCTGACCCTCATTACCTACCAGTCTCATCTCCTACTCCAGAGGGTTGAGAGAAACCTGTCGAAGAGTATGAGAACTAACCTGCGACAAATGAGTTCCTTGATGAGGCAGGTGCTGGGTGGACACGGAGAAGATACCTTAGAGTCAGACGACGACATTCAACGATTACTAAAAGACTCTTTGCGAAGAACAAGGTGGGTAGATCAAGAGGTTCGCCATGCTGCTAGAACCATGTCTGGAGATTACAGCCCCAACAAGAAAGTGTCCCGTAAGGCAGGATGCTCAGAATGGGTCTGCTCTGCTCAACAGGTTGCAGTCTCTACCTCAGCAAACCCGGCCCTTGTCTCAGAGCTTGACATAAGGGCCCTCTCCAAGAGGTTTCAGAATCCTTTGATCTCAGGCCTGAGWGTGGTTCAGTGGGCAACTGGCGCCCATTATAAGCTTAAGCCCATTCTGGACGACCTCAATGTTTTCCCATCCCTATGTCTTGTAGTTGGGGACGGATCAGGGGGGATTTCAAGGGCAGTMCTCAACATGTTCCCAGATGCTAAACTTGTGTTCAACAGCCTTTTAGAGGTGAATGATCTGATGGCTTCCGGAACACACCCACTTCCTCCTTCAGCAATCATGAGTGGGGGAGACGACATTGTCTCTAGAGTGATAGATTTTGACTCGATCTGGGAAAAGCCGTCCGACTTGAGAAACTTGGCCACCTGGAGATACTTCCAGTCAGTCCAAAGACAGGTCAACATGTCTTATGACCTCATCATTTGTGATGCAGAAGTTACTGACATTGCATCTATCAACCGGATAACCCTGTTGATGTCTGATTTCGCATTGTCTATAGATGGACCACTCCATTTGGTCTTCAAAACTTATGGGACTATGCTAGTAAATCCAGACTATAAGGCTGTTCAACACCTGTCAAGAGCGTTCCCCTCAGTCACTGGGTTTATAACCCAGGTGACTTCGTCCTTTTCATCTGAGCTATACCTTCGATTCTCCAAAAGAGGGAAGTTTTTTAGAGACGCTGAGTACTTGACCTCTTCYACCCTTCGAGAAATGAGCCTTGTGTTATTCAACTGTAGCAGCCCCAAGAGTGAGATGCAGAGAGCTCGTTCCTTGAACTATCAAGATCTTGTAAGGGGATTCCCTGAAGAAATCATATCAAATCCCTACAATGAGATGATCATAACTCTGATTGACAGTGATGTAGAATCTTTCCTGGTCCACAAGATGGTGGATGACCTTGAGTTACAGAGGGGAACTCTGTCTAAAATGGCTATCATTATAGCCATCATGATAGTTTTCTCCAACAGAGTCTTCAATGTTTCCAAACCCTTGACTGACCCCTTGTTCTATCCACCGTCTGATCCCAAAATCCTGAGGCACTTCAACATATGTTGCAGTACCATGATGTATCTGTCTACCGCTTTAGGTGACGTCCCTAGCTTCGCAAGACTTCAYGACCTGTATAACAGACCTATAACTTATTACTTCAGAAAGCAAGTCATTCGAGGGAATATTTATTTATCTTGGAGTTGGTCAGACGATACTTCAATGTTTAAGAGGGTAGCCTGTAACTCTAGCCTGAGTCT-TCCTCTCACTGGATCAGGTTGATTTACAAGATAGTGAAAACTACCAGACTCGTTGGCAGCGCCGAGGACCTATCCAGAGAGGTGGAAAGACACCTTCATGGGTACAAYAGGTGGATC
>04RABN06275_A3
AAGAAGTAGACAGTATCATCTACAAAAAGAAAATGTAACACCTCTACAATGGATACCGACAAAATTGTATTCAAAGTCAATAACCAGGTTGTCTCTCTAAAACCTGAGATTATTGTAGATCAATATGAGTACAAATACCCGGCTATCAAAGACTTAAAAAAGCCCAGTATCTCCCTGGGAAAAGCTCCTGATTTGAACAAGGCGTATAAGTCAATTTTGTCCGGTATGAATGCAGCTAAGCTAGATCCTGACGATGTGTGCTCCTACTTGGCAGCTGCAATGCAGTTCTTTGAAGGAACATGTCCAGAAGACTGGACTAGCTATGGAATCTTGATCGCAAGGAAAGGAGACAAGATAACTCCAAACTCTCTCGTAGACATAAAACGTACAGATGTAGAAGGGAACTGGGCTCTAACAGGAGGAATGGAGTTGACTAGGGATCCCACCATTCCAGAACATGCATCTTTGGTTGGTCTTCTCCTGAGTTTGTATCGATTGAGCAAAATATCCGGACAGAACACAGGCAATTACAAGACAAATATCTCTGATCGTATAGAGCAGATTTTTGAGACGGCCCCCTTTGTGAAGATCGTGGAACATCACACTTTGATGACAACTCACAAAATGTGTGCTAACTGGAGCACCATACCGAACTTTTGATTCCT-----------------------------------------------------------------------------------------------------------------------------------------------------------------------ACAAAAATTTTGAGGGAGAGATAAGAAGAATGTTTGAGCCGGGACAGGAAACTGCAGTCCCTCACTCCTATTTCATTCACTTCCGGTCTTTGGGCCTGAGTGGGAAATCTCCATATTCGTCAAGTGCAGTTGGTCACGTGTTCAACCTCATTCACTTTGTCGGATGCTATATGGGTCAAGTGAGGTCTTTGAATGCAACGGTTATTGCCACATGTGCTCCACATGAGATGTCTGTTCTCGGGGGTTATTTGGGGGAGGAGTTCTTTGGCAAGGGGACTTTTGAGAGAAGATTCTTCAGAAACGAGAAGGAACTTCAGGACTATGAAGCAGCAGAGTTGACAAAGAATGAAGTCGCTCTGGCAGACGACGGAACAGTCAATTCTGACGACGAAGACTACTTCTCTGGTGAAACCAGGAGTCCAGAGGCGGTCTATACTCGGATCATGATCAATGGGGGCCGACTCAAAAGATCACATATAAGAAGGTATGTCTCAGTCAGTTCCAATCATCAAGCTCGCCCCAATTCATTTGCTGAATTTCTAAACAAGACATATTCTAACGACCCGTAGGGAGTCGAACTTCA-AGATTGTCAACAATAATA-A-ATTGTTTAATTCCTCCACG-AAAAAAACTAACACCCCTCCTTTTGAACCA-TCCCAAGCATGAGCAAGATTTTTGTCAACCCAAGTGCGATCCGGGCCGGCCTTGCTGACCTAGAGATGGCAG------------ATCTGATTGCCAGGAACATAGAAGACAATCAGGCTCATCTCCAAGGAGAGCCTATAGAAGTAGATAGTCTGCCCGATGACATGAGACGGCTCCACTTGGATGATGAAAAACCGTCTGGTTTTGACAAGGTGACAAAAGAAGGGGAGAGCAAGTGTCATGAAGACTTTCAGATGGATGAAGGGGAGGACCCCAGCCTCTTGTTCCAGTCATACCTGGATAATGTCGGAGTTCAAATAGTCAGGCAAATGAGGTCAGGAGAGAGATTCCTTAAAATATGGTCTCAGACTGTGGAGG-----------------------------------------GGGAGGTCTTCAGAAGACAAGGCCACTCAGACTGCCAATCGGGAACCCAAGAAAGGAGTGGCATCAGTTTCGTCTCAACTCGAAGGTCAATCATCCAAAGCGAGAGCGGCAGCCCAAACTGCCTCCGGTCCACCTGCCCTAGAATGGTCTGTCACCAACGAAGAAGACGATCTGTCTGTGGAGGCAGAGATAGCTCATCAAATCGCCGAGAGCTTCTCCAAGAAGTACAAATTCCCCTCTCGATCATCAGGGATATTCTTGTATAATTTTGAGCAGTTAAAGATGAACCTTGATGACATAGTCAAGGAATCAAAAAATGTGCCTGGTGTTACCCGCTTGGCCCATGAAGGGTCTAAACTCCCTCTAAGATGTGTACTTGGGTGGGTTGCTCTAGCCAACTCCAGAAAGTTCCAGCTGCTGGTCGAGCCTGACAAGCTAAATAAAATAATGCAAGACGACCTAAACCGTTATTTGTCTCGTCAACTAAATTTGTAGCC-TCAGTCCCATTATGCAATCAAATCCAGTATGATCC-AAAGTC-AACGTGAAAAAAA-CAGGCAACACCACTAATACAATGAATTTCCTACGCAAGATAGTGAAAAACTGTAGAGATGAGGACGATCAGAAGTCTTCTCTCGCATCGGCCCCCCCAGATGATGATGATCTGTGGTTGCCCCCTCCAGAATATGTCCCATTGAAGGAGCTCACAGGGAAGAAGAACATGAGGAACTTTTGT----------------------------------------------------------------------------------------------------------------------------------------------------------------------------------------------------------------------------------------------------TGGAATACTCTCAGGAAATTACCTGGGACGATGACACCGAATTTGTAGGGTTGCAAATAAGGGTGAGTGCTAGACAATGCCATATCCAAGGTAGAATCTGGTGCATTAACATGAACTCTAGAGCATGTCAATTGTGGTCTGATATGTCCCTTCAAACTCATAGATCTGAGGAGGACAAAGACTCCTCAGTCCTTCTAGAGTAGTCGAATTATATCCCACAAGTTCC-TCAATTGTCCACCTCTGGAGGAGAGAACACATGGGCTCAACTCCAACC-TTCAGGAGCAATAGAACAAAAA------CATGTTATGGTGCCGTTGAATCGCTGCATTTTATCAGAGTCAACTCAATTACAATTGCACTTTAA-GCCTCTTGGATGTGAAAAAAACTATTAA-------CATCCCTCAAAA-GACCTGAGGAAAGATGGTCCC-TTGGGCCCTTCTGTTTGTACCTTTTCTGATCTCTTCATTGTGTTTTGGGAAGTTCCCTATCTACACAATA------------------------------------------CTCAGTTGTCCCAATAATCTTGTTGTGGAGGACGAGGGGTGTAATAGTCTGTCGGGGTTTTCTTACATGGAACTAAAAGTGGGATACATCTCTGCCATAAAAGTGAACGGGTTCACTTGTACTGGTGTCGTGACGGAAGCCGAGACCTACACTAACTTCGTTGGTTATGTCACCACCACATTCAAGAGAAAACACTTTCGCCCGATGCCCGATGCATGTAGATCCGCATACAATTGGAAAATGGCAGGCGATCCTAGGTATGAAGAGTCCCTTCACAACCCATACCCTGATTATCATTGGCTGCGGACAGTAAAAACCACCA----------------------------------------------------------------------------------------------------------------------------------------------------------------------------------------------------------------------------------------------------GGACGAGAGAGGTTTGTATAAGTCCTTGAAAGGAGCTTGTAAGCTCAAGCTGTGCGGAGTTTCTGGGCTTAGACTTATAGATGGAACTTGGGTTGCGATTCAGACATTGGATGAAACCAAATGGTGCTCTCCTGATCAACTGGTGAATCTGCATGACTTCCACTCGGATGAGCTTGAGCATCTTGTTGTAGAGGAGTTGGTTAGAAAGAGGGAGGAATGTCTGGATGCATTAGAATCCATCATGACCACCAAATCAGTAAGCTTCAGACGTCTAAGCCACCTGAGAAAACTGGTCCCTGGGTTTGGGAAGGCATACACCATATTCAACAAAACCCTAATGGAGGCCGATGCCCACTACAAGTCCGTTCGGACTTGGAGCGAGATCATCCCCTCAAAAGGGTGTTTGAGAGTAGGGGGGAGATGTCATCCTCATGTAAATGGAGTATTTTTCAATGGCATCATTCTAGGTCCGGACGGGCATGTGTTGATCCCAGAAATGCAGTCATCCCTTCTCCAACAACATGTGGAACTGTTGGAGTCCTCCGTGATCCCCCTCATGCACCCCCTGGCAGATCCTTCAGCAGTTTTCAAAGATGGTGACGAGGCAGAGGATTTTGTTGAGGTTCATCTCCCAGATGTTCACAAACAGATCTCAGGGGTGGACCTAGGCCTCCCAAGCTGGGGAAAGTATATGCTGATGA---------------------------------------------------------------------------------------------------------------------------------------------------------------------------------------------------------------------------------------------------------------GGAAGAATATCCTGCCTTGACAATCCCCCAC-------------------------------------------------------------------------------------------------------------------------------------------------------------------------------------------------------------------------------------------------------------------------------------------------------------------------------------CACATCCCAATAAGTT-----GTGCATAACTACAAA-GGGCTGGGCCATCTAATCTCCTCAATCAAGAAAAAAAACTGTGAGACAGAGAAATCCTCAACAACACTTCTCATCCTGAACACTTCACCATGATGCTTG-----------------------------------------------------------------------------------------------------------------------------------------------------------------------AGACCTCTCCGGATGACCCTGACCGACAATTGTTCTCGGTCTTACAAAGTTCTGAAAGATTACCTCAAGAAAGTGGATCTAGGATCTCTCAAAGTGGGCGGAGCTGCAGCACAATCTATGATCTCTCTTTGGTTATATGGTGCTCACTCTGAATCAAATAGGAGCAGGAGGTGTATGACTGACTTGGCTCAATTCTACTCCAAATCTTCCCCTATAGAGAAGCTGTTAAACTTCACACTCGGGAACAGAGGGTTGAGAATCCCCCCTGAGGGAGTCTTAAGCTGTCTTGAGAGGGTGGATTACGATAAGGCATTTGGGAGGT--------------------------------------------------------------CTAGACTGGGATGAGGAGAAGACTATCTTGGCACTGTGGAGGGAATTGACATCAGTGGATATGGGAAAGGACTTGGTCAAGTTTAAAGATCAGATATGGGGACTTCTGATTGTGACTAAAGACTTCATATATTCACAAAGCTCTCACTGTCTCTTTGACAGGAACTATACGCTTATGCTAAAAGACCTTTTTTTGTCCCGGTTCAACTCTCTGATGATTTTGCTGTCCCCCCCGGAACCCAGATACTCAGATGACTTGATATCTCAGCTGTGTCAGCTGTACATAGCAGGAGATCAAGTGTTGTCCATGTGCGGAAACTCTGGTTATGAAGTCATCAAAATCTTGGAGCCGTATGTTGTAAACAGCTTGGTCTATAGAGCGGAAAAATTCAGGCCTCTTATTCACTCTCTGGGGGACTTCCCTGTTTTTATAAAGGACAAGGTGAATCAACTTGAGGGGACGTTTGGTCCTAGTGCGAAGAGATTCTTTAAAGTCTTGGATCAATTCGACAACATACATGATTTGGTCTTTGTATACGGTTGTTACAGGCATTGGGGGCACCCTTACATAGACTATAGAAAGGGTCTGTCAAAATTGTATGACCAGGTCCACATTAAAAAGGTGATAGATA------------------------------------------TCCTCAGGTGGGGGTTCGACAAATACTCCAAATGGTATCTAGATCCAGGACTTCTTGCGAGGGATCACCCCCTGACTCCTTATATCAAAACCCAGACATGGCCTCCCAAGCATATAGTGGATTTGGTAGGTGATACCTGGCATAGACTCCCGATCACCCAGATCTTCGAGATCCCTGAATCAATGGACCCATCAGAGATTTTAGATGACAAATCACACTCGTTCACTAGAACAAGGCTAGCGTCATGGCTCTCGGAAAACAGAGGAGGACCGGTTCCAAGCGAGAAGGTCATTATTACGGCTCTCTCCAAACCGCCTGTCAACCCTAGAGAGTTTTTGAAATCTATAGACCTTGGGGGGCTGCCAGACGAAGACTTAATCATCGGCTTGAAACCCAAAGAAAGGGAGCTGAAGATCGAAGGCCGATTTTTTGCTTTAATGTCTTGGAATTTAAGGCTATACTTCGTTATTACAGAGAAGCTCCTGGCCAACTATATATTACCACTCTCTGATGCATTAACCATGACCGACAATCTGAACAAGGTGTTCAAAAAGTTGATTGATCGAGTCACCGGACA--------------------------------------------------------------ATCATCAGAGACTAGAATCGACTGAGGATGTATTCTCCGTCCTTGATCAAGTGTTCGGATTAAAAAGGGTGTTCTCCAGAACTCATGAGTTTTTCCAGAAGTCTTGGATATATTACTCAGATAGATCTGATCTTATAGGATTGTGGGAGGACCAGATATACTGTTTAGACATGTCAAATGGCCCGACGTGCTGGAACGGCCAAGATGGCGGGTTAGAGGGGTTACGACAGAAGGGCTGGAGCCTGGTCAGCCTACTGATGATAGATCGAGAGTCTCAGACCAGGAACACAAGAACTAAGATACTAGCCCAGGGAGACAACCAAGTTCTATGTCCGACATACATGTTATCGCCTGGGCTTTCTAGAGAGGGCCTCCTCTACGAGTTGGAGAGTATATCAAGAAACGCACTCTCAATATATCGAGCCATCGAGGAAGGGGCATCTAAACTGGGGCTCATTATAAAGAAGGAGGAAACAATGTGCAGCTATGACTTTCTCATTTATGGAAAAACTCCCTTATTTCGAGGTAACATTCTGGTGCCTGAATCCAAGAGGTGGGCTAGAGTCTCCTGCATCTCTAACGACCAAATAGTCAACCTCGCTAATATAATGTCAACAGTGTCTACTAATGCTTTGACTGTTGCTCAACACTCTCAGTCTTTGATTAAACCGATGAGGGACTTTCTGCTTATGTCAGTGCAAGCCGTTTTTCATTACTTGCTATTTAGCCCCATTTTAAAAGGCAGAGTTTACAAAATACTGAGTGCTGATGGGGATCATTTTCTTTTAGCTATGTCTAGAATAGTTTACCTTGACCCCTCATTAGGGGGTGTGTCTGGAATGTCTCTTGGA-----------------------------------------------------------------------------------------------------------------------------------------------------------------------------------------------------------------------CAAGGACGCAATCAGAAAGGCTCTGTATGATGAAGTCGATAAGGTGGAGAACTCCGAGTTTAGAGAAGCAATCCTCTTGTCTAAGACCCATAGGGACAACTTTATACTTTTCTTGAGATCTGTTGAGCCTCTCTTTCCTAGATTTCTCAGTGAACTCTTCAGCTCTTCCTTCCTGGGGATTCCTGAATCGATTATTGGGCTGATTCAAAATTCTAGAACGATAAGAAGACAGTTTAGGAAGAACCT--------------------------------------------------------------------CCCAGAGAATAGGAAGAGTTTGGGCCTGCTCTTCTGAGAGGGCAGATCTCCTAAGAGAAATCTCGTGGGGGAGAAAGGTGGTTGGTACAACCGTCCCTCACCCCTCTGAGATGTTGGGGTTGCTTCCTAAATCTTCAATCTCCTGTACTTGTGGCGTAACAGGAGGGGGAAATCCTAGAATATCAGTGTCTGTACTCCCGTCCTTTGATCAGTCGTTCTTTTCCAGAGGCCCTCTGAAGGGATACCTGGGCTCATCCACATCTATGTCAACCCAGCTGTTCCATGCTTGGGAGAAGGTCACCAATGTTCATGTGGTGAAAAGGGCCCTTTCACTCAAAGAGTCCATAAATTGGTTCGTCACAAGAAACTCCAATTTGGCTCAAACTTTAATCAGGAATATAATGTCTCTGACGGGACCAGACTTCCCGCTGGAAGAGGCCCCCGTCTTTAAGAGAACAGGATCAGCTCTGCACAGGTTCAAGTCAGCTAGGTACAGTGAAGGGGGTTATTCCTCTGTCTGTCCCAATCTCCTCTCTCATATTTCCGTCAGCACAGACACGATGTCTGACCTGACTCAAGATGGGAAGAACTATGACTTTATGTTCCAGCCGCTGATGCTTTA-----------------------------AGAAGGACATACGGCTGAGAGACTCCACCTTTCACTGGCATCTTCGATGCAATAAGTGTATAAGGTCCATCGATGACATCACTCTAGAGACTTCCCAGATCTTTGAATTCCCGGATGTTTCGAAAAGGATATCTAGGATGGTCTCTGGAGCAGTGCCTCACTTTCAGAAACTCCCTGATATTCGTCTAAGACCCGGAGACTTTGAGTCTCTAAGTGACAAAGAGAAGTCACGCCACATAGGGTCGGCTCAGGGGCTCTTGTATTCGATCCTGGTTGCGATCCACGACTCTGGGTACAACGATGGAACCATTTTTCCTGTCAACATATATAGCAAGGTCTCCCCGAGAGACTATTTAAGAGGTCTCGCCAGAGGAATCTTAATAGGGTCTTCTATCTGCTTTCTAACAAGAATGACAAACATCAACATCAACAGACCCCTTGAACTAATCTCAGGAGTGATCTCATACATCCTCCTTAGATTAGATAATCACCCATCCTTATACATCATGCTCAGAGAACCGTCTCTGAGAGGAGAAATATTTTCTATTCCACAAAAGATCCCCGCCGCTTACCCAACCACAATGAAAGAGGGCAACAGATCTATCCTGTGTTACCTCCAGCATGTGCTCCGCTATGAGCGGGAGGTAATTACGGCATCCCCGGAAAATGATTGGTTATGGATCTTCTCTGACTTCAGAAGTTCCAAGATGACCTATTTAACCCTCATCACCTATCAGTCTCATCTTCTACTTC----GGTTGAGAAGAATCTCTCTAAAAGTATGAGGGCCAACCTACGACAGATGAGCTCTCTCATGAGACAAGTGTTGGGCGGGCATGGCGAAGACGCCTTGGAATCAGACGAGGACATTCAGAGGTTGTTGAAGGACTCATTACGTAGGACAAGATGGGTAGACCAAGAGGTGCGTCATGCGGCCAGAGCCATGACAGGGGGTTATAGCCCCAATAAGAAGATGTCTC---------------CAGAATGGGTCTGCTCTGCCCAACAGGTTGCTGTTTCAACCTCGGCAAATCCAGCCCCTGTCTCTGAGCTGGACATCAGGGCTCTCTCCAAAAGACTTCAAAACCCGTTGATTTCAGGTCTGAGAGTTGTTCAGTGGGCAACAGGCGCTCATTACAAACTCAAACCTATTCTTGATGATCTCAATGTGTTCCCATCCTTATGTCTTGTGGTCGGAGACGGGTCAGGGGGGATTTCAAGGGCAGTACTCAATATGTTTCCGGACGCTAGGCTCGTGTTCAACAGCCTGTTGGAAGTGAATGACTTGATGGCTTCAGGGACACATCCGTTGCCCCCTTCAGCAATCATGAGCGGAGGGGATGATATCATATCTAGGGTGATTGACTTTGACTCCATCTGGGAAAAGCCTTCCGACTTAAGGAACTTGACGACATGGAGGTACTTCCAGTCAGTTCAAGAACAGGTGAATATGTCCTATGATCTTATTATTTGTGACGCAGAGGTCACTGACATCACATCAATTAATCGAATAACTCTGCTAATGTCTGATTTTGCATTATCAATAGACGGCCCACTTTATTTAGTTTTCAAAACTTATGGAACCATGCTCGTGAATCCTGATTACAGAGCCGTTCAACATCTGTCCAGAGCATTTCCCACAGTCACAGGATTCATAACCCAGATGACATCATCCTTCTCGTCTGAGCTATACCTCAGATTCTCTAAAAGGGGAAAATTTTTCCGAGATGCAGAATACTTGACTTCTTCTACTATTAGGGAGATGAGCCTTGTATTGTTCAACTGCAGCAGCCCAAAAAGTGAGATGCAGAGGGCCCGCTCTCTAAATTACCAGGACCTTGTAAGAGGATTTCCTGAGGAGATCATATCCAACCCATATAATGAGATGATCATAACTCTGATTGACAGTGATGTGGAATCTTTCCTGGTTCATAAGATGGTTGATGACCTAGAGTTGCAGCGAGGAACTTTGTCTAAAGTATCCATTATCGTAGCCATCATGATAGTCTTTTCCAACAGGGTGTTTAATGTCTCGAAACCGTTGACTGACCCTTTATTCAATCCGCCATCTGACCCCAAAATCTTGAGACACTTCAATATTTGCTGCAGTACCATGATGTACTTGTCTACTGCTCTGGGGGATGTTCCAAGCTTTGCTAGACTTCATGACCTGTATAACAGACCAATAACCTACTATTTCGGGAAGAAAGTTATCCGAGGGAACATTTATTTATCCTGGAGTTGGTCTGACGACACCTCAGTGTTCAAAAGGGTGGCTTGCAATTCTAGTTTGAGCCTCTCGGCTCACTGGATAAGGCTGATTTACAAAATAGTGAAGACTACCAGACTTGTAGGAAATACGGAGAATCTATCCAGGGAGGTCGAAAAGCACCTTCGAGGGTACAACAGGTGGATC
>04RABN06533_A2
AAGAAGCAGACAGTGTCGTCTACAAAGCAAAAATGTAACACCCCTACAATGGATGCCGACAAGATTGTATTTAAGGTCAATAATCAGGTGGTTTCTCTGAAGCCTGAGATTATTGTAGATCAGTATGAGTACAAGTATCCAGCCATCAAGGACTCGAAGAAGCCCAGTATAACCTTAGGGAAAGCCCCTGACTTGAACAAAGCATACAAGTCAATTTTATCCGGCATGAATGCAGCCAAGCTTGATCCTGATGATGTATGCTCTTATCTGGCGGCTGCAATGCAGTTCTTTGATGGGGCATGTCCTGATGACTGGACCAGCTATGGAATCCTTATTGCACGGAAGGGAGACAAGATCACCCCAGATTCTCTCGTGGACATAAAGCGTACTCATGTAGAAGGGAATTGGGCCCTAACAGGGGGTATGGAGTTGACGAGAGACCCCACCGTCTCGGAGCATGCATCTTTAGTTGGYCTTCTCTTGAGTCTGTATAGGTTGAGCAAAATATCTGGACAGAACACTGGCAATTACAAGACAAACATCGCAGATAGAATAGAGCAGATTTTCGAGACGGCCCCCTTTGTAAAGATCGTAGAACATCATACTCTGATGACAACCCACAAAATGTGTGCTAACTGGAGTACCATACCGAACTTCAGATTCCTAGCCGGAACCTACGACATGTTYTTCTCCMGGRTTGARCATCTGTATTCAGCAATYAGAGTRGGWACRGTWGTYACKGCTTATGAGGACTGCTCRGGGYTGGYRTCRTTTACWGGGTTYATAAARCARATAAATCTYACTGCAAGRGAAGCAATACTATATTTCTTCCACAARAACTTYGARGAAGAGATAAGAAGAATGTTTGAGCCWGGRCARGARACMGCWGTTCCTCAYTCCTATTTCATTCATTTTCGTTCATTGGGCCTGAGTGGGAAATCTCCGTATTCATCAAATGCAGTTGGTCACGTATTCAACCTCATTCACTTTGTTGGATGTTACATGGGTCAAGTGAGATCTTTGAATGCAACGGTTATTGCCACATGTGCCCCGCATGAGATGTCTGTTCTTGGGGGTTATTTGGGGGAGGAGTTTTTTGGAAAAGGGACCTTTGAAAGAAGATTCTTCAGGGACGAGAAAGAACTTCAAGAATATGAAGCAGCTGAATTGACGAAGACTGAGGTGGCCTTGGCAGATGACGGAACAGTCAATTCTGATGATGAGGACTACTTCTCCGGTGAAACTAGGAGCCCAGAAGCAGTTTATACTCGAATCATGATGAATGGAGGCAGACTAAAAAGATCACACATAAGGAGATATGTCTCAGTCAGTTCCAATC--------------------------------CTAAACAAGACATACTCAAGTGATTCGTAAAGGGCTAAACAACA-GGATTGTAAACACTAACA-A-ATCATGTACATCCTTCAAG-AAAAAAACTAACACCCCTCCTCTTGAACCA-CCTCAGACATGAGCAAGATTTTCGTTAACCCAAGTGCAATCAGGGCAGGTTTGGCTGATCTAGAGATGGCAGAGGAAACTGTAGATCTGATAGCTAGGAACATTGAGGATAATCAGGCTCATCTCCAAGGAGAACCCATAGAGGTGGACAGTCTCCCTGAAGACATGAGACGGCTTCAATTAGACGATGCAAAACCATCTGGCCTCGGCGAGACGGCAAAAGGAGGGGAAAGCAAGTGTCAGGAAGATTTTCAGATGGATGAGGGGGAGGACCCTGTCTTCTTGTTCCAATCATACCTAGACAATGTTGGAGTTCAAATAGTCAGAC---------------------------------------------------------------------------------------------------CTTCAGAAGACAAAGCTACCCAGACTGCAAACCGAGAACTCAAGAAGGAGACAGTGTCTGCTGCTTCTCAGCGAGAAAGTCAATCATCTAAAACCAAAATGGCGGCCCAAACCGCCTCCGGTCCTCCTGCTCTAGAGTGGTCCGCCACCAACGAGGAGGATGACCTATCCGTGGAGGCAGAAATTGCTCATCAGATTGCTGAGAGCTTTTCCAAGAAGTACAAATTTCCCTCCCGATCATCAGGGATATTCTTGTATAACTTTGAGCAGTTGAAAATGAACCTTGATGACATAGTYAARGARTCAAARAATGTRCCTGGTGTKACCCGCTYAGCCCACGATGGATCCAAACTCCCTCTGAGATGTGTGCTGGGGTGGGTTGCTCTAGCCAATTCCAAAAAATTCCAGCTTTTAGTTGAGCCTGACAAGCTAAATAAAATAATGCAAGACGACCTGAACCGTTATGTGTCAAACTGATCAACCTCTCAAGC-TCAGTCCCACCGTGCAATCAAATCTGA-ACTACTTCAAATCC-AACGTGAAAAAAA-CARGCAACACCACTGATAAAATGAACTTCCTACGCAAGATAGTRAAGAAYTGTAGAGATGAGGACACCCAGAAGTCCTCT---------------------------------------------------------------------------------------------------------------------------------------------------------------------------------------------------------------------------AAAGTTGTTGTTGGATTGGCATTGTCGGGGGCCCCAGTCCCTGAGGGTATGAACTGGGTGTACAAATTGAGGAGAACTCTTGTCTTCCAATGGGCTGACTCCAGGGGCCCGCTAGAGGGGGAAGAGTTGGAATACTCTCAGGAAATTACATGGGATGATGATACTGAATTTGTTGGACTGGAAATACGAGTGAGTGCAAGACAATGCCATATCCAGGGCAGGATTTGGTGTATCAATATGAACTCCCGGGCATGTCAGTTGTGGTCCGACATGTCTCTTCAAACACAAAGATCTGATGAGAATAAAGACTCTTCAATGCTGCTGGAATAGTCAAATTACATCCTACTTAGTCC-TCAATCATTTACCTCTGGAGGAGAGAGCACATGGGCTTAACTCCAACC-TTCGGGAGCAATAGAACAAAAA------CATGTTATGGTGCCGTTGAATCGCTGCATTTTATCAGAGTCAAATCAATAACTTTTACATTTTGA-GCCTCTTGGATGTGAAAAAAACTATTAA-------CATCCCTCAAAA-GATCTAAGGAAGGATGATCCC-TCAAGCTCTTCTGTTTGTGCCTCTCCTRWTTTCCTCGCTGTGTTTAGGGGAATTCCCTATCTACACGATACCAGAAAAACTCGGCCCTTGGAGTCCCATCGACATACATCATCTCAGTTGCCCTAACAATTTGGTTGTGGAGGACGAGGGATGCAACAGTCTGTCAGGGTTTTCTTACATGGAACTGAAGGTGGGATACATTTCTTCCATAAAAGTGAATGGGTTCACTTGTACAGGTGTCGTGACAGAAGCTGAGACCTACACCAACTTTGTTGGTTATGTCACCACCACCTTCAAGAGAAAACACTTCCGCCCGATGCCAGATTCATGCAGAGCTGCATACAACTGGAAGATGTCCGGAGATCCTAGATATGAAGAGTCTCTTCACAATCCTTACCCTGATTACCATTGGCTGCGAACCGTAAAAACCACCAAAGAA-----------------------------------------------------------------------------------------------------------------------------------------------------------------------------------------------------------------------------------------------------------------------------------------------------------------------------------------------------------------------------------------------------------------------------------------------------------------------------------------------------------------------------------------------------------------------------------------------------------------------------------------------------------------------------------------------------------------------------------------------------------------------------------------------------------------------------------------------------------------------------------------------------------------------------------------------------------------------------------------------------------------------------------------------------------------------------------------------------------------------------------------------------------------------------------------------------------------------------------------------------------------------------------------------------------------------------------------------------------------------------------------------------------------------------------------------------------------------------------------------------------------------------------------------------------------------------------------------------------------------------------------------------------------------TTTCAGYCAAGAAAAAAA-CTGTGGAATGAAGAAGTAATTGACAACACTTCTCTTCCTGAGAACTGCACCATGATGATCGATCCAGGGGAGGTTTATGATGACCCCGTTGACCCAATTGAGCCAGAGGCTGAGCCGAGAGGAAACCCCACCATTCCCAACATCTTAAGAAACTCTGACTACAATCTCAACTCTCCTCTGATAGAGGATCCAGCTAAATTGATGTTAGAATGGTTGAAAACAGGAAATAGACCTCTCCGGATGACTYTGACAGACAATTGCTCTAGATCTTACAAAGTATTGAAGGATTACTTCAAGAAAATCGATATAGGATCTCTTAAAGTAGGTGGAGCTGCAGCACAATCGATGATCTCCCTTTGGCTGTACGGTGCCCACTCTGAATCAAACAGGAGCCGGAAGTGTATAACCGACTTGACTCAGTTCTATTCCAAGTCTTCCCCCATCGAAAAGCTGTTAAATTGCACACTCGGAAATAGAGGGCTGAGAATCCCCCCAGAGGGGGTCCTAAGTTGTCTTGAAAGGGTCGATTATGACAAAGCATTTGGGAGGTATCTGGCTAACATATATTCCTCTTATTTATTCTTTCATGTGATCACCCTTTACATGAACGCCTTGGACTGGGATGAGGAGAAGACCATCCTGGCACTGTGGAGAGATTTAACCTCAGTAGACGTTGGAAAGGACTTGGTCAAGTTTAAAGATCAAATATGGGGATTGCTAGTTGTGACCAAAGATTTTGTGTACTCCCAGAGTTCTAACTGTCTCTTTGATAGAAACTATACACTTATGCTGAAAGACCTTTTTTTGTCTCGGTTTAACTCTCTAATGATTCTCCTTTCCCCTCCAGAACCTAGATATTCAGATGACCTGATATCTCAGCTGTGTCAGCTATATATCGCCGGAGATCAMGTCYTGTCCATGTGTGGGAACTCTGGTTATGAAGTCATCAAAGTATTGGAGCCATACGTTGTGAACAGCCTAGTCCATAGGGCAGAGAAATTTAGGCCTCTCATTCATTCCCTAGGAGACTTCCCTGTATTTATAAGAGATAAGGTGGGTCAACTTGAAGGAACATTTGGTCCTAGTGCAAAGAGGTTCTTCAAGGCTCTAGATCAATTCGACAATATACACGACTTAGTCTTTGTATACGGCTGTTACAGGCATTGGGGGCATCCTTATATAGATTATAGAAAGGGCTTGTCGAAGCTATATGATCAAGTCCACATCAAGAAGGTGATAGATAAGTCCTACCAGGA---------------------------------------------------------------------------------------------------------------------------------------------------------------------------------------------------------CCCTGAATCAATGGACCCATCTGAGATACTAGATGATAAATCACACTCTTTTACTAGAACAAGACTGGCGTCATGGCTATCGGAGAACAGAGGAGGGCCGGTCCCCAGCGAGAAGGTCATTATTACGGCTCTTTCCAGGCCTCCTGTCAATCCCAGAGAATTCTTGAAATCTATAGACCTAGGAGGATTGCCGGACGAAGATTTGATAATTGGCCTCAAGCCTAAGGAARGGGAGCTGAAGATTG---------------------------------------------------------------------------ATATCTTGCCACTTTTTGACGCACTGACTATGACAGACAACTTGAACAAGGTGGTTACAAAGTTGATCGACAKATTCACCGGACKGGGKKTTKTGGAATATTCAAGAGTCACATACGCCTTTCACCTGGACTATGAGAAATGGAATAATCATCAG-------------------------------------------------------------------CCAGAACYCATGAGTTTTTTCAGAAGTCTTGGATCTATTACTCRGACAGATCYGACCTCATCGGGYTRTGGGARGATCAAATATACTGTTTGGACATGTCAAAYGGCCCGACATGYTGGAACGGYCAAGATGGCGGGCTAGARGGTTTGCGACAGAAAGGCTGGAGTCTGGTTAGCYTATTRATGATAGATCGTGAATCTCAGACCAGGAACACAAGAACTAARATACTRGCYCAGGGGGACAAYCAGGTTCT---------------------------------------------------------------------------------------------------------------------------------------------------------------------TCTCATCTACGGGAAAACTCCTTTATTTCGGGGTAACATTTTGGTGCCTGAGTCAAAAAGATGGGCTAGAGTCTCCTGTATCTCCAACGACCAAATTGTCAACCTTGCCAATATAATGTCCACGGTATCCACCAATGCATTGACTGTAGCACAACACTCYCAGTCCTTGATTAAGCCGATGAGGGACTTTTTACTTATGTCAGTACAAGCTGTCTTCCATTACTTGTTGTTTAGCCCCATCTTGAAAGGTAGAGTTTACAAAATCCTGAGTGCCGAGGGGGACAATTTTCTTCTAGCAATGTCTAGAATAATCTATTTAGACCCCTCCTTGGGGGGAGTATCTGGRATGTCTCTTGGAAGGTTCCACATACGTCAGTTCTCAGATCCTGTCTCTGAAGGGTTGTCTTTCTGGAGAGAGATTTGGCTAAGTTCCAGTGAATCCTGGATTCATGCTCTGTGTCAAGAAGCGGGAAACCCAGATCTGGGAGAGAGAACCCTAGAGAGCTTCACTCGCTTGCTCGAGGATCCCACTACCCTGAATATTAAAGGAGGGGCCAGTCCTACCATTCTTCTCAAAGATGCAATCAGAAAGGCCCTGTACGACGAGGTAGACAAGGTGGAGAACTCAGAGTTTAGGGAAGCAATCCTCCTATCCAAGACCCATAGGGACAACTTTATACTTTTCTTGAAGTCTGTGGAACCTTTGTTTCCCCGATTTCTCAGTGAACTCTTCAGTTCATCTTTCTTGGGGATTCCTGAGTCCATCATTGGGTTGATACAAAATTCCCGAACGATAAGAAGACAGTTTAGGAGGAGTCTCTCAAGAACCTTGGAAGAGTCCTTTTACAAATCAGAGATCCATGGGATCAACCGGATGAC----------------------------------------------------------------------------------------------------------------------------------------------------------------------------------------------------------------------------------------------------------------GGCTCATCAACTTCCATGTCGACCCAGCTRTTCCACGCCTGGGAGAAAGTCACCAATGTTCATGTTGTGAAAAGAGCTCTGTCTCTCAAAGAATCCATAAATTGGTTCATCACAAGAAACTCAAATTTGGCCCAAACTTTGATTAGAAATATAATGTCTCTGACAGGCCCAGACTTTCCTTTGGAAGAGGCCCCTGTCTTCAAGAGGACAGGATCCGCCCTGCATAGGTTCAAGTCAGCCAGATACAGTGAAGGGGGGTACTCTTCTGTCTGTCCAAATCTCCTCTCTCACATCTCTGTAAGCACAGACACAATGTCTGACTTGACTCATGATGGGAGAAACTATGACTTTATGTTCCAACCATTGATGCTTTATGCGCAAACATGGAC-------------------------------------------------------------------------------------------------------------------------------------------------------------------------------TTCAGAAAACTTCCTGATATTCGCTTGAAACCGGGTGACTTTGAATCTCTAAGTGGGAGGGAGAAGTCGCGCCATATAGGGTCGGCCCAAGGGCTCTTGTATTCAATCTTGGTTGCGATTCATGACTCGGGGTATAATGATGGAACCATATTCCCTGTCAACATATATAGCAAGGTCTCCCCCAGAGACTATTTGAGAGGGCTTGCGAGAGGAGTCTTGATAGGATCTTCGATTTGCTTCTTGACAAGAATGACAAACATTAACATTAATAGACCTCTTGAACTGATCTCAGGAGTGATCTCATACATCCTCTTGAGACTGGACAATCACCCATCTCTGTACATAATGCTCAG-------------AGAGGAGAGATATTTGCTATGCCCCAAAAAGTKCKGGCTGCTKACCCGACAACGATGAAGGAAGGTAACAGATCTGTTCTGTGCTACCTCCAGCATGTGTTGCGTTACGAGCGAGAG---------------------------------------------------------------------------------------------------------------------------------------------------------------------------------------------------------------------------------------------------------------------------------------------------------------------------------------------------------------------------------------------------------------------------------------------------------------------------------------------------------------------------------------------------------------------------------------------------------------------------------------------------------------TTAGAAGTAAATGACCTGATGGCGTCAGGAACACATCCATTGCCCCCCTCAGCAATCATGAGTGGAGGAGATGACATCACATCCAGGGTGATTGACTTTGACTCCATCTGGGAAAAACCTTCTGACCTGAGGAATTTGACCACATGGAAATACTTCCAGTCAGTCCAAGAACAAGTAAATATGTCTTATGACCTCATCATTTGTGATGCAGAGGTCACTGACATTGCATCAATCAATCGAATAACCCTGCTAATGTCTGATTTTGCATTGTCTATAGATGGCCCCCTTTATCTGGTTTTCAAAACTTATGGTACCATGCTTGTAAATCCGGAATACAGAGCAATTCAACACCTATCCAGAGCATTTCCTGCGGTCACTGGATTTATAACTCAGGTGACCTCGTCTTTCTCATCCGAGCTATACCTCCGATTCTCAAAACGAGGGAAATTCTTTCGGGATGCAGAGTATTTGAC------------------------------------------------------------------------------------------------------------------------------------------------------------------------------------------------------------------------------------------------------------------------------------------------------------------------------------------------------------------------------------------------------------------------------------TCATGACCTGTACAACAGACCCATAACTTATTATTTCAGGAAGCAAGTTATCCGGGGGAATGTTTATCTGTCCTGGAGTTGGTCCGATGACACTTCAGTATTCAAGAGGGTTGCCTGCAACTCTAGCTTGAGTCTCTCATCTCACTGGATTAGGCTGATTTACAAAATAGTAAAGACAACTAGACTTGTCGGAAG----------------------------------------------------------
>06RABL01137_A2
AAGAAGCAGACAGTGTCGTCTACAAAGCAAAAATGTAACACCCCTACAATGGATGCCGACAAGATTGTATTTAAGGTCAATAATCAGGTGGTTTCTCTGAAGCCTGAGATTATTGTAGATCAGTATGAGTACAAGTATCCAGCCATCAAGGACTCGAAGAAGCCCAGTATAACCTTAGGAAAAGCCCCTGACTTGAACAAAGCATACAAGTCAATTTTATCCGGCATGAATGCAGCCAAGCTTGATCCTGATGATGTATGCTCTTATCTGGCGGCTGCAATGCAGTTTTTTGAGGGAGCATGTCCTGATGATTGGACCAGCTATGGAATCCTGATTGCACGGAAGGGAGACAAGATCACCCCAAATTCTCTTGTGGACATAAAACGTACTCATGTAGAAGGAAATTGGGCTCTAACAGGGGGTATGGAGTTGACGAGAGACCCCACCATCTCAGAGCATGCATCTTTAGTTGGCCTTCTCTTGAGYCTGTATAGGTTGAGTAAAATATCTGGACAGAACACCGGCAATTACAAGACAAACATTGCAGATAGAATAGAGCAGATCTTCGAGACGGCCCCCTTTGTAAAGATCGTAGAACATCATACTCTGATGACAACCCACAAAATGTGTGCTAACTGGAGTACYATACCGAACTTCAGATTCCTAGCCGGAACCTACGACATGTTTTTCTCCAGGATTGAACATCTGTATTCGGCAATTAGAGTGGGAACAGTTGTTACGGCTTATGAGGACTGCTCAGGGTTGGTGTCTTTTACAGGGTTTATAAAGCAAATAAATCTTACTGCAAGAGAAGCAATACTATATTTCTTCCACAAGAACTTTGAGGAAGAGATAAGAAGAATGTTTGAGCCTGGGCAGGAAACCGCAGTTCCTCATTCCTATTTCATTCACTTTCGCTCGTTGGGTCTGAGYGGGAARTCYCCGTATTCRTCAAATGCAGTWGGTCAYGTRTTCAACCTCATTCACTTTGTTGGATGTTAYATGGGTCARGTSAGRTCYTTRAATGCRACGGTYATTGCYACATGTGCYCCKCATGAGATGTCTGKYCTMGGGGGTTATYTRGGGGARGAGTTTTTTGGAAARGGSACMTTTGAAAGAAGATTCTTYAGRGACGAGAAAGAACTTCAAGAATATGAAGCAGCTGAATTAACGAAGACTGAGGTAGCCTTGGCAGATGATGGAACAGTCAATTCTGATGATGAGGACTACTTCTCCGGTGAAACTAGGAGCCCAGAAGCAGTTTATACTCGAATCATGATGAATGGAGGCAGACTAAAAAGATCACACATAAGGAGATATGTCTCCGTTAGTTCCAATCATCAAGCTCGCCCCAATTCATTCGCTGAGTTTCTAAACAAGACATACTCGAGTGATTCGTAAAGGGCTAAAAAACA-GGATTGTAAACACTAATA-A-ATCATGTACATCCTTCACG-AAAAAAACTAACACCCCTCCTCTTGAACCA-CCTCAGACATGAGCAAGATTTTCGTCAACCCAAGTGCGATCAGGGCAGGTTTGGCTGATCTAGAGATGGCAGAGGAAACTGTAGATCTGATAGCTAGGAACATTGAGGATAATCAGGCTCATCTCCAAGGAGAACCCATAGAGGTGGACAGTCTCCCTGAAGACATGAGACGGCTTCAATTAGACGATGCAAAACCATCTGGCCCCGGCGAGATGGCCAAAGGAGGGGAAAGCAAGAATCAGGAAGATTTTCAGATGGATGAGGGAGAGGACCCCCTCTTCTTGTTCCAGTCATACCTAGACAATGTTGGAGTTCAAATAGTCAGACAAATGAGGTCAGGAGAGAGATTCCTCAAGATATGGCCCCAGACCGTAGAGGAGATCATATCCTATGTCACGGTCAATTTCCCTGATCTGTCGGGGAAGTCTTCAGAAGACAAGGCTACCCAGACTGCAAACCGAGAACTCAAGAAGGAGACAGTGTCTGCCCCTTCTCAGCGAGAAAGTCAATCATCTAAAACCAAAATGGCGGCCCAAACCGCCTCCGGTCCTCCTGCTCTGGAGTGGTCCGCCGCCAACGAGGAGGATGACCTATCTGTGGAGGCTGAAATTGCTCATCAGATTGCTGAGAGCTTTTCCAAGAAGTACAAATTTCCCTCCCGATCATCAGGGATATTCTTGTATAACTTTGAGCAGTTGAAAATGAACCTTGATGACATAGTTAAAGAGTCAAAAAATGTACCTGGTGTGACCCGCTTAGCCCACGATGGATCCAAACTCCCTCTGAGATGTGTGCTGGGGTGGGTTGCTCTAGCCAATTCCAAAAAATTCCAGCTTTTAGTTGAGCCTGACAAGCTAAATAAAATAATGCAAGACGACCTGAACCGTTATGTGT---------------------------------------------------------------CC-AACGTGAAAAAAA-CAGGCAACACCACTGATAAAATGAACTTCCTACGCAAGATAGTGAAGAATTGTAGAGAAGAGGACACCCAGAAGTCCTCTCTCGCATCGGCTCCTCCCGATGATGATGATCTGTGGTTACCCCCTCCGGAATATGTTCCGTTGAAGGAGCTCACGGGCAAGAAAAACATGAGAAACTTTTGCATTAATGGAGAAGTCAAGGTGTGTAGTCCAAACGGCTATTCCTTTAGGATCCTGCGGCATATTTTGAAATCATTCGACGAGATTTATTCTGGAAATCAAAGAATGATCGGGTTAGTCAAAGTTGTTGTTGGACTGGCATTGTCGGGGGCCCCAGTCCCTGAGGGCATGAACTGGGTGTACAAATTGAGGCGAACTCTTGTCTTCCAATGGGCTGACTCCAGGGGCCCGCTAGAGGGGGAGGAGTTAGAATACTCTCAGGAAATTACATGGGATGATGATACTGAATTTGTCGGACTGGAAATACGAGTGAGTGCAAGACAATGCCATATCCAGGGCAGGATCTGGTGTATCAATATGAACTCTCGGGCTTGTCAGTTGTGGTCTGACATGTCTCTTCAAACACAAAGATCTGATGAGAATAAAGACTCTTCAATGCTGCTGGAATAGTCAAATTACATCCTACTTATTCC-TCAATCATTTACCTCTGGAGGAGAGAGCACATGGGCTTAACTCCAATC-TTCGGGAGCAATAGAACAAAAA------CATGTTATGGTGCCGTTGAATCGCTGCATTTTATCAGAGTCAAATCAATAACCTTTACATTTTGA-GCCTCTTGGATGTGAAAAAAACTATTAA-------CATCCCTCAAAA-AATCTAAGGAAGGATGATCCC-TCAAGCTCTTCTGTTTGTGCCTCTCCTGATTTCCTCGCTGTGTTTAGGGGAATTCCCTATCTACACGATACCAGAAARRCTCGGCCCTTGGAGTCCTATCGACATACATCATCTCAGTTGCCCTAACAATTTGGTTGTGGAGGACGAGGGATGCAACAGTCTGTCAGGGTTTTCTTACATGGAACTGAAGGTGGGATACATCTCTTCCATAAAAGTGAATGGGTTCACTTGTACAGGTGTTGTGACAGAAGCTGAGACCTACACCAACTTTGTTGGTTATGTCACCACCACCTTCAAGAGAAAACACTTCCGCCCGATGCCAGATGCATGCAGAGCTGCATACAATTGGAAGATGTCCGGAGATCCTAGATATGAAGAGTCTCTTCACAATCCTTACCCTGATTACCATTGGCTACGAACAGTAAAAACCACCAAA---------------------------------------------------------------------------------------TGTTTGGGAATAACAGTCTCTTCCACCTACTGCTCCACGAACCATGATTACACTATCTGGATGCCCGAAGAAGCAAGACTTGGGACCTCTTGTGACATTTTTACCAACAGCAAAGGGAAGAG-------------------------------------------------------------------------------------------------------------------------------------------------------------------------------------------------------------------------------------------------------------------------------------------------------------------------------------------------GGAAAGGCATATACTATATTCAACAAAACATTAATGGAAGCTGATGCTCACTACAAGTCAGTTCGGACTTGGAATGAAATCATCCCCTCAAAAGGGTGCCTAAGCGTAGGAGGGAGGTGCCATCCTCATGTGGACGGAGTGTTCTTCAATGGTATAATTCTGGGTCCGGACKGGAGTGTCCTGATCCCTGAGATGCAGTCATCCCTACTTCAACAGCATATGGAGCTGTTGGAGTCCTC-------------------------------------------------------------------------------------------------------------------------------------------------------------------------------------------------------------------------------------------------------------------------------------------------------------------------------------------------------------------------------------------------------------------------------------------------------------------------------------------------------------------------------------------------------------------------------------------------------------------------------------------------------------------------------------------------------------------------------------------------------------------------------------------------------------------------------------------------TCCAAGCCTTTCAGYCAAGAAAAAAA-CTGTRGAATGAAGAAGCAATTTACAACACTTCTCATCCTGAGAATTGCACCATGATGATCGATCCAGGGGAGGTTTATGATGACCCCGTTGACCCAATTGAGCCAGAGGCTGAGCCGAGAGGAAACCCCACCATTCCCAACATCTTGAGAAACTCTGACTACAATCTCAACTCTCCTTTGATAGAGGATCCAGCCAAATTGATGTTAGAATGGTTGAAAACAGGAAATAGGCCTCTCCGGATGACTCTGACAGACAACTGCTCTAGATCTTACAAAGTATTGAAGGATTACTTCAAGAAAATCGATATAGGATCCCTTAAAGTAGGTGGGGCTGCAGCACAATCGATGATCTCCCTTTGGCTGTACGGTGCCCATTCTGAATCGAACAGGAGCCGGAAGTGTATAACCGACTTGGCTCAGTTCTATTCCAGGTCTTCCCCCATAGAAAAGCTGTTAAATTGCACACTCGGAAATAGAGGGCTGAGAATCCCCCCAGAGGGGGTCCTAAGTTGTCTTGAAAGGGTCGATTACGACAAAGCATTTGGGAGGTATCTGGCTAACATATATTCCTCTTATTTATTCTTTCACGTGATCACCCTTTACATGAACGCCTTRGACTGGGATGAGGAGAAGACCATCCTGGCACTGTGGAGAGATTTAACTTCAGTAGATATTGGAAAGGACTTGGTCAAGTTTAAAGATCAAATATGGGGATCGCTAGTTGTGACCAAAGATTTTGTGTACTCCCAGAGTTCTAACTGTCTCTTTGATAGAAACTATACACTTATGCTGAAAGACCTTTTTTTGTCTCGGTTTAACTCTCTAATGATTCTCCTTTCCCCTCCGGAACCTAGATATTCAGATGACCTGATATCTCAGCTGTGTCAGCTATATATCGCCGGAGATCACGTCCTGTCCATGTGYGGGAACTCTGGTTATGAAGTCATCAAAGTATTGGAGCCATACGTTGTGAATAGCCTAGTCCATAGGGCAGAAAAATTTAGGCCTCTCATTCATTCCCTAGGAGACTTCCCTGTATTTATAAGAGATAAGGTGGGTCAACTTGAAGGAACATTCGGTCCTAGTGCAAAGCGGTTCTTCAAGGCTCTAGATCAATTCGACAATATACACGACTTAGTCTTTGTATACGGCTGTTACAGGCATTGGGGGCATCCTTATATAGATTATAGAAAGGGCTTGTCGAAGCTATATGATCAGGTCCACATCAAGAAGGTGATAGATAAGTCTTATCAGGAGTGTTTGGCAAGCGACCTTGCCCGAAGGATCCTCCGGTGGGGGTTTGATAAGTATTCCAAGTGGTATCTTGATYTGAGACTCCTCGCGAGAGACCACCCCCTGATTCCTTATATTAAAACCCAGACATGGCCTCCAAAACATATAGTAGATTCGGTGGGTGACGCTTGGCATAAGCTCCCGATCACCCAGATATTCGAGATCCCCGAGTCAATGGACCCATCTGAGATACTAGATGAYAAATCACACTCTTTTACTAGAACAAGACTGGCGTCATGGCTAT--------------------------------------------------------------------------------------------------------------------------------------------------------------------GAAKGTCGGTTTTTCGCCYTGATGTCCTGGAATCTGAGGTTGTMTTTTGTCATCACMGAGAAGCTCCTAGCCAATTATATCTTGCCACTTTTTGACGCACTGACTATGACAGACAACTTGAACAAGGTGTTTAAAAAGCTGATCGACAGAGTCACCGGACAAGGGCTTCTAGACTACTCAAGGGTTACATACGCTTTTCACCTGGACTATGAGAAGTGGAACAACCATCAGAGGCTGGAATCAAMAGAGGATGTATTTTCTGTACTTGATCAGGTGTTTGGATTAAAGAGGGTGTTCTCCAGAACTCATGAGTTTTTTCAGAAGTCYTGGATCTACTACTCAGACAGATCTGACCTCATCGGGYTRTGGGAGGRTCAAATATAYTGTTTGGACAKGTCMRAYGGCCCGACATGCTGGWACGGYCAAGATGGCGGGCTAGAGGGTTTGCGACAGAARGGYTGGAGTCTGGTTAGCTTATTGATGATAGATCGTGAATCTCAGACCAGGAACACAARAACTAARATACTRGCYCAGGGGGACAAYCAGGT----TGTCCGACGTACATGTTGTCTCCGGGGCTTTCTCGAGAGGGGCTTCTCTATGAGTTGGAGAGCATATCAAGAAATGCGCTCTCAATATATCGTGCCATCGAGGAGGGGGCATCCAAACTGGGGCTCATCATAAAAAAGGAAGAGACCATGTGCAGCTATGACTTTCTCATCTACGGGAAAACTCCTTTATTTCGGGGTAACATTTTGGTGCCTGARTCMAAAAGATGGGCTAGGGTCTCCTGTATCTCTAACGACCAAATTGTCAACCTTGCTAATATAATGTCCACGGTATCCACCAATGCATTGACTGTAGCACAACACTCCCAGTCCTTGATTAAGCCGATGAGGGACTTTTTACTTATGTCAGTACAAGCTGTCTTCCATTACTTGTTGTTTAGCCCCATCTTGAAAGGTAGAGTTTACAAGATTCTGAGTGCCGAGGGGGACAATTTTCTTCTAGCTATGTCTAGAATAATCTATTTAGACCCCTCCTTGGGGGGAGTGTCTGGRATGTCTCTTGGAAGGTTMCACATACGTCAGTTCTCAGATCCTGTCTCTGAAGGGTTGTCTTTCTGGAGAGAGATTTGGCTAAGTTCCAATGAATCCTGGATTCATGCTTTGTGTCAAGAAGCGGGGAACCCAGATCTCGGAGAGAGAACCCTAGAGAGTTTCACTCGCTTGCTCGAGGATCCCACTACCCTGAATATTAAAGGAGGGGCCAGTCCTACCATTCTTCTCAAAGATGCAATCAGAAAGGCCCTGTACGACGAGGTAGACAAGGTGGAGAACTCAGAGTTTAGGGAAGCAATCCTCTTGTCCAAGACCCATAGGGACAATTTTATACTTTTCTTGAAGTCTGTGGAGCCTTTGTTTCCCCGATTTCTCAGTGAACTCTTCAGTTCATCTTTCTTGGGGATTCCTGAGTCCATCATTGGGTTGATACAAAAYTCCCGAACGATAAGAAGACAGTTTAGGAGGAGTCTCTCAAGAACCTTGGAAGAGTCCTTTTACAAATCAGAGATCCATGGGATCAACCGGATGACCCAGACTCCCCAAAGGGTCGGAAGGGTTTGGCCCTGCTCCTCTGAGAGGGCAGATCTCCTAAGAGAGATCTCTTGGGGGAGGAAGGTGGTCGGCACAACGGTCCCTCACCCCTCTGAGATGTTGGGGTTGATTCCCAAATCTTCGATTTCCTGCACTTGTGGAGTGACAGGAGGTGGAAATCCCAGAATATCGGTGTCTGTGCTTCCKTCTTTCGATCATTCATTCTTTTCGAGGGGCTCTCTGAAGGGATACTTGGGCTCATCAACTTCCATGTCGACCCAGCTRTTCCACGCCTGGGAGAAAGTCACCAATGTTCATGTAGTGAAAAGAGCTCTGTCTCTCAAAGAGTCTATAAATTGGTTCATCACAAGAAACTCAAATTTGGCCCAAACTTTGATTAGAAACATAATGTCTCTGACTGGTCCAGACTTTCCTTTGGAAGAGGCCCCTGTCTTCAAGAGGACTGGATCCGCCCTGCATAGGTTCAAGTCCGCCAGATACAGTGAAGGGGGGTACTCTTCTGTCTGTCCAAATCTCCTCTCTCACATCTCTGTCAGCACAGACACAATGTCTGACTTGACTCATGATGGGAGAAACTATGACTTTATGTTYCAACCATTGATGCTTTATGCGCAAACATGGACATCGGAACTGGTACAAAAAGACACAAGGCTGAAAGACTCCACCTTTCATTGGCATCTTCGATGCAACAAATGCATAAGGCCTATAGA----------------------------------------------------------------ATGGTTTCTGGAGCTGTGCCTCATTTCAGAAAACTTCCTGATATTCGTTTGAGACCGGGTGACTTTGAATCTCTAAGTGGGAGGGAGAAGTCGCGCCATATAGGGTCGGCCCAAGGGCTCTTGTATTCAATCTTGGTTGCGATTCATGACTCTGGGTATAATGACGGAACCATATTCCCTGTCAACATATATAGCAAGGTCTCCCCTAGAGACTATTTGAGGGGGCTTGCGAGAGGAGTCTTGATAGGATCTTCGATTTGCTTTTTGACAAGAATGACAAACATTAACATCAATAGACCTCTTGAACTGATCTCAGGAGTGATTTCATACATCCTCTTAAGACTGGACAATCACCCATCTCTGTACATAATGCTCAGAGAGCCGTCTCTTAGGGGGGAGATATTCTCTATTCCCCAAAAAGTCCCTGCTGCTTACCCGACCACGATGAAGGAAGGCAACAGATCTATTCTGTGCTACCTCCAACACGTGTTGCGCTACGAACGAGAGGCAATCACAGCATCTCCGGAGAATGACTGGTTGTGGATCTTCTCGGACTTTAGAAGCTCCAAAATGACATATCTGACTCTCATCACCTACCAGTCTCATCTTCTACTTCAGAGGGTTGAGAAAAGTCTCTCCAAAAGTATGAGAGTCAACCTACGACAAATGAGCTCTTTAATGAGGCAGGTGCTGGGTGGGCATGGTGAAGATACCTTGGAGTCAGACGAAGACATACAGAGGCTTCTAAAAGACTCCTTGCGCAGGACAAGGTGGGTAGACCAGGAAGTGCGCCATGCAGCGAGAACTATGACAGGAAGTTACAGCCCCAGCAAGAAGATGTCACGCAAAGCAGGGTGTTCAGAATGGGTCTGCTCTGCTCAACAGGTTGCGGTTTCAACCTCAGCTAACCCAGCCCCTGTCTCTGAGCTGGACATCAGGGCCCTCTCCAAGAGACTTCAGAATCCGTTGATCTCGGGCCTGAGAGTGGTTCAGTGGGCGACAGGGGCTCATTATAAGCTCAAACCGATTTTGGATGATCTCAATGTCTTCCCATCCCTATGTCTGGTGGTCGGGGATGGATCAGGGGGGATATCAAGRGCAGTGCTTAACATGTTCCCGGATGCCAGACTTGTATTCAACAGCTTATTAGAAGTAAATGACCTGATGGCGTCAGGAACACATCCATTGCCCCCCTCAGCAATCATGAGTGGAGGAGATGACATCACATCCAGGGTGATTGACTTTGACTCCATCTGGGAAAAACCTTCTGACCTGAGGAATTTGACCACCTGGAAATACTTCCAGTCAGTCCAAGAACAAGTCAACATGTCTTATGACCTCATCATTTGTGATGCAGAGGTCACTGACATTGCATCAATCAATCGAATAACCCTGCTAATGTCTGATTTTGCATTGTCTATAGATGGCCCCCTTTATCTGGTTTTCAAAACTTATGGTACCATGCTTGTAAATCCGGAATACAGAGCAATTCAACACCTATCCAGAGCATTTCCTGCGGTCACTGGATTTATAACTCAGGTGACCTCGTCTTTCTCATCCGAGCTATATCTCAGATTCTCGAAACGAGGGAAATTCTTTCGGGATGCAGAGTATTTGACYTCCTCCACTCTTCGAGAAATGAGCCTTGTGTTGTTCAACTGTAGCAGCCCCAAGAGTGAGATGCAGAGAGCCCGCTCTCTAAACTACCAAGATCTTGTGAGAGGATTTCCAGACGAGATAATATCCAATCCTTACAACGAAATGATCATAACTCTGATTGAYAGTGATGTAGAATCTTTCCTAGTTCACAAGATGGTAGATGATCTGGAGTTACAGCGAGGAACTTTGTCCAAAGTCTCTATTATTATAGCCATCATGATAGTCTTCTCCAACAGGGTGTTCAATGTTTCAAAACCGCTGACTGACCCTTTATTCTATCCACCATCTGATCCTAAAATCCTGAGACACTTCAACATATGCTGCAGTACCATGATGTACTTGTCCACAGCCTTAGGGGATGTGSCCAGCTTTGCGAGACTTCATGACCTGTACAACAGACCCATAACTTATTATTTCAGGAAGCAAGTCATCCGGGGGAATGTTTATCTGTCCTGGAGTTGGTCCGATGACACTTCAGTATTTAAGAGGGTGGCCTGCAATTCTAGCTTGAGTCTCTCATCTCACTGGATTAGGCTGATTTACAAAATAGTAAAGACAACTAGACTTGTCGGAAGCATAGAAGACCTGTCCGGGGAGGTGGAAAGGCACCTTCAAGGGTACAACAGGTGGATC
>06RABN00035_A4
AAGAAGTAGACAGTGTCGTCTACAAAGCAAAAATGTAACACCCCTACAATGGATGCCGACAAGATTGTATTTAAAGTCAATAATCAGGTGGTTTCTCTGAAGCCTGAAATTATAGTAGATCAATATGAGTACAAATACCCGGCTATCAAAGACTCGAAGAAGCCCAGTATAACCTTAGGAAAAGCCCCTGACTTGAACAAAGCATACAAGTCAATTTTGTCTGGCATGAATGCAGCTAAGCTCGACCCTGACGATGTATGTTCTTATCTAGCGGCTGCAATGCAGTTCTTTGAGGGAGCATGTCCCGATGATTGGATTAGCTACGGAATCCTGATAGCACGGAAGGGCGACAAAATCACCCCAGGCTCTCTTGTGGATATCAGACGTACTAATGTGGAAGGGAGTTGGGCTCTAACAGGGGGTATGGAGTTGACAAGAGATCCCACTGTTCCAGAGCATGCATCCTTGGTCGGTCTTCTCTTGAGTCTGTATAGGTTGAGCAAAATATCAGGACAAAACACTGGCAATTACAAGACAAACATTGCAGACAGAATAGAGCAAATTTTCGAGACAGCCCCTTTTGTCAAGATTGTAGAGCATCATACTTTGATGACAACCCACAAAATGTGTGCTA-------------------------------------------------------------------------------------------------------------------------------------------------------------------------------------------------------------------------------------------------------------------------------------------------------------------------------------------------------------------------------------------------------------------------------------------------------------------------------------------------------------------TGAGAAAGAACTTCAAGAATATGAAGCAGCTGAACTGACCAAGACAGAAGTGGCTTTGGCAGATGACGGAACCGTCAACTCTGATGATGAGGACTACTTCTCAAGTGAGACCAGGAGTCCTGAGGCGGTTTACACCCGAATCATGATGAATGGAGGTCGATTGAAAAGATCACACATAAGGAGATATGTCTCGGTCAGCTCCAATCATCAGGCCCGTCCTAACTCATTCGCTGAATTTTTGAACAAGACATACTCAAGTGATTCTTAAAGAGCAGAACAACG-AGATGATAAACCTCAACA-A-ATTATGTACATCTTTCATG-AAAAAAACTAACACCCCTCCTTTCGAACCA-TCTCAGACATGAGCAAGATTTTTGTCAATCCAAGTGCGATCAGGGCGGGTTTGGCTGATCTAGAGATGGCGGAGGAGACTGTAGATCTAATAGCTAGGAACATCGAGGATAATCAGGCTCATCTTCAAGGAGAACCTATAGAGGTGGACA---------------------------------------------------------------------------------------------------------------------------------------------------------------------------------------------------------------------------------------------------------------------------------------CAGAAGACAAGGCCACCCAGACCGCCAGCCGTGAACCCAAGAAAGAGACTGTGTCTGCCCCCTCTCAGCGAGACAGTCAACCATCCAAGATCAGAATGGCGGCTCAAACCGCCTCTGGTCCCCCTGCTCTAGAATGGTCCACTGCTAATGAAGAGGATGATCCGTCTGTAGAGGCTGAAATTGCTCATCAGATTGCCGAGAGCTTCTCCAAGAAGTACAAATTCCCTTCTCGATCATCAGGGATATTTCTGTACAATTTTGAGCAGTTGAAGATGAACCTTGACGACATAGTCAAAGAGTCAAAAAATGTGCCAAGCGTGACCCGTTTGGCCCATGATGGATCCAAGCTCCCTCTGAGATGTGTGTTGGGGTGGGTTGCCCTAGCCAAATCCAAGAAGTTCCAGCTGTTAGTTGAGCCCGAGAAGCTGAATAAAATAATGCAAGATGACC-------------------------------------------------------------------------------------------------------------GATAAGATGAACTTCCTGCGCAAGATAGTGAAGACCTGTAGAGATGAGGACGCCCAGAAACCCCCTCTCGTGTCGGCTCCTCCAGATGATGATGACCTGTGGTTACCCCCTCCTGAGTATGTTCCGCTGAAGGAACTCACGGGCAAGAAAAATATGAGAAACTTTTGCGTGAACGGAGAAGTCAAGGTATGCGGTCCAAATGGTTATTCGTTTAGGACCTTGCGGCATATTTTGAGATCATTCGACGAAATCTATTCTGGGAATCAGAGAATGATTGGATTGGTTAAAGTGGTCGTTGGATTGGCGTTGTCAGGAGCCCCAGTCCCGGAGGGTATGAACTGGGTATACAAGTTGAGGAGAACCCTTATCTTCCAGTGGGCTGAATCTAGAGGCCCTCTTGAAGGGGAGGAGTTAGAATACTCCCAGGAGATCACCTGGGATGATGATACAGAGTTTGTCGGATTGGAGATAAGAGTGAGTGCCAGACAATGTCATATCCAGGGAAGGATTTGGTGTATCAACATGAATTCTCGGGCATGTCAACTTTGGTCTGACATGTCTCTTCAAACACAAAGGTCAGAGGAGGATAAAGATTCTTCAGTGCTTCTGGAATAGTCCAATTATATCCTAAAAATTCC-TCAATTGTATACCTCTGGAGGAGAGAGCACATGGGCTTGACTCCACTC-TTCGGGAGCAATAGAACAAAAAA-----CATGTTATGGTGCC----------------------------------------------------------------------------------------------------------------------------------------------------------------------------AATTCCCCATCTACACGATACCAGACAAGCCCGGCCCCTGGAGCCCGATCGACAA-------CTCAGCTGTCCCAACAATCTGGTTGCAGAAAACGACGGGTGCAACAGTCTGTCAGGGTTTTCCTATATGGAACTGAAGGTGGGATACATCTCTGCCATAAAGGTGAACGGGTTCACTTGTACCGGTGTTGTGACAGAAGCCGAGACCTACACCAACTTTGTCGGTTATGTCACCACCACATTCAAGAGAAAGCACTTCCGCCCGATGCCAGATGCTTGCAGAGCTGCACACGACTGGAAGATGGCCGGTGATCCCAGATATGAAGATTCTCTTCAAAATCCTTATCCTGATTACCATTGGCTACGGACCGTAAAAACCACCAA--------------------------------------------------------------------------------------------------------------------------------------------------------------------------------------------------------------------------------------------------------AAAGGGGCTTATACAAGTCTCTCAAAGGAGCATGCA----------------------------------------------------------------------------------------------------------------------------------------------------------------------------------------------------------------------------------------------------------------------------------------------------------------------------------------------------------------------------------------------------------------------------------------------------------------------------------------------------------------------------------------------------------------------------------------------------------------------------------------------------------------------------------------------------------------------------------------------------------------------------------------------------------------------------------------------------------------------------------------------------------------------------------------------------------------------------------------------------------------------------------------------------------------------------------------------------------------------------------------------------------------------------------------------------------------------------------------------------------------------------------------------------------------------------------------------------------------------------------------------------------------------------------------------------------------------------------------------------------------------------------------------------------------------------------------------------------AATGTTAGAATGGTTGAAAACAGGGAATAGACCACTCCGGATGACCTTGACAGACAACTGCTCTAGGTCTTACAAAGTTCTGAAAGATTACTTCAAGAGAGTGGATCTGGGATCTCTTAAAGTTGGCGGGGCTGCTGCGCAGTCGATGATCTCCCTTTGGCTATACGGTGCCCATTCTGAATCAAATAGGAGCCGGAAGTGCATAACTGACTTGGCTCAGTTTTATTCCAAGTCCTCCCCTATAGAAAAGCTGTTGAACTGCACACTCGGAAATAGAGGACTGAGAATCCCCCCCGAGGGGGTCCTGAGTTGTCTTGAGAGAGTTGATTATGATAAAGCATTTGGGAGGTATCTGGCCAACATATACTCTTCTTATTTATTCTTTCATGTGATCACCCTTTATATGAATGCCTTAGACTGGGATGAAGAGAAGACCATCCTAGCACTGTGGAGAGACATAACATCAATAGATACAGGAAAAGACTTGGTCAAGTTTAAGGATCAGATATGGGGAGCGCTGATTGTGACCAAAGATTTTGTGTACTCCCAAAGCTCTGGCTGCCTCTTTGACAGAAACTATACACTTATGCTGAAAGACCTTTTTTTATCTCGGTTCAACTCCTTAATGATTCTTCTCTCCCCTCCAGAGCCCAGATATTCAGATGACCTGATATCCCAGTTGTGTCAACTGTATATCGCCGGAGATCAAGTTTTGTCCATGTGTGGAAACTCCGGTTATGAAGTCATCAAAATATTAGAGCCATACGTTGTGAACAGCTTGGTTCAGAGGGCAGAGAAATTTAGGCCTCTCATTCACTCTCTAGGGGATTTCCCTATATTTATAAGAGATAGGGTGGGTCAGCTTGAGGGAACATTTGGGCCTAGTGCAAAAAGGTTCTTTAAGGTTCTGGACCAATTCGACAACATACACGACCTGGTCTTTGTATATGGCTGTTACAGACACTGGGGGCATCCTTATATCGATTATAGGAAGGGCTTGTCAAAGCTTTATGATCAGGTCCACATCAAGAAGGTGATAGATAAGTCCTATCAAGAGTGTTTGGCAAGCGACCTGGCCAGAAGGA-----------------------------------------GATTCACGACTTCTCTCAAGAGACCACCCCCTGATTCCTTATATAAGGACTCAAACGTGGCCTCCCAAACACATAGTAGATTTGGT-------CCATGGCATAAGCTCCCTATCACTCAGATCTTCGAAATCCCTGAATCAATGGACCCATCTGAGATACTAGATGATAAGTCACACTCTTTCACCAGAACAAGACTCGCATCATGGCTATCAGAAAACAGAGGGGGACCTGTCCCCAGTGAGAAAGTCATCATCACGGCTCTTTCCAAACCTCCGGTCAACCCCAGAGAATTCCTAAAATCTATAGACCTTGGAGGATTGCCGGATGAGGACTTAATAATCGGTCTTAAGCCTAAGGAAAGGGAGCTAAAAATTGAAGGTCGG----------------------------------------------------------------ACTATATCTTGCCACTTTTCGATGCACTGACTATGACAGACAACTTGAACAAGGTGTTCAAGAAGCTGATTGACAGAGTTACTGGACAGGGACTTTTAGACTATTCAAGGGTTACATATGCTTTTCACCTGGACTATGAGAAATGGAACAATCATCAGAGACTGGAATCAACAGAGGATGTATTTTCTGTACTCGATCAAGTGTTCGGATTGAAAAGGGTGTTTTCCAGAACTCATGAGTTCTTTCAGAGATCTTGGATCTATTATTCAGACAGGTCCGACCTCATCGGGTTGTGGGAGGATCAAATATACTGTCTGGACATGTCGAACGGCCCGACGTGCTGGAATGGCCAAGATGGAGGGTTAGAGGGTTTAAGACAGAAGGGTTGGAGTCTGGTTAGTTTGTTAATGATAGATCGTGAGTCCCAGACCAGGAACACAAGAACTAAGATACTGGCCCAGGGGGATAATCAGGTATTATGTCCGACATATATGCTGTCGCCAGGGCTCTCAAGAGAAGGGCTTCTCTACGAGTTGGAGAGCATATCCAGAAATGCTCTCTCAATCTATCGGGCCATTGAGGAGGGGGCATCCAAATTGGGGCTCATCATAAAGAAAGAAGAGACCATGTGTAGCTACGACTTTCTCATCTACGGAAAAACCCCGCTGTTCAGAGGTAACATCTTGGTGCCGGAATCCAAGAGATGGGCTAGGGTCTCCTGCATCTCTAACG-----------------------------------------------------------------------------------------------------------------------------------------------------------------AGAGTTTACAAAATCCTGAGTACAGAGGGGGACAATTTTCTTCTTGCCATGTCTAGGATCATCTATTTAGACCCCTCATTGGGGGGAGTGTCTGGGATGTCCCTTGGAAGGTTCCACATACGTCAGTTCTCAGATCCTGTTTCAGAAGGGTTGTCTTTTTGGAGGGAGATCTGGTTAAGCTCTAATGAGTCTTGGATTCATGCGCTATGTCA----------------------------------------------------------------------------------------------------------------------------------------------------------------------------------------------------ACTCATAGAGATAACTTTATACTTTTCTTAAAGTCTGTCGAGCCTCTGTTCCCCCGATTTCTCAGTGAACTATTTAGTTCTTCCTTTCTAGGTATTCCTGAGTCAATCATCGGGTTGATACAGAACTCCAGAACAATAAGAAGACAGTTTCGGAGGAGTCTCTCAAGGACATTGGAAGAGTCTTTTTACAACTCAGAGATCCATGGGATTAACCGGATGACCCAGACTCCCCAAAGGGTCGGAAGGGTATGGCCTTGCTCCTCTGAGAGGGCAGATCTCTTGAGAGAGATTTCGTGGGGGAGGAAGGTGGTTGGTACAACAGTCCCTCACCCCTCTGAGATGTTGGGGTTGATCCCAAAATCCTCTATTTCCTGCACTTGTGGAGCATCGGGAGGGGGAAATCCTCGAATATCAGTGTCCGTGCTTCCATCTTTTGACCAGTCATTTTTCTCAAGAGGCCCTCTGAAGGGATACCTGGGTTCCTCCACCTCCATGTCGACCCAGCTATTCCATGCGTGGGAGAAAGTCACTAATGTTCATGTGGTGAAAAGAGCCCTGTCACTCAAGGAATCTATAAACTGGTTCATTACCAGAAACTCAAATCTAGCCCAAACTCTGATTAGAAACATAATGTCTCTGACAGGCCCGGACTTTCCACTAGAAGAAGCCCCTGTCTTCAAGAGAACAGGTTCAGCCCTACACAGGTTCAAGTCAGCTAGGTACAGTGAGGGGGGTTACTCTTCCGTTTGTCCGAATCTCCTCTCTCATATCTCTGTCAGCACAGACACGATGTCTGACTTGACTCATGATGGGAGAAACTATGATTTTATGTTTCAACCGTTGATGCTTTACGCACAGACATGGACATCCGAACTGGTGCAAAAGGACACACGACTGAAAGACTCTACGTTTCATTGGCACCTTCGATGTAACAAGTGTATAAGACCCATTGATGATATTACCCTTGATACCTCTCAGGTTTTCGAGTTCCCGG----------AAGGATATCTAGAATGGTTTCTGGAGCAGTGCCTAATTTTCGAAAACTTCCTGATATTCGTCTAAGACCGGGGGACTTCGAGTCTCTAAGTGGCAAGGAGAAGTCTCGCCATATAGGGTCAGCCCAAGGACTCTTGTATTCAATCCTGGTTGCAATTCATGACTCTGGATATAATGATGGGACCATTTTCCCCGTCAATATATATGGCAAGGTCTCTCCCAGAGACTATTTAAGAGGGCTCGCGAGAGGGGTCTTGATAGGGTCTTCGATTTGCTTCTTAACAAGAATGACAAACATCAACATCAACAGACCTCTCGAACTGATCTCAGGAGTGATTTCATATATCCTCTTAAGACTGGATAATCACCCTTCTTTGTACATAATGCTCAGAGAGCCCTCTCTCAGAGGAGAGATATTTTCTATTCCCCAAAAGGTTCCCGCTGCTTACCCGACCACAATGAAAGAGGGCAATAGATCTATCCTGTGCTATCTTCAGCATGTATTGCGCTACGAACGAGAAGCAATCACAGCATCTCCGGAGAATGACTGGTTATGGATATTCTCAGACTTTAGAAGCTCCAAGATGACATACCTGACTCTGATCACCTACCAGTCTCATCTTCTACTTC-----------------------------------------------------------------------------------------------------------------------------------------------------------------------------------------------------------------------------------------------------------------------------------------------------------------------------------------------------------------------------------------------------------------------------------------------------------------------------------------------------------------------------------------------------------------------------------------------------------------------------------------------------------------------------------------------------------------------------------------------------------------------------------------------------------------------------------------------------------------------------------------------------GCAATTCAACATCTGTCTAGAGCATTTCCCGCGGTCACGGGATTCATAACTCAGATGACATCGTCTTTCTCCTCTGAGCTGTACCTCAGATTCTCAAAGCGAGGGAAATTCTTTAGGGATGCAGAACACTTGACCTCTTCTACCCTCCGAGAAATGAGCCTTGTATTATTCAATTGTAGCAGCCCCAAGAGCGAAATGCAGAGGGCCCGATCTCTGAATTACCAAGATCTTGTAAGGGGATTTCCAGATGAGATCATATCCAATCCTTACAATGAAATGATCATAACCTTGATCGACAGTGATGTGGAATCTTTCCTGGTCCATAAGATGGTGGATGATTTAGAGTTGCAGCGAGGAACTTTGTCTAAAGTTTCAATTATTGTAGCTATAATGATAGTCTTTTCCAATAGGGTGTTCAATGTCTCGAAACCCCTGACTGACCCTCTATTCTACCCGCCATCTGATCCTAAAATCTTGAGACACTTCAACATATGCTGCAGTACCATGATGTACTTGTCCACTGCCTTGGGGGATGTGCCCAGCTTTGCGAGACTTCATGACCTGTACAACAGACCCATAACCTATTATTTCAAGAAACAAGTTATTCGGGGGAATATCTATCTGTCTTGGAGTTGGTCTGATGACACTTCGGTGTTTAAAAGGGTGGCTTGCAACTCCAGCTTGAGTCTCTCTTCTCACTGGATCAGGCTGATCTACAAAATAGTAAAGACTACCAGACTTGTTGGAAGCATAGAGGACCTGTCCAGGGAAATAGAGAAGCACCTTCGAGGGTACAACAGGTGGATC
>72RABL03675_A2
AAGAAGTAGACAGTGTCGTCTACAAAGCAAAAATGTAACACCCCTACAATGGATGCCGACAAGATTGTGTTTAAGGTCAATAATCAGGTGGTCTCTCTGAAGCCTGAAATTATAGTAGATCAATATGAGTACAAGTACCCGGCTATCAAAGATTTGAAGAAGCCCAGTATAACCTTAGGAAAGGCCCCTGACTTGAACAAAGCATACAAGTCAGTCTTATCCGGCATGAATGCAGCCAAGCTTGATCCTGATGATGTATGCTCTTATTTGGCAGCCGCAATGCAGTTCTTTGAGGGGACATGTCCTGATGACTGGACCAGCTATGGAATCCTGATTGCACGGAAGGGAGACAAGATCACTCCAAATTCTCTTGTGGACATAAAACGTACTAATGTGGAAGGGAACTGGGCTCTAACTGGGGGTATGGAGTTGACAAGAGACCCCACCGTTTCGGAGCATGCATCGTTAGTTGGTCTTCTCTTGAGTCTGTATCGGTTAAGCAAAATATCTGGACAGAACACTGGCAATTACAAAACAAACATCGCTGATAGAATAGAGCAAATCTTCGAGACGGCCCCCTTTGTAAAGATCGTAGAACATCATACCTTGATGACAACCCACAAAATGTGTGCTAACTGGAGYACYATACCGAATTTCAGATTTCTAGCCGGAACCTACGACATGTTTTTCTCCCGGATTGAACATCTGTATTCAGCAATTAGAGTGGGCAYGGTTGTCACTGCTTATGAGGACTGCTCAGGATTGGTGTCGTTTACAGGGTTTATAAAGCAAACAAATCTCACCGCAAGAGAAGCAATATTATATTTCTTCCATAAGAACTTTGAGGAAGAGATAAGAAGAATGTTTGAGCCGGGGCAGGAAACCGCTGTTCCTCACTCCTATTTCATCCATTTTCGTTCATTGGGCCTGAGTGGGAAATCTCCATATTCATCAAATGCAGTGGGTCACGTGTTCAACCTCATTCACTTTGTGGGATGTTATATGGGTCAAGTGAGATCTTTGAATGCAACGGTTATTGCCACATGTGCCCCGCATGAGATGTCTGTTCTTGGGGGTTATTTGGGGGAGGAGTTTTTTGGAAAAGGGACTTTTGAGAGAAGATTCTTTAGGGACGAGAAAGAACTGAAGGAATACGAGGCAGCTGAATTAACAAAGACTGAAGTAGCCTTGGCAGATGACGGAACAGTCAATTCTGATGACGAGGACTACTTCTCCGGTGAAACCAGGAGTCCGGAGGCAGTCTATACTCGGATCATGATGAATGGGGGTAGATTGAAAAGATCACACATAAGGAGATATGTCTCAG----------------------------------------------------GACATACTCTAATGATTCGTAAAGAATTGACCAACA-GGATTGTAAACACTAATA-A-ATTGTGTACATCCTTCACG-AAAAAAACTAACACCCCTCCTCTTGAACCA-TCCCAGACATGAGCAAGATTTTTGTCAACCCCAGCGCGATCCGGGCAGGCTTGGCTGACCTGGAGATGGCAGAGGAAACTGTAGATTTGGTTGCTAAGAACATCGAGGATAATCAGGCTCATCTCCAAGGAGAACCCATCGAGGTGGACAGTCTCCCCGAAGACATGAGACGGCTTCAATTAGACGACGCGAAACCTTCTGGCCTCGGCGAGATGGCCAAAGCAGGGGAGAGCAAGTCTCATGAAGACTTTCAGATGGATGAGGGGGAAGATCCCGCCCTCCTGTTCCAGTCGTACCTGGACAATGTTGGAGTTCAAATGGTCAGACAAATGAGGTCAGGAGAGAGGTTCCTCAAGATATGGTCTCATACCGTTGAGGAGATCATATCCTATGTCATGGTCAATTTCCCCAGTCTGCCGAGGAAGTCTTCCGAAGACAAAGCCACCCAGACTGTCAACCGGGAACTCAAGAAGGGGACAGTGTCTGTTTCTTCTCAGCGAGAAAGTCAATCATCTAAAGCCAAAATAATGGCTCAAACCGCCTCCGGTCCTCCTGCTCTGGAGTGGTCTGCCACAAACGAAGAGGATGACCTATCTGTGGAGGCTGAAATCGCTCACCAGATTGCTGAGAGCTTTTCTAAGAAGTACAAATTTCCCTCTCGATCATCAGGGATATTCTTGTATAATTTTGAGCAGTTGAAGATGAACCTTGATGACATCGTCAAGGAGTCAAAAAATGTGCCAAGTGTGACCCGCTTAGCCCATGACGGGTCCAAACTCCCTCTGAGGTGTGTGCTGGGGTGGGTTGCTCTAGCCAACTCCAGAAAGTTCCAGCTGTTAGTTGAGCCTGACAAGCTAAATAAAATAATGCAAGACGATCTGAATCGTTATGTGTTCTGCTGACCACACCCTCAAGC-TCAGTCTCATTGTGCGATCAAATCCAA-CCTGCTCCAGATCC-AACGTGAAAAAAA-CAGGCAACACCACTGATAAAATGAACTTTCTCYGCAAGATAGTAAAGAACTGTAGAGATGAGGACACTCAGAAGCCCTCTCTCTTGTCGGCTCCTCCGGATGATGATGACTTGTGGTTACCCCCTCCGGAGTATGTTCCGTTGAAGGAGCTCACGGGCAAGAAAAACATGAGAAACTTTTGTGTAAATGGAGAAGTCAAAGTGTGTAGTCCAAACGGCTATTCATTTAGAATCCTGCGGCACATTTTGAAATCATTCGACGAGATCTATTCTGGAAATCAAAGAATGATCGGGTTGGTAAAAGTTGTGGTTGGACTTGCACTGTCAGGAGCCCCAGTCCCGGAGGGCATGAACTGGGTATACAAATTGAGGAGAACTCTTATCTTCCAGTGGGCTGATTCTAGGGGCCCTCTAGAAGGGGAGGAATTAGAATACTCTCAGGAGATTACCTGGGATGATGATACCGAATTTGTCGGATTGGAAATACGAGTGAGTGCAAGACAATGCCATATACAGGGCAGGATTTGGTGTATTAACATGAACTCTAGGGCATGTCAACTGTGGTCTGATATGTCCCTTCAAACACAAAGGTCTGAGGAGGATAAAGACTCTTCAATGCTTCTGGAATAGTCAATTTACATCCTACAAATTCC-TCAATTGTTTACCTCTGGAGGAGAGAGCACATGGATCTAACTCCAACC-TTYGGGAGCAATAGAACAAAAA------CATGTTATGGTGCCGTTGAATTGCTGCATTTTATCAGAGTCAAATCAATTACCTTTACATTTTGA-GCCTCTCGGGTGTGAAAAAAA-------CAATTAACATCCCTCAAAA-GACCTAAGGAAAGATGATCCC-TCAGGCTCTTCTGTTTGTGCCTCTTCTAATTTCCTCGTTGTGTTTCGGGAAATTCCCCATCTACACGATACCAGAAAAGCTCGGCCCTTGGAGTCCCATCGACATACATCATCTCAGCTGTCCGAACAATTTGGTTGTGGAGGATGAGGGATGCAACAGTCTGTCAGGGTTTTCTTACATGGAACTGAAGGTGGGATACATYTCTKCCATAAAAGTGAAYGGGTTCACTTGTACWGGTGTYGTGACAGAAGCTGAGACCTACACCAACTTTGTTGGTTAYGTCACCACCACCTTCAAGAGAAAACACTTCCGCCCGATGCCAGATTCATGCAKAGCTGCATACAACTGGAAGATGTCCGGAGATCCTAGATATGAAGAGTCTCTTCACAATCCTTACCCTGATTACCATTGGCTGCGAACCGTAAAAACCACCAAGGAGTCTCTCGTTATCATATCCCCAAGTGTGGCGGGTTTGGACCCATATGACAAATCCCTTCACTCGAGGGTCTTCCCTAGTGGGAAATGCTCAGGAATAACGGTGTCTTCCACCTACTGCTCAACTAACCATGATTACTCCATTTGGATGCCTGAGAATCCGAGACTAGGGACGTCTTGCGACATTTTTACCAATAGTAGAGGGAAGAGAGCATCCAAAGGGGGTAAGACCTGCGGCTTTGTAGATGAAAGCGGCCTGTATAAGTCTCTRAARGGGGCATGYAAACTTAAGCTGTGCGGAGTTCCTGGACTTAGACTTATGGATGGAACGTGGGTCGCTATTCAGACACCAAATGAGACCAAATGGTGCTCTCCGGAKCAGCTGGTGAATATACATGACTTTCGCTCAGATGAGATAGAACATCTCGTCGTGGAGGAGTTGATCAGGAAGAGGGAAGAATGTCTAGAT------------------------------------------CGTCTCAGCAACTTGAGAAAACTTGTYCCTGGGTTTGGAAAGGCATATACTATATTCAACAAGACCTTAATGGAGGCTGATGCTCACTACAAGTCAGTTCGGACTTGGAACGAGATCATCCCCTCAAGAGGGTGCCTAAAAGTCGGAGGGAGGTGTCATCCTCATGTAAACGGAGTGTTTTTCAATGGTATAATCTTGGGTCCGGATGGGCATGTCCTGATTCCGGAGATGCAATCGTCCCTCCTCCAACAGCATATGGAGCTGTTAGAATCCTCTGTAATCCCCCTAATACATCCTCTGGCAGACCCATCAACAGTCTTCAAGGACGGTGATGAGGCGGAAGACTTTGTTGAGGTTCACCTTCCGGACGTTCACAAACAGGTTTCAGGGGTTGACCTCGGTCTCCCAAACTGGGGGAAGTATGTGCTGATGAGTGCAGGTGCTCTAGCGACCGTGATGCTGACAATATTCTTAATAACCTGTTGCAGAAGGGTTGAGAGAACGGAATCAATACAACAAGG-TCTTGGGGAGTCAGGAAGGAAAGTATCGGTAACTCCCCAAAACGGRAAAGTCATGTCTTCATGGGAATATTATAAGAGTGGAGGCGGGACCAGGCTGTGAGGGCAGGTCATCTCCTCC---ATACCTTGCGTGCAGAGAATCACCTCTCTTCTAGATCT-------GGGGAGATCTCTTGTTTTGACAGTCCTTCATGGACTCCGTGCGACAAGGK-TAGATTCGAGAG-CAAGAAACTTTCATTAATCATCTCAACTGATCAGACATAGTCATGTAGATTTTGATAAT-GTATGATGTCTTMTGACAGTATCAGTGACTAATGGTGCTCTCATCTCCTAAGGACTGATACCAAAGGCTGTGGACAAGCCAACTGA------TATATCAGATGGTTCTGGGCTTGAGCTTGGGCAGAGACCATAGCAAGTTTCCCT-ACAC----TAGACTAAATAAGGGTTAGCT--GAGGGAAGCGATTTGCCTCCTATGAAGGACATAAGCAATAGATCACAATCATCTTACATCCTGATAAGGT-----GTGCATAACTACAAA-GGGCTGGGCCATCCAAGCTTTTCAGTCGAGAAAAAAA-CTGTGGAATGGAGGAATAATTAACAACACTTCTCATCCTTAGAACTACACCATGATGCTTGATCCGGGGGAGGTTTATGATGACCCCATTGATCCGGTCGAGTCAGAGGCTGAGCCAAGAGGGAATCCCACCATTCCTAACATCTTAAGAAACTCCGACTACAATCTCAACTCTCCTCTAATAGAGGATCCGGCCAAGCTAATGTTAGAATGGTTGAAGACAGGAAATAGGCCTCTCCGGRTRACTCTGACAGACAATTGCTCTAGGTCTTACAAAGTTCTGAAGGATTACTTCAAGAAAGTGGATCTAGGATCTATCAAAGTGGGTGGAGCCGCAGCACAATCTATGATCTCCCTTTGGCTGCACGGTGCCCACTCGGAATCAAATAGGAGCCGGAAGTGTATAACTGACTTGGTTCAGTTCTATTCCAAGTCTTCCCCCATAGAAAAACTGTTAAACTATACACTCGGAAATAGAGGGCTGAGAATCCCCCCAGAAGGGGTCCTAAGTTGTCTTGAGAGGGTCGATTATGATAAAGCATTTGGGAGGTATCTGGTCAACATATACTCCTCTTATTTATTCTTTCACGTTATCACCCTTTACATGAACGCCTTGGACTGGGACGAGGAGAAGACCATTCTAGCGCTGTGGAGGGATCTAACCTCAATAGATATAGGAAAGGACTTGGTCAAATTTAAAGATCAGATATGGGGGTTGCTAATTGTGACCAAGGATTTTGTGTATTCCCAAAGTTCTAACTGCCTCTTTGATAGAAACTACACACTTATGCTGAAAGACCTTTTCTTGTCTCGGTTCAACTCTCTAATGATTCTTCTTTCCCCTCCGGAACCCAGATATTCAGATGACCTGATATCTCAACTGTGTCAGCTATATATCGCCGGAGATCATGTCTTGTCCWTGTGCGGGAACTCTGGTTATGAAGTCATTAAAATATTGGAGCCATACGTAGTGAATAGCCTAGTCCAGAGGGCAGAAAAATTTAGGCCTCTCATTCATTCCCTAGGGGACTTCCCTGTATTTATAAGAGATAAGGTGGGTCAACTTGAAGGAACATTTGGTCCTAGTGCAAAAAGGTTCTTCAGGGTTCTAGATCAATTCGACAATATACACGACTTAGTCTTTGTATATGGCTGTTATAGGCATTGGGGGCATCCTTACATAGATTATAGAAAGGGCTTGTCGAAGCTATATGATCAAGTCCACATCAAGAAGGTGATAGATAMGTCCTATCAGGAGTGTTTGGCAAGCGATTTGGCTAGGAGGATCCTCAGGTGGGGATTTGATAAGTATTCCAAATGGTATCTTGATCCACGACTTCTTGCAAGGGACCACCCCCTAACTCCTTATATCAAAACCCAAACGTGGCCTCCCAAACATGTAGTAGATTTGGTGGGTGATGCCTGGCACAAGCTCCCGATCACTCAGATCTTCGAGATCCC---------GGACCCATCTGAGATACTAGATGATAAATCACACTCTTTTACTAGAACAAGACTAGCGTCATGGCTATCTGAGAACAGAGGAGGGCCGGTCCCTAGCGAGAA---------------------------------------------ATTTCTGAAATCTATAGATCTTGGAGGATTGCCGGATGAGGATTTGATAATCGGCCTCAAGCCCAAGGAAAGGGAGCTGAAGATTGAAGGTCGGTTTTTTGCCTTGATGTCCTGGAATCTGAGGTTGTATTTTGTCATCACAGAAAAGCTCCTAGCCAATTATATCTTGCCACTTTTTGACGCACTGACTMTGACAGACAACTTGAACAAAGTGTTTAAAAAGCTGATCGACAGAGTCACCGGACAGGGGCTTTTGGACTATTCCAGGGTTACATACGCTTTTCACCTGGACTATGAGAAGTGGAACAATCATCAGAGGCTAGAGTCGACAGAGGACGTATTTTCTGTACTTGATCGAGTGTTTGGATTRAARAGGGTGTTTTCCAGAACTCATGAGTTTTTTCAGAAGTCTTGGATCTATTACTCGGACAGATCTGACCTCATCGGGTTATGGGAAGATCAAATATACTGTTTGGACATGTCAAATGGCCCGACATGCTGGAACGGTCAAGATGGCGGGCTAGAGGGTTTGCGACAGAAAGGCTGGAGTCTGGTTAGCCTATTAATGATAGATCGTGAATCTCAGACCAGGAACACAAGAACTAAAATACTAGCCCAGGGGGACAACCAGGTTCTGTGTCCGACATATATGCTGTCACCGGGACTCTCTCAAGAGGGGCTTCTCTACGAGTTGGAGAGCATTTCAAGAAATGYGCTCTCAATATATCGTGCCATCGAGGAAGGGGCAGCCAAACTGGGGCTCATCATAAAGAAAGAAGAGACCATGTGTAGCTATGACTTTCTTATCTATGGGAAAACTCCTTTGTTTCGAGGTAACATTTTRGTGCCTGAATCCAAAAGATGGGCTAGGGTCTCTTGTATCTCCAACGACCAGATAGTCAACCTTGCCAATATAATGTCGACTGTATCCACCAATGCATTGACTGTGGCACAACACTCTCAGTCTTTGATCAAACCGATGAGAGATTTCCTGCTCATGTCAGTACAAGCCGTCTTCCATTACTTGCTGTTTAGCCCCATCTTGAAGGGCAGAGTTTACAAGATCCTGGGTGCCGAGGGGGACAATTTTCTTCTAGCTATGTCTAGAATAATCTATTTAGACCCCTCCTTGGGGGGAGTATCTGGAATGTCTCTTGGAAGGTTCCACATACGTCAGTTCTCAGACCCTGTCTCAGAAGGGTYGTCTTTTTGGAGAGARATTTGGCTGAGCTCCAATGAGTCTTGGATCCATGCACTGTGTCAAGAAGCAGGAAACCCAGATCTGGGAGAGAGAACACTGGAGAGCTTCACTCGCCTGCTCGAGGATCCCACTACCCTAAATATTAAAGGAG----------------------------------------------------------------------------------------------------------------------------------------------------------------------TCTCAGTGAACTATTCAGTTCATCTTTCCTGGGGATTCCTGAGTCAATCATTGGGTTGATACAAAATTCCAGAACAATAAGAAGACAGTTTAGGAGGAGTCTCTCGAGAACCTTGGAAGAGTCTTTTTACAAATCAGAGATCCATGGGATCAACCGGATGACTCAGACTCCTCAGAGGGTCGGAAGGGTTTGGCCCTGCTCTTCTGAGAGGGCAGATCTCCTAAGAGAAATCTCGTGGGGGAGAAAGGTGGTCGGTACAACAGTCCCTCACCCTTCTGAGATGTTGGTGTTACTTCCCAAATCCTCGATTTCCTGCACTTGTGGAGTAACAGGAGGGGGAAATCCTCGAATATCAGTGTCTGTGCTTCCATCTTTTGATCAGTCATTTTTCTCGAGAGGCTCTCTGAAGGGTTACCTGGGCTCATCCACTTCTATGTCGACTCAGCTGTTCCACGCCTGGGAGAAAGTCACYAATGTTCATGTGGTGAAAAGAGCTCTGTCACTCAAGGAATCTATAAACTGGTTCATTACAAGAGACTCGAATTTGGCCCAAACTTTGATTAGGAACATAATGTCTCTGACAGGCCCAGATTTTCCTCTGGAAGAGGCCCCTGTCTTCAAGAGGACAGGGTCTGCCCTGCATAGGTTCAAGTCGGCCAGATACAGTGAAGGGGGGTACTCCTCCATTTGTCCAAATCTCCTCTCTCACATCTCTGTCAGTACAGACACGATGTCCGATTTGACTCATGATGGGAGAAATTATGACTTTATGTTTCAGCCGTTGATGCTTTATGCGC----------------------------------------------------------------------------------------------------------------------------------------------------------------------------------------------------------------------------------------------------------------------------------------------TTCAATCTTGGTTGCGACTCATGACTCTGGGTATAATGATGGAACCATTTTTCCTGTCAACATATATAGCAAGGTTTCCCCTAGAGACTATTTGAGAGGGCTCGCGAGAGGAGTCTTAATAGGGTCCTCGATCTGCTTCTTGACAAGGATGACAAACATTAACATTAATAGACCTCTCGAACTGATCTCAGGAGTGATCTCATACATCCTCTTGAGACTGGATAATCACCCATCTTTGTACATAATGCTCAGAGAGCCCTCTCTAAGAGGAGAGATATTTTCTATTCCCCAAAAAGTCCCCGCTGCTTACCCGACCACGATGAAAGAAGGTAACAGATCTGTTCTGTGCTACCTCCAACACGTGTTGCGCTACGAACGAGAGGTAATCACTTCGTCTCCGGATAATGACTGGTTGTGGATCTTCTCAGACTTCAGAAGTTCAAAGATGACATATCTGACTCTCATCACCTACCAGTCTCATCTTCTACTTC-----------------------------------------------------------------------------------------------------------------------------------------------------------------------------------------------ATGACTGGGGTTTACAGCCCCACCAAGAAGATGTCRCGCAAAKCMGGGTGTTCAGAATGGGTCTGCTCTGCTCAGCAGGTGGCGGTTTCGACCTCAGCGAACCCAGCCCCTGTCTCAGAGCTGGATATCAGGGCCCTCTCTAAAAGGCTTCAAAACCCGTTGATCTCAGGACTGAGAGTGGTTCAGTGGGCGACAGGGGCCCATTATAAGCTCAAACCTATTCTGGATGATCTCAATGTCTTCCCATCCCTATGTCTCGTAGTCGGGGATGGATCAGGGGGGATATCAAGAGCAGTACTYAACATGTTTCCAGATGCCAGACTCGTATTCAACAGCCTATTAGAAGTAAATGACCTGATGGCGTCAGGAACACATCCATTGCCCCCCTCAGCAATCATGAGTGGAGGAGATGATATCATATCCAGGGTAATTGGTTTTGACTCCATCTGGGAGAAACCCTCTGACTTGAGGAACTTGATCACATGGAGGTACTTCCAGTCAGTCCAAGAACAAGTAAACATGTCTTATGACCTCATCATTTGTGATGCAGAGGTCACTGACATTGCATCAATTAACCGAATAACCCTGCTAATGTCTGACTTTGCATTGTCCATAGATGGCCCACTTTATCTGGTTTTCAAAACTTATGGTACCATGCTTGTAAATCCTGACTACAGAGCAATTCAACACCTATCCAGGGCATTCCCTGCGGTCACTGGATTCATAACTCAGATGACCTCGTCTTTCTCATCCGAGCTATACCTCAGATTCTCAAAGCGGGGGAAGTTCTTTCGGGATGCAGAATATTTGACCTCTTCCACTCTTCGAGAAATGAGCCTTGTATTGTTCAACTGTAGCAGCCCCAAGAGTGAAATGCAGAGGGCCCGCTCTCTAAATTACCAAGATCTTGTAAGAGGRTTTCCAGATGAGATCATATCCAATCCTTACAACGAAATGATCATAACTCTGATTGACAGTGATGTAGAATCTTTCTTGGTTCACAAGATGGTAGATGATCTAGAGTTACAGCGAGGGACTTTGTCTAAAGTTTCTATTATTATAGCCATCATGATAGTCTTCTCCAATAGGGTGTTCAATGTCTCGAAACCACTGACTGACCCTTTATTCTATCCGCCATCTGATCCCAAAATCTTGAGACACTTCAACATATGCTGCAGTACTATGATGTATTTGTCCACCGCATTAGGAGATGTGCCCAGCTTTTCGAGACTTCATGACTTGTACAACAGACCTATAACTTATTATTTTAGGAAGCAAGTCATCCGGGGGAGTGTTTATCTGTCCTGGAGCTGGTCYGATGACACTTCAGTGTTTAAGAGGGTGGCTTGCAACTCTAGCTTGAGTCTCTCATCTCACTGGATCAGGCTGATTTACAAAATAGTAAAGACCACCAGACTTGTAGGAAGGATAGAAGACCTGTCCAAGGAGGTAGAGAGGCACCTTCGAGGGTACAACAGGTGGATC
>72RABN04744_A2
AAGAAGTAGACAGTGTCGTCTACAAAGCAAAAATGTAACACCCCTACAATGGATGCCGACAAGATTGTGTTTAAAGTCAATAATCAGGTGGTCTCTCTGAAGCCTGAAATTATAGTAGATCAATATGAGTACAAATACCCGGCTATCAAAGATTTGAAGAAGCCCAGTATAACCTTAGGAAAGGCCCCTGACTTAAACAAGGCATACAAGTCAGTCTTATCCGGCATGAATGCAGCCAAGCTTGATCCTGATGATGTATGCTCTTATCTGGCAGCCGCAATGCAGTTCTTTGAAGGGACATGTCCTGATGACTGGACCAGCTATGGAATCCTGATTGCACGGAAGGGAGACAAGATCACTCCAAATTCTCTTGTGGACATCAAACGTACTAATGTGGAAGGGAACTGGGCTCTAACAGGGGGTATGGAGTTGACAAGAGATCCCACCGTTCCGGAGCATGCATCGTTAGTTGGTCTTCTCTKGAGTCTGTATAGATTAAGCAAAATATCTGGACAGAACACTGGCAATTACAAAACAAACATCGCTGATAGAATAGAGCAGATTTTCGAGACGGCCCCCTTTGTAAAGATCGTAGAACATCATACCTTGATGACAACCCACAAAATGTGTGCTAACTGGAGYACYATACCAAATTTCAGATTTCTAGCCGGAACCTACGACATGTTTTTCTCCCGGATCGAACATCTGTATTCAGCAATTAGAGTGGGCACAGTTGTCACTGCTTATGAAGACTGCTCAGGATTGGTGTCGTTCACCGGGTTTATWAMGCAAACAAATCTCACTGCAAGAGAAGCAATACTATATTTCTTCCATAAAAACTTTGAGGAAGAGATAAGARGAATGTTTGAGCCGGGGCAGGAAACCGCRGTTCCTCACTCCTATTTCATTCACTTTCGTTCATTGGGCCTGAGTGGGAAATCTCCATATTCATCAAATGCAGTGGGTCACGTGTTCAACCTCATTCACTTTGTGGGATGTTATATGGGTCAAGTGAGATCTTTGAATGCAACAGTTATTGCCACATGTGCCCCTCATGAGATGTCTGTTCTCGGGGGTTATTTGGGGGAGGAGTTTTTTGGAAAGGGGACTTTTGAGAGAAGATTCTTTAGGGACGAGAAAGAACTGCAGGAATATGAGGCAGCTGAGTCAACGAAGACCGAAGCGGCCTTGGCAGATGACGGAACAGTCAATTCTGATGACGAGGACTACTTCTCTGGTGAAACCAGGAGTCCGGAGGCAGTTTATACTCGGATCATGATGAATGGGGGTAGATTGAAAAGATCACACATAAGGAGATATGTCTCAGTAAGTTCCAATCATCAAGCTCGCCCTAATTCATTCGCTGAGTTTCTAAACAAGACATACTCTAGTGATTCATAAAGGATTGACCAACA-GGATTGTAAACAATAATA-A-ATTGTGTACAGCCTTCATG-AAAAAAACTAACACCCCTCCTCTTGAACCG-TCTCAAACATGAGCAAGATTTTTGTCAACCCCAGTGCGATCCGGGCAGGCCTGGCTAACCTAGAGATGGCAGAGGAAACTGTAGATTTGGTCGCTAAGAACATCGAGGATAACCAGGCTCATCTCCAAGGAGAACCCATAGAGGTGGACAGTCTCCCCGAAGACATGAGACGGCTTCAATTGGAAGACGAGAAACCTTCTGGCCTCGGCGAGATGGCCAAAGCAGGGGAGAGCAAATGTCAGGAAGACTTTCAGATGGATGAGGGGGAAGATCCCGCCCTCTTGTTCCAGTCGTACCTGGACAATGTTGGAGTTCAGATGGTCAGACAAATGAGGTCAGGAGAGAGGTTCCTCAAGATATGGTCTCATACCGTTGAGGAGATCATATCCTATGTCATGGTCAACTTTCCCAATCTGCCGAGGAAGTCTACCGAAGACAAAGCCACCCAGACTGTCAACCGGGAGCTCAAGAAGGRGACAGTGTCTGTTTCTTCTCAGCGAGAAAGTCAATCATCTAAAACCAAAATGGTGGCCCAAACCGCCTCCGGTCCTCCAGCTATGGAGTGGTCAGCCACAAACGAAGATGATGACCTATCTGTGGAGGCTGAAATCGCTCACCAGATTGCTGAAAGCTTTTCCAAGAAGTACAAATTTCCCTCTCGATCATCAGGGATATTCTTGTATAATTTTGAGCAGTTGAARATGAACCTTGATGACATCGTTAAGGAGTCAAAAAATGTGCCAAGCGTAACTCGCTTAGCCCACGATGGATCCAAACTCCCTCTGAGGTGTGTGTTGGGGTGGGTCGCTCTAGCCAACTCCAAAAAGTTCCAGCTGTTAGTTGAGCCTGACAAGCTAAATAAAATAATGCAAGACGACCTGAATCGTTATGTGTTCTGCTGACCATACCCTCAGGC-TCAGTCCCACTATGCAATCAAAACCAA-CATGTTCCAAATCC-AATGTGAGAAAAA-CAGGCAACACCACTGATAAGATGAACTTTCTACGCAAGATAGTAAAGAACTGTAGAGATGAGGACACCCAGAAGCCCTCTCTCTTGTCGGCCCCTCCGGATGATGATGACTTGTGGTTACCCCCTCCGGAATATGTTCCGCTGAAGGAGCTCACGGGCAAGAAGAACATGAGGAACTTTTGTRTAAATGGAGAGGTCAAAGTGTGTAGTCCAAACGGCTATTCATTTAGAATCCTGCGGCATATTTTGAAGTCATTCGACGAGATCTATTCTGGAAATCAAAGAATGATCGGGTTGGTTAAAGTTGTTGTTGGACTTGCACTGTCAGGAGCCCCAGTCCCGGAGGGCATGAACTGGGTATACAAATTGAGGAGAACTCTTATCTTCCAGTGGGCTGACTCTAGGGGCCCTCTAGAAGGGGAGGAGTTGGAATACTCTCAGGAGATTACCTGGGATGACGATGCCGAATTTGTCGGATTGGAAATACGAGTGAGTGCAAGGCAATGCCATATACAGGGCAGGATTTGGTGTATTAACATGAACTCTCGGGCATGTCAACTGTGGTCTGACATGTCTCTTCAAACACAAAGGTCTGAGGAGGATAAAGACTCTTCAGTGCTTCTGGAATAGTCAATTTACATCCTACAAATTCC-TCAATTGTTTACCTCTGGAGGAGAGAGCACATGGACTTAACTCCAACC-TTCGAGAGCAATAGAACAAAAA------CATGTTATGGTGCCGTTGAATTGCTGCATTTTATCAGAGTCAAATCAATTACCTTTACATTTTRA-GCYTCTMGGRTGTGAAAAAAA-------CWATYAACATCCCTCAAAG-GAKYYMAGGAWMAATGATCCC-YCAGGCTCTTCTGYTTGTSCCTCTCCTGATTCCCTCGCTGTGTCTCGGGAAATTCCCCATCTAMACGATACCAGACAAGCTCGGCCCCTGGAGCCCGATCGACATACATCATCTC-----------------------GGAGGACGAGGGATGCAACAGTCTGTCAGGGTTTTCTTACATGGAACTGAAGGTGGGATACATCTCTGCCATAAAAGTTAATGGGTTCACTTGTACTGGTGTTGTGACAGAAGCTGAGACCTACACCAACTTTGTTGGTTACGTCACCACCACATTCAAGAGAAAACACTTCCGCCCTATGCCGGATGCATGCAGAGCCGCATATAACTGGAAGACGGCCGGCGATCCTAGATATGAAGAATCTCTTCACAATCCTTATCCTGATTACCATTGGCTGAGGACCGTAAAAACCACCA---------------------------------------------------------------------------------------------------------------------------------------------------------------AAGCAAGACTCGGAACATCTTGTGACATTTTTACCAACAGCAAAGGGAAGAGAGCATCCAAGGGGGGTAGGACTTGCGGAT-------------------GTATAAGTCTCTAAAAGGGGCATGTAAACTTAAGCTGTGCGGAGTTCCTGGACTTAGACTTATGGATGGAACGTGGGTCGCTATTCAGACACCAAATGAGACCAAATGGTGCTCTCCTGATCAGCTGGTGAACATACATGACTTTCGCTCAGATGAGATAGAACATCTCGTCGTGGAGGAGTTAATCAGGAAGAGGGAAGAATGTCTAGATGCACTGGAGTCCATCATGACTACAAAATCAGTAAGCTTCAGGCGTCTCAGCAACTTGAGAAAACTTGTTCCTGGGTTTGGAAAGGCATATACTATATTCAACAAAACCTTAATGGAGGCTGATGCTCACTATAAGTCAGTTCGGACTTGGAATGAAATCATCCCCTCGAGAGGGTGCTTAAAAGTCGGAGGGAGGTGTCATCCTCATGTGAACGGAGTGTTTTTCAATGGTATAATTTTGGGTCCGGATGGGCATGTCCTGATCCCAGAGATGCAATCATCCCTCCTCCAACAGCATATGGAGCTGTTAGAATCCTCTGTAATCCCCTTAATACATCCCCTGGCAGACCCATCRACAGTCTTCAAGGACGGTGATGAGGCAGAAGACTTTGTTGAGGTTCAYCTTCCGGACGTTCACCAACAGGTATCAGGGGTTGACCTCGGTCTCCCAAACTGGGGGAAGTATTTGCTGATGAGTGCAGGTGTTCTAGCGACCGTGATACTGACAATATTCTTGATAACCTGTTGCAGAAGGGTCAAGAGAACAGAATCAATACAACAAGG-TCTTGGTGAGTCAGGAAGGAAAGTATCGGTAACTCCCCAAAACGGAAAAGTCATGTCCTCATGGGA--------------------------------------------------------------------------------------------------------------------------------------------------------------------------------------------------------------------------------------------------------------------------------------------------------------------------------------------------------------------------------CT-ACAC----TCGACTAAATAAGGGTCAGCT--GAGGGAAGCTAGTTGCCTCCTATGAAGGACCTAAGAAATAGATCACAATCATCTTACATCCTGATAAGGT-----GTGCATAACTGCGAA-GGGCTGGGCCATCCAAGCTTTTCAGTCGAGAAAAAAA-CTGTGGAATGAAGGAGTAATTAGCAACACCTCTCATCCTTAGAACTACACCATGATGCTTGATCCAGGTGAGGTTTATGATGACCCCATTGATCCGATCGATTCAGAGGCTGAGCCGAGAGGGAATCCCACCGTTCCTAACATCTTAAGAAACTCCGACTACAATCTCAACTCTCCTCTAATAGAGGATCCAGCCAGGCTAATGTTAGAATGGCTGAAGACAGGAAATAGGCCTCCCCGAGTGACTCTGACAGACAATTGCTCTAGGTCTTACAAAGTCCTGAAGGATTACTTCAAGAAGGTGGATCTAGGATCTATCAAAGKGGGTGGAGCTGCTGCACAATCTATGATCTCCCTTTGGCTGCACGGTGCCCATTCGGAATCAAATAGGAGCCGGAAGTGTATAACTGACTTGGTTCAGTTCTATTCCAAGTCTTCCCCCATAGAGAAACTGTTAAACTACACACTCGGAAATAGAGGGCTGAGAATCCCCCCAGAAGGGGTCCTAAGTTGTCTTGAGAGGGTTGATTACGATAAAGCATTTGGGCGGTATCTGGTTAACATATACTCCTCTTATTTATTCTTTCACGTTATCACCCTTTACATGAACGCCTTRGACTGGGATGAGGAGAAGACCATTCTAGCACTGTGGAGGGATTTGACCTCAATAGACATAGGAAAGGACTTGGTCAAGTTTAAAGATCAGATATGGGGGTTGCTAATTGTGACCAAGGATTTTGTGTACTCCCAAAGTTCTAACTGCCTCTTTGATAGAAACTACACACTCATGCTGAAAGACCTTTTCTTGTCTCGGTTCAACTCTTTAATGATTCTTCTTTCCCCTCCAGAACCCAGATATTCAGATGACCTGATATCTCAACTGTGTCAGCTATATATTGCCGGAGATCATGTCTTGTCTATGTGCGGGAACTCTGGTTATGAAGTCATCAAAATATTGGAGCCATACGTTGTGAATAGCCTAGTCCAGAGGGCAGAAAAATTTAGGCCTCTCATTCATTCCC-------------------------------------------------------------------------------------------------------------------------------------------------------------------------------------------------------------------------------------------------------------------AAGGATCCTCAGGTGGGGATTTGATAAGTATTCCAAATGGTATCTTGATCCACGACTTCTTGCAAGGGACCACCCTCTAACTCCTTACATTAAAACCCAAACGTGGCCTCCCAAACATGTAGTAGATTTGGTGGGTGATGCCTGGCACAAGCTCCCGATCACTCAGATCTTCGAGATCCCTGAATCAATGGATCCATCTGAGATACTAGATGATAAATCACACTCTTTTACTAGAACAAGACTAGCATCATGGCTATCTGAGAACAGAGGAGGGCCGGTCCCTAGCGAGAAGGTCATCATTACGGCTCTTTCTAAACCTCCTGTCAACCCAAGAGAATTTTTGAAATCTATAGACCTTGGAGGATTGCCGGACGAGGATTTGATAATCGGCCTCAAGCCTAAGGAAAGGGAGCTGAAGATTGAAGGTCGGTTTTTCGCCTTGATGTCCTGGAATCTGAGGTTGTATTTTGTCATCACAGAAAAGCTCTTAGCCAATTATATCTTGCCGCTTTTTGACGCACTGACTATGACAGACAACTTGAACAAAGTATTTAAAAAGCTGATCGACAGAGTCACCGGACAGGGGCTTTTAGACTATTCCAGGGTTACATACGCCTTTCACCTGGACTATGAGAAGTGGAACAATCATCAGAGGCTGGAATCGACAGAGGACGTATTTTCCGTACTTGATCGAGTGTTTGGATTAAAGAGGGTGTTTTCYAGAACTCATGAGTTTTTTCAGAAGTCTTGGATCTATTACTCAGACAGATCCGACCTCATCGGGTTATGGGAGGATCAAATATACTGTTTGGACATGTCAGATGGCCCGACATGCTGGAACGGTCAAGATGGCGGGCTAGAGGGTTTGCGACAGAAAGGTTGGAGTCTGGTTAGCTTATTGATGATAGATCGTGAATCTCAGACCAGGAACACAAGAACTAAAATACTAGCCCAGGGGGACAACCAGGTTCTGTGTCCGACATATATGCTGTCACCGGGGCTCTCTCAAGAGGGGCTTCTCTACGAGTTAGAGAGCATCTCAAGAAACGCGCTCTCAATATATCGTGCCATTGAGGAAGGGGCATCCAAACTGGGGCTCATCATAAAGAAGGAGGAGACCATGTGTAGCTATGACTTTCTTATTTATGGGAAAACTCCTTTGTTTCGTGGTAACATTTTAGTGCCTGAATCCAAAAGATGGGCTAGGGTCTCCTGTATCTCCAACGACCAGATAGTCAACCTCGCCAACATAATGTCGACTGTATCCACCAATGCATTGACTGTGGCACAACACTCTCAGTCTTTGATTAAACCGATGAGGGACTTTCTGCTTATGTCAGTACAAGCCGTCTTCCATTACTTGCTGTTTAGCCCCATCTTGAAGGGCAGAGTTTACAAGATCCTGGGTGCCGAAGGGGACAATTTTCTCCTAGCTATGTCTAGAATAATCTATTTGGACCCCTCATTGGGGGGAGTATCCGGAATGTCTCTTGGAAGATTTCACATACGTCAGTTCTCAGACCCTGTCTCAGAAGGGTTGTCTTTTTGGAGAGAGATTTGGCTGAGCTCCAATGAGTCTTGGATTCATGCACTGTGTCAAGAAGCGGGAAACCCAGATCTGGGAGAGAGAACACTGGAGAGCTTCACTCGCTTGCTCGAGGATCCCACTACCCTAAATATCAAAGGAGGGGCCAGTCCTACCATTCTCCTCAAAGATGCAATCAGAAAAGCCCTATATGATGAGGTAGACAAGGTGGAAAACTCAGAGTTTAGAGAAGCGATCCTCTTGTCCAAGACCCATAGGGATAACTTTATACTTTTCTTGAAATCTATTGAACCTTTGTTTCCACGATTTCTCAGTGAACTATTCAGTTCATCTTTCCTGGGGATTCCTGAGTCAATTATTGGGTTGATACAAAAYTCCAGAACAATAAGAAGACAGTTTAGGAGGAGTCTCTCGAGAACCTTGGAAGAGTCCTTTTATAACTCGGAGATCCATGGGATCAACCGGATGACTCAGACTCCTCAGAGGGTCGGAAGGGTTTGGCCATGTTCTTCTGAGAGGGCAGATCTCTTAAGAGAAATCTCTTGGGGGAGAAAGGTGGTCGGCACAACAGTCCCTCACCCTTCTGAGATGTTGGTGTCACTTCCCAAATCTTCGATTTCCTGCACTTGTGGAGTAACAGGAGGGGGGGATCCTCGAATATCAGTGTCTGTGCTTCCATCTTTTGATCAGTCATTTTTCTCGAGAGGCTCTCTGAAGGGTTATCTGGGCTCATCCACTTCCATGTCGACCCAGCTATTCCACGCCTGGGAGAAAGTCACCAATGTCCATGTGGTGAAACGAGCTTTGTCACTCAAGGAATCTATAAACTGGTTCATTACAAGAGACTCGAATTTGGCCCAAACTTTGATTAGGAACATCATGTCTCTGACAGGCCCCGATTTTCCTCTGGAAGAGGCCCCCGTCTTCAAGAGGACAGGTTCTGCCCTGCATAGGTTCAAGTCGGCCAGATACAGTGAAGGGGGGTACTCTTCCATTTGTCCAAATCTCCTCTCTCACATCTCTGTCAGTACAGACACAATGTCTGATTTGACTCATGATGGGAGAAATTATGACTTCATGTTTCAGCCGTTGATGCTTTATGCRCAAACATGGMCATCGGAATTGGTGCAAAAAGATACACGGCTGAAAGACTCTACCTTTCACTGGCATCTTCGATGCAACAAGTGCATAAGGCCCATCGATGATATTACCCTTGAGACCTCTCAAATCTTCGAGTTTCCGGATGTTTCAAGAAGGATATCTAGGATGGTTTCTGGAGCTGTGCCTCATTTYAGAAAACTTCCGGACATTCGTTTGAGACCGGGTGACTTCGAATCTCTAAGTGGTAAGGAGAAGTCACGCCATATAGGATCGGCCCAAGGGCTCTTATATTCAATCTTGGTTGCGACTCATGATTCTGGGTATAATGATGGAACCATTTTTCCTGTTAACATATATAGCAAGGTTTCCCCTAGAGACTATTTGAGAGGGCTCGCTAGAGGAGTCTTAATAGGGTCCTCGATTTGCTTCTTGACAAGGATGACAAACATTAACATTAACAGACCTCTCGAACTGATCTCAGGAGTGATCTCATACATCCTCTTGAGACTGGAYAATCATCCAACTTTGTACATAATGCTCCGAGAGCCGTCTCTGAGAGGAGAGATATTTTCTATTCCCCAAAAAGTTCCCGCTGCTTACCCGACCACGATGAAGGAAGGTAACAGATCTGTTCTGTGCTACCTCCAGCATGTGTTGCGCTACGAGCGAGAGGCAATCACTTCGTCTCCGGATAATGACTGGTTGTGGATCTTCTCAGACTTTAGAAGCTCAAAGATGACATATCTGACCCTCATCACCTACCAGTCTCATCTTCTACTTCAGRGGGTTGAGAAAAATCTCTCTAAAAGTATGAGGGCCAACCTAAGACAAATGAGCTCTCTGATGAGGCAGGTGCTAGGTGGGCATGGCGAAGACACCYTAGAGTCAGAYGAAGACATTCAGAGGCTGTTAAGAGACTCTTYGCGCAGAACAAGGTGGGTAGATCAGGAGGTGCGCCATGCAGCCAGAACTATGACAGGGGTTTACAGCCCCACCAAGAAGGTGTCACGCAAAGCAGGGTGTTCAGAATGGGTCTGCTCTGCTCAGCAGGTGGCGGTTTCAACCTCAGCAAACCCAGCTCCTGTCTCAGAGCTGGACATCAGGGCCCTCTCCAAAAGACTTCAAAACCCGTTGATCTCAGGACTGAGAGTAGTTCAGTGGGCGACGGGGGCCCATTATAAGCTCAAACCTATTCTGGATGATCTCAATGTATTTCCATCCCTATGTCTTGTAGTCGGGGATGGATCAGGAGGGATATCAAGAGCAGTACTCAACATGTTTCCAGATGCCAGACTTGTATTCAACAGCCTATTAGAAGTAAACGACCTGATGGCGTCAGGAACACATCCGTTGCCCCCCTCGGCTATCATGAGTGGAGGAGATGACATCATATCCAGGGTAATTGGCTTTGACTCCATCTGGGAAAAACCTTCTGACTTGAGGAACTTGACTACATGGAGGTACTTCCAGTCAGTCCAAGAACAAGTAAACATGTCCTATGACCTCATCATCTGTGACGCAGAGGTCACTGACATTGCATCAATCAACCGAATAACCCTGCTAATGTCTGATTTTGCATTGTCCATAGATGGTCCTCTTTATCTGGTTTTCAAAACTTATGGGACCATGCTTGTAAATCCTGACTACAGAGCAATTCAACACCTATCCAGAGCATTTCCTGCAGTCACCGGATTCATAACTCAGATGACCTCGTCCTTCTCATCAGAGCTATACCTCAGATTCTCAAAGCGGGGGAAGTTCTTTCGGGATGCAGAATATTTGACCTCTTCCACTCTTCGAGAAATGAGCCTTGTATTGTTCAACTGTAGCAGCCCCAAGAGTGAGATGCAGAGGGCTCGCTCTCTAAATTACCAAGATCTTGTAAGAGGGTTTCCAGATGAGATCATATCCAATCCTTACAACGAAATGATCATAACTCTGATTGACAGTGATGTAGAATCTTTCCTGGTTCACAAAATGGTAGATGATCTAGAATTACAGAGAGGAACTTTGTCTAAAGTTTCTATCATTATAGCCATCATGATAGTCTTCTCCAATAGGGTGTTTAATGTATCGAAGCCGCTGACTGATCCTTTATTCTATCCACCATCTGATCCCAAAATCTTGAGACACTTCAACATATGCTGCAGTACCATGATGTATTTGTCCACCGCATTAGGGGATGTGCCCAGCTTTTCGAGACTTCATGACTTGTACAACCGACCTATAACTTATTATTTCAGGAAACAAGTCATCCGGGGGAGTGTTTATCTATCCTGGAGTTGGTCTGATGACACTTCAGTGTTTAAGAGGGTGGCTTGCAACTCTAGCTTGAGTCTCTCATCTCACTGGATCAGGCTGATTTACAAAATAGTAAAGACCACCAGACTTGTCGGAAGGATAGAAGACCTGTCCAAGGAGGTAGAGAGGCACCTCCGAGGGTACAACAGGTGGATC
>88RABL01053_A4
AAGAAGTAGACAGTGTCGTTTACAGAGCAAAAATGTAACACCCCTACAATGGATGCAGACAAGATTGTATTTAAAGTCAAGAATCAGGTGGTCTCCTTGAAGCCTGAAATCATCGTGGACCAATATGAGTACAAGTACCCGGCAATCAAAGACTCGAGGAAGCCCAGTATAACCTTAGGAAAAACCCCTGACTTGAACAAAGCATACAAGTCAGTTTTGTCTGGCATGAATGCAGCCAAGCTCGACCCCGATGATGTATGCTCTTATCTAGCAGCTGCAATGCAGTTCTTTGAGGGAGCATGTCCCGATGACTGGGTTAGCTACGGAATCCTGATAGCGCGGAGGGGCGACAAGATCACCCCAAATTCTCTTGTGGATATAAGACGTACTAATGTGGAAGGGAATTGGGCTCTAACAGGGGGTATGGAGTTGACAAGGGATCCCACTGTTCCAGAGCATGCATCCTTGGTTGGTCTTCTCCTGAGTCTGTATAGGTTGAGCAAAATATCAGGACAGAACACTGGCAATTACAAGACAAACATTGCAGATAGAATAGAGCAAATTTTCGAGACAGCCCCTTTTGTGAAGATTGTGGAGCATCATACTTTGATGACAACCCACAAAATGTGTGCTAACTGGAGTACCATACCGAACTTCAGATTCCTAGCTGGGACCTATGACATGTTTTTCTCTCGGATTGAACA-------------------------------------------------------------GTGTCGTTTACAGGGTTTATAAAGCAAATAAATCTCACTGCAAGGGAAGCGCTGCTATACTTCTTCCACAAGAACTTCGAAGAAGAAATAAGAAGGATGTTTGAGCCGGGGCAGGAGACTGCAGTTCCTCACTCTTATTTCATCCATTTTCGTTCGTTGGGCCTGAGCGGGAAATCTCCATATTCATCAAATGCAGTTGGTCACGTTTTCAACCTCATTCACTGTGTTGGATGTTACATGGGTCAAGTGAGATCTTTGAATGCAACGGTTATTGCTACATGTGCCCCACATGAGATGTCTGTCCTTGGGGGTTACTTGGGGGAGGAGTTTTTTGGAAAAGGGACTTTTGAGAGAAGATTCTTCAGGGACGAGAAGGAACTTCAGGAATATGAGGCAGCTGAACTGACCAAGACTGAAGTGGCTTTAGCAGATGACGGGACCGTCAACTCTGATGATGAGGACTACTTCTCTAGTGAAACCAGGAGTCCTGAGGCGGTTTACACTCGAATCATGATGAATGGAGGTAGATTGAAAAGATCACACATAAGGAGATATGTCTC----------------------------------TTCGCTGAGTTTTTAAACAAGACATACTCAAGTGATTCTTAAAGAATGGAACAACA-GGATTGTGAACATCAATA-A-ATTATGTACATCCTCCATG-AAAAAAACTAACACCCCTCCTTTCGAACCA-TCTCAGACATGAGCAAGATCTTTGTCAATCCAAGTGCGATCAGGGCAGGTTTGGCTGATCTAGAGATGGCAGAGGAGACTGTAGATCTAATCGCTAGAAACATCGAGGATAATCAGGCTCATCTCCAAGGAGAACCCATAGAGGTGGACAGTCTCCCCGAAGACATAAGACGGCTTCAATTGGATGATACAAAACCATCTGGTCTCGGTGAGATTGCTGCAACAGGGGAAAGCAAGTGTCAGGAAGACTTTCAGATGGATGAGGCGGAGGACCCCGCCCTCTTGTTCCAGTCATACCTGGACAATGTTGGAATTCAAATAGTCAGACAGATGAAGTCAGGAGAGAGATTCCTCAAGATATGGTCCCAGACCGTCGAGGAGATCATATCCTATGTCACGGTCAACTTCCCCAGTCTGCCAGGGAAGTCCACAGAAGACAAAGCCACTCAAACTGCCAGCCGAGAACTCAAGAAAGAGACTGCGTCCGCTCCCTCTCAGCGAGACAGTCAATCATCCAAGACCAAAATGGCGGCTCAAACTGCCTCTGGTCCTCCTGCTCTAGAATGGTCTTCTGCTAATGAGGAGGATGATCCATCCGTGGAGGCTGAAATTGCTCACCAGATTGCTGAGAGCTTTTCTAAGAAATACAAATTTCCTTCTCGATCATCAGGGATATTTCTGTACAATTTTGAGCAACTGAAGATGAACCTTGATGACATAGTCAAAGAGTCAAAAAATGTGCCAAGCGTGACCCGTTTGGCCCATGATGGATCCAAGCTTCCTCTGAGATGTGTGTTGGGGTGGGTTGCCCTAGCCAAATCCAAGAAGTTCCAGCTGTTAGTTGATCCCGACAAGCTAAATAAAATAATGCAAGATGACCTGAACCGTTATGCGTTCCTCTGACTACACCCCCGAGC-TTAGTCACACTATGCAATAAAATCTGG-CCTGCTCCAAATTC-CATATGAAAAAAA-CAGGCAACACCACTGATAAGATGAACTTTCTGCGCAAGATAGTGAAGACCTGCAGAGATGAGGACTCCCAGAAGCCCCCTCTCGTGTCGGCTCCTCCAGATGATGATGACCTGTGGTTACCCCCTCCGGAGTATATTCCGCTGAAGGATATCACGGGCAAGAAAAACATGAGAAACTTTTGCGTTAACGGAGAAGTCAAGGT----------------------------------------------------------------------------------------------------------------------TTGTCAGGAGCCCCAGTCCCGGAGGGTATGAACTGGGTATACAAGTTGAGGAGAACACTTATCTTCCAATGGGCTGATTCTAGGGGCCCTCTTGAAGGAGAGGAGTTGGAATACTCTCAGGAGATTACCTGGGATGATGACACAGAGTTTGTCGGATTGGAAATACGAGTGAGTGCTAGACAATGTCATATCCAGGGAAGGATCTGGTGTATTAACATGAACTCTCGGGCATGTCAATTTTGGTCCGACATGTCTCTTCAAACACAAAGGTCGGACGAGGATAAAGATTCTTCAGTGCTTCTGGAATAGTACAATTATATCCCAAAACTTCC-TCAATTGTATACCTCTGGAGGAGAGAGCACATGGGCTTGACTCCAACC-TTTGGGAGCAATAGAACAAAAAA-----TATGTTATGGTGCCGTTGAATCGCTGCATTTTATCAGAGTCAAATCTATAACCTTTACATTTTAA-GCTTCTAGGATGTGAAAAAAA-------CTATCAACATCCCTCAAAG-GATCTCAGGAAAAATGATCCC-TCAGGCTCTTCTGTTTGTGCCTCTCCTGATTCCCTCGCTGTGTCTCGGGAAATTCCCCATCTACACGATACCAGACAAGCTCGGCCCCTGGAGCCCGATCGACATACATCATCTCAGCTGTCCCAACAATCTGGTTGCGGAAGACGAAGGGTGCACCAGTCTGTCAGGGTTCTCCTATATGGAACTGAAGGTGGGATACATCTCTGCCATAAAGGTGAACGGGTTCACTTGTACCGGTGTTGTGACAGAAGCTGAGACCTACACCAACTTTGTCGGTTATGTCACCACCACATTTAAGAGAAAACACTTCCGCCCGATGCCAGACGCCTGCAGAGCTGCACACGACTGGAAGATGGCCGGTGATCCTAGATATGAAGATTCTCTTCAGAATCCTTATCCTGATTACCATTGGCTACGGACCGTAAAAACCACCA----------------------------------------------------------------TTCAAGAGTTTTCCCCAGTGGGAAGTGTTTGGGGATAACAGTCTCCTCTACCTACTGCTCAACTAACCATGATTACACCATCTGGATGCCCGTAGAAGCAAGACTTGGGACATCTTGTGATATTTTTACCAATAGCAAAGGGAAGAAAGCATCTAAGGGGGGCAGGACTTGCGGATTTGTAGATGAAAGGGGCTTGTACAAGTCTCTGAAAGGAGCATGCAAACTCAAGCT--------------------------------------------------------CAGATGATATTAAATGGAGCCCTCCTGATCAATTGGTGAATCTACATGACTTTCACTCAGATGAAATAGAACATCTTGTCGTAGAGGAATTGATCAAGAAAAGAGAAGGATGTCTAGATGCACTGGAGTCCATCATGACCACCAAATCAGTGAGCTTCAGACGTCTCAGCCACTTGAGAAAGCTTGTCCCTGGGTTTGGGAAGGCATACACCATATTCAACAATACCTTAATGGAAGCTGATGCTCATTACAAGTCAGTTCGGACTTGGAACGAAGTCATCCCCTCAAAAGGTTGCCTAAAGGTCGGAGGGAGGTGTCATCCCCCTGTGAATGGAGTATTCTTCAATGGTATAATTTTGGGTCCAGATGGGAATGTTCTGATCCCTGAGATGCAATCGTCCCTGCTTCAACAACATATGGAACTGTTGGAGTCTTCTGTTATCCCTCTGATGCATCCCTTGGCAGACCCATCAACAGTCTTCAAGGACGGTGATGAGGCGGAAGATTTTGTTGAGGTTCATCTTCCAGATGTTCACAAACAGGTCTCGGAGATTGACCTTGGTCTCCCGAGTTGGGGGAAGTATCTGTTGATGAGTGCAGGTGTTTTGGCAACACTGATTCTGGCGATCTTCTTGATAACATGCTGTAGAAGGGCCAATAGGACAGAATCAACACAGAGAGG-TCGTAGGGAGTCAGGAGGGAAAGTGTCAGTAGCCCCTCAAAACGGGAAAATCATATCCTCATGGGAGTTGTACAAAAGTGAAAGTGAGACCGGGCTGTGAAGGTGAGTCATCCCCC---ACACACCATGCGTTTAGATGACCGCCTCTCTTTGAGATCT-------GAGGGATTCTATCTTCTTGACAGTCCTTCACGGACTCTGTGCAACAGGG--TGGACTTAAGAGTCAAGAAACTTTCATTAATCATCTCAACTGATCCAACACCGTCATGTCGATTCTGGTAAT-GTATGACGTCCTCTGACAGTATCATTTACTAATGGTGCTCTCATCCCCCAAGGACTGATACCAA----------------------------------------------------------------------------------------------------------------------------------------------------------------------------------------------------------------------------------------------------------------------------------------------------------TGATTGATCCAGGGGAGGTTCATGATGACCCGATTGATCCGATTGAGTCAGAAGCTGAGCCGAGGGGGAATCCTACCATTCCCAACATCTTAAGAAACTCTGATTACAACCTCAATTCTCCTCTAATAGAGGATCCAGCAAGATTAATGTTAGAATGGTTGAAAACAGGGAATAGGCCTCTCCGGATGACCTTGACAGACAATTGCTCTAGGTCTCACAAAGTTCTGAAAGACTACTTCAAAAAAGTGGATCTAGGATCTCTCAAAGTTGGAGGGGCTGCTGCACAGTCGATGATCTCTCTTTGGCTGTATGGTGCCCACTCTGAATCAAATAGGAGCCGGAAGTGTATAACTGATTTGGCTCAGTTCTATTCTAAGTCCTCCCCCATAGAAAAGCTGTTAAACTGCACACTCGGAAATAGAGGGCTTAAAACCCCCCCCGAGGGGGTCCTGAGTTGTCTTGCAAGAGTCGATTACGATAAAGCATTTGGGAGGT----------------------------------------------------------------AGACTGGGATGAGGAGAAGACCATCCTAGCACTGTGGAGAGATATAACATCAATAGATACAGGAAAGGACTTGGTCAAGTTTAAGGATCAAATATGGGGATTGCTGATTGTGACCAAAGACTTTGTGTACTCCCAAAGCTCTGGTTGCCTCTTTGATAGAAACTATACACTTATGCTGAAAGACCTTTTTTTGTCTCGATTCAACTCTCTAATGATTCTTCTCTCTCCTCCGGAGCCCAGATATTCAGATGACCTGATATCTCAATTGTGTCAACTGTATATCGCTGGAGATCAAGTTTTGTCCATGTGCGGAAACTCTGGTTATGAAGTCATCAAAAT-------------------------------------------------------------------------------------------------------------------------------------------------------------------------------------------------------------------------------------------------------------------------------------------------------------------------------------------------------------------------------------------------------------------------------------------------------------ATAGTAGATTTGGTGGGGGACACATGGCATAAGCTCCCTATCACCCAGATCTTCGAAATCCCTGAATCAATGGACCCGTCGGAGATACTAGATGATAAATCACACTCTTTCACTAGAACAAGACTCGCGTCATGGCTATCAGAAAACAGAGGGGGACCTGTCCCCAGTGAGAAAGTCATTATTACGGCTCTTTCCAAACCTCCGGTCAACCCCAGAGAATTCCTAAAATCTATAGACCTTGGAGGACTACCGGATGAGGATTTAATAATCGGTCTTAAGCCTAAGGAAAGGGAGCTAAAAATTGAAGGTCGGTTTTTTGCATTGATGTCCTG---------------------------------------------------------------------------------------------------------------------------------------------------------------------------------------------------------------------------------------------------------------GAAAAGGGTGTTTTCCAGAACTCATGAATTCTTTCAGAGGTCTTGGATCTATTATTCAGACAGATCCGACCTCATCGGGTTGTGGGAGGATCAAATATACTGTCTGGACATGTCAAACGGCCCGACATGTTGGAATGGCCAAGATGGAGGGCTAGAGGGTTTACGACAGAAGGGCTGGAGTCTGGTTAGTTTGTTAATGATAGATCGTGAGTCCCAGACCAGGAACACAAGAACTAAGATACTAGCCCAGGGGGACAATCAGGTTTTGTGTCCGACATATATGCTGTCGCCGGGGCTCTCAAGAGAAGGGCTTCTCTACGAGTTAGAGAGCATATCAAGAAATGCTCTCTCAATCTATCGGGCTATTGAGGAGGGAGCATCCAAATTAGGGCTCATCATAAAGAAAGAGGAGACCATGTGTAGCTATGACTTTCTCATCTACGGAAAAACCCCTCTGTTCCGAGGTAACATTTTGGTGCCTGAGTCCAAGAGATGGGCTAGAGTCTCCTGCATCTCTAATGACCAAATAGTCAACCTTGCCAATATAATGTCAACAGTATCCACCAATGCATTGACTGTA--------------------------------------------------------------------------------------------------------------------------------------------------------------------------------------------------------------------------------------------------------------------------------------------------------------------------------------------------------GACATTGGAGAGCTTCACTCGCCTGCTAGAGGACCCCACTACCCTGAATATCAAAGGAGGGGCCAGTCCCACCATTCTTCTCAAAGATGCAATTAGGAAAGCCCTATATGATGAGGTAGACAAAGTAGAGAACTCAGAGTTTAGAGAAGCGATCCTCTTGTCTAAGACTCATAGGGATAACTTTATACTTTTCTTAAAGTCCGTTGAGCCTTTGTTCCCCCGATTTCTCAGTGAACTCTTTAGTTCTTCCTTTTTAGGAATTCCTGAGTCGATCATTGGGTTGATACAAAACTCC----------------------------------CAAGGACATTGGAAGAGTCCTTTTATAACTCAGAGATCCATGGGATTAACCGGATGACCCAGACTCCCCAAAGGGTCGGAAGGGTCTGGTCTTGCTCCTCTGAGAGAGCAGATCTCTTAAGAGAGATTTCGTGGGGGAGGAAGGTGGTCGGCACAACAGTCCCTCACCCCTCTGAGATGTTGGGGTTAATCCCAAAATCCTCGATTTCTTGCACTTGTGGAGCATCAGGAGGGGGAAACCCTCGAATATCAGTGTCCGTGCTTCCATCTTTTGATCAGTCATTTTTCTCAAGAGGTCCCCTGAAGGGATACCTGGGCTCATCCACTTCTATGTCGACCCAGCTATTCCATGCGTGGGAGAAAGTCACCAATGTTCATGTGGTGAAAAGAGCCCTGTCACTCAAGGAATCTATAAACTGGTTCATCACCAGGAACTCAAATCTGGCCCAAACTCTGATTAGAAACATAATGTCTCTGACAGGCCCGGACTTTCCGCTGGAAGAAGCCCCTGTATTCAAGAGGACAGGGTCTGCCCTGCACAGGTTCAAGTCAGCCAGGTACAGTGAGGGGGGTTACTCTTCCGTTTGTCCGAATCTCCTCTCTCATATCTCTGTCAGCACAGACACGATGTCTGACTTGACTCATGATGGGAGAAACTATGACTTTATGTTTCAACCGTTGATGCTTTATGCGCAGACATGGACATCAGAACTGGTGCAAAAGGACACACGACTGAAAGACTCTACGTTTCATTGGCATCTTCGGTGTAATAAGTGTATAAC--------------------------------------------------------------------------------------------------------------------------------------------------------------------------------------------------TGTATTCAATCTGGGTTACGATTCATGACTCTGGATATAATGATGGGACCATTTTCCCCGTCAACATATATAGCAAGGTTTCTCCCAGAGACTATTTAAGAGGGCTCGCGAGAGGAGTCTTGATAGGGTCTTCGATTTGCTTCTTGACAAGAATGACAAACATCAACATCAACAGACCTCTTGAACTGATCTCAGGAGTGATTTCATATATCCTCTTAAGACTGGACAATCACCCTTCTTTGTACATAATGCTCAG--------------------------------------------------------------------------------ATAGATCCATCCTGTGCTATCTTCAGCATGTATTGAGCTACGAGCGAGAAGCAATCACAGCATCTCCGGAGAATGACTGGTTATGGATATTCTCGGACTTTAGAAGCTCTAAGATGACATACCTGACTCTGATCACCTACCAGTCTCATCTTCTACTTC---------------------------------------------------------------------------------------------------------------------------------------------------------------------------------------------------------------------------------------------------CAGAATGGGTCTGCTCTGCTCAACAGGTTGCTGTTTCAACCTCTGCAAACCCAGCTCCTGCTTCAGAACTGGACATCAGGACTCTCTCTAGAAGGCTTCAGAATCCATTGATCTCGGGCCTGAGAGTTGTTCAATGGGCGACAGGGGCCCATTACAAGCTCAAACCTATTCTGGATGATCTCAATGTATTCCCATCCCTATGTCTTGTGGTCGGAGATGGATC----------------GCGGTACTCAACATGTTTCCGGATGCTAGGCTTGTATTCAATAGCTTATTGGAAGTAAATGACCTGATGGCATCAGGAACACATCCACTGCCCCCCTCAGCAATCATGAGTGGGGGAGATGATATCATCTCCAGGGTAATTGACTTTGATTCCATCTGGGAGAAGCCTTCTGACTTGAGGAATTTGACTACATGGAGGTACTTCCAGTCAGTCCAAGAACAGGTAAATATGTCCTATGACCTTATCATTTGTGATGCGGAGGTCACTGACATTGCATCGATCAACCGAATAACCCTGCTAATGTCTGATTTTGCATTGTCGATAGACGGCCCACTATACCTGGTTTTCAAAACATATGGTACCATGCTTGTAAATCCGGACTACAGAGCAATTCAACACCTGTCCAGAGCATTTCCCGCGGTCACGGGATTCATAACTCAGATGACATCATCTTTCTCATCTGAGCTATACCTCAGATTCTCAAAGCGAGGGAAGTTCTTTCGGGATGCAGAATATTTGACTTCTTCTACCCTTCGAGAAATGAGCCTTGTGTTATTCAATTGTAGCAGCCCCAAGAGCGAGATGCAGAGGGCCCGATCTCTGAATTACCAAGATCTTGTAAGGGGATTTCCAGATGAGATCATATCCAATCCTTACAATGAAATGATCATAACCCTGATCGACAGTGATGTAGAATCTTTCCTGGTCCACAAGATGGTGGATGATCTAGAGTTGCAGCGAGGAACCTTGTCTAAAGTTTCAATTATTATAGCTATCATGATAGTCTTCTCCAATAGGGTGTTCAATGTCTCGAAACCTCTGACTGACCCTTTATTCTACCCGCCATCTGATCCCAAAATCTTGAGACACTTCAACATATGCTGCAGTACCATGATGTACTTGTCAACTGCCTTAGGGGATGTGCCCAGCTTTGCGAGACTTCATGACCTGTACAACAGACCCATAACTTATTATTTCAGGAAACAAGTCATTCGGGGGAATATTTATCTATCTTGGAGTTGGTCTGATGACACCTCAGTGTTTAAGAGGGTTGCGTGCAACTCTAGCTTGAGTCTCTCATCTCACTGGATCAGGCTGATCTACAAAATAGTAAAGACCACCAGACTTGTTGGAAGCATGGAAGACCTGTCCGGGGAAATAGAGAAGCACCTTCGAGGGTATAACAGGTGGATC
>91RABL01714_A2
AAGAAGTAGACAGTGTCGTCTACAAAGCAAAAATGTAACACCCCTACAATGGATGCCAACAAGATTGTATTCAAGGTCAATAACCAGGTGGTTTCTCTAAAGCCTGAAATTATTGTAGATCAGTATGAATACAAGTATCCGGCTATCAAAGACTCAAAGAAGCCCAGTATAACCTTAGGAAAAGCCCCTGACTTGAACAAAGCATACAAGTCAATTTTATCCGGCATGAATGCAGCCAAGCTTGATCCTGATGATGTATGTTCTTATCTGGCGGCTGCAATGCAGTTCTTTGAGGGAATATGTCCTGATGACTGGACCAGCTATGGGATTCTGATTGCACGGAAGGGAGACAAGATCACCCCAGATTCTCTTGTAGACATAAAACGTACTCATGTGGAAGGGAATTGGGCTCTAACAGGGGGCATGGAGTTGACGAGGGACCCCACCGTTTCGGAGCATGCATCTTTAGTTGGCCTTCTCTTGAGTCTGTATAGGTTGAGCAAAATATCTGGACAAAACACTGGTAATTACAAGACAAACATCGCAGATAGAATAGAGCAGATTTTCGAGACGGCTCCCTTTGCAAAGATCGTAGAACATCATACTTTGATGACAACCCACAAAATGTGTGCTAACTGGAGTACYATACCGAACTTTAGGTTCCTAGCCGGAACCTACGACATGTTTTTCTCCAGGATTGAACATCTGTATTCAGCAATTAGAGTTGGAACAGTTGTTACGGCTTATGAGGACTGCTCAGGGTTGGTGTCGTTTACAGGGTTTATAAAGCAAATAAATCTTACTGCGAGAGAAGCAATACTATACTTCTTCCACAAGAACTTTGAGGAAGAGATAAGAAGAATGTTTGAGCCTGGGCAGGAAACCGCAGTTCCTCATTCCTATTTCATYCATTTTCGTTCATTGGGTCTGAGTGGGAAATCTCCRTATTCGTCAAATGCAGTTGGTCATGTGTTCAACCTCATTCACTTTGTTGGATGTTATATGGGTCAAGTGAGATCTTTGAATGCAACGGTTATTGCCACATGTGCCCCGCATGAGATGTCTGTTCTTGGGGGTTATCTGGGGGAGGAGTTTTTTGGAAAAGGGACTTTTGAAAGAAGATTCTTCAGGGACGAGAAAGAACTTCAAGAATATGAAGCAGCTGAATCAACGAAAACTGAGGTAGCCTTGGCAGATGATGGAACAGTCAATTCTGATGATGAGGACTACTTCTCTAGTGAAACTAGGAGCCCTGAAGCAGTTTATACTAGAATCATGATGAATGGAGGCAGACTAAGAAGGTCACACATAAGGAGATATGTCTCAGTYAGTTCCAATCATCAAGCTCGCCCCAATTCCTTCGCTGAGTTTCTAAACAAGACATACTCGAGTGATTCATAAAGAACTAAACAACA-AGACTGTAGACACCAATA-A-ATCATGTACATCCTTCACA-AAAAAAACTAACACCCCTCCTCCCGAACCA-CCTCAGACATGAGCAAGATTTTTGTCAACCCAAGTGCAATCAGGGCAGGTTTGGCTGATCTAGAGATGGCAGAGGAAACTGTAGATCTGATCGCTAGGAACATCGAGGATAATCAGGCTCATCTCCAAGGAGAACCCATAGAGGTGGACAGTCTCCCTGAAGACATGAGACGGCTTCAATTAGACGATGAAAGACTATCTGGCCTCGGCGAGATGGCCAAAGCAGGAGAAAGCAAGTGTCAGGAAGATTTTCAGATGGATGAGGGGGAGGACCCCGTCTTCTTGTTCCAGTCGTACCTAGACAATGTGGGAGTTCAAATAGTCAGACAAATGAGGTCAGGTGAGAGATTCCTCAAGATATGGTCTCAGACCGTCGAGGAGATCATATCCTATGTCACGGTCAACTTCCCCRGTCTG----------------------------------------------------------------------------------------------------------------------------------------------------------------------------------------------------------------------------------------------------GATCATCAGGGATATTCTTGTATAATTTTGAGC--------------------------------------------------------------------------------------------------------GGGTGGGTTGCTCTAGCCAACTCCAGCAAGTTCCAGCTTCTGGTCKKGCCTGACAAGCTAAATAAAATAATGCAAGACGKCCT------------------------------------------------------------------------------------TGAAAAAAA-CAGGCAACACCACTGATAAAATGAACTTTCTACGCAAGATAGTGAAGAACTGTAGAGATGAGGACACTCAGAAGTCCTCTCTTGTATCGGCTCCTCCAGATGATGATGATCTGTGGTTACCCCCTCCGGAATATGTTCCGTTGAAGGAGCTCACGGGCAAGAAAAACATGAGAAACTTTTGCATTAATGGAGAAGTCAAGGTGTGTAGTCCAAACGGCTACTCATTTAGGATCCTGCGGCATATTTTGAAATCATTCGACGAGATTTATTCCGGAAATCAAAGAATGATCGGGTTAGTCAAAGTTGTTGTTGGACTGGCATTGTCGGGAGCCCCAGTCCCGGAGGGTATGAACTGGGTGTACAAATTGAGGAGAACTCTTATCTTCCAATGGGCTGATTCCAGGGGCCCGCTAGAGGGRGAGGAGTTAGAATACTCTCAGGAAATTACCTGGGATGATGACACTGAATTTGTCGGACTGGAAATACGAGTGAGTGCAAGACAATGCCATATCCAGGGCAGGATTTGGTGTATCAATATGAACTCTCGGGCATGTCAGTTGTGGTCTGACATGTCTCTTCAAACACAAAGATCTGATGAGGACAAAGACTCTTCAATGCTGCTGGAGTAGTCACATTACATCCTACAAATTCC-TCAATTGTTTACCTCTGGAGGAGAGAACACCTGGGCTTGACTCCAAAC-TTCGGGAGCAATAGAACAAAAA------CATGTTATGGTGCCGTTGAATCGCTGCATTTTATCAGAGTTAAATCAAT--CCTTTACATTTTRA-GCYTCTWGGATGTGAAAAAAA-------CTATYAACATCCCTCAAAR-GATCTMAKGRARMATGATCCC-TCARGCTCTTCTGTTTGTGCCTCTCCTRWTTCCCKCGCTGTKTYTMGGGRAATTCCCYATCTACACGATACCAGAMAARCTCGGCCCYTGGAGTCCCATCGACATACATCATCKCAGTTGCCCTAACAATTTGGTTGTGGAGGACGAGGGATGCAACAGTCTGTCAGGGTTTTCTTACATGGAACTGAAGGTGGGATACATCTCTTCCATAAAGGTGAATGGGTTCACTTGTACCGGTGTCGTGACAGAAGCTGAGACCTACACCAACTTCGTTGGTTATGTCACCACCACATTCAAGAGAAAACACTTTCGTCCGATGCCAGATGCATGCAGAGCTGCATACAGTTGGAAGACGGCCGGAGATCCTAGATACGAAGAGTCTCTTCACAATCCTTACCCTGATTACCATTGGCTAMGRACAGTAAAAACCACCAAAGAGTCTCTTGTTATTATATCGCCAAGTGTGGCTGATCTGGATCCATACGACAAATCCCTTCATTCAAGGGTCTTCTCTGGTGGGAAGTGTTTGGGAATAACAATCTCTTCCACCTACTGCTCCACTAACCATGATTACACTATCTGGATGCCTGAAGAAGCAAGACTTGGGACCTCTTGTGACATTTTTACTAACAG------------------------------------------------------------------------AAAAGGGGCATGCAAACTTAAACTGTGCGGAGTTCCTGGACTTAGACTTATGGATGGAACTTGGGTCTCAATTCAGACATCAGATGAGACCAAATGGTGCCCTCCTGATCAACTGGTAAATATACATGATTTCCACTCAGATGAGATAGWACATCTCGTCGTGGAGGAGTTGGTCAAGAAGAGGGAAGAATGCCTGGATGCACTGGAGYCCATTATGACCACCAAATCAGTAAGCTTCAGACGTCTTAGCYACTTGAGAAAACTTGTCCCTGGGTTCGGAAAGGCATATACTATATTCAACAAAACCTTAATGGAGGCTGACGCTCACTACAAGTCAGTTCGAACTTGGAATGAGGTCATCCCCTCAAAAGGGTGCCTAAGCGTCGGAGGGAGGTGCTATCCTCATGTGAACGGAGTGTTTTTCAATGGTATAATTCTGGGTCCGGACGGGAGTGTCCTGATCCCCGAAATGCAATCATCCCTGCTTCAACAGCATATGGAGCTGTTGGAGTCCTCTGTAATCCCTCTAATGCATCCCTTGGCAAACCCATCCACAGTCTTCAAGGAAGGTGATGAGGCGGAGGATTTTGTTGAGGTTC--------------------------------------------------------------------------------------------------------------------------------------------------------------------------------------------------------------------------------------------------------------------------------------------------------------------------------------------------------------------------------------------------------------------------------------------------------------------------------------------------------------------------------------------------------------------------------------------------------------------------------------------------------------------------------------------------------------------------------------------------------------------------------------------------------------------------CATCCTGAGAAATGCACCATGATGATCGATCCAGGGGAGGTTTATGATGACCCCATTGATCCAATTGAGCCAGAGGCTGAGCCAAGAGGAAACCCCACCATTCCTAACATCTTAAGAAACTCTGACTACAATCTCAACTCTCCTCTGATAGAGGATCCAGCCAAGTTAATGTTAGAATGGTTGAAAACAGGAAATAGGCCTCTCCGGATGACTCTAACAGACAATTGCTCTAGATCTTACAAAGTATTGAAGGATTACTTCAAGAAAATCGATATAGGATCTCTCAAAGTGGGCGGGGCTGCAGCACAGTCGATGATCTCTCTTTGGCTGTACGGTGCCCACTCTGAATCAAACAGGAGCAGGAAGTGTATAACCGACTTGGCTCAGTTCTATTCCAAGTCTTCCCCCATAGAAAAGCTGTTAAATTGCACACTCGGAAATAGAGGGCTGAAAATCCCCCCAGAGGGGGTCCTAAGTTGTCTTGAAAGGGTCGATTACGACAAAGCGTTTGGGAGGT----------------------------------------------------------------AGACTGGGATGAGGAGAAGACCATCCTGGCACTGTGGAGGGATTTGACCTCAGTAGACATTGGAAAGGACTTGGTCAAGTTCAAAGATCAAATATGGGGATTGCTAATTGTGACCAAGGATTTTGTGTACTCCCAGAGTTCTAACTGTCTCTTTGATAGAAACTATACACTTATGCTAAAAGACCTTTTTTTGTCTCGGTTTAACTCTCTAATGATTCTCCTTTCCCCTCCAGAGCCCAGATACTCAGATGACCTGATATCTCAGCTGTGTCAGCTATATATCGCCGGGGATCATGTCTTGTCCATGTGCGGGAACTCAGGTTATG-----------------------------------------------------------TTTAGGCCTCTCATTCATTCCCTAGGAGACTTCCCTGTATTTATAAGAGATAAGGTGGGTCAACTTGAAGGAACATTTGGTCCTAGTGCAAAGAGGTTCTTCAAGGCTCTAGATCAATTCGACAATATACACGKCTTAGTCTTTGTATACGGCTGTTACAGGCATTGGGKGCKTC-------------------------------------------------------------------------------------------------------------------------------------------------------------------------------------------------------------------------------------------------------------------------------------------CCCTGAATCAATGGACCCATCTGAGATATTAGATGATAAATCACACTCCTTTACTAGAACAAGACTGGCGTCATGGCTATCGGAGAACAGAGGAGGGCCGGTCCCCAGCGAAAAGGTCATTATCACGGCTCTTTCCAGGCCTCCTGTCAACCCCAGAGAATTCTTGAAATCTATAGACCTAGGAGGATTGCCAGACGAGGATTTGATAATCGGCCT-----------------------------------------------------------------------------------------------------------TCTTGCCACTTTTTGACGCACTGACTATGACAGACAACCTGAACAAGGTGTTTAAAAAGTTGATCGAMAGRGTCACYGGRCAAGGRCTKYTRGACTACTCWAGGGTTACATAYGCWTTTCACCTGGACTATGAGAAGTGGARCAATCATCAGAGGCTGGAATCGACAGAGGATGTATTTTCTGTACTTGATCAAGTGTTTGGATTAAAGAGGGTGTTYTCCAGAACTCATGAGTTTTTTCAGAAGTCTTGGATCTATTACTCAGACAGATCCGACCTCATCGGGCTGTGGGAGGATCAAATATACTGTTTAGACATGTCAAACGGTCCGACATGCTGGAACGGCCAGGATGGCGGGCTAGAGGGTTTGCGACAGAAAGGCTGGAGTCTGGTTAGCTTGTTAATGATAGATCGTGAATCTCAGACCAGGAACACACGAACTAAGATACTAGCTCAGGGGGACAACCAGGTTCTRTGTCCGACATATATG--------------------------------------------------------------------------------------------------------------------------------GTCCATGTGCAGCTATGACTTTCTCATCTATGGGAAAACTCCTTTATTTCGAGGTAACATTTTGGTGCCTGAGTCAAAAAGATGGGCTAGAGTCTCCTGTATTTCCAATGACCAAATTGTCAACCTTGCCAATATCATGTCAACTGTATCCACCAATGCATTGACTGTAGCACAACATTCTCAGTCCTTGATYAAACCGATGAGGGACTTTTTACTCATGTCAGTACAAGCTGTCTTCCATTACTTGTTGTTTAGCCCCATCTTGAAAGGYAGAGTTTACAAGATCCTGGGTGCCGAGGGGGACAATTTTCTTCTAGCTATGTCTAGAATAATCTATTTAGACCCCTCCTTGGGGGGAGTATCTGGRATGTCTCTTGGAAGGTTCCACATACGTCAGTTCTCAGATCCTGTCTCTGAAGGGTTGTCTTTTTGGAGAGAGATTTGGCTAAGTTCCAATGAATCTTGGATTCATGCTCTGTGTCAAGAAGCAGGAAACCCAGATCTGGGAGAGAGAACACTAGAGAGCTTCACTCGCTTGCTCGAGGATCCCACTACCCTGAATATTAAGGGAGGGGCCAGTCCTACCATTCTTCTCAAAGATGCAATCAGAAAGGCTCTGTATGATGAGGTAGACAAGGTGGAGAACTCAGAGTTTAGGGAAGCGATCCTCTTGTCCAAGACCCATAGGGACAACTTTATACTTTTTTTGAAGTCTGTGGAGCCTTTGTTTCCCCGATTTCTCAGTGAACTCTTCAGTTCATCTTTCTTGGGGATTCCTGAGTCAATCATTGGGTTGATACAAAAYTCCCGAACGATAAGAAGACAGTTTAGGAGGAGTCTCTCGAGAACCTTGGAAGAGTCCTTTTATAACTCAGAGATCCATGGGATCAACCGGATGACCCAGACTCCCCAAAGGGTCGGAAGGGTTTGGCCCTGCTCTTCTGAGAGGGCAGACCTCCTAAGAGAGATCTCGTGGGGGAGGAAGGTGGTTGGCACAACAGTCCCTCACCCCTCTGAGATGTTGGGGTTGCTTCCCAAATCCTCGATTTCCTGCACTTGTGGAGTAACAGGAGGTGGAAATCCTAGAATATCAGTGTCTGTGCTCCCGTCTTTCGATCAGTCATTCTTTTCAAGAGGCCCCCTGAAAGGGTACTTGGGCTCGTCCACCTCCATGTCGACCCAGCTATTCCAYGCCTGGGAGAAAGTCACCAATGKYCATKTKGTGAAAMGAGCTYTGTCWCTYAAGGAATCTATAAACTGGTTCATYACAAGARACTCRAATYTGGCCCAAACTTTGATTAGRAACATMATGTCTCTGACAGGYCCMGAYTTTCCTYTGGAAGAGGCCCCYGTCTTCAAGAGGACAGGKTCYGCCCTGCATAGGTTCAAGTCRGCCAGATACAGTGAAGGGGGGTACTCTTCCRTYTGTCCAAATCTCCTCTCTCACATCTCTGTYAGCACAGACACRATGTCTGACTTGACTCATGATGGGAGAAACTATGACTTTATGTT----------------------------------------------------------------------------------------------------------------------------------------------------------------------------------------------------------------------------------------------------------------------------------------------------------------------TCAAKCTTGGTTGCGATTCATGACTCTGGGTATAATGACGGAACCATATTCMCTGTCAACAKATATAGCAAGGTCTCCCCTAGAGACTATTTGAGGGGGCTTGCGAGAGGAGTCTTGATAGGATCYKCGATTTGCTTTTTGACAAGAATGACAAMCATTAACATCAATAGACCTCTTGAACTGATCTCAGGAGKKATTTCATACATCCTCTTGAGACTGGATAATCACCCATCTTTATACATAATGCTCAGAGAGCCATCTCTGAGGGGAGAGATATTTTCTATTCCCCAAAAAGTTCCCGCTGCTTACCCGACCACGATGAAAGAAGGTAACAGATCTATTCTGTGCTACCTCCAGCACGTGTTGCGCTACGAACGAGAGGCAATCACTGCATCTCCAGAGAATGACTGGTTGTGGATCTTCTCGGACTTTAGAAGCTCCAAGATGACATATCTGACTCTCATCACCTACCAGTCTCATCTTCTACTTC-------------------------------------------------------------------------------------------------------------------------------------------------------------------------------------------------------------------------------------------------------------CTGCTCTGCTCAACAGGTTGCGGTTTCAACCTCAGCTAACCCAGCCCCTGTCTCCGAGCTGGACATCAGGGCCCTCTCCAAGAGACTTCAGAACCCGTTGATCTCGGGCCTTAGAGTGGTTCAGTGGGCGACAGGGGCTCATTATAAGCTCAAACCTATTTTGGATGATCTCAATGTCTTCCCATCCCTATGTCTGGTGGTGGGGGATGGATCAGGGGGGATATCAAGAGCGGTACTTAACATGTTCCCAGATGCCAGACTTGTATTCAACAGCTTATTAGAAGTAAATGACCTGATGGCGTCAGGAACACATCCGTTGCCCCCCTCAGCAATCATGAGTGGAGGAGATGACATCACATCCAGGGTGATTGATTTTGACTCCATCTGGGAAAAACCTTCTGACTTGAGGAACTTT----------------TCCAGTCAGTCCAAAAACAAGTAAATATGTCTTATGATCTCATCATTTGTGATGCAGAGGTCACTGACATCGCATCAATCAATCGAATAACCCTGCTAATGTCTGATTTTGCATTGTCTATAGATGGCCCCCTTTATCTGGTTTTCAAAACTTATGGTACTATGCTTGTAAATCCGGAATACAGAGCAATTCAACACCTATCTAGAGCATTTCCTGCGGTCACTGGATTTATAACTCAGGTGACCTCGTCTTTCTCATCCGAGCTATACCTCCGATTCTCAAAACGAGGGAAGTTTTTTCGGGATGCAGAATATTTGACCTCCTCTACTCTTCGAGAAATGAGCCTGGTATTGTTCAACTGTAGCAGCCCCAAGAGTGAGATGCAGAGAGCCCGCTCTCTAAACTACCAAGATCTTGTGAGAGGGTTTCCAGATGAGATAATATCCAATCCTTACAATGAAATGATCATAACTCTGATTGAYAGTGATGTGGAATCTTTCCTGGTYCACAAGATGGTRGATGATCTKGAGTTACAGCGAGGAACTCTGTCMAAARTKTCYATYATTATMGCCATCATGATMGTCTTYTCCAATAGRGTGTTCAATGTYTCMAAACCGYTGACTGACCCTTTATTCTATCCGCCATCTGAYCCCAARATCYTGAGRCACTTCAACATATGYTGCAGTACYATGATGTAYYTRTCCACMGCYYTAGGSGATGTSCCCARCTTTGCRAGACTTCATGACCTGTACAACAGACCCATAACTTATTATTTCAGGAAGCAAGTCATCCGGGGGAATGTTTATCTGTCCTGGAGTTGGTCCCATGACACTTCAGTATTTAAGAGGGTGGCCTGCAACTCTAGCTTGAGTCTCTCATCTCACTGGATTAGGCTGATTTACAAAATAGTWAAGACAACTAGACTTGTCGGAAGCATAGAAGACCTATCCGGGGAGGTAGAGAGGCACCTTCRAGGGTACAACAGGTGGATC
>91RABN05406_A1
AARAAGCAGACAGCGTCAATTGCAAAGCAAAAATGTAACACCCCTACAATGGATGCCGACAAGATTGTATTCAAAGTTAATAATCAGGTGGTCTCTTTGAAGCCTGAGATTATCGTGGATCAATATGAGTACAAGTACCCTGCTATTAAGGACTTGAAGAAGCCCAGTATCACCCTAGGGAAAGCCCCCGATTTGAACAAGGCATACAAGTCAGTTTTATCAGGCTTGAATGCTGCCAAGCTTGATCCTG---------ATTCCTATTTAGCAGCCGCAATGCAGTTCTTCGAGGGGACGTGTCCCGAAGACTGGACCAGCTATGGGATCCTGATTGCACGGAAAGGAGATAAGATCACCCCAGATTCTSTGGTGGAGATAAAGCGTACTGGTGTAGAAGGGAATTGGGCTTTGACGGGAGGGATGGAACTGACTAGGGACCCCACTGTTCCAGAGCATGCGTCTTTAGTCGGTCTTCTCTTGAGTCTGTATAGACTAAGCAAAATATCTGGGCAAAACACTGGTAACTATAAGACAAACATTGCAGATAGGATAGAGCAGATTTTCGAGACAGCCCCCTTTATTAAGATCGTGGAACATCATACTCTGATGACAACTCACAAGATGTGTGCCAACTGGAGTACTATACCAAACTTCAGATTCCTGGCAGGGACCTACGACATGTTTTTCTCCCGGATTGAGCATCTGTATTCAGCAATCAGAGTAGGTACGGTAGTCACTGCTTATGAAGACTGCTCGGGGCTGGTATCATTTACTGGGTTTATAAAACAGATAAATCTCACTGCAAGGGAAGCAATACTATATTTCTTCCACAAAAACTTCGAGGAAGAGATAAGAAGAATGTTTGAGCCAGGACAAGAGACAGCTGTTCCTCACTCCTATTTCATTCACTTTCGTTCACTGGGCTTGAGTGGGAAGTCCCCTTATTCATCAAATGCAGTTGGTCATGTGTTCAATCTCATCCACTTTGTCGGATGCTATATGGGGCAAGTGAGATCTCTGAATGCAACGGTCATTGCTGCATGTGCTCCTCATGAGATGTCTGTTTTGGGAGGCTATTTGGGGGAGGAGTTTTTCGGGAAGGGAACGTTTGAAAGAAGATTCTTCAGAGATGAGAAAGAACTTCAAGAATATGAGACRGCTGAATTGACAAAGACTGACACGGCACTGGCAGATGATGGAACTGTCAATTCGGATGACGAGGACTACTTCTCCGGGGAAACCAGAAGCCCTGAGGCTGTTTATGCCCGAATCATGATGAATGGGGGTAGACTAAAGAGATCGCACATACGGAGATATGTCTCAGTCAGCTCAAATCACCAAGCTCGTCCAAACTCATTTGCTGAGTTTCYAAATAAGRCGTATTCTAGTGACTCGTAAATAGTTGAATAACA-ASAKKCAAGAAATCCATA-G-ATTGTGTATATCCTTCATGAAAAAAAACTAACACCCCTCCTTATGAACCAKCCCCAAATATGAGCAAAATCTTTGTCAATCCGAGTGCAATTAGAGCTGGTCTGGCTGATCTGGAGATGGCTGAAGAGACTGTTGATCTGATCAACAAAAACATAGAAGACAATCAGGCTCATCTCCAGGGAGAACCTATAGAGGTGGACAATCTCCCTGAGGACATGAAGCGGCTTCAGCTGGACGATAAAAAACCTTCCGGCCTAGGGGAGATGGCCAGAGCAGGGGAAGGCAAGTGTCGGGAAGACTTTCTGATGGATGAAGGG-AGGATCCTAGCCTCCTCTTCCAGTCATACCTGGACAATGTTGGAGTGCAGATAGTCAGACAAATGAGGTCAGGGGAGAGATTCCTCAAGATATGGTCACAAACCGTGGAGGAAATCATATCTTATGTCACAGTCAACTTTCCTAACCCCCCAGGGAAGTCCTTGGAAGATAAGTCAACCCAGACWACTGGCCGAGAACTCAAGAAGGAGACAACATCTATTTCTTCCCAGAGAGACAGTCAATCCTCGAAGGCCAGGATGGTGGCTCAAGCCGCCTCTGGTCCCCCAGCCCTCGAGTGGTCTGCTACCAATGAGGAGGATGATCTGTCAGTAGAAGCTGAGATCGCTCACCAGGTTGCCGAAAGCTTCTCCAAGAAGTACAAGTTTCCCTCTCGATCATCTGGGATATTTCTGTATAATTTTGAGCAGTTGAAAATGA----------------------------------------------------------------------------------------------------------------------------------------------------------------------------------------------------------------------------------------------------------------------------------------ACCTTGAAAATGAACWTTCTACGTAAGATAGTGAAAAACTGTAGGGATGAGGACAATCAAAAGCCCTCTCCTGTGTCAGCCCCTCCGGATGACGATGACCTGTGGCTTCCACCCCCTGAATACGTCCCGCTGAAAGAACTCACAGGCAAGAAGAACCTGAAGAACTTTTGCATCAACGGAGAGGTTAAGGTGTGTAGCCCGAACGGTTACTCGTTTAGGATCCTGCGACACATTCTGAGATCATTCGACGAGATATATTCTGGGAATCACAGAATGATCGGGTTAGTCAAGGTTGTTATTGGACTGGCTTTGTCAGGAGCCCCCGTCCCAGAGGGCATGAACTGGGTATACAAGTTGAGGAGAACCCTTATCTTCCAGTGGGCCGACTCCAGGGGCCCTCTTGAGGGGGAGGA--------------------------------------------------------------------------------------------------------------------------------------------------------------------------------------------------------------------ATATCCCGCAAGKTTTCTAACTTGTTTACCTCTGGAGGAGAGAACATACGGG------------C-TTTGGGAGCAATAGAACKKKKKAAAAAACATGTAATGGTGCCATTTAATCGCTGCATTTTATCGAAGTCAAACTAATTACCTTTACAKTTTGGGGTCTCTTGGATGTGAAAAAKKKKKKKAACTGTCAACATCCCTCAAAAKGACTTAAGGAATGATGGTTCC-TCAAGCTCTTTTGTTTGTGCCCCTTCTGGCTTTTCCAATGTGTTTCGGGAAATTCCCCATCTACACAATACCAGACAAACTTGGTCYCTGGAGCCCGATTGACAYACATCATCTCAGCTGTCCAAATAACTTGGTTGTGGAAGACGAAGGATGCACCAACTTGTCKGGGTTCTCCT------------------------------------------------------------------------------------------------------------------------------------------------------------------------------------------------------------------------CGTACCCTGACTACCATTGGCTTCGAACCGTGAAAACCACGAAGGAGTCTCTCATCATCATATCCCCAAGTGTAGCAGACCTAGACCCATATGACAAATCCCTTCACTCGAGGGTCTTTCCTAGCGGGAAGTGCTTGGGAATAACAATATCATCTACCTACTGCTCGACTAACCATGATTACACCATCTGGATGCCCGATAATGTGAGATTAGGGACATCTTGTGACATCTTTACCAACAGTAGAGGGAAGAGAGCATCCAAAGGGAGCAAGACTTGCGGATTTGTTGACGAAAGAGGCTTGTATAAGTCTTTGAAGGGGGCATGCAAGCTCAARTTATGTGG-------------------------------TGGGTCGCGATGCCAACATCGGATGAGACCAAGTGGTGTCCCCCTGGTCAGTTGGTAAATCTATACGACTTTCGCTCGGACGAGATCGAACATCTTGTCGTGGAGGAGTTGGTCAGGAAAAGAGAGGAGTGTCTGGATGCCCTAGAGTCCATCATGACTACCAAGTCGGTGAGTTTTAGACGTCTCAGCCACTTGAGAAAACTTGTCCCTGGRTTCGGAAAAGCATACACCATATTCAACAAAACCCTGATGGAAGCCGATGCTCACTACAAGTCAGTCCGGACCTGGAATGAGATCATCCCCTCCAAGGGGTGTCTGAGAGTTGGAGGGAGGTGTCATCCCCATGTAAACGGAGTGTTTTTTAACGGCATAATACTGGGCCCTGACGGCCATGTTCTAATCCCAGAGATGCAATCATCCCTCCTTCAGCAACATATGGAGTTGTTGGAATCATCAGTTATCCCTCTGATGCATCCTTTAGCAGACCCGTCTACAGTTTTCAAGGACGGTGATGAAGCAGAGGATTTTGTTGAGGTTCACCTTCCCGATGTGCACAAACAGATCTCAGGGGTTGACCTGGGTCTCCCTAACTGGGGAAAGTATGTCTTGATAATTGCAGGGGTATTGATTGCCATGATATTGACAATCTTCTTGATGACATGTTGTGGAAGAGGTAATCGACCCAAGTCCACACAACACAG-TCTTGGAGGGATAGGGAGGAAGGTGTCATCCACTTCCCAAAGCGGGAAGGTCATATCTTCGTGGGAGTCATATAAAAGCGGGGGTGAGACCAGACTGTGAAGGCCGGTCATCCCTTCCTCCAAACTTCAAGTCCCGAAGATCGCCTCCCCTCGGKGGCTAGGSYWRGGGGGAATCTCTGGGTTCAACAGTCCTCCCTGGACTCCATGCAACAGGG--TAGGCTTAAGAGTCATGAGACTTTCATTAATCATCTCCGTTAATCAGACAAGGTCGTGTAGATTCTTAAAATWACAAGAAGTCTTCTAGCAGTTTCAGTGACCAACGGTGCTTTCATCCTCCAGGGATCGATACCAAAGGTTGTGGACAGGTCAGGGGGTKKKKTTACCTCAGATCACTTCGCGTTCGGGCACGGACAGAGATCATGGTGAGTCCCCTGACKKK-TAGTAGACTCAACATGATTCAACT--GAGCAGGGCGATCTGCCTCYCMTGAAGGACATAAGCAATAGCTMAMAATCATCTYRCATCTCAGYAAAGT-----GTGYATAAYTATAAAKGGGCTGGGTCATCTRAGCTTTTCMGTCGAGAAAAAAAACTGTMGRCCRRAAGAGCAACTGGCAACACTTCTCATCTTCGGACATAGATCAAAATGCTTGATCCAGGAGAGGTCTATGATGACCCTGTTGATCCAATTGAGTCAGAGGCTGAGTCTAGAGGGGCCCCCACTGTCCCTAACATCTTGAGGAATTCTGATTACAATCTAAATTCCCCTTTAATAGAAGATCCTGCCGGATTAATGTTAGAGTGGTTGAAAACGGGGAACAGACCTCACCGAATGACTCTGACAGACAATTGCTCCAGGTCTTACAAAGTTCTGAAAGATTATTTCAAGAAAGTGGATATGGGCTCTCTCAAAGTGGGTGGGACTGCTGCACAGGCAATGATTTCCCTT-GGTTATATGGT-------------------------------------------------------------------------------------------------------------------------------------------GCTGCCTTGAGAGGGTCGATTATGATAAGGCATTTGGGAGATATCTGGCTAACACATATTCCTCTTATTTATTTTTCCATGTGATCACCCTGTACATGAATGCCCTAGACTGGGACGAAGAGAAGACTATCCTGGCTTTATGGAGAGAATTAACCTCAGTGGATATCGGGAAGGACTTGGTCAAGTTCAAAGATCAAATATGGGGACTACTAATTGTGACAAAAGACTTTGTTTATTCTCAGAGTTCTAACTGTCTTTTTGACAGAAACTAYACACTTATGCTAAAAGACCTCTTCTTGTCTCGTTTCAATTCCCTAATGATTTTGCTTTCTCCCCCAGAACCCAGATATTCAGACGACTTGATCTCCCAGTTGTGCCAACTATACATAGCTGGGGATCAAGTCCTTTCCATGTGTGGAAATTCTGGTTATGACGTTATCAAAATT-----------------------------------------------------------------------------------------------------------------------------------------------------------------------------------------------------------------------------------------------------GTCGAAACTATATGATCAAGTTCACATTAAGAAGGTGATAGACAAGTCTTACCAGGAGTGTCTGGCAAGCGACTTAGCCAGAAGGATCCTCCGGTGGGGGTTTGACAAGTATTCTAAATGGTATCTTGATTCACGACTTCTCGCCCGAGACCACCCTTTGACTCCCTACATCAAAACCCAGACATGGCCACCCAAACATATAGTAGATTTGGTAGGAGATACTTGGCATAGGCTCCCAATAACGCAAATTTTTGAAATCCCTGAGTCAATGGATCCGTCAGAAATACTGGATGACAAATCCCATTCTTTCACCAGAACAAGACTGGCCTCTTGGTTGTCGGAGAACAGAGGGGGGCCTGTTCCCAGCGAGAAGGTCATTATCACGGCGTTGTCTAAGCCGCCCGTCAATCCTAGAGAATTCTTAAAATCTATTGACCTCGGAGGATTGCCTAATGAGGACTTGATAATTGGTCTCAAACCAAAGGAACGAGAACTAAAGATCGAGGGTCGATTTTTTGCTCTG---------------------------------------------------------------------------------------------------------------------------------------------------------------------------------------------------------------------------------------------------------------------------ATGTCATGGACCAGAACACACGAGTTTTTTCAAAAGTCCTGGATCTACTATTCAGACAGATCAGACCTTATCGGATTATGGGAAGATCAGATATATTGCTTAGATATGTCCAATGGCCCGACCTGCTGGAATGGTCAAGATGGTGGGTTGGAGGGCTTACGGCAGAAGGGCTGGAGTCTAGTCAGCCTATTAATGATAGATAGAGAATCCCAAACCAGGAACACAAGAACCAAGATACTAGCTCAAGGGGACAATCAGGTTCTATGTCCTACATACATGTTGTCTCCAGGACTATCTCGAGAAGGGCTCCTCTATGAGTTGGAGAGTATATCAAGGAATGCGCTTTCAATATACCGGGCCATCGAGGAAGGAGCATCTAAGCTAGGGCTGATCATCAAGAARGAAGAGACCATGTGTAGTTATGACTTTCTTATCTATGGAAAGACTCCTCTGTTTCGAGGCAACATCTTAGTACCTGAATCTAAAAGATGGGCCCGAGTCTCTTGCATCTCTAACGACCAAATAGTCAACCTAGCCAATATCATGTCGACAGTATCCACAAATGCACTGACAGTAGCACAACACTCTCAATCTCTGATCAAACCGATGAGGGACTTTCTGCTCATGTCAGTACAGGCAGTCTTTCACTACCTGTTGTTTAGCCCAATTTTGAAGGGCAGAGTTTACAAGATTCTAAGTGCTGAAGGGGAGAGTTTTCTTTTAGCCATGTCAAGGATAATCTACTTAGATCCTTCTTTGGGAGGAGTGTCTGGAATGTCTCTTGGAAGGTTCCATATACGTCAATTCTCAGACCCTGTCTCWGAAGGGCTGTCTTTCTGGAGAGAGATCTGGTTAAGCTCCCACGAGTCCTGGATTCATGYGTTATGTCAGGAGGCCGGGAACCCAGATCTTGGAGAGAGAACACTCGAGAGCTTCACTCGCCTTCTGGAGGATCCTACCACCTTAAATATTAAAGGAGGGGCTAGTCCCACCATCTTACTCAAGGATGCAATCAGAAAGGCTCTGTACGATGAGGTGGATAAGGTGGAAAACTCAGAGTTCAGAGAGGCAATCTTGTTGTCCAAGACCCATAGAGATAACTTTATACTTTTCTTAAAATCTGTTGAGCCTTTGTTTCCTCGATTTCTTAGTGAACTTTTCAGTTCGTCTTTTCTGGGAATCCCCGAGTCCATCATTGGACTGATACAAAACTCCCGGACAATAAGAAGGCAGTTCAGAAGGAGTCTATCAAGAACTTTAGAAGAGTCCTTTTACAACTCAGAGATCCATGGGATCAATCGGATGACCCAGACACCTCAACGGGTCGGGAGGGTGTGGCCTTGTTCTTCTGAGAGGGCAGACCTCTTAAGGGAGATCTCTTGGGGAAGAAAAGTGGTTGGCACAACAGTCCCTCACCCTTCTGAGATGTTGGGGTTACTTCCCAAGTCCTCCATTTCCTGTTCTTGTGGAGCAACAAGAGGAAGCAACCCTAGAGTCTCGGTCTCCGTACTCCCGTCTTTCGATCAGTCATTCTTTTCACGAGGCCCCCTAAAAGGGTACTTGGGCTCGTCCACCTCCATGTCGACCCAGCTATTCCATGCTTGGGAAAAAGTCACTAATGTTCATGTGGTCAAAAGGGCCTTATCATTAAAAGAATCCATAAACTGGTTTATCACAAGAAATTCCAATTTGGCTCAAACTCTAATTAGAAACATTATGTCTCTGACAGGCCCCGATTTCCCTCTAGAAGAGGCTCCTGTCTTCAAAAGAACTGGGTCAGCATTGCATAGGTTCAAATCTGCAAGGTACAGCGAGGGAGGGTATTCCTCTGTCTGCCCCAATCTACTCTCTCATATTTCCGTTAGTACAGACACTATGTCTGATTTAACCCAAGACGGAAAAAATTATGATTTCATGTTTCAGCCCTTGATGCTTTATGCGCAAACATGGACATCAGAGCTGGTACAAAGAGACACAAGGCTGAGAGACTCTACGTTTCATTGGCACCTTCGGTGCAACAGATGTGTGAGGCCCATTGATGATATCACACTGGAGACTTCCCAGATCTTCGAATTTCCGGATGTGTCGAGAAGAATATCTAGAATGGTTTC---------------CTTTCAGAAACTTCCTGATATCCGCCTAAAGCCAGGTGACTTCGAGTCTCTGAACGGTAGAGAAAAGTCTCGCCATATAGGATCGGCTCAAGGGCTCTTATACTCAATCTTAGTGGCAATTCATGACTCTGGATACAATGATGGGACCATCTTTCCTGTCAACATATATGGCAAGGTCTCYCCTAGAGACTATTTGAGGGGGCTCGCAAGGGGAGTTTTGATAGGGTCTTCGATTTGCTTCTTGACAAGAATGACAAATATCAATATTAATAGACCTCTTGAGTTGATCTCAGGGGTAATCTCATATATCCTTCTGAGACTGGATAATCACCCCTCTTTGTATATAATGCTCAGAGAACAGTCCCTTAGAGGAGAGATATTCTCTATCCCTCAGAAGATCCCTGCTGCTTATCCGACCACCATGAAAGAAGGCAACAGATCGATTTTGTGTTATCTCCAACATGTGCTACGCTATGAGCGGGAGGTGATCACGGCGTCTCCTGAGAATGACTGGTTGTGGATCTTCTCAGACTTTAGAAGTGCCAAAATGACATACCTGACCCTCATTACTTACCAGTCTCACCTTCTACTTCAGAGGGTTGAGAGAAATTTGTCTAAGAGTATGAGAGCTAACCTGCGACAATTGAGTTCCTTGATGAGGCAGGTGCTGGGGGGGCATGGGGAAGATACTTTAGAGTCAGACGATGATGTTCAACGACTATTAAAAGACTCTTTGCGAAGGACAAGGTGGGTCGATCAGGAAGTCCGCCATGCAGCTAGAACCATGACAGGGGACTATAGTCCCAACAAGAAAGTGTCCCGCAAGGCAGGAGGCTCAGAATGGGTTTGCTCTGCCCAACAGGTTGCAGTCTCCACCTCAGCTAACCCGGCCCCTGTCTCAGAGCTTGA---------------------------------------------------------------------------------------------------------------------------------------------------------CGGGATATCAAGGGCAGTACTCCACATGTTTCCAGACGTCAAGCTTGTGTTCAACAGTTTGTTAGAGGTAAATGACCTAATGGCTTCCGGAACACATCCACTGCCTCCTTCAGCAATCGTGAGCGGAGGAGATGACATTGTTTCCAGAGTAATAGATTTTGACTCAATCTGGGAAAAACCGTCCGACCTGAGAAACTTGGCAACCTGGAGATACTTCCAATCAGTCCAAAGACAGGTAAACATGTCTTATGACCTCATTATTTGTGACGCAGAAGTTACTGACATTGCATCTATCAATAGAATAACCCTGTTGATGTCGGATTTCGCATTGTCTATAGACGGACCTCTTTATTTGGTCTTCAAAACTTACGGGACTATGCTGGTAAACCCAGACTATAAAGCGATTCAACACTTGTCGAGAGCGTTCCCCTCGGTCACAGGTTTTATAACTCAAGTAACTTCGTCATTTTCATCTGAGCTATATCTTCGGTTTTCCAAACGAGGGAAATTTTTCAGAGATCCCGAGTACCTGACCTCCTCTACCCTTCGAGAGATGAGCCTTGTGTTATTCAATTGCAGCAGCCCAAAGAGTGAGATGCAGAGAGCTCGCTCCTTAAATTATCAAGATCTTGTAAGGGGGTTTCCCGAAGAGATCATATCAAATCCTTATAATGAAATGATCATAACTCTRATTGACAGTGACGTAGAATCTTTCTTGGTCCACAAGATGGTGGATGACCTCGAGTTACAGAGGGGAACTCTGTCAAAAGTGGCTATCATTATAGCCATTATGATAGTCTTTTCCAATAGAGTATTTAACATTTCCAAACCGTTGACTGACCCCTTGTTCTATCCTCCATCTGATCCCAAGATCCTAAGGCACTTCAACATATGTTGCAGCACTATGATGTATCTATCCACCGCTCTAGGAGATGTCCCCAGCTTTGCAAGACTTCATGACCTRTATAACAGACCTATAACTTATTACTTYAGAAAGCAAGTCATTCGAGGGAATATTTATCTCTCTTGGAGTTGGTCAGATGATACCTCGGTGTTCAAGAGGGTGGCTTGTAACTCTAGCCTGAGTCT-TCATCTCATTGGATCAGATTGATTTACAAAATAGTAAAAACCACTAGACTGATTGGAAGTATTGAGGACCTATCAGGAGAGATTGAAAAGCACCTTCAGGGGTACAACAGRTGGATY
>92RABL01947_A2
AAGAAGTAGACAGTCTCGTCTACAAAACAAAAATGTAACACCCCTACAATGGATGCCGACAAGATTGTATTTAAGGTCAATAACCAGGTGGTTTCTCTAAAGCCTGAAATTATTGTAGATCAGTATGAATACAAGTATCCGGCTATCAAAGACTCGAAGAAGCCCAGTATAACCTTAGGAAAAGCCCCTGACTTGAACAAAGCATACAAGTCARTTTTATCCGGCATGAATGCAGCCAAGCTTGAYCCTGATGATGTATGCTCTTATCTGGCGGCTGCAATGCAGTTCTTTGAGGGAGCATGTCCTGATGACTGGACCAGCTATGGAATCCTGATTGCGCGGAAGGGAGACAAGATCACCCCAGATTCTCTTGTAGACATAAAACGTACTCATGTGGAAGGGAATTGGGCTCTGACAGGGGGTATGGAGTTGACGAGGGACCCCACCGTTTCGGAGCATGCATCTTTAGTGGGTCTTCTCTTGAGTCTGTATAGGTTGAGCAAAATATCTGGACAAAACACCGGCAATTACAAGACAAACATYGCAGATAGAATAGAGCAGATYTTCGAGACGGCCCCCTTTGTAAAGATCGTAGAACATCATACTCTGATGACAACCCACAAAATGTGTGCTAACTGGAGTACCATACCTAACTTCAGATTCCTAGCCGGAACCTACGACATGTTTTTCTCCMRGATTGAGCATCTGTATTCAGCAATYAGAGTRGGWACRGTWGTYACKGCTTATGARGACTGCTCRGGGYTGGTRTCRTTTACWGGGTTTATAAARCARATAAATCTYACTGCAAGRGARGCAATACTATATTTCTTCCACAARAACTTYGAGGAAGAGATAAGAAGAATGTTTGARCCWGGRCARGARACMGCWGTYCCTCAYTCCTATTTCATYCAYTTTCGTTCATTGGGCCTGAGTGGGAAATCTCCGTATTCGTCAAATGCTGTTGGTCACGTGTTCAACCTCATTCACTTTGTTGGATGTTATATGGGTCAGGTCAGGTCCTTAAATGCGACGGTCATTGCTACATGTGCTCCTCATGAGATGTCTGTCCTAGGGGGTTATCTAGGGGAAGAGTTTTTTGGAAAGGGCACATTTGAAAGAAGATTCTTTAGAGACGAAAAAGAACTCCAAGAATATGAAGCAGCTGAATCAACGAAAACTGAGGTAGCCTTGGCAGATGATGGAACAGTCAATTCTGATGATGAGGACTACTTCTCTAGTGAAACTAGGAGCCCTGAAGCAGTTTATACTAGAATCATGATGAATGGAGGYAGACTAAARAGATCACACATAAGGAGATATGTCTCGGTTAGTTCTAATCACCAAGCTCGCCCTAATTCCTTTGCTGAGTTTCTAAACAAGACATACTCGAGTGATTCGTAAAGAACTAAATAACA-GGATTGTAAACACTAATA-A-ATCATGTACATCCTTCACG-AAAAAAACTAACACCCCTCCTCTTGAACCA-CCTCAGACATGAGCAAGATTTTTGTCAGCCCAAGTGCGATCAGGGCAGGTTTAGCGGATCTAGAGATGGCAGAGGAAACTGTAGATCTGATCGCTAGGAACATCGAGGATAATCAGGCTCATCTCCAAGGAGAACCCATAGAGGTGGACAGTCTCCCTGAAGACATGAGACGGCTTCAATTAGACAATGAGAAACCATCTGACCTCGGCGAGATGGCCAAAGCAGGGGAAAGCAAGTGTCAGGAAGATTTTCAGATGGATGAGGGGGAGGACCCCATCTTCTTGTTTCAGTCGTACCTAGACAATGTTGGAGTTCAAGTAGTCAGACAAATGAGGTCAGGGGAGAGATTCCTCAAGATATGGTCTCAGACTGTCGAGGAGATCATATCCTATGTAACGGTCAA--------------------------CAGAAGACAAGGCTACCCAGACTGCAAACCGAGAACTCAAGAAGGAGACAGTGTCTGCCCCTTCTCAGCGAGAAAGTCAATCATCTAAAACCAAAATGGCGGCCCAAACCGCCTCCGGTCCTCCTGCTCTAGAGTGGTCCGCCGCCAACGAAGAGGATAACCTATCCGTGGAGGCTGAAATCGCTCACCAGATTGCTGAGAGCTTTTCCAAGAAGTACAAATTTCCCTCCCGATCATCGGGGATATTCTTGTACAACTTTGAGCAGTTGAAAATGA-----------------------------------------------------------------------------------TGTGTGCTGGGGTGGGTTGCTCTAGCCAATTCCAAAAAGTTCCAGCTTTTAGTTGATCCTGACAAGCTAAATAAAATAATGCAAGACGACTTGAACCGTTATGTGTCATACTGACCAACCTCCCAAAC-TCAGTCCCACCATGCAATCAAATCTGA-ACTGCTTCAAATGC-AACATGAAAAAAA-CAGGCAACACCACTGATAAAATGAACTTTCTACGCAAGATAGTGAAGAACTGTAGAGATGAGGACACTCAGAAGTCCTCCCTCGTATCGGCTCCTCCAGATGATGACGATCTGTGGTTACCCCCTCCGGAATATGTTCCGTTGAAGGAGCTCACGGGCAAGAAAAACATGAGAAACTTTTGCATTAATGGAGAAGTCAAGGTGTGTAGTCCAAACGGCTATTCATTTAGGATTCTGCGGCATATTTTGAAATCATTCGACGAGATTTATTCTGGAAATCAAAGAATGATCGGGTTAGTCAAAGTTGTTGTTGGACTGGCATTGTCGGGAGCCCCAGTCCCTGAGGGTATGAACTGGGTGTACAAATCAAGGAGAACTCTTATTTTCCAATGGGCTGATTCCAGGGGCCCGCTAGAGGGGGAGGAGTTAGAATACTCTCAGGAAATTACCTGGGATGATGATACTGAATTTGTCGGACTGGAAATAAGAGTGAGTGCAAGACAATGCCATATCCAGGGCAGGATTTGGTGTATTAATATGAACTCTCGGGCATGTCAGTTGTGGTCTGACATGTCTCTTCAAACACAAAGATCTGATGAGGATAAGGACTCTTCAATGCTGCTGGAATAGTCAAATTACATCCTACAAATTCC-TCAGTTGTTTACCTCTGGAGGAGAGAACATATGGGCTTAACTCCAACC-TTCGGGAGCAATAGAACAAAAA------CATGTTATGGTGCCGTTGAATCGCTGCATTTTATCAGAGTTAAATCAATAACCTTTACATTTTGA-GCCTCTTGGATGTGAAAAAAA-------CTATTAACATCCCTCGAAA-GATCTAAGGAAAGATGATCCC-TCAAGCTCTTCTGTTTGTGCCTCTCCTRWTTTCCTCGTTGTGTTTCGGGGAATTCCCCATCTACACGATACCAGAAAAACTCGGCCCTTGGAGTCCCATCGACATACATCATCTCAGTTGCCCTAACAATTTGGTTGTGGAGGATGAGGGATGCAACAGTCTGTCAGGGTTYTCYTACATGGAACTGAAGGTGGGATACATCTCTTCCATAAAAGTGAATGGRTTCACTTGTACMGGTGTYGTGACAGAAGCTGAGACCTACACCAACTTTGTKGGTTATGTCACCACCACMTTCAAGAGAAAACACTTCCGCCCGATGYCAGATGCATGCAGAGCTGCATACARYTGGAAGATGTCCGGAGATCCTAGATAYGAAGAGTCTCTTCACAATCCTTAMCCTGATTACCATTGGYTACGAACAGTAAAAACCMCCA----------------------------------------------------------------------------------------------------------------------------------------------------------------------------------------------------------------------------------------------------------------------------------------------------------------------------------------------------------------------------------------------------------------------------------------------------------------------------------------------------------------------------------------------------------CCCTGGGTTCGGAAAGGCATATACTATATTTAACAAAACCTTAATGGAGGCGGACGCTCACTACAAGTCAGTTCGGACTTGGAATGAGATCATCCCCTCAAAAGGGTGCCTAAGCGTCGGAGGGAGGTGCCATCCTCATGTGAACGGAGTGTTTTTCAATGGTATAATTATGGGTCCGGACGGGAGTGTCCTGATTCCTGAGATGCAATCATCCCTGCTTCAACAGCATATGGAGCTGTTGGAATCCTCTGTAATCCCCCTAATGCATCCCTTGGCAAACCCGTCAACAGTCTTCAAGGACGGTGATGAGGCTGAGGACTTTGTTGAGGTTCACCTTCCGGACGTTCAAGAACAGGTCTCAGGGGTTGACCTCGGTCTCCCAAACTGGGGGAAGTATGTGCTGATGAGTGCAGGTGCTCTGGCTATCCTAATGCTGACAATCTTCTTAATGATATGTTGCAGAAGGGCCAATAGAACAAAATCAATACAACAAGG-TCCTGGGGAGTCAGGAAGGAAAGTGTCGGTTCCTCCCCAAAACGGGAAAGTCAT-----------------------------------------------------------------------------------------------------------------------------------------------------------------------------------GAAACTTCCATTAAWCATCTCAACTGATCAGACACATTTATGTAGATTCTGATAATG-TATAATATCTTCTGAAAGTGTCAGTGACCAATGGTGCTCTCATCCCCCAGGGACTGATACCAA---------------------------------------------------------------------------------------------------------------------------GATTTGYCTCCTATGAAGGACACAAGCAATAGATCATAATCATCTTACATCCCGATAAGGT-----GTGCACAAATACAAG-GGGCTGGGCCATCCAATCCTTTCAGTCAAGAAAAAAA-CTGTGGAATGGAGAAGTAATTGACAACACTTCTCATCCTGAGAACTGCACCATGATGATCGATCCAGGGGAGGTTTATGATGACCCCATTGATCCAATTGAGCCAGATGCTGAGCCAAGAGGAAACCCCACCATTCCTAACATCTTAAGAAACTCTGACTACAATCTCAACTCTCCTCTGATAGAGGATCCTGCCAAGTTAATGTTAGAATGGTTGAAAACAGGAAATAGGCCTCTCCGGATRACTCTRACAGACAATTGCTCTAGATCTTACAAAGTATTGAAGGATTACTTTAAGAAAATCGATGTAGGATCTCTCAAAGTGGGCGGAGCTGCAGCACAATCGATGGTCTCACTTTGGCTGTACGGTGCACACTCTGAATCAAACAGAAGCCGGAAGTGTATAACCGACTTGGCTCAGTTCTATTCCAAGTCTTCCCCCATAGAAAAGCTGTTAAATTGCACACTCGGAAACAGAGGGCTGAGAATCCCCCCAGAGGGGGTCCTAAGTTGTCTTGAAAGGGTCT----------------------------------------------------------------------------------------AGACTGGGATGAGGAGAAGACCATCCTGGCACTGTGGAGGGATTTAACCTCAGTGGATATTGGAAAGGACTTGGTCAAGTTTAAAGATCAAATATGGGGATTGCTAATTGTGACCAAGGATTTTGTGTACTCTCAGAGTTCTAACTGTCTCTTTGATAGAAACTATACACTTATGCTGAAAGACCTTTTTTTGTCTCGGTTTAACTCGCTAATGATTCTCCTTTCACCTCCAGAACCCAGATATTCAGATGACCTGATATCTCAGCTGTGTCAGCTATATATCGCTGGGGATCACGTCCTGTCCATGTGCGGGAACTCTGGTTATGAAGTCATCAAAAT---------------------------------------------------------------------------------------------------------------------------------------------------------------------------------------------------------------------------------CATAGATTATAGAAGGGGCTTATCGAAGCTATATGATCAAGTCCACATCAAGAAGGTGATAGACAAGTCCTATCAGGAATGTTTGGCAAGCGACCTTGCCAGAAGGATCCTCAGGTGGGGGTTTGATAAGTATTCCAAGTGGTATCTTGATT-----------------------------------------------------------------------------------------------------------------------------ATCCCTGAATCAATGGACCCATCCGAGATACTAGATGATAAATCACACTCTTTTACTAGAACAAGACTGGCGTCATGGCTGTCGGAGAACAGAGGAGGGCCGGTCCCCAGCGAGAAGGTCATTATCACGGCTCTTTCCAGGCCTCCTGTCAACCCCAGAGAATTCTTGAAGTCTATAGACCTTGGAGGATTGCCGGACGAGGATTTGATAATCGGCCTAAAGCCTAAGGAAAGGGAGCTAAAAATTGAAGGTCGGTTTTTCGCCTTGATGTCCTGGAA------------------------------------------------------------------------------------CTTGAACAAAGTGTTTAAAAAGCTGATCGACAG-----------------------------------------------------------------------------------------------------------------------------------------------------CCAGAACTCATGAGTTTTTTCAGAAGTCTTGGATCTATTACTCAGACAGATCCGACCTCATCGGGCTGTGGGAGGATCAAATATACTGTTTGGACATGTCAAACGGTCCGACATGYTGGAACGGYCAAGATGGCSGGCTGGAGGGTTTGCGACAGAAAGGCTGGAGTCTAGTTAGCTTGTTAATGATAGATCGTGAATCTCAGACCAGGAACACAAGAACTAAGATATTAGCTCAGGGGGACAAYCAGGTTCTGTGTCCGACGTACATGTTGTCTCCGGGGCTTTCTCGAGAGGGGCTTCTATACGAGTTGGAGAGTATATCAAGAAATGCGCTCTCAATATATCGTGCCATTGAGGAGGGGGKATCTAAACTGGGKCTCATCATAAAAAAGGAAGAGACCATGTGCAGCTATGACTTTCTCATCTATGGGKAAACTCCTTTATTTCGKGKTAACATTTTGGTGCCTGARTCMAAAAGATGGGCTAGAGTCTCTTGTATCTCCAACGACCAAATTGTCAACCTTGCCAATATAATGTCAACGGTATCCACCAATGCATTGACTGTAGCACAACACTCTCAGTCCTTGATTAAGCCGATGAGGGACTTTTTACTTATGTCAGTACAAGCTGTCTTCCATTACTTGTTGTTTAGCCCCATCTTGAAAGGCAGAGTTTACAAGATCCTGGGTGCCGAGGGGGACAATTTTCTTCTAGCTATGTCTAGAATAATCTATTTAGACCCCTCCTTGGGGGGAGTATCTGGRATGTCTCTTGGAAGGTTCCACATACGTCAGTTCTCAGATCCTGTCTCTGAAGGGTTGTCTTTTTGGAGAGAGATTTGGCTAAGTTCAAATGAATCTTGGATTCATGCTCTGTGTCAAGAAGCAGGAAACCCAGATCTGGGAGAGAGAACACTAGAGAGCTTCACTCGCTTGCTCGAGGATCCCACTACCCTGAACATTAAGGGAGGGGCCAGTCCTACCATTCTTCTCAAAGATGCAATCAGAAAGGCCTTGTATGATGAGGTGGACAAGGTGGAAAACTCAGAGTTTAGGGAAGCGATCCTCTTGTCCAAGACCCATAGGGACAACTTTATACTTTTCTTGAAGTCTGTGGAGCCCTTGTTTCCCCGATTTCTCAGTGAGCTCTTCAGTTCATCTTTCTTGGGGATTCCTGAGTCAATCATTGGGTTGATACAAAAYTCCCGAACGATAAGAAGACAGTTTAGGAGGAGTCTCTCGAGAACCTTGGAAGAGTCCTTTTATAACTCAGAGATCCATGGGATCAACCGGATGACCCAGACTCCCCAAAGGGTCGGAAGGGTTTGGCCCTGCTCTTCTGAGAGGGCAGACCTCCTAAGAGAGATCTCGTGGGGGAGGAAGGTGGTCGGCACTACAGTCCCTCACCCCTCTGAGATGTTGGGGTTGCTTCCCAAATCCTCGATTTCCTGCACTTGT----------------------------TATCAGTGTCTGTGCTTCCTTCTTTCGATCATTCATTCTTTTCGAGAGGCTCTCTGAAGGGGTACCTGGRCTCATCAACTTCCATGTCGACTCAGCTGTTCCAYGCCTGGGRGAAAGTCACCAATGTTCATKTTGTGAAAAGAGCTCTGTCTCTCAAGGAGTCTATAAACTGGTTCATAACAAGAAACTCAAATCTAGCCCAAAYTTTGATTAGAAACATAATGTCTTTGACAGGTCCAGACTTTCCTCTGGAAGAGGCCCCTGTTTTCAAGAGGACAGGGTCCGCCCTGCATAGGTTCAAGTCGGCCAGATACAGTGAAGGGGGGTACTCTTCTGTCTGTCCAAATCTCCTCTCTCACATCTCCGTCAGCACAGACACGATGTCTGACTTGACTCATGATGGGAGAAACTATGACTTTATGTTCCAACCATTGATGCTTTATGCGC-----------------------------------------------------------------------------------------------------------------------------------------------TCAAGAAGGATATCCCGGATGGTTTCTGGAGCTGTGCCTCATTTYCGAAAACTTCCTGATATTCGTTTAAGACCGGGTGACTTCGACTCTCTAAGTGATAGGGAGAAGTCGCGCCATATAGGGTCGGCCCAGGGGCTCTTGTATTCAATCTTGGTTGCGATTCATGACTCTGGGTATAATGATGGAACCATATTCCCTGTCAACATATATAGCAAGGTCTCCCCCAGAGACTATTTGAGAGGGCTCGCGAGAGGAGTCTTGATAGGATCTTCGATTTGCTTCTTGACAAGAATGACAAACATTAACATCAATAGACCTCTGGAGCTGATCTCAGGAGTGATTTCATACATCCTCTTGAGACTGGACAATCACCCATCTTTGTACATAATGCTCAGAGAGCCGTCTCTTAGGGGAGAGATATTTTCTATTCCCCAAAAAGTCCCAGCTGCTTACCCGACCACGATGAAGGAAGGTAACAGATCTATTCTGTGCTACCTCCAGCACGTGTTGCGCTACGAACGAGAGGCAATCACAGCATCTCCGGAGAATGACTGGTTGTGGATTTTCTCGGACTTTAGAAGCTCCAAGATGACATATCTGACTCTCATCACTTACCAGTCTCATCTTYTACTTCAGAGGGTTGAGAAAAATCTCTCCAAAAATATGAGAGCAAACCTACGACAAATGAGCTCTCTAATGAGGCAGGTACTGGGTGGGCATGGTGAAGACACCTTAGAGTCAGACGAAGACATTCAGAGGCTGTTAAAAGACTCT-------------------------------------------------------------------------------------------------------CAGAATGGGTCTGCTCTGCTCAACAGGTTGCGGTTTCAACCTCAGCTAATCCAGCTCCTGTCTCCGAGCTGGACATCAGGGCCCTCTCTAAGAGACTTCAGAACCCGTTGATCTCGGGCCTTAGAGTGGTTCAGTGGGCGACAGGGGCCCATTATAAGCTCAAACCTATTTTGGATGATCTCAATGTCTTCCCATCCCTATGTCTGGWGGTCGGGGATGGRTCAGGGGGGATATCACGAGCGGTACTTAACATGTTCCCAGATGCC-------------------------------------------------------------------------------------------------------------------------------------------------------------------------------TCCAGTCAGTCCAAAAACAAGTAAATATGTCTTATGACCTCATCATCTGTGATGCAGAGGTCACTGACATTGCATCAATCAATCGAATAACCCTGCTAATGTCTGATTTTGCATTGTCTATAGATGGCCCCCTTTATCTGGTCTTCAAAACTTATGGTACTATGCTTGTAAATCCGGAATATAGAGCAATTCAACAYCTATCTAGAGCATTCCCTGCGGTCACTGGATTTATAACTCAGGTGACCTCGTCTTTCTCATCCGAGCTATACCTCCGATTCTCAAA----------------------------------------------------------------GTATTGTTCAACTGTAGCAGCCCCAAGAGTGAGATGCAGAGAGCCCGCTCTCTAAACTACCAAGATCTTGTGAGAGGGTTTCCAGATGAGATAATATCCAATCCTTACAACGAAATGATCATAACTCTGATTGAYAGTGATGTAGAATCTTTCCTAGTTCACAAGATGGTAGATGATCTGGAGTTACAGCGAGGAACTTTGTCCAAAGTTTCTATTATTATAGCCATTATGATAGTCTTCTCCAATAGGGTGTTCAATGTCTCAAAACCGCTGACTGACCCTTTATTCTATCCGCCATCTGATCCCAAAATCTTGAGACACTTCAACATATGCTGCAGTACCATGATGTACTTGTCCACAGCCTTAGGGGATGTTCCCAGCTTTGCGAGACTTCATGACCTGTACAACAGACCCATAACTTATTACTTCAGRAAGCAAGTCATCCGGGGGAGTGTTTATCTGTCTTGGAGTTGGTCCAATGACACTTCAGTATTTAAGAGGGTGGCCTGCAACTCTAGCTTGAGTCTCTCATCTCACTGGATTAGGCTGATTTACAAAATAGTAAAGACAACTAGACTTGTCGGACGCATAGAAGACCTGTCCGGGGAGGTAGAGAGACACCTTCAAGGGTACAACAGGTGGATC
>93RABL00669_A1
AARAAGCAGACAGCGTCAATTGCAAAGCAAAAATGTAACACCCCTACAATGGATGCCGACAAGATTGTATTCAAAGTTAATAATCAGGTGGTCTCTTTGAAGCCTGAGATTATCGTGGATCAATATGAGTACAAGTACCCTGCTATTAAGGACTTGAAGAAGCCCAGTATCACCCTAGGGAAAGCCCCCGATTTGAACAAGGCATACAAGTCAGTTTTATCAGGCTTGAATGCTGCCAAGCTTGATCCTGATGACGTATGTTCCTATTTAGKAGCCGCAATGCAGTTCTTCGAGGGGACGTGKCCCGAAGACTGGACCAGCTATGGGATCCTGATTGCACGGAAAGGAGATAAGATCGCCCCAGATTCTCTGGTGGAGATAAAGCGTACTGGTGTAGAAGGGAATTGGGCTTTGACGGGAGGGATGGAACTGACTAGGGACCCCACTGTTCCAGAGCATGCGTCTTTAGTCGGTCTTCTCTTGAGTCTGTATAGACTAAGCAAAATATCTGGGCAAAACACTGGTAACTATAAGACAAACATTGCAGATAGGATAGAGCAGATTTTCGAGACAGCCCCCTTTATTAAGATCGTGGAACATCATACTCTGATGACAACTCACAAGATGTGTGCCAACTGGAGTACTATACCAAACTTCAGATTCCTGGCAGGGACCTACGACATGTTTTTCTCCCGGATTGAGCATCTGTATTCAGCAATCAGAGTAGGTACGGTAGTCACTGCTTATGAAGACTGCTCGGGGCTGGTATCATTTACTGGGTTTATAAAACAGATAAATCTCACTGCAAGGGAAGCAATACTATATTTCTTCCACAAAAACTTCGAGGAAGAGATAAGAAGAATGTTTGAGCCAGGACAAGAGACAGCTGTTCCTCACTCCTATTTCATTCACTTTCGTTCACTGGGCTTGAGTGGGAAGTCCCCTTATTCATCAAATGCAGTTGGTCATGTGTTCAATCTCATCCACTTTGTCGGATGCTATATGGGGCAAGTGAGATCTCTGAATGCAACGGTCATTGCTGCATGTGCTCCTCATGAGATGTCTGTTTTGGGAGGCTATTTGGGGGAGGAGTTTTTCGGGAAGGGAACGTTTGAAAGAAGATTCTTCAGAGATGAGAAAGAACTTCAAGAATATGAGACGGCTGAATTGACAAAGACTGACRCGGCACTGGCAGATGATGGAACTGTCAATTCGGATGACGAGGACTACTTCTCCGGKGAAACCAGAAGCCCTGAGGCTGTTTATGCCCGAATCATGATGAATGGGGGTAGACTAAAGAGATCGCACATACGGAGATATGTCTCAGTCAGCTCAAATCACCAAGCTCGTCCAAACTCATTTGCTGAGTTTCTAAATAAGACGTATTCTAGTGACTCGTAAATAGTTGAATAACA-ASAKKCAMRAAATCCATA-G-ATTGTGTATATCCTTCATGAAAAAAAACTAACACCCCTCCTTATGAACCAGCCCCAAATATGAGCAAAATCTTTGTCAATCCGAGTGCAATTAGAGCTGGTCTGGCTGATCTGGAGATGGCTGAAGAGACTGTTGATCTGATCAACAAAAACATAGAAGACAATCAGGCTCATCTCCAGGGAGAACCTATAGAGGTGGACAATCTCCCTGAGGACATGAAGCGGCTTCAGCTGGACGATAAAAAACCTTCCGGCCTAGGGGAGATGGCCAGAGCAGGGGAAGGCAAGTGTCGGGAAGACTTTCTGATGGATGAAGGG-AGGATCCTAGCCTCCTCTTCCAGTCATACCTGGACAATGTTGGAGTGCAGATAGTCAGACAAATGAGGTCAGGGGAGAGATTCCTCAAGATATGGTCACAAACCGTGGAGGAAATCATATCTTATGTCACAGTCAACTTTCCTAACCCCCCAGGGAAGTCCTTGGAAGATAAGTCAACCCAGACWACTGGCCGAGAACTCAAGAAGGATACAACTTCTAGTTCTTCCCAGAGAAACAGTCAATCCTCGAAGGCCAGGATGGTGGCTKAKGKCGCCTCTGGCCCCCCAGCCCTCGAGTGGTCTGCTACCAATGAGGAGGATGATCTGTCAGTAGAAGCTGAGATCGCTCACCAGGTTGCCGAAAGCTTCTCCAAGAAGTACAAGTTTCCCTCTCGATCATCTGGGATATTTCTGTATAATTTTGAGC----------------------------------------------------------------------------------------------------------------------------------------------------------------------------------------------------------------------------------------------------------------------------------------------------------AARATGAACTTTCTACGYAAGATAGTRAA-AACTGTMGGGATGAGGACACYCARAARYCCTCTCYYGTRTCAGCYCCTCCKGATGACGATGACCTRTGGCTTCCACCYCCTGAATACGTCCCGCTGAAAGARCTCACARGCAAGAAGAACCTGAAGAACTTTTGCATCAACGGAGAGGTTAAGGTGTGTAGCCCGAACGGTTACTCGTTTAGGATCCTGCGACACATTCTGAGATCATTCGACGAGATATATTCTGGGAATCACAGAATGATCGGGTTAGTCAAGGTTGTTATTGGACTGGCTTTGTCAGGAGCCCCCGTCCCAGRGGGCATGAACTGGGTATACAAGTTGAGGAGAACCCTTATCTTCCAGTGGGCCGACTCCAGGGGCCCTCTTGAGGGGGAG----TGGAATACTCTCAAGAGATCACTTGGGACGATGACACTGAATTTGTTGGATTACAAATAAGAGTGAGTGCAAGACAATGTCATATTCAGGGCAGGATCTGGTGTATCAACATGAACTCGAGAGCATGTCAACTATGGTCAGACATGTCTCTYCAGACACAAAGGTCTGAAGARGACAAAGACTCYTCTCTGCTTCTAGAATAATCAAATTATRTCCCGCAAGKTTTCTAACTTGTTTACCTCTGGAGGAGAGAACATACGGGCTTGACTCCAACC-TTTGGGAGCAATAGAACAAAAAAAAAAACATGTAATGGTGCCATTTAATCGCTGCATTTTATCGAAGTCAAACTAATTACCTTTACAKTTTGGGGTCTCTTGGATGTGAAAAAKKKKKKKAACTGTCAACATCCCTCAAAAKGACTTAAGGAATGATGGTTCC-TCAAGCTCTTTTGTTTGTRCCCCTTYTGGCTTTTCCMWTGTGTTTCGGGAAATTCCCCATCTACACRATACCAGACAAACTTGGTCCCTGGAGCCCGATTGACATACATCATCTCAGCTGTCCAAATAACTTGGTTGTGGARGACGAAGGATGCACCAACTTGTCGGGKTTCTCCTACATGGAACTTAAGGTGGGATACATTTCGGCCATAAAAGTGAACGGGTTCACGTGCACAGGTGTGGTGACAGAGGCTGAGACTTACACTAACTTTGTCGGTTATGTTACCACCACGTTCAAGAGAAAGCATTTCCGCCCAACACCAGATGCATGTAGAGCTGCTTACAACTGGAAAATGGCCGGTGATCCCAGATATGAAGAATCTCTTCATAATCCGTACCCTGACTACCATTGGCTTCGAACCGTGAAAACCACGAAGGAGTCTCTCATCATCATATCCCCAAGTATAGCAGACCTAGACCCATATGACAAATCCCTTCACTCGAGGGTCTTTCCTAGCGGGAAGTGCTTGGGAATAACAATATCATCTACCTACTGCTCGACTAACCATGATTACACCATCTGGATGCCCGATAATGTGAGATTAGGGACATCTTGTGACATCTTTACCAACAGTAGAGGGAAGAGAGCATCCAAAGGGAGTAAGACTTGCGGATTTGTTGACGAAAGAGGCTTGTATAAGTCTTTGAAGGGGGCATGCAAGCTCAARTTATGTGGAGTTSTKGGACTTAGACTTATGGACGGAACGTGGGTCGCGATGCCAACATCGGATGAGACCAAGTGGTGTCCYCCTGATCAGTTGGTAAATCTACACGAYTTTCGCTCGGACGAGATCGAACATCTTGTCGTGGAGGAGTTGGTCAGGAAAAGAGAGGAGTGTCTGGATGCCCTAGAGYCCATCATGACTACCAAGTCGGTGAGTTTTAGACGTCTCAGCCACTTGAGAAAACTTGTCCCTGGRTTCGGAAAAGCATACACCATATTCAACAAAACCCTGATGGAAGCCGATGCTCACTACAAGTCAGTCCGGACCTGGAATGAGATCATCCCCTCCAAGGGGTGTCTGAGAGTTGGAGGGAGGTGTCATCCCCATGTAAACGGAGTGTTTTTTAACGGCATAATACTGGGCCCTGACGGCCATGTTCTAATCCCAGAGATGCAATCATCCCTCCTTCAGCAACATATGGAGTTGTTGGAATCATCAGTTATCCCTCTGATGCATCCTTTAGCAGACCCGTCTACAGTTTTCAAGGACGGTGATGAAGCAGAGGATTTTGTTGAGGTTCACCTTCCCGATGTGCACAAACAGATCTCAGGGGTTGACCTGGGTCTCCCTAACTGGGGAAAATATGTCTTAATAATTGCAGGGGTATTGATGGCCATGATATTGACAATCTTCTTAATGACATGTTGTGGAAGAGGTAATCGACCCAAGTCCACACAACACAG-TCTTGGAGGGATAGGGAGGAAGGTGTCATCCACTTCCCAAAGCGGGAAGGTCATATCTTCGTGGGAGTCATATAAAAGCGGGGGTGAGACCAGACTGTGAAGGCCGGTCATCCCTTCCTCCAAACTTCAAGTCCCGAAGATCGCCTCCCCTCGGKGGCTAGGRYWRGGGGGAATCTCTGGGTTCAACAGTCCTCCCTGGACTCCATGCAACAGGG--TAGGCTTAAGAGTCATGAGACTTTCATTAATCATCTCCGTTAATCAGACAAGGTCGTGTAGATTCTTAAAATWACAAGAAGTCTTCTAGCAGTTTCAGTGACCAACGGTGCTTTCATCCTCCAGGGATCGATACCAAAGGTTGTGGACAGGTCAGGGGKKKKKKTTACCTCAGATCACTYCGCGTTCGGGCACGGACAGAGATCATGGTGAGTCCCCTGACKKKK-AGTAGACTCARCATGAKTYWAYT--GAGMARGGCRATCTGCCTCYCSTGAAGGACATAAGCAATAGCTCACAATCATCTTRCATCTCAGYAAAGT-----GTGYATAATTATAAAKGGGCTGGGTCATCTAAGCTTTTCMKTCGAGKAAAAAAACTGTAGRYCRAAAGAGCAWCTGGCAACACTTCTCATCTTCGGACATAGATCAAAATGCTTGATCCAGGAGAGGTCTATGATGACCCTGTTGATCCAATTGAGTCAGAGGCTGAGTCTAGAGGGGCCCCCACTGTCCCTAACATCTTGAGGAATTCTGATTACAATCTAAATTCCCCTTTAATAGAAGATCCTGCCGGATTAATGTTAGAGTGGTTGAAAACGGGGAACAGACCTCACCGAATGACTCTGACRGACAATTGCTCCAGGTCTTACAAAGTTYTGAAAGATTATTTYAAGAAAGTRGATWTGGGYTCTCTCAARGTGGGYGGRACYGCTGCACARKCAATGATTTCYCTT-GGTTATRTGGTGCCCACTCTGAATCAAACAGGAGCCGGAGATGTATAACAGACTTGGCCCACTTCTACTCYAAGTCATCCCCYATAGAGAAGYTGYTRAATTGTACRCTWGGAAATAGAGGGCTGAGRATYCCCCCAGAGGGGGTRTTAAGTTGCCTTGAGAGGGTCGATTATGATAAGGCATTTGGGAGATATCTGGCYAACACATATTCCTCTTATTTATTTTTCCATGTGATCACCCTGTACATGAATGCCCTAGACTGGGACGARGAGAAGACTATCCTGGCTTTATGGAGAGAATTAACCTCAGTGGATATCGGGAAGGACTTGGTCAAGTTCAAAGATCAAATATGGGGACTACTAATTGTGACAAAAGACTTTGTTTATTCTCAGAGTTCTAACTGTCTTTTTGACAGAAACTACACACTTATGCTAAAAGACCTCTTCTTGTCTCGTTTCAATTCCCTAATGATTTTGCTTTCTCCCCCAGAACCCAGATATTCAGACGACTTGATA----------------------------------------------------------------------------------------------------------KCGTCCAAAGGGCAGAAAAGTTTAGGCCCCTCATTCACTCCCTGGGAGACTTCCCTGTATTTATAAAAGATAAAGTCAGTCAGCTCGAAGGGACGTTTGGCCCCAGTGCAAAAAGGTTTTTTGGAGTTCTGGATCAATTCGACAACATACATGACTTGGTTTTTGTGTACGGCTGTTACAGGCATTGGGGTCATCCCTATATAGATTATAGAAAGGGTCTTTCGAAACTATATGATCAAGTTCACATTAAGAAGGTGATAGACAAGTCTTACCAGGAGTGTCTGGCAAGCGACTTAGCCAGAAGGATCCTCCGGTGGGGGTTTGACAAGTATTCTAAATGGTATCTTGATTCACGACTTCTCGCCCGAGACCACCCTTTGACTCCCTACATCAAAACCCAGACATGGCCACCCAAACATATAGTAGATTTGGTAGGAGATACTTGGCATAGGCTCCCAATAACGCAAATTTTTGAAATCCCTGAGTCAATGGATCCGTCAGAAATACTGGATGACAAATCCCATTCTTTCACCAGAACAAGACTGGCCTCTTGGTTGTCGGAGAACAGAGGGGGGCCTGTTCCCAGCGAGAAGGTCATTATCACGGCGTTGTCTAAGCCGCCCGTCAATCCTAGAGAATTCTTAAAATCTATTGACCTCGGAGGATTGCCTAATGAGGACTTGATAATTGGTCTCAAACCAAAGGAACGAGAACTAAAGATCGAGGGTCGATTTTTTGCTCTGG-----------------------------------------------------------------------------------------------------------------------------------------------------------------------------------------------------------------------------------------------------------------------AAAAGGGTGTTTTCCAGAACACACGAGTTTTTTCAAAAGTCCTGGATCTACTATTCAGACAGATCAGACCTTATCGGATTGTGGGAAGATCAGATATATTGCTTAGATATGTCCAATGGCCCGACCTGCTGGAATGGTCAAGATGGTGGGTTGGAGGGCTTACGGCAGAAGGGCTGGAGTCTAGTCAGCCTATTAATGATAGATAGAGAATCCCAAACCAGGAACACAAGAACCAAGATACTAGCTCAAGGGGACAATCAGGTTCTATGTCCTACATACATGTTGTCTCCAGGACTATCTCGAGAAGGGCTCCTCTATGAGTTGGAGAGTATATCAAGGAATGCGCTTTCAATATACCGGGCCATCGAGGAAGGAGCATCTAAGCTGGGGCTGATCATCAAGAARGAAGAGACCATGTGTAGTTATGACTTTCTTATCTATGGAAAGACTCCTCTGTTTCGAGGCAACATCTTAGTACCTGAATCTAAAAGATGGGCCCGAGTCTCTTGCATCTCTAACGACCAAATAGTCAACCTAGCCAATATCATGTCGACAGTATCCACAAATGCACTGACAGTAGCACAACACTCTCAATCTCTGATCAAACCGATGAGGGACTTTCTGCTCATGTCAGTACAGGCAGTCTTTCACTACCTGTTGTTTAGCCCAATTTTGAAGGGCAGAGTTTACAAGATTCTAAGTGCTGAAGGGGAGAGTTTTCTTTTAGCCATGTCAAGGATAATCTACTTAGATCCTTCTTTGGGAGGAGTGTCTGGAATGTCTCTTGGAAGGTTCCATATACGTCAATTCTCAGACCCTGTCTCTGAAGGGCTGTCTTTCTGGAKAGAGATCTGGTTAAGCTCCCACGAGTCCTGGATTCATGYGTTATGTCAGGAGGCYGGGAACCCAGATCTTGGAGAGAGAACACTCGAGAGCTTCACTCGCCTTCTGGAGGATCCTACCACCTTAAATATTAAAGGAGGGGCTAGTCCCACCATCTTACTCAAGGATGCAATCAGAAAGGCTCTGTACGATGAGGTGGATAAGGTGGAAAACTCAGAGTTCAGAGAGGCAATCTTGTTGTCTAAGACCCATAGAGATAACTTTATACTTTTCTTAAAATCTGTTGAGCCTTTGTTTCCTCGATTTCTTAGTGAACTTTTCAGTTCGTCTTTTCTGGGAATCCCCGAGTCCATCATTGGACTGATACAAAACTCCCGGACAATAAGAAGGCAGTTCAGAAGGAGTCTATCAAGAACTTTAGAAGAGTCCTTTTACAACTCAGAGATCCATGGGATCAATCGGATGACCCAGACACCTCAAMGGGTCGGGAGGGTGTGGCCTTGTTCTTCTGAGAGGGCAGACCTCTTAAGGGAGATCTCTTGGGGAAGAAAAGTGGTTGGCACAACAGTCCCTCACCCTTCTGAGATGTTGGGGTTACTTCCCAAGTCCTCCATTTCCTGTTCTTGTGGAGCAACAAGAGGAAGCAACCCTAGAGTYTCKGTMTCMGTACTCCCGTCTTTCGATCAGTCATTCTTTTCACGAGGCCCCCTAAAAGGGTACTTGGGCTCGTCCACCTCCATGTCGACCCAGCTATTCCATGCTTGGGAAAAAGTCACTAATGTTCATGTGGTCAAAAGGGCCTTATCATTAAAAGAATCCATAAACTGGTTTATCACAAGAAATTCCAATTTGGCTCAAACTCTAATTAGAAACATTATGTCTCTGACAGGCCCCGATTTCCCTCTAGAAGAGGCTCCTGTCTTCAAAAGAACTGGGTCAGCATTGCATAGGTTCAAATCTGCAAGGTACAGCGAGGGAGGGTATTCCTCTGTCTGCCCCAATCTACTCTCTCATATTTCCGTTAGTACAGACACTATGTCTGATTTAACCCAAGACGGAAAAAATTATGATTTCATGTTTCAGCCCTTGATGCTTTATGCGCAAACATGG---------------------------------------TCTACGTTTCATTGGCACCTGCGGTGCAACAGGTGTGTAAGGCCCATTGATGATATAACACTGGAGACTTCTCAGATCTTTGAGTTCCCGGATKTGTCAAAAAGGATATCCAGAATGGTTTCTG--------------GTTCAGAAACTTCCTGATATCCGCCTAAAGCCAGGTGACTTCGAGTCTCTGAACGGTAGAGAAAAGTCTCGCCATATAGGATCGGCTCAAGGGCTCTTATACTCAATCTTAGTGGCAATTCATGACTCTGGATACAATGATGGGACCATCTTTCCTGTCAACATATATGGCAAGGTCTCTCCTAGAGACTATTTGAGGGGGCTCGCAAGGGGAGTTTTGATAGGGTCTTCGATTTGCTTCTTGACAAGAATGACAAATATCAATATTAATAGACCTCTTGAGTTGATCTCAGGGGTAATCTCATATATCCTTCTGAGACTGGATAATCACCCCTCTTTGTATATAATGCTCAGAGAACAGTCCCTTAGAGGAGAGATATTCTCTATCCCTCAGAAGATCCCTGCTGCTTATCCGACCACCATGAAAGAAGGCAACAGATCGATTTTGTGTTATCTCCAACATGTGCTACGCTATGAGCGGGAGGTGATCACGGCGTCTCCTGAGAATGACTGGTTGTGGATCTTCTCAGACTTTAGAAGTGCCAAAATGACATACCTGACCCTCATTACTTACCAGTCTCACCTTCTACTTCAGAGGGTTGAGAGAAATTTGTCTAAGAGTATGAGAGCTAACCTGCGACAATTGAGTTCCTTGATGAGGCAGGTGCTGGGGGGGCATGGGGAAGATACTTTAGAGTCAGACGATGATGTTCAGCGACTATTAAAAGACTCTTTGCGAAGGACAAGGTGGGTCGATCAGGAAGTCCGCCATGCAGCTAGAACCATGACAGGGGACTATAGTCCCAACAAGAAAGTGTCCCGCAAGGCAGGAGGCTCAGAATGGGTTTGCTCTGCCCAACAGGTTGCAGTCTCCACCTCAGCTAACCCGGCCCCTGTCTCAGAGCTTG-----------------------------------------------------------------------------------------------------------------------------------------------------------GGGATATCAAGGGCAGTACTCCACATGTTTCCAGACGTCAAGCTTGTGTTCAACAGTTTGTTAGAGGTAAATGACCTAATGGCTTCCGGAACACATCCACTGCCTCCTTCAGCAATCGTGAGCGGAGGAGATGACATTGTTTCCAGAGTAATAGATTTTGACTCAATCTGGGAAAAACCGTCCGACCTGAGAAACTTGGCAACCTGGAGATACTTCCAATCAGTCCAAAGACAGGTAAACATGTCTTATGACCTCATTATTTGTGAYGCAGAAGTTACTGACATTGCATCTATCAATAGAATAACCCTGTTGATGTCGGATTTCGCGTTGTCTATAGACGGACCTCTTTATTTGGTCTTCAAAACTTACGGGACTATGCTGGTAAACCCAGACTATAAAGCGATTCAACACTTGTCGAGAGCGTTCCCCTCGGTCACAGGTTTTATAACTCAAGTAACTTCGTCATTTTCATCTGAGCTATATCTTCGGTTTTCCAAACGAGGGAAATTTTTCAGAGATCCCGAGTACCTGACCTCYTCTACCCTTCGAGAGATGAGCCTTGTGTTATTCAATTGCAGCAGCCCAAAGAGTGAGATGCAGAGAGCTCGCTCCTTAAATTATCAAGATCTTGTAAGGGGGTTTCCCGAAGAGATCATATCAAATCCTTATAATGAAATGATCATAACTCTRATTGACAGTGACGTAGAATCTTTCTTGGTCCACAAGATGGTGGATGACCTCGAGTTACAGAGGGGAACTCTGTCAAAAGTGGCTATCATTATAGCCATTATGATAGTCTTTTCCAATAGAGTATTTAACATTTCCAAACCGTTGACTGACCCCTTGTTCTATCCTCCATCTGATCCCAAGATCCTAAGGCACTTCAACATATGTTGTAGCACTATGATGTATCTATCCACCGCTCTAGGAGATGTCCCCAGCTTTGCAAGACTTCATGACCTRTATAACAGACCTATAACTTATTACTTYAGAAAGCAAGTCATTCGAGGGAATATTTATCTCTCTTGGAGTTGGTCAGATGATACCTCGGTGTTCAAGAGGGTGGCTTGTAACTCTAGCCTGAGTCT-TCATCTCATTGGATCAGATTGATTTACAAAATAGTAAAAACYACYAGACTKRTTGGMAGYATTGAGGACCTATCAGGAGAGATTGAAAAGCACCTTCAGGGGTACAACAGGTGGATC
>93RABL02391_A2
AAGAAGTAGACAGTGTCGTCTACAAAGCAAAAATGTAACACCCCTACAATGGATGCCGACAAGATTGTATTTAAGGTCAACAACCAGGTGGTTTCTCTAAAGCCTGAAATTATCGTAGATCAGTATGAATACAAGTATCCGGCTATCAAAGACTCGAAGAAGCCCAGTATAACCTTAGGAAAAGCCCCTGACTTGAACAAAGCATACAAGTCGATTTTATCCGGCATGAATGCAGCCAAGCTTGATCCTGATGATGTATGCTCTTATTTGGCGGCTGCAATGCAGTTCTTTGAGGGAGCATGTCCTGATGACTGGACCAGCTATGGAATCCTGATTGCACGGAAGGGAGACAAGATCACCCCAGATTCTCTTGTGGAAATAAAACGTACTCATGTGGAAGGAAATTGGGCTCTAACGGGGGGTATGGAGTTGACGAGGGACCCTACCGTTTCGGAGCATGCATCCTTAGTTGGTCTTCTCTTGAGTCTGTATAGGTTGAGCAAAATATCCGGACAGAACACCGGCAATTACAAGACAAACATCGCAGATAGAATAGAGCAGATTTTCGAGACGGCTCCCTTTGTAAAGATCGTAGAACATCATACTTTGATGACAACCCACAAAATGTGTGCTAACTGGAGTACYATACCGAACTTCAGATTCTTAGCCGGAACCTACGACATGTTTTTCTCCAGGATTGAACATCTGTATTCAGCAATTAGAGTGGGAACAGTTGTTACTGCTTATGAGGACTGCTCAGGGTTGGTGTCGTTTACAGGGTTTATAAAGCAAATAAATCTTACCGCAAGGGAAGCAATACTATATTTCTTCCACAAGAATTTTGAGGAAGAGATAARAAGAATGTTTGAGCCCGGGCAGGAAACCGCAATTCCTCATTCCTATTTCATCCATTTTCGTTCATTGGGCYTGAGTGGGAAATCTCCGTATTCGTCAAATGCAGTTGGTCACGTGTTCAACCTCATCCACTTTGTTGGATGTTATATGGGTCAAGTGARATCTTTGAATGCAACAGTTATTGCCACATGTGCCCCGCATGAGATGTCTGTTCTTGGGGGTTATTTGGGGGAGGAGTTTTTTGGAAAAGGGACTTTTGAAAGAAGATTCTTCAGGGAYGAGAAAGAACTTCAAGAATATGAAGCAGCCGAATTGACGAAAACTGAGGTAGCCTTGGCAGATGACGGAACAGTCAATTCTGATGATGAGGACTACTTCTCTAGTGAAACTAGGAGCCCTGAAGCAGTTTATACTCGAATTATGATGAATGGAGGCAGACTAAAAAGATCACACATAAGGAGATATGTCTCAGTYAGTTCYAATCATCAAGCTCGCCCTAATTCCTTCGCTGAGTTTCTAAACAAAACATACTCGAGTGATTCGTAAAGAACTAAACAACA-GGATTGYAAACACTAATA-A-RTCATGTACATCCTTCACG-AAAAAAACTAACACCCCTCCTCTTGAACCR-CCCCAGACATGAGCAAGATTTTTGTCAGCCCAAGTGCGATCAGGGCAGGTTTGGCTGATCTAGAGATGGCAGAGGAAACTGTAGATCTGATCGCTAGGAACATTGAGGATAATCAGGCTCATCTCCAAGGAGAACCCATAGAGGTGGACAGTCTCCCTGACGACATGAGACGGCTTCAATTAGACGATAAAAAACCGTCTGGCCTTGGCGAGACGGCCGAAGCAGGGGAAAGCAAGTGTCAGGAAGATTTTCAGATGGATGAGGGGGAGGACCCCGTCTTCTTGTTCCAGTTGTACCTAGACAATGTTGGAGTTCAAATGGTCAGACAAATGAGGTCAGGGGAGAGATTCCTCAAGATATGGTCTCAGACCGTCGAGGAGATCATATCCTATGTCACGGTCAACTTCCCCGGTCTG-------------CAGAAGACAAAGCTACCCAGACTGCAAACCGAGAACTCAAGAAGGAGACAGTGTCTGCATCTTCTCAGCGAGAAATTCAATCATCTAAAACCAAAATGGCGGCCCAAACCGCCTCCGGTCCTCCTGCTATAGAGTGGTCCACCGCCAACGAAGAGGATGACCTATCCGTGGAGGCTGAAATCGCTCACCAGATTGCTGAGAGCTTTTCCAAGAAGTACAAATTTCCCTCCCGATCATCGGGGATATTCTTGTATAACTTTGAGCAGTTRAAAATGAACCTCGATGACATAGTTAAGGAGTCAAAAAATGTGCCTGGCGTGACCCGCTTAGCCCATGATGGATCCAAACTCCCTCTGAGATGTGTGCTGGGGTGGGTTGCTCTAGCCAAGTCCAAAAAGTTCCAGCTTTTAGTTGATCCTGACAAGCTAAATAAAATAATGCAAGACGACCTGAACCGTTATGTGTCACACTGACCAATCTCCCAAAC-TCAGTCCCACCATGCAATCAAATCCGA-ACTGCTTCAAGTCC-AACGTGAAAAAAA-CAGGCAACACYACTGATAAAATGAACTTTCTACGCAAGATAGTGAAGAACTGCAGGGATGAGGACACTCAGAAGTCCTCTCTCGTATCGGCTCCTCCAGATGATGATGATCTGTGGTTACCCCCTCCAGAATATGTTCCGTTGAAAGAGCTCACTGGCAAGAAAAACATGAGAAACTTTTGCATTAATGGAGAAGTCAAGGTGTGTAGTCCAAACGGCTATTCATTTAGGATCCTGCGGCATATTTTGAAATCATTCGACGAGATTTATTCTGGAAATCAAAGAATGATCGGGTTAGTCAAAGTTGTTGTTGGACTGGCATTGTCGGGAGCCCCAGTCCCTGAGGGTATGAACTGGGTGTACAAATTGAGGAGAACTCTTATCTTCCAATGGGCTGATTCCAGGGGCCCGCTAGAGGGGGAGGAGTTAGAATACTCTCAGGAAATTACCTGGGATGATGATACTGAATTTGTCGGACTGGAAATACGAGTGAGTGCAAGACAATGCCATATCCAGGGCAGGATTTGGTGTATTAATATGAACTCTCGGGCGTGTCAGTTATGGTCTGACATGTCTCTTCAAACACAAAGATCTGATGAGAATAAAGACTCTTCAATGCTGCTGGAATAGTCAAATTACATCCTACAAATTCC-TCAATTGTTTACCTCTGGAGGAGAGAACACATGGGCTTAACTCCAACC-TTCGGGAGCAATAGAACAAAAA------CATGTTATGGTGCCGTTGAATCGCTGCATTTTATCAGAGTTAAATCAATAACCTTTACATTTTGA-GCCTCTTGGATGTGAAAAAAA-------CTATTAACATCCCTCGAAA-GATCTAAGGAAAGATGATCTC-TCAAGCTCTTCTGTTTGTGCCTCTCCTRATTTCCTCGTTATGTTTCGGGGAATTCCCCATCTACACGATACCAGAAAAACTCGGCCCTTGGAGTCCCATCGACATACACCATCTCAGTTGCCCTAACAATTTGGTTGTGGAGGACGAGGGTTGCAACAGTCTGTCAGGGTTTTCATACATGGAACTGAAGGTGGGATACATCTCTTCCATAAAAGTGAATGGGTTCACTTGTACCGGTGTCGTGACAGAAGCCGAGACCTACACCAACTTTGTTGGTTATGTCACCACCACATTCAAGAGAAAACACTTCCGCCCGATGCCAGATGCATGCAGAGCTGCATACAGTTGGAAGATGGCTGGAGATCCTAGATACGAAGAGTCTCTTCACAATCCTTACCCCGATTACCATTGGCTACGAACAGTAAAAACCACCA--------------------------------------------------------------------------------------------------------------------------------------------------------------------------------------------------------------------------------------------------------GAAAGGGGATTATATAAATCTCTAAAAGGGGCATGCAAACTTAAACTGTGCGGAGTTCCTGGACTTAGACTTATGGATGGAACTTGGGTCTCAATTCAGACATMAGATGAKACTAAATGGTGCYCTCCTGATCAACTGGTAAATATACATGATTTCCACTCAGATGAGATAGAACATCTCGTCGTGGAGGAGTTGGTCAAGAAGAGGGAAGAATGTCTGGATGCACTGGAGTCCATTATGACCACCAAATCAGTAAGCTTCAGACGTCTTAGCCACTTGAGAAAACTTGTYCCTGGGTTCGGAAAGGCATATACTATATTCAACAAAACCTTAATGGAGGCTGATGCTCACTACAAGTCAGTTCGGACTTGGAATGAGATCATCCCCTCAAAAGGGTGCCTAAGCGTCGGAGGGAGGTGCCACCCTCATGTGGACGGAGTGTTTTTCAATGGTATAATTCTGGGTCCTGACGGGAGTGTCCTGATCCCTGAGATGCAATCATCTCTGCTTCAACAGCATATGGAGCTGTTGGAGTCCTCCGTAATCCCCCTAATGCATCCCTTGGCAAACCCATCAACAGTCTTCAAGGATGGTGATGAGGCGGAGG-----------------------------------------------------------------------------------------------------------------------------------------------------------------------------------------------------------------------------------------------------------------------------------------------------------------------------------------------------------------------------------------------------------------------------------------------------------------------------------------------------------------------------------------------------------------------------------------------------------------------------------------------------------------------------------------------------------------------------------------------------------------------------------------------------------------------------------------CATCCTGAGAACTGCACCATGATGATCGATCCAGGGGAGGTTTATGACGACCMCATTGMTCCAATTGAGCCAGAGGMTGAGTCAAGAGGAAACCCCACCATTCCAAACATATTAAGAAACTCTGACTACAATCTCAACTCTCCTCTGATAGAGGATCCAGCCAAGTTGMTGTTAGAATGGTTGAAGACAGGAAATAGGCCTCCCCGGATGACTCTAACAGACAATTGCTCTAGATCTTACAAAGTATTGAAGGATTTCTTCAAGAAAATCGATATAGGATCTCTCAAAGTGGGCGGAGCTGCAGCACAATCGATGATCTCCCTTTGGCTGTATGGTGCCCACTCTGAATCAAACAGGAGCCGGAAGTGTATAACCGACTTGGCTCAGTTCTATTCCAAGTCTTCCCCCATAGAAAAGCTGTTAAATTGCACACTCGGWAATAGAGGGCTGAGAATCCCCCCGGAGGGGGYCCTAAGTTGTCTTGAAAGGGTCGATTACGACAAAGCATTTGGGAGGT-------TAACATATATTCCTCTTATTTGTTCTTTCACGTGATCACCCTTTACATGAACGCCTTRGACTGGGATGAGGAGAAGACCATTCTGGCACTGTGGAGGGATTTAACCTCAGTAGATATTGGAAAGGATTTGGTCAAGTTTAGAGATCAAATATGGGGATTGCTAATTGTGACCAAGGATTTTGTGTACTCCCAGAGTTCTAACTGTCTCTTTGATAGAAACTATACACTTATGCTGAAAGACCTTTTTTTGTCTCGGTTTAACTCTCTAATGATTCTCCTTTCCCCTCCGGAGCCCAGATATTCAGATGACCTGATATCTCAGCTGTGTCAGCTATATATTGCCGGAGATCACGTCCTGTCCATGTGYGGGAACTCTGGTTATGAAGTCATCAAAATATTGGAGCCATACGTTGTGAACAGCTTAGTCCAGAGGGCAGAGAAATTTAGGCCTCTCATTCATTCCCTAGGTGACTTCCCTGTATTCATACGAGATAAGGTGGGTCAACTTGAAGGAACATTTGGTCCCAGTGCAAAGAGGTTCTTCAAGGCTCTAGATCAATTCGACAATATACACGACTTAGTCTTTGTATACGGCTGTTACAGGCATTGGGGGCATCCTTACATAGATTATAGAAAGGGCTTGTCGAAGCTATATGATCAAGTCCACATCAAGAAGGTGATAGATAAGTCCTATCAGGAGTGTTTGGCAAGCGACCTCGCCAGAAGGATCCTCAGGTGGGGGTTTGATAAGTATTCCAAGTGGTATCTTGATTTGAGACTCCTTGCGAGAGACCACCCCCTGATTCCTTATATCAAAACCCAGACATGGCCTCCAAAACATATAGTAGATTTGGTGGGTGACACTTGGCATAAGCTCCCGATCACCCAGATATTCGAGATCCCTGAATCAATGGACCCATCTGAGATACTAGATGATAAATCACACTCTTTTACTAGGACAAGACTGGCGTCATGGCTATCGGAGAACAGAGGAGGGCCGGTCCCCAGCGAGAAGGTCATCATTACGGCTCTTTCCAGGCCTCCTGTCAACCCCAGAGAATTCTTGAAATCTATAGACCTTGGAGGATTGCCGGATGAGGATTTGATAATTGGCCTCAAGCCCAAGGAAAGGGAGCTGAAAATWGAAGGTCGGTTTTTTGCCTTGATGTCCTGGAATCTGAGGTTRTATTTTGTCATCACAGAGAAACTCCTAGC------------------------------------------------------------------------CGAMAGAGTCACCGGACAAGGGCTTCTAGACTACTCAAGGGTTACATACGCTTTTCACCTGGACTATGAGAAGTGGAACAATCATCAGAGGCTGGAATCAACAGAGGATGTATTTTCTGTCCTTGATAAAGTGTTTGGATTAAAGAGGGTGTTYTCCAGAACTCATGAGTTTTTTCAGAAGTCTTGGATCTATTACTCAGACAGATCCGACCTCATCGGGCTGTGGGAGGATCAAATATACTGTTTGGACATGTCAAACGGTCCGACATGCTGGAACGGGCAAGATGGCGGGCTAGAGGGTTTGCGACAGAAAGGCTGGAGTCTGGTTAGCTTGTTAATGATAGATCGTGAATCTCAGACCAGGAACACAAAAACTAAAATCCTAGCTCAGGGGGACAACCAGGTTCTG--------------------------------------------------------------------------------------------------------------------------------------------------------------------CCTCATCTATGGGAAAACTCCTTTATTTCGAGGTAACATTTTGGTGCCTGAGTCAAAAAGATGGGCTAGAGTCTCCTGTATCTCCAACGACCAAATTGTCAACCTTGCCAATATAATGTCAACGGTATCCACCAATGCATTGACTGTAGCACAACACTCTCAGTCCTTGATTAAGCCGATGAGGGACTTTTTACTTATGTCAGTACAAGCTGTCTTCCATTACTTGTTGTTTAGCCCCATCTTGAAAGGTAGAGTTTACAAGATCCTGGGTGCCGAGGGGGACAATTTTCTTCTAGCTATGTCTAGAATAATCTATTTAGACCCCTCTTTGGGGGGAGTATCTGGRATGTCTCTTGGAAGGTTCCACATACGTCAGTTCTCAGATCCTGTCTCTGAAGGGTTGTCTTTTTGGAGAGAGATTTGGCTAAGTTCCAATGAATCTTGGATCCATGCTCTATGTCAAGAAGCAGGAAACCCAGATCTTGGAGAGAGAACACTAGAGAGCTTCACTCGCTTGCTCGAGGATCCCACTACCCTGAATATTAAGGGAGGGGCCAGTCCTACCATTCTTCTAAAAGATGCCATCAGAAAGGCCTTGTATGATGAGGTAGACAAGGTGGAAAACTC-------------------------------------------------------------------------------------------------------------------------------------------------------------------------------------------------------------------------------TCAGAGATCCATGGGATCAACCGGATGACCCAGACTCCCCAGAGGGTCGGAAGGGTTTGGCCCTGCTCTTCTGAGAGGGCAGACCTCCTAAGAGAGATTTCGTGGGGGAGGAAGGTGGTCGGCACAACAGTTCCTCACCCCTCTGAGATGTTGGGGTTACTTCCCAAATCCTCGATTTCCTGCACTTGTGGGGTAACAGGAGGTGGAAATCCCAGAATATCGGTGTCTGTGCTTCCTTCTTTCGATCATTCATTTTTTTCGAGAGGCTCTCTGAAGGGGTACCTGGGCTCATCAACTTCCATGTCAACTCAGCTGTTCCACGCCTGGGAGAAAGTCACCAATGTTCATKTTGTGAAAAGAGCTCTGTCTCTCAAGGAATCTATAAACTGGTTCATAACAAGAAACTCAAATCTGGCCCAAACTTTGATTAGAAACATAATGTCTCTGACAGGTCCAGACTTTCCTTTGGAAGAGGCCCCTGTCTTCAAGAGGACAGGGTCCGCCCTGCATAGGTTCAAGTCAGCCAGATACAGTGAAGGGGGGTACTCTTCCGTCTGTCCGAATCTCCTCTCTCACATCTCCGTCAGCACAGACACGATGTCTGACTTGACTCATGACGGGAGAAACTATGACTTCATGTT-------TTGATGCTTTATGCGCAAACATGGACATCAGAACTGGTACAAAGAGACACACGGCTGAAAGACTCCACCTTTCATTGGCATCTTCGATGCAACAAATGTATAAGGCCCATCGATGACATCACCCTTGAGACTTCTCAGGTCTTCGAGTTCCCAGATGTTTCAAGAAGGATATCCAGGATGGTTTCTGGAGCTGTGCCTCATTTYCGAAAACTTCCTGATATTCGTTTAAGACCGGGTGACTTCGAATCTCTAAGTGGTAGGGAGAAGTCGCGCCATATAGGGTCGGCCCAGGGGCTCTTGTATTCAATCTTGGTTGCGATTCATGACTCTGGGTATAATGATGGAACCATATTCCCTGTCAACATATATAGCAAGGTCTCCCCTAGAGACTATTTGAGAGGGCTCGCGAGAGGAGTCTTGATAGGATCTTCGATTTGCTTCTTGACAAGAATGACAAACATTAACATCAATAGACCTCTTGAACTGATATCAGGAGTGATTTCATACATCCTCTTGAGACTGGACAATCACCCATCTTTGTACATAATGCTCAG--------------------------------------------------------------------------------------------------------------------------------------------------------------------------------------------------------------------------------------------------------------------------------------------------------------------------TGGGTGGGCATGGTGAAGACACCTTAGAGTCAGACGAAGACATTCAGAGGCTGTTAAAAGACTCTTTGCGCAGGACAAGGTGGGTAGATCAGGAAGTGCGCCATGCAGCGAGAACTATGACAGGGGGTTACAGCCCCAACAAGAAGATGTCACGCAAAGCAGGGTGTTCAGAATGGGTCTGCTCTGCTCAACAGGTTGCGGTCTCAACCTCAGCTAACCCAGCCCCTGTCTCAGAGCTGGACATCAGGGCCCTCTCCAAGAGACTTCAGAACCCGTTGATCTCGGGCCTTAGAGTGGTTCAGTGGGCGACAGGGGCYCATTATAAGCTCAAACCTATTYTGGATGATCTCAATGTCTTCCCATCCCTATGTCTGGTGGTCGGAGATGGATCAGGGGGGATATCAAGAGCGGTACTTAACATGTTCCCAGATGCCAGGCTTGTATTCAACAGCTTATTAGAAGTAAATGACCTGATGGCGTCAGGAACACATCCGTTGCCCCCCTCAGCAATCATGAGTGGAGGAGATGACATCACATCCAGGGTGATTGACATTGACTCCATCTGGGAAAAACCCTCTGACTTGAGGAATTTGACCACATGGAA-----TCCAGTCAGTCCAAAAACAAGTAAATATGTCTTATGACCTCATCATTTGTGATGCAGAGGTCACTGACATTGCATCAATCAATCGAATAACCCTGCTAATGTCTGATTTTGCATTGTCTATAGATGGCCCTCTTTATCTGGTTTTCAAAACTTATGGTACCATGCTTGTAAATCCGGAATACAGAGCAATTCAACACCTATCTAGAGCATTTCCTGCGGTTACTGGATTTATAACTCAGGTGACCTCGTCTTTYTCATCMGAGCTATACCTCCGATTCTCAAA-------------------------------------------------------------------------------------------------------------------------------------------------------------------------------------------------------------------------------CACAAGATGGTAGATGATTTGGAGTTACAGCGAGGAACTTTGTCCAAAGTTTCTATTATCATAGCCATCATGATAGTCTTCTCCAATAGGGTGTTCAACGTCTCAAAACCGCTGACTGACCCTTTATTCT---------------------------------TCAACATATGCTGTAGTACCATGATGTACTTGTCCACAGCCTTAGGGGATGTGCCCAGCTTTGCGAGACTTCATGACCTGTACAACAGACCCATAACTTATTATTTCAGGAAGCAAGTCATCCGGGGGAATGTTTATCTGTCCTGGAGTTGGTCCAATGACACTTCAGTATTTAAGAGGGTGGCCTGCAACTCTAGCTTGAGTCTCTCATCTCACTGGATTAGGCTGATTTACAAAATAGTGAAGACAACTAGACTTGTCGGAAGCATAGAAGACCTGTCCGGGGAGGTAGAGAGGCACCTTCGAGGGTACAACAGGTGGATC
>07-6558-112R-FFPE_A1
AARAAGCAGACAGCGTCAATTGCAAAGCAAAAATGTAACACCCCTACAATGGATGCCGACAAGATTGTATTCAAAGTCAATAATCAGGTGGTCTCTTTGAAGCCTGAGATTATCGTGGAYCAATATGAGTACAAGTACCCTGCCATTAAGGACTTGAAGAAGCCCAGTATCACCCTAGGGAAAGCCCCCGATCTGAACAAGGCATACAAGTCAGTTTTATCAGGCTTGAATGCTGCCAAGCTTGATCCTGATGATGTATGTTCCTACTTAGCAGCCGCAATGCAGTTCTTTGAGGGGACGTGTCCCGAAGACTGGACCAGCTATGGGATCCTGATTGCACGGAAGGGAGATAAGATCACCCCAGATTCTCTGGTGGAGATAAAGCGTACCGGTGTAGAAGGGAATTGGGCTYTGACRGGRGGSATGGARYTGACGAGGGACCCCACTGTTCCGGAGCATGCATCCCTAGTTGGTCTTCTCTTGAGTCTGTATAGATTAAGCAAAATATCTGGRCARAAYACCGGYAAYTATAAGACAAACATYGCAGATAGGATAGAGCAGATTTTCGARACRGCCCCYTTTRTWAAGATYGTGGAACATCATACTCTGATGACAACTCACAAGATGTGTGCCAACTGGAGCACTATACCAAACTTCAGATTTCTGGCAGGGACCTATGACATGTTCTTCTCCCGGATTGAGCATCTGTATTCAGCAATCAGAGTAGGTACGGTAGTCACTGCTTATGAGGACTGCTCGGGGCTGGTATCATTTACTGGGTTCATAAAACAGATAAATCTCACTGCAAGGGAAGCAATACTATATTTCTTCCACAAAAACTTCGAGGAAGAGATAAGAAGAATGTTTGAGCCAGGACAAGAGACAGCTGTTCCTCACTCCTATTTCATTCACTTTCGTTCACTGGGCTTGAGTGGGAAGTCCCCTTATTCATCAAATGCAGTTGGTCATGTGTTCAATCTCATYCACTTTGTCGGATGCTATATGGGACAAGTGAGATCTCTAAATGCAACGGTCATCGCTGCATGTGCTCCTCATGAGATGTCTGTTTTAGGAGGCTATTTGGGGGAGGAGTTTTTCGGGAAGGGAACGTTTGAAAGGAGATTCTTCAGAGATGAGAAGGAACTTCAAGAATATGAGACAGCTGAATTGACAAAGACTGACATGGCACTGGCAGATGATGGAACTGTCAATTCGGATGACGAGGACTACTTCTCCGGGGAAACCAGAAGCCCTGAGGCTGTTTATGCTCGAATCATGATGAACGGGGGCAGACTAAAGAGATCGCACATACGGAGATATGTCTCA----------------------------------------------------------------------------------------------------------------TTGTGTATATCCTTCATGKAAAAAAACTAACACCCCTCCTTTTGAA----------------------------------------------------------------------------------------------------------------------------------------------------------------------------------------------------------------------------------------------------------------------------------------------------------------------------------------------------------------------------------------------------------------------------------------------------------------------------------------------------------------------------------------------------------------------------------------------------------------------------------------------------------------CCAAGAAGTACAAGTTTCCCTCTCGATCATCTGGGATATTTCTGTATAATTTCGAGC-----------------------------------------------------------------------------------------------------------------------------------------------------------------------------------------------------------------------------------------------------------------------------CATGAAAAAAA-CAGGCAACACCACTGATAAGATGAACTTTCTACGCAAGATAGTAAAAAACTGTAGGGATGAGGACACCCAGAAGCCCTCTCTTGTGTCAGCTCCTCCAGATGACGATGACCTATGGCTCCCTCCCCCCGAATATGTTCCGCTGAAAGAACTCACAGGCAAAAAGAACCTGAGGAACTTTTGYATCAACGGAGAGGTTAAGGTGTGTAGCCCGAACGGTTACTCGTTTAGGATCCTGCGACACATTCTAAGATCATTCGACGAGATATATTCTGGGAATCACAGAATGATCGGGTTAGTCAAGGTTGTTATTGGACTGGCTTKGTCAGGAGC-----------------------------------------------------------------------------------------------TGGAATACTCTCARGAGATCACYTGGGACGACGACACTGAATTTGTTGGATTACAAATAAGAGTAAGTGCAAGACAATGTCATATTCAGGGTAGGATCTGGTGTATCAACATGAACTCGAGAGCATGTCAACTATGGTCAGACATGTCTCTTCAGACACAAAGGTCTGAAGAAGACAAAGACTCTTCTCTGCTTCTAGAATGATCAAGTTATATCCCGCAAGGTTTCTAACTTGTTTACCTCTGGAGGAGAGAACATACGGGCTTGACTCCAACC-TTTGGGAGCAATAGAACAAAAAA-----------ATGGTGCCATTAAATCGCTGCATTTTATCRAAGTCAAAYTAATTRCCTTTACATTTTGRGGCCTCTTGGRTGTGAAAAAKKKKKKKAACTRTYAACAYCCCTCAAMAKGACTTRAGGAAWGATGGTCCC-TCAGGYTCTTTTGTTTGTRTTTCTTCTGATTTCTTCATTGTGTTTCGGGAAGTTCCCCATTTACACGATACCTGACAAACTAGGTCCTTGGAGCCCGATTGACATACATCATCTCAGCTGTCCAAACAACTTGGTCGTGGAGGACGAGGGATGCACCAACCTGTC----------------------------------------------------------------------------------------------------------------------------------------------------------------------------------------------------------------------------------------------------TGGCTTCGAACCGTAAAAACCACGAAGGAGTCCCTCATCATCATATCCCCTAGTGTAGCGGACCTAGACCCATATGACAAATCCCTTCATTCAAGGGTCTTTCCTAGCGGGAAGTGCTTGGGAATAACAATATCATCTACCTACTGCTCGACTAACCATGATTACACCATCTGGATGC-----------------------------------------------------------------------------------------------------------------------------------------------------------------------------------------------------------------------------------------------------------------------------------------------------------------------------------------------------AAGTCTGTGAGTTTTAGACGTCTCAGCCACTTGAGAAAACTTGTCCCTGGGTTYGGAAAAGCATACACCATATTCAACAAAACCCTGATGGAAGCTGATGCTCACTACAAGTCAGTCCGGACCTGGAATGAGATCATCCCCTCAAAAGGGTGTCTGAGAGTTGGAGGGAGGTGTCATCCYCATGTAAACGGAGTGTTTTTTAACGGCATAATACTGGGCCCTGACGGCCATGTTCTGATCCCAGAGATGCAATCATCCCTCCTTCAGCAGCATATGGAGTTGTTGGAATCATCAGTTATCCCTCTGATGCATCCTTTAGCAGACCCGTCTACAGTCTTCAAGGACGGTGATGAAGCAGAGGATTTTGTTGAGGTTCACCTTCCCGATGTGCACAAACAAATCTCAGGGGTTGACCTGGGTCTCCCTAACTGGGGAAAGTATGTCTTAATAATTGCAGGGGTCCTGATTGCCATGATATTGACAATCTTCTTGATGACATGTTGTGGAAGAGGTAATCGACCCAAGTCCACACAACACAG-TCTTGGAGGGATAGGAAGGAAGGTGTCAGCCACTTCCCAAAGCGGGAAGGTCATATCTTCGTGGGAGTCATATAAAAGCGGGGGTGAGACCAGACTGTGAAGGCCGGTCATCCCTTCCTCCAAACTTCAAGTCCCGAAGATCGCCTCCCCTCGGRGGCTAGGRCKRGGGGGAATCTCTGGGTTCAACAGTCCTCCTTGGACTCCATGCAACAGGG--TAGGTTCAAGAGTCACAAGACTTTCATTAATCATCTCCGTTAATCAGACAAGGTCGTGTAGATTCTKKTAAATACAAGAAGTCTTCTAGCARTTTCGGTGACCAACGGTGCTTTCGTCCTCCAGGGATCGATACCAAAGGTTGTGGACAGG----------------------------------------------------------------------------------------------------------------------------------------------------------------------------------------------------------------------------------------------------------GGCAACACTTCTCATCTTCGGACGTAGATCAAAATGCTTGATCCAGGAGAGGTCTATGATGACCCCGTTGATCCAATTGAGTCAGAGGCTGAGTCTAGAGGGGCCCCCACTGTCCCTAACATCTTGAGGAATTCTGATTACAATCTA-----------------------------------------------------------------------------------------TTGCTCCAGGTCTTACAAAGTTCTGAAAGATTATTTCAAGAAAGTGGATATGGACTCTCTAAAAGTGG-------------------------------------------------------------------------------------------------------------------------------------------------------------------------------------------------------------------------------------------------------------------------------------------------AGACTGGGACGAAGAGAAAACCATCCTAGCATTATGGAAAGATTTAACCTCAGTGGATATCGGAAAGGACTTGGTCAAGTTCAAAGATCAAATATGGGGATTACTGATTGTGACGAAAGACTTTGTTTACTCTCAGAACTCCAACTGTCTTTTTGACAGAAACTACACACTCATGCTAAAAGATCTATTCCTGTCCCGCTTCAACTCCTTAATGATCTTGCTTTCTCCCCCTGAGCCCAGATACTCAGATGACTTGGTATCTCAGCTGTGCCAGCTATACATCGCTGGGGATCAAGTCTTGTCCATGTGTGGGAACTCCGGCTATG---------------------------------------------------------------------------------------------------------------------------------------------------------------------------------------------------------------------------------------------------------------------CGAAACTATATGATCAAGTCCACATTAAGAAAGTGATAGACAAGTCTTACCAGGAGTGTCTAGCAAGCGACTTAGCCAGAAGGATCCTTAGGTGGGGGTTCGACAAGTACTCTAAATGGTATCTTGATTCGCGACTTCTCGCCCGAGACCACCCATTGACTCCCTACATCAAAACCCAGACATGGCCACCCAAACATATAGTAGATTTGGTAGGAGATACGTGGCATAGGCTCCCAATAACGCAAATCTTTGAAATCCCTGAGTCAATGGACCCGTCAGAAATACTGGATGACAAATCTCATTCTTTCACCAGAACAAGACTGGCCTCTTGGTTGTCGGAGAACAGAGGGGGGC--------------------------------------------------------------------------------------------------------------------------------------------------GAGGGTCGATTTTTTGCTCTGATGTCATGG-------------------------------------------------------------------------------------------------------------------------------------------------------------------------------------------------------------------------------------------------------------------------------------------------------------------------------------------------------------------------------------------------------------------------------------------------------------------------------------AAACCAGGAACACAAGAACCAAGATACTAGCTCAAGGGGACAATCAGGTTCTATGTCCTACATATATGTTGTCTCCAGGACTATCTCGAGAAGGGCTCCTCTATGAGTTGGAGAGTATATCAAGGAATGCA---------------------------------------------------------------------------------------------------------------------------------------GAATCCAAAAGATGGGCCMGRGTCTCYTGYATCTCYAACGAYCARATAGTMAACCTMGCCAATATMATGTCGACAGTATCCACMAATGCRCTRACAGTRGCMCAACMCTCTCAATCTYTGATCAAACCRATGAGRGAYTTYCTGCTCATGTCAGTACAGGCAGTCTTYCACTACCTGTTRTTYAGCCCAATYTTRAAGGGWAGAGTTTACAAGATTCTAAGTGCTGAAGGGGAGAATTTTCTTTTAGCCATGTCAAGGATAATCTACTTAGATCCTTCCTTGGGAGGAGTGTCTGGRATGTCTCTTGGA----------------------------------------------------------------------------------------TYCATGCGTTATGTCAGGAGGCCGGGAACCCAGATCTTGGAGAGAGAACACTCGAGAGCTTCACTCGCCTTCTGGAGGATCCTACCGCCTTAAATATTAAAGGAGGGGCTAGTCCCACCATCTTACTCAAGGATGCAATCAGRAAGGCTCTRTACGACGAGGTGGACAAGGTGGAAAACTCAGAGTTCAGAGAGGCAATCTTGTTGTCCAAGACCCATAGAGATAACTTTATACTTTTCTTAAAATCTGTTGAGCCTTTGTTTCCTCGATTTCTTAGTGAACTTTTCAGTTCGTCTTTTCTGGGAATCCCCGAGTCCATCATTGGACTGATACAAAACTCCCGG---------------------------------------------------------------------------------------------------------------------------------------------------------------------------------------------------CACCCTTCTGAGATGCTGGGGTTACTTCCCAAGTCCTCCATTTCTTGTTCTTGTGGAGCAACAAGAGGAAACAACCCTAGAGTCTCGGTCTCCGTACWCCCCTCTTTCGATCAGTCGTTCTTCTCACGAGGCCCCCTAAAAGGGTACTTGGGCTCRTCCACCTCCATGTCGACCCAGCTATTCCATGCCTGGGAAAAAGTCACTAATGTTCATGTGGTCAAAAGGGCCTTATCATTAAAGGAATCCATAAACTGGTTTATCACAAGAAATTCCAATTTGGCTCAAACTCTAATTAGAAACATCATGTCYCTGACAGGCCCCGATTTCCCTCTAGAAGAGGCTCCTGTCTTTAAAAGAACAGGGTCAGCATTGCATAGGTTCAAGTCTGCAAGGTACAGCGAGGGAGGGTATTCCTCTGTCTGCCCAAATCTACTCTCTCATGTTTCCGTTAGTACAGACACTATGTCTGATTTAACCCAAGACGGAAAAAATTATGACTTCATGTTTCAGCCCTTGATGCTTTATGCGC-----------------------------------------------------------------------------------------------------------------------------------------------------------------------------------------------------------------------------------------------------------------------------------------------TCAATCTTAGTGGCAATTCATGACTCTGGATACAATGATGGGACCATCTTTCCTGTCAACATATATGGCAAAGTCTCTCCTAGAGACTATTTGAGGGGGCTCGCAAGGGGAGTCTTGATAGGGTCCTCGATTTGCTTCTTGACAAGAATGACAAATATCAACATCAATAGACCTCTTRAGTTGATCTCAGGGGTAATCTCATATATCCTTCTGAGACTGGATAATCACCCCTCTTTGTAYATAATGCTCAGAGAACAGTCCCTTAGAGGAGWGATATTCTCTATCCCTCAGAAGATCCCTGCCGCTTATCCGACCACYATGAAAGAAGGCAACAGATCAATTTTATGTTATCTCCAACATGTRCTACGCTATGAGAGGGAGGTGATCACGGCGTCTCCTGAGAACGACTGGTTATGGATCTTCTCAGACTTTAGAAGTGCTAAGATGACATACCTGACCCTCATTACTTACCAGTCTCACCTTCTACTTCAGAGGGTTGAGAGAAATTTGTCTAAGAGCATGAGAGATAACCTRCGACAATTGAGTTCCTTGATGAGGCAGGTGCTGGGGGGGCATGGGGAAGATACTTTAGAGTCAGACGATGATGTTCAACGACTATTAAAAGACTCTTTGCGAAGGACAAGGTGGGTCGATCRRGRAGTCCGCCATGCAGCTAGRACCATGACAGGAGACTATAGTCCCAACAAGAAAGTGTCCCGCAAGGCAGGAGGCTCAGAATGGGTTTGCTCTGCCCAACAGGTYGCAGTCTCCACCTCAGCCAACCCGGCCCCYGTCTCAGAGCTTG------------------------------------------------------------------------------------------------------------------------------------------------------------------CAAGGGCAGTACTCCACATGTTCCCAGACGTCAAGCTTGTGTTCAACAGTTTGTTAGAGGTAAATGACTTAATGGCTTCCGGAACACATCCACTGCCTCCTTCAGCAATCGTGAGCGGAGGAGATGACATTGTTTCCAGAGTGATAGATTTTGACTCAATCTGGGAAAAACCGTCCGACCTGAGAAACTTGGCAACCTGGAGATACTTCCAATCAGTCCAAAAACAGGTAAACATGTCTTATGACCTCATTATTTGTGATGCAGAAGTTACTGACATTGCATCTATCAATAGAATAACCTTGTTGATGTCGGATTTCGCATTGTCTATAGATGGACCTCTTTATTTGGTCTTCAAAACTTACGGGACTATGCTAGTAAACCCAGACTATAARGCKRTTCARCACYTGTCRAGAGCGTTCCCCTCMGYCACWGGRYTTATAACYYARGTRACTTCGTTATTTTCATYTGAGCTATATCTTCGGTTTTCCAAACGAGGGAAATTTTTCAGAGATCCCGAGTCC------------------------------------------------------------------------------------------------------------------------------------------------------------------------------------------------------------------------------------------------------------------------------------AATAGAGTATTCAACATTTCCAAACCGTTGACTGACCCTTTGTTCTATCCGCCATCTGATCCMAAGATCCTAAGGCACTTCAACATATGTTGCAGTACTATGATGTATCTGTCCACCGCTCTAGGAGATGTCCCCAGCTTTGCAAGAATTCACGACCTATATAACAGACCTATAACTTATTACTTCAGAAAGCA----------------------------------------------------------------------------------------------------------------------------------------------------------------------------------------------------------------
>15-0106-8-FFPE_A1
AARAAGCAGACAGCGTCAATTGCAAAGCAAAAATGTAACACCCCTACAATGGATGCCGACAAGATTGTATTCAAAGTTAATAATCAGGTGGTCTCTTTGAAGCCTGAGATTATCGTGGATCAATATGAGTACAAGTACCCTGCTATTAAGGACTTGAAGAAGCCCAGTATCACCCTAGGTAAGGCCCCCGATTTGAACAAGGCATACAAGTCAGTTTTATCAGGCTTGAATGCTGCCAAGCTTGATCCTG---------------------------------------------------------------------------------------------------------------------------------------------------------------------------------------------------------------------------------------TGAGTCTGTATAGACTAAGCAAAATATCTGGGCAAAACACTGGTAACTATAAGACAAACATTGCAGATAGGATAGAGCAGATTTTCGAGACAGCCCCCTTTATTAAGATCGTGGARCATCATACTCTGATGACAACTCACAARATGTGTGCCAAYTGGAGTACTATACCRAACTTCAGATTYYTKGCMGGRACCTAYGACATGTTTTTCTCCCGGATYGAGCATCTRTATTCAGCAATCAGAGTWGGYACRGTWGTCACTGCTTATGAAGACTGYTCRGGGCTGGTATCRTTTACKGGGTTYATAAARCARATMAATCTCACTGCMRGRGAAGCAATACTATATTTCTTCCACAAAAACTTCGAGGAAGAGATAAGAAGAATGTTTGAGCCAGGACAAGAGACAGCTGTTCCTCACTCCTATTTCATTCACTTTCGTTCACTGGGCTTGAGTGGGAAGTCCCCTTATTCATCAAATGCAGTTGGTCATGTGTTCAATCTCATCCACTTTGTTGGATGCTATATGGGACAAGTGAGATCTCTAAATGCAACGGTCATTGCTGCATGTGCTCCTCATGAGATGTCTGTTTTGGGAGGCTATTTGGGGGAGGAGTTTTTCGGGAAGGGAACGTTTGAAAGAAGATTCTTCAGAGATGAGAAAGAACTTCAAGAATATGAGACRGCTGARYTRACAAAGACYGAYRYRGCACTGGCAGATGATGGAACTGTCAAYTCSGAYGACGARGACTACTTCTCCGGKGAAACCAGAAGYCCKGARGCYGTYTATRCYCGAATCATGATGAATGGRGGTAGACTAAAGAGATCGCAYATACGGAGATATGTCTCAGTCAGCTCAAATCACCAAGCTCGTCCAAACTCATTTGCTGAGTTTCTAAATAAGACGTATTCTAGTGACT----------------------------------CATA-G-ATTGTGTATATCCTTCATGKAAAAAAACTAACACCCCTCCTTATGAACCAKCCCCAAATATGAGCAAAATCTTTGTCAATCCGAGTGCAATTAGAGCTGGTCTGGCTGATCTGGAGATGGCTGAAGAGACTGTTGATCTGATCAACAAAAACCTAGAAGACAATCAGGCTCATCTCCAGGGAGAACCTATAGAGGTGGACAATCTCCCTGAGGACATGAAGCGGCTTCAGCTGGACGATAAAAAACCTTCAGGCCTAGGGGAGATGGCCAGAGCAGGGGAAGGCAAGGGTCGGGAAGATTTTCTGATGGATGAAGGG-AGGATCCTGGCCTCCTCTTCCAGTCATACCTGGACAATGTTGGAGTGCAGATAGTCAGACARATGAGGTCMGGRGAGAGATTCCTYAAGATWTGGTCACARACCGTGGAGGAAATCATATCTTATGTCACAGTCAACTTTCCTAACCC------------------------------------------------------------------------------------------------------------------------------------------------------------------------------------------------------------------------------------------------------------------------------------------------------------------------------------------------------------------------------------------------------------------------------------------------------------------------------------------------------------------------------------------------------------------------------------------------AAAATGAACTTTCTACGCAAGATAGTGAAAAACTGTAGGGATGASRACCCCCAAAAGCCCTCCCCCGTGTCGGCYCCTCCAGATGATGATGACCTGTGGCTGCCTCCTCCTGAATACGYCCCGCTGAAAGAACTCACAGGCAAGAAGAACCTGAAGAACTTTTGCATCAACGGAGAGGTTAAGGTGTGTAGCCCGAACGGTTACTCGTTTAGGATCCTGCGACACATTCTGAGATCATTCGACGAGATATATTCTGGGAATCACAGAATGATCGGGTTAGTCAAGGTTGTTATTGGACTAGCTTTGTCAGGAGCCCC--------------------------------------------------------------------------------------------------------------------------------------------GACTGCAGATAAGGGTWAGTGCGAGACAATGTCATATCCAAGGCAGGATCTGGTGTATCAACATGAATKCKAGMGCATGTCAAYTATGGTCAKACATGTCTCTTCAGACACAAWGGTCKGAGGAGGATAAWGACTCTTCTCTGCTTCTAGAATAATCAGATKAWATCCCRCAAGKTTKMTMACTTGTTTACCTCWGGAGGAGAGARCATMCGGGCTTGACTCCAACC-TTTGGGAGCAATAGAACAAAAAAAAAAACATGTTATGGTRCCAKTATACCGCTGCATTTTATCAAAGWCAAGTTAATTGCCTTTACATTTTGAKGCCTCTTGGATGTGAAAAAAKKKKKKAACTATTAACATCCCTCAAAAKGACTTAAGGAAAGATGGTTCC-TCAGGCTCTTTTGGTTGTACCCCTTCTGGGTTTTTCATTGTGTTTCGGGAAATTCCCTATTTACACGATACCAGACAAACTTGGTCCCTGGAGCCCGATTGACATACRTCATCTCAGCTGTCCAAACAATCTGGTTGTGKAGGACGAAKGATGCACCAACCTKTC--------------------------------------------------------------------------------------------------------------------------------------------------------------------------------------------------------------------------------------ACCCTGACTACCATTGGCTTCGAACCGTGAAAACCACGAAGGAGTCTCTCATCATCATATCCCCAAGTGTAGCAGACCTAGACCCATATGACAAATCCCTTCACTCGAGGGTCTTYCCTAGCGGRAARTGCTYRGGAATAACRRTRTCWTCTACCTACTGYTCRACTAACCATGATTACACCATYTGGATGCCCGAGAATSYGAGATTAGGGACRTCTTGTGACATYTTTACCAAYAGYAGAGGGAAGAGRGCATCCAAAGGGAGTAAGACTTGCGGCTTTGTAGACGAAAGGGGCCTGTACAAGTCTCTAAAAGGAGCATGCAAACTCAAGTTATGTGG-------------------------------------------------------------------------------------------------------------------------------------------------------------------------------------------------------------------------------------------------------GGAAAAGCATACACCATATTCAACAAAACCCTGATGGAAGCCGATGCTCACTACAAGTCAGTCCGGACCTGGAATGAGATCATCCCCTCCAAGGGGKGTCTGAGAGTTGGAGGGAGGTGTCATCCCCACGTAAACGGAGTGTTTTTTAACGGCATAATACTGGGCCCTGACGGCCATGTTCTAATCCCAGAGATGCAATCATCCCTCCTTCAGCAACATATGGAGTTGTTGGAATCATCAGTTATCCCTCTGATGCATCCTTTAGCAGACCCGTCTACAGTTTTCAAGGACGGTGATGAAGCAGAGGATTTTGTTGAGGTTCACCTTCCCGATGTGCACAAACAGATCTCAGGGGTTGACCTGGGTCTCCCTAACTGGGGAAAGTATGTCTTAATAATTGCAGGGGTATTGATTGCCATGATATTGACAATCTTCTTAATGACATGTTGTGGAAGAGGTAATCGACCCAAGTCCACACAACACAG-TCTTGGAGGGATAGGGAGGAAGGTGTCATCCACTTCCCAAAGCGGGAAGGTCATATCTTCGTGGGAGTCATATAAAAGCGGGGGTGAGACCAGACTGTGAAGGCCGGTCATCCCTTCCTCCAAACTTCAAGTCCCGAAGATCGCCTCCCCTCGGKGGCTAGGKCWKGGGGGAATCTCTGGGTTCAACAGTCCTCCCTGGACTCCATGCAATAGGG--TAGGCTTAAGAGTCATGAGACTTTCATTAATCATCTCCGTTAATCAGACAAGGTCGTGTAGATTCTTAAAATAACAAAAAGTCTTCTGACAGTTTCAGTGACCAACGGTGCTTTCATTCTCCAGGGATCGATACCAAAGGTTGTGGACAGG----------------------------------------------------------------------------------------------------------------------------------------------------------------------------------------------------------------------------------------------------------GGCAACACTTCTCATCYTSRGACMTASATCAAAATGCTTGATCCAGGAGAGGTCTATGATGACCCTGTTGATCCAATTGAGTCAGAGGCTGAGTCTAGAGGGGCCCCCACTGTCCCTAACATCTTGAGGAATTCTGATTACAATCTAAATTCCCCCTTAATAGAAGATCCTGCCGGATTAATGTTAGAGTGGTTGAAAACGGGGAACAGACCTCACCGAATGACTCTGACAGACAATTGCTCCAGGTCTTACAAAGTTTTGAAAGATTATTTTAAGAAAGTAGATTTGGGTTCTCTCAAGGTGGGCGGAACTGCTRCACAATCAATGATTTCTCTT-GGTTATGTGGTGCCCACTCTGAATMAAACAGGAGCCGGAGATGTATAACAGACTTGGCCCATTTCTACTCTAAGTCATYCCCCATAGAGAAGCTGTTAAATTGTACGCTAGGAAATAGAGGGCTGAGAATCCCCCCAGAGGGGGTGTTAAGTTGCCTTGAGAGGGTCGATTATGATAAGGCATTTGGRAGRTATCTGGCYAACACWTATTCCTCTTATTTRTTTTTCCATGTRATCACCYTRTACATGAATGCCCTAGACTGGGACGAAGAGAARACYATCCTGGCWTTATGGARAGAWTTAACCTCAGTGGAYATCGGGAAGGACTTGGTCAAGTTCAAAGATCAAATATGGGGACTRCTRATTGTGACAAARGACTTTGTTTAYTCTCAGWGTTCTAACTGTCTTTTTGACAGAAACTACACACTTATGCTAAAAGACCTTTTCTTGTCCCGCTTCAACTCCTTAATGATTTTGCTTTCTCCCCCTGAGCCCCGATACTCAGATGACTTAATATCTCAGCTGTGCCAGCTGTKCATCGCTGGGGATCAAGTCTTGTCTATGTGTGGAAATTCCGGTTATGAAGTCATCAAAATA-------------------------------------------------------------------------------------------------------------------------------------------------------------------------------------------------------------GGCATTGGGGTCATCCCTATATAGATTATAGAAAGGGTCTTTCGAAACTATATGATCAAGTTCACATTAAGAAGGTGATAGACAAGTCTTACCAGGAGTGTCTGGCAAGCGACTTAGCCAGAAGGATCCTCCGGTGGGGGTTTGATAAGTATTCTAAATGGTATCTTGATTCACGACTTCTCGCCCGAGACCATCCTTTGACTCCCTACATCAAAACCCAGACATGGCCACCCAAACATATAGTTGATTTGGTAGGAGATACCTGGCATAGGCTCCCAATAACGCAAATTTTTGAAATCCCTGAGTCAATGGATCCGTCAGAAATACTGGATGACAA-------------------------------------------GAGAACAGAGGGGGGCCTGTTCCCAGCGAGAAGGTCATTATCACGGCGTTGTCTAAGCCGCCCGTCAATCCCAGAGAATTCTTAAAATCTATTGACCTCGGAGGATTGCCTAATGAGGACTTGATAATTGGTCTCAAGCCAAAGGAACGAGAACTAAAGATCGAGGGTCGATTTTTTGCTCTG-------------------------------------------------------------------------------------------------------------------------------------------------------------------------------------------------------------------------------------------------------------------------------------CCAGAACACACGAGTTTTTTCAAAAGTCCTGGATCTACTATTCAGACAGATCAGACCTTATCGGATTATGGGAAGATCAGATATATTGCTTAGATATGTCCAATGGYCCGACCTGCTGGAATGGTCAAGATGGTGGGTTGGAGGGCTTACGGCAGAAGGGCTGGAGTCTAGTCAGCCTATTAATGATAGATAGAGAATCCCAAACCAGGAACACAAGAACCAAGATACTAGCTCAAGGGGACAATCAGGTTCTATGTCCTACATACATGTTATCTCCAGGACTATCTCGAGAAGGGCTCCTCTATGAGTTGGAGAGTATATCAAGGAATGCGCTTTCAATATACCGGGCCATCGAGGAAGGAGCATCTAAGCTGGGGCTGATCATCAAGAAGGAAGAGACCATGTGTAGTTATGACTTTCTTATCTATGGAAAGACCCCTCTGTTTCGAGGCAACATCTTAGTACCTGAATCTAAAAGATGGGCCCGAGTCTCTTGCATCTCTAACGACCAAATAGTCAMCCTAGCCAATATCATGTCGACAGTATCCACAAATGCACTGACAGTAGCACAACACTCTCAATCTCTGATCAAACCGATGAGGGACTTTCTGCTCATGTCAGTACAGGCAGTCTTTCACTACCTGTTGTTTAGCCCAATTTTGAAGGGCAGAGTTTACAAGATTCTAAGTGCTGAAGGGGAGAGTTTTCTTTTAGCCATGTCAAGGATAATCTACTTAGATCCTTCTTTGGGAGGAGTGTCTGGAATGTCTCTTGGA---------------------------------------------------------------------------------------------------TGTCAGGAGGCMGGGAACCCAGATCTTGGAGAGAGAACACYCGAGAGCTTCACTCGCCTTCTGGAGGATCCTACCACCTTAAATATTAAAGGAGGGGCTAGTCCCACCATCTTACTCAAGGATGCAATCAGAAAGGCTCTGTATGATGAGGTGGATAAGGTGGAAAACTCAGAGTTCAGAGAGGCAATCTTGTTGTCCAAGACCCATAGAGATAACTTTATACTTTTCTTAAAATCTGTTGAGCCTTTGTTTCCTCGATTTCTTAGTGAACTTTTCAGTTCGTCCTTTCTGGGAATTCCCGAGTCCATCATTGGACTGATACAAAACTCCCGGACAATAAGAAGG---------------------------------------------AACTCAGAGATCCATGGGATCAATCGGATGACCCAGACACCTCAACGGGTCGGGAGGGTGTGGCCTTGTTCTTCTGAGAGGGCAGACCTCTTAAGGGAGATCTCTTGGGGAAGAAAAGTGGTTGGCACAACAGTCCCTCACCCTTCTGAGATGTTGGGGTTACTTCCCAAGTCCTCCATTTCCTGTTCTTGTGGAGCAACAAGAGGAAGCAACCCTAGAGTCTCGGTCTCTGTACTCCCGTCTTTCGATCAGTCATTCTTTTCACGAGGCCCTCTAAAAGGGTACTTGGGCTCGTCCACCTCCATGTCGACCCAGCTATTCCATGCTTGGGAAAAAGTCACTAATGTTCATGTGGTTAAAAGGGCCTTATCATTAAAAGAATCCATAAACTGGTTTATCACAAGAAATTCCAATTTGGCTCAAACTCTAATTAGAAACATTATGTCTCTGACAGGCCCCGATTTCCCTCTAGAAGAGGCTCCTGTCTTCAAAAGAACTGGGTCAGCATTGCATAGGTTCAAATCTGCAAGGTACAGCGAGGGAGGGTATTCCTCTGTCTGCCCCAATCTACTCTCTCATATTTCCGTTAGTACAGACACTATGTCTGATTTAACCCAAGACGGGAAAAATTATGACTTCATGTTTCAGCCCTTGATGCTTTATGCGC-----------------------------------------------------------------------------------------------------------------------------------------------------------------------------GCTGTGCCTCACTTTCAGAAACTTCCTGATATCCGCCTAAAGCCAGGTGACTTCGAGTCTCTGAACGGTAGAGAAAAGTCTCGCCATATAGGATCGGCTCAAGGGCTCTTATACTCAATCTTAGTGGCAATTCATGACTCTGGATATAATGATGGGACCATCTTTCCTGTCAACATATATGGCAAGGTCTCYCCTAGAGACTATTTGAGRGGGCTMGCAAGAGGAGTCTTGATAGGATCYTCGATYTGCTTCTTGACAAGAATGACAAATATCAAYATTAATAGACCTCTTGARTTGATCTCAGGGGTMATCTCRTATATCCTYYTGAGRCTRGATAATCACCCCTCTTTGTATATAATGCTCAGAGAACAGTCCCTTAGAGGAGAGATATTCTCCATCCCTCAGAAGATCCCTGCTGCTTATCCGACCACCATGAAAGAAGGGAACAGATCGATTTTGTGTTATCTCCAACATGTGCTACGCTATGAGCGGGAGGTGATCACAGCGTCGCCTGAGAATGACTGGTTGTGGATCTTCTCAGACTTTAGAAGTGCCAAAATGACATACCTGACCCTCATTACTTACCAGTCTCACCTTCTACTTCAGAGGGTTGAGAGAAATTTGTCTAAGAGTATGAGAGCTAACCTGCGACAATTGAGTTCCTTGATGAGGCAGGTGCTGGGGGGGCATGGGGAAGATACYTTAGAGTCAGACGATGATGTTCAACGACTATTAAAAGACTCTTTGCGAAGGACAAGGTGGGTCGATCAGGAAGTCCGCCATGCAGCTAGAACCATGACAGGGGACTATAGTCCCAACAAGAAAGTGTCCCGCAAGGCAGGAGGCTCAGAATGGGTYTGCTCWGCYCAACAGGTTGCAGTCTCYACCTCAGCWAACCCGGCCCYTGTCTCAGAGCTTGACATAAGGGCCCTCTCCAAGAGGTTTCAGAATCCTTTGATCTCAGGCCTGAGAGTGGTTCAGTGGGCAACCGGCGC--------------------------------------------------------------------------------------CAAGGGCAGTACTCCACATGTTTCCAGACGTCAAGCTTGTGTTCAACAGTTTGTTAGAGGTAAATGACCTAATGGCTTCCGGAACACATCCACTGCCTCCTTCAGCAATCGTGAGCGGAGGAGATGACCTTGTTTCCAGAGTAATAGATTTTGACTCAATCTGGGAAAAACCGTCCGACCTGAGAAACTTGGCAACTTGGAGATACTTCCAATCAGTCCAAAGACAGGTAAACATGTCTTATGACCTCATYATTTGTGAYGCAGAAGTTACTGACATTGCATCTATCAACCGGATAACCCTGTTAATGTCTGATTTCGCATTGTCTATAGATGGACCACTCCATTTGGTCTTCAAAACTTATGGGACTATGCTAGTAAACCCAGACTATAAGGCTGTTCAACACCTGTCAAGAGCGTTCCCCTCAGTCACTGGGTTTATAACCCAGGTGACTTCGTCCTTTTCATCTGAGCTATACCTTCGATTCTCCAAAAGAGGGAAGTTTTTYAGAGAYSCYGAGTACYTGACCTCYTCTACCCTTCGAGAGATGAGCCTTGTGTTATTCAATTGCAGC-----------------------------------------------------------------------------------------------------CATAACTCTGATTGACAGTGAYGTAGAATCTTTCTTGGTCCACAAGATGGTGGATGACCTYGAGTTACAGAGGGGAACTCTGTCWAAARTGGCTATCATTATAGCCATYATGATAGTYTTYTCCAAYAGAGTMTTYAAYRTTTCCAAACCSTTGACTGACCCCTTGTTCTATCCWCCRTCTGATCCCAARATCCTRAGGCACTTCAACATATGTTGCAGYACYATGATGTATCTRTCYACCGCTYTRGGWGAYGTCCCYAGCTTYGCAAGACTTCATGACCTRTATAACAGACCTATAACTTATTACTTYAGAAAGCAAGTCATTCGAGGGAATATTTATCTCTCTTGGAGTTGGTCAGATGATACCTCGGTGTTCAAGAGGGTGGCTTGTAACYCTAGCCTGAGTCT-TCATCTCATTGGATCAGATTGATTTACAAAGTAGTAAAAACCACCA-----------------------------------------------------------------------
>15-0107-106-FFPE_A1
AARAAGCAGACAGCGTCAATTGCAAAGCAAAAATGTAACACCCCTACAATGGATGCCGACAAGATTGTATTCAAAGTTAATAATCAGGTGGTCTCTTTGAAGCCTGAGATTATCGTGGATCAATATGAGTACAAGTACCCTGCTATTAAGGACTTGAAGAAGCCCAGTATCACCCTAGGGAAAGCCCCCGATTTGAACAAGGCATACAAGTCAGTTTTATCAGGCTTGAATGCTGCCAAGCTTGATCCTGATGATGTATGCTCTTACCTAGCAGCCGCAATGCAGTTCTTTGAGGGGACATGTCCTGATGACTGGACCAGCTATGGAATCCTGATTGCACGGAGGGGAGACAAGATTACCCCAAATTCTCTTGTGGACATAAAACGTACTAATGTGGAAGGGAACTGGGCTCTGACAGGGGGCATGGAGTTGACGAGAGACCCCACAGTTTCGGAGCATGCATCCCTAGTTGGTCTTCTCTTGAGTCTRTAYAGGTTRAGCAAAATATCWGGACAGAAYACCGGCAATTAYAAGACAAACATCGCAGATAGRATAGAGCAGATTTTCGARACRGCCCCYTTTGTRAAGATYGTGGAACATCATACTCTGATGACAACTCACAAGATGTGCGCCAACTGGAGTACTATACCAAACTTCAGATTCCTGGCAGGGACCTACGACATGTTTTTCTCCCGGATTGAGCATCTGTATTCAGCAATCAGAGTAGGTACGGTAGTCACTGCTTATGAAGACTGCTCAGGGCTGGTATCATTTACTGGGTTCATAAAACAGATAAATCTCACTGCAAGGGAAGCAATACTGTATTTCTTTCACAAAAACTTCGAGGAAGAGATAAGAAGAATGTTTGAGCCAGGACAAGAGACAGCTGTTCCTCACTCCTATTTCATTCACTTTCGTTCACTGGGCTTGAGTGGGAAGTCCCCTTATTCATCAAATGCAGTTGGTCATGTGTTCAATCTCATCCACTTTGTCGGATGCTATATGGGACAAGTGAGATCTCTGAATGCAACGGTCATTGCTGCATGTGCTCCTCATGAGATGTCTGTTTTGGGAGGCTATTTGGGGGAGGAGTTTTTCGGGAAGGGAACGTTTGAAAGGAGATTCTTCAGAGATGAGAAAGAACTTCAAGAATATGAGACAGCTGAATTGACAAAGACTGACACGGCACTGGCAGATGATGGAACTGTCAATTCGGATGACGAGGACTACTTCTCCGGGGAAACCAGAAGCCCTGAGGCTGTTTATGCCCGAATCATGATGAATGGGGGTAGACTAAAGAGATCGCACATACGGAGATATGTCTCAGTCAGCTCAAATCACCAAGCTCGTCCAAACTCATTTGCTGAGTTTCTAAATAAGACGTATTCTAGTGACT--------------------------------------------------------------------------------------------CCCCAAATATGAGCAAAATCTTTGTCAATCCGAGTGCAATTAGAGCTGGTCTGGCTGATCTGGAGATGGCTGAAGAGACTGTTGATCTGATCAACAAAAACATAGAAGACAATCAGGCTCATCTCCAGGGAGAACCTATAGAGGTGGACAATCTCCCTGAGGACATGAAGCGGCTTCAGCTGGACGATAAAAAACCTTCCGGCCTAGGGGAGATGGCCAGATCAGGGGAAGGCAAATGTCGGGAAGACTTTCTGATGGATGAAGGG-AGGATCCTAGCCTCCTCTTCCAGTCATACCTGGACAATGTTGGAGTGCAGATAGTCAGACAAATGAGGTCAGGGGAGAGATTCCTCAAGATATGGTCACAAACCGTGGAGGAAATCATATCTTATGTCACAGTCAACTTTCCTAACTCCCCAGGGAGGTCCTTGGAAGATAAGTCAACCCAGACWACTGGCCG-------------------------------------------------------------------------------GCCTCTGGTCCCCCAGCCCTCGAGTGGTCTACTACCAATGAGGAGGATGATCTGTCAGTAGAAGCTGAGATCGCTCACCAGGTTGCCGAAAACTTCTCCAAGAAGTACAAGTTTCCCTCTCGATCATCTGGGATATTTCTGTATAATTTTGAGCAGTTGAAAATGA---------------------------------------------------------------------------CTCTAAGATGTGTACTGGGATGGGTTGGT---------------------------------------------------------------------------------------------------------------------------------------------------------------------------------CTGGCAAAATGAACTTTCTACGCAAGATAGTAAAAAACTGTCGGGATGAGGACACCCAGAAGCCCTCTCTTGTGTCAGCTCCTCCAGATGACGATGACCTATG------------------------GCTGAAAGAACTCACAGGCAAGAAGAACCTGAAGAACTTTTGCATCAACGGAGAGGTTAAGGTGTGTAGCCCGAACGGTTACTCGTTTAGGATCCTGCGACATATTCTGAGATCATTCGACGAGATATATTCTGGGAATCAYAGAATGATCGGGTTAGCC-----------------------------------------------------------------------------------------------------------------------------------------------------------------------------CGGGTTGCAAATAAGAGTGAGTGCAAGACAATGTCATATGCAGGGTAGGATCTGGTGTATCAACATGAACTCGAGTGCATGTCATCTATGGTCTTACATGTCT------------------GAAGAGGATAAAGACTCTTCTCTGCTTCTAGAATAATCAGATTATATCCCACAAGKATTATCACTTGTTTACATCTGGAGGAGGGAACATA-------------------------------------------------------------------------------------------------------------------------------------------------------------------------------------------------------------------------------------------------------------------------------------------------------------------------------------------------------------------------------------------------------------------------------------------------------------------------------------------------------------------------------------------------------------------------------------------------ACCCTGACTACCATTGGCTTCGAACCGTGAAAACCACGAAGGAGTCTCTCATCATCATATCCCCAAGTGTAGCGGACCTAGACCCATATGACAAATCCCTTCACTCGAGGGTCTTTCCTAGCGGGAAGTGCTTGGGAATAACAATATCATCTACCTACTGCTCGACTAACCATGATTCTTTCGCTCGGACG----------------------------------------------------------------------------------------------------------------------------------------------------------------------------------------------------------------------------------------------------------------------AGATCGAACATCTTGTYGTGGAGGAGTTGGTCARGAAAAGAGAGGAGTGTCTGGATGCCCTAGAGTCCATCATGACTACCAAGTCGGTGAGTTTTAGACGTCTCAGCCACTTGAGAAAACTTGTCCCTGGATTCGGAAAAGCATACACCATATTCAACAAAACCTTAATGGAGGCTGATGCTCACTACAAGTCAGTTCGGACTTGGGATGAAATCATTCCCTCAAAAGGGTGCCTGAGAGTYGGAGGGAGGTGTCATCCYCATGTAAACGGAGTGTTTTTTAACGGCATAATACTGGRCCCTGACGGTCATGTTCTGATCCCAGAGATGCAATCATCCCTCCTTCAGCAACATATGGAGTTGTTGGAATCATCAGTTATCCCTCTGATGCATCCTTTAGCAGACCCGTCTACAGTTTTCAAGGAAGGTGATGAAGCAGAGGATTTTGTTGAGGTTCACCTTCCCGATGTGCACAAACAGATCTCAGGGGTTGACCTGGGTCTCCCTAATTGGGGAAAGTATGTCTTAATAWTTGCAGGGGTATTGATCGCCATGATATTGACAATCTTCTTAATGACATGTTGTGGAAGAGGTAATCGGCCCAAGTCCACACAACACAG-TCTTGGAGGGATAGGGAGGAAGGTGTCATCCACTTCCCAAAGCGGGAAGGTCATATCTTCGTGGGAGTCATATAAAAGCGGGGGTGAGACCAGACTGTGAAGGCCGGTCATCCCTTCCTCCAAACTTCAAGTCCCGAAGATCGCCTCCCCTCGGAGGCTAKKKCYGGGGGGAATCTCTGGGTCCAACAGTCCTCCCTGGACTCCATGCAACAGGG--TAGGCTTAAGAGTCATGAGACTTTCATTAATCATCTCCGTTAATCAAACAAGGTCGTGTAGATTCTTAAAATTACAAGAAGTCTTCTAGCAGTTTCAGTGACCAACGGTGCTTTCATCCTCCAGGGATCGATACCAAAGGTTGTGGACAGGTCAGGGGKKKKKKTTACCTCAGATCACTTTGCGTTCGGGCACGGACAGAGATCATGGTGAGTCCCCTGACKKKK-AGTAGACTCAACATGATTCAACT--GAGCAGGGCGATCTGCCTCTCCTGAAGGACATAAGCAATAGCTCACAATCATCTTACATCTTAGTAAAGT-----GTGTATAATTATAAAKGGGCTGGGTCAT-----------------------------------------------GGCAACACTTCTCATCTTCGGACATAGATCAAAATGCTTGATCCAGGAGAGGTCTATGATGACCCTGTTGATCCAATTGAGTCAGAGGCTGAGTCTAGAGGGGCCCCCACTGTCCCTAACATCTTGAGGAATTCTGATTRCAATCTAAATTCCCCTTTAATAGAAGATCCTGCCGGATTAATGTTAGAGTGGTTGAAAACGGGGAACAGACCTCACCGAATGACTCTG----------------------------------------------------------------------------------------------------------------------------------------------------------------------------------------------------------------------------------------------------------------------------------------------------------------------------------------------------------------------------------------------------------------------------------------------------------------------------------------------------------------------------------------------------------------------------------------------------------------------------------------------------------------------------------------------------------------------------------------------------------------------------------------------------------------------------------------------------------------------------------------------------------------------------------------------------------------------------------------CGAAACTATATGATCAAGTTCACATTAAGAAGGTGATAGACAAGTCTTACCAGGAGTGTCTGGMRAGCGACTTAGCCAGAAGGATCCTCCGGTGGGGGTTTGACAAGTATTCTAAATGGTATCTTGATTCACGACTTCTCGCCCGAGACCACCCTTTGACTCCCTACATCAAGACCCAGACATGGCCACCCAAACATATAGTAGATTTGGTAGGAGATACTTGGCATAGGCTCCCAATAACGCAAATTTTTGAAATCCCTGAGTCAATGGATCCGTCAGAAATACTGGATGACAA-----------------------------------------------------------------------------------------------------------------------------------------------------------------------------------------------------------------------------------------------------------------------------------------------------------------------------------------------------------------------------------------------------------------------------------------------------------------------------------------------------------------------------------------------------------------------------------------------------------------------------------------------------------------------------------------------------------------------------------CCAGGAACACAAGAACCAAGATACTAGCTCAAGGGGACAATCAGGTTCTATGTCCTACATACATGTTGTCTCCAGGACTATCTCGAGAAGGGCTCCTCTATGAGTTGGAGAGTATATCAAGGAATGCGCTTTCAATATACCGGGCCATCGAGGAAGGAGCATCTAAGCTGGGGCTGATCATCAAGAAGGAAGAGACCATGTGTAGTTATGACTTTCTTATCTATGGAAAGACTCCTCTGTTTCGAGGCAACATCTTAGTACCTGAATCTAAAAGATGGGCCCGAGTCTCTTGCATCTCTAACG---------------------------------------------------------------------------------------CGATGAGGGACTTTCTGCTCATGTCAGTACAGGCAGTCTTTCACTACCTGTTGTTTAGCCCAATTTTGAAGGGCAGAGTTTACAAGATTCTAAGTGCTGAAGGGGAGAGTTTTCTTTTAGCCATGTCAAGGATAATCTACTTAGATCCTTCTTTGGGAGGAGTGTCTGGAATGTCTCTTGGAAGGTTCCATATACGTCAATTCTCAGACCCTGTCTCTGAAGGGCTGTCTTTCTGGAGAGAGATCTGGTTAAGCTCCCACGAGTCCTGGATTCATGCGTTATGTCAGGAGGCCGGGAACCCAGATCYTGGAGAGAGAACACTCGAGAGCTTCACTCGCCTTYTRGAGGATCCTACCACCTTAAATATTAAAGGAGGGGCTAGTCCCACCATCTTACTCAAGGATGCAATCAGAAAGGCTCTGTACGATGAGGTGGATAAGGTGGAAAACTCAGAGTTCAGAGAGGCAATCTTGTTGTCCAAGACCCATAGAGATAACTTTATACTTTTCTTAAAATCTGTTGAGCCTTTGTTTCCTCGATTTCTTAGTGAACTTTTCAGTTCGTCTTTTCTGGGAATTCCCGAGTCCATCATTGGACTGATACAAAACTCCCGG--------------------------------------------------------------------CCATGGGATCAATCGGATGACACAGACACCTCAACGGGTCGGGAGGGTGTGGCCTTGTTCTTCTGAGAGGGCAGATCTCTTAAGGGAGATCTCTTGGGGAAGGAAAGTTGTTGRCACAACAGTCCCTCACCCTTCTGAGATGTTGGGGTTACTTCCCAAGTCCTCCATTTCCTGTTCTTGTGGAGCAACAAGAGGARGCAACCCTAGAGTCTCGGTCTCYGTACTCCCGTCTTTCGATCAGTCATTCTTTTCACGAGGCCCCCTAAAAGGGTACTTGGGCTCGTCCACCTCCATGTCGACCCAGCTATTCCATGCTTGGGAAAAAGTCACTAATGTTCATGTGGTCAAAAGGGCCTTATCATTAAAAGAATCCATAAACTGGTTTATCACAAGAAATTCCAATTTGGCTCAAACTCTAATTAGAAACATTATGTCTCTGACAGGCCCCGATTTCCCTCTAGAAGAGGCTCCTGTCTTCAAAAGAACTGGGTCAGCATTGCATAGGTTCAAATCTGCAAGGTACAGCGAGGGAGGGTATTCCTCTGTCTGCCCCAATCTACTCTCTCATATTTCCGTTAGTACAGACACTATGTCTGATTTAACCCAAGACGGAAAAAATTATGACTTCATGTTTCAGCCCTTGATGCTTTATGCGC------------------------------------------------------------------------------------------------------------------------------------------------------------------------------------------TTCAGAAACTTCCTGATATCCGCCTAAAGCCAGGTGACTTCGAGTCTCTGAACGATAGAGAAAAGTCTCGCCATATAGGATCGGCTCAAGGGCTCTTATACTCAATCTTAGTGGCAATTCATGACTCTGGATACAATGATGGGACCATCTTTCCTGTCAACATATATGGCAAGGTCTC----------------------------------------------------------TTCTTGACAAGAATGACAAATATCAATATTAATAGACCTCTAGAGTTGATTTCAGGGGTACTCTCATATATCCTTCTGAGACTGGATAATCACCCCTCTTTGTATATAATGCTCAGAGAACAGTCCCTTAGAGGAGAGATATTCTCTATCCCTCAGAAGATCCCTGCTGCTTATCCGACCACCATGAAAGAAGGCAACAGATCGATTTTGTGTTATCTCCAACATGTGCTACGCTATGAGCGGGAGGTGATCACGGCGTCTCCAGAGAATGACTGGTTATGGATCTTCTCAGACTTTAGAAGTGCCAAAATGACATACCTTACCCTCATTACTTACCAGTCTCAYCTTCTACTTC--------------------------------------------------------------------------------------------------------------------------------------------------------------------------------------------------------------------------------------------------------------------------------------------------------------------------------------------------------------------------------------------------------CATTATAAGCTTAAGCCTATTCTAGATGATCTCAATGTCTTCCCGTCTCTATGTCTAGTAGTC---------------------GGAGATGGGTCAGGCCACATGTTTCCAGACGTCAAGCTTGTGTTCAACAGTTTGTTAGAGGTAAATGACCTAATGGCTTCCGGAACACATCCACTGCCTCCTTCAGCAATCGTGAGCGGAGGAGATGACATTGTTTCCAGAGTAATAGATTTTGACTCAATCTGGGAAAAACCGTCCGACCTGAGAAACTTGGCAACCTGGAGATACTTCCAATCAGTCCAAARACAGGTAAACATGTCYTATGATCTCATTATTTGTGAYGCAGAAGTYACTGACATTGCATCTATCAAYMGRATAACCCTGTTRATGTCKGATTTCGCATTRTCTATAGAYGGACCKCTTTATYTGGTCTTCAAAACTTACGGGACTATGCTAGTAAACCCAGACTATAAGGCTATTCAACACCTGTCAAGAGCGTTCCCCTCAGTCACAGGGTTTATAACCCAAGTAACTTCTTCCTTCTCAT---------------------CCAAACGAGGGAAGTTTTTCAGAGATGCCGAGTACTTGACCTCTTCCACCCTTCGGGAGATGAGCCTTGTGTTATTCAATTGTAGCAGCCCTAAAAGTGAGATGCAAAGAGCTCGTTCCTTAAACTATCAAGATCTTGTAAGGGGATTTCCTGAAGAAATCATATCGAATCCTTACAATGAGATGATCATAACCCTGATTGACAGCGATGTAGAATCTTTCCTGGTCC--------------------------------------------------------------------------------------------------------------TTGACTGACCTCTTGTTCTATCCTCCRTCTGATCCCAARATCCTAAGGCACTTCAACATATGTTGCAGYACYATGATGTATCTRTCYACCGCTYTAGGWGAYGTCCCCAGCTTYGCAAGACTTCATGACCTRTATAACAGACCTATAACTTATTACTTTAGAAAGCAAGTCATTCGAGGGAATATTCATCTYTCTTGGAGTTGGTCAGATGATTCCTCGGTGTTCAAGAGGGTGGCTTGTAACTCTAGCCTGAGTCT-TCATCTCATTGGATCAGATTGATTTACAAAATAGTAAAAACCACCA-----------------------------------------------------------------------
>17-0103-116R-FFPE_A1
AARAAGCAGACAGCGTCAATTGCAAAGCAAAAATGTAACACCCCTACAATGGATGCCGATAAGATTGTATTCAAAGTCAATAATCAGGTGGTCTCTTTGAAGCCTGAGATTATCGTGGACCAATATGAGTACAAGTACCCTGCCATTAAGGACTTGAAGAAGCCCAGTATCACCCTAGGGAAAGCCCCCGATTTGAACAAGGCATACAAGTCAGTTTTATCAGGCTTGAATGCTGCCAAGCTTGATCCTGATGATGTATGTTCCTACTTAGCAGCCGCAATGCAGTTCTTTGAGGGGACRTGTCCYGAWGACTGGACCAGCTATGGRATCYTGATTGCACGGARGGGAGAYAAGATYACCCCARATTCTCTKGTGGASATAAARCGTACYRRTGTRGAAGGGAAYTGGGCTCTGACAGGGGGSATGGARTTGACGAGAGACCCCACAGTTTCGGAGCATGCATCTTTAGTCGGTCTTCTCTTGAGTCTGTATAGATTAAGCAAAATATCTGGGCAAAACACCGGTAACTATAAGACAAACATTGCAGATAGGATAGAGCAGATTTTCGAGACAGCCCCTTTTATTAAGATCGTGGAACATCATACTCTGATGACAACTCACAAGATGTGTGCCAACTGGAGCACTATACCAAACTTCAGATTTCTGGCAGGGACCTATGACATGTTCTTCTCCCGGATTGAGCATCTGTATTCAGCAATCAGAGTAGGTACGGTGGTCACTGCTTATGAGGACTGCTCGGGGCTGGTATCATTTACTGGGTTCATAAAACAGATAAATCTCACTGCAAGGGAAGCAATACTATATTTCTTCCACAAAAACTTCGAGGAAGAGATAAGAAGAATGTTTGAGCCAGGACAAGAGACAGCTGTTCCTCACTCCTATTTCATTCACTTTCGTTCACTGGGCTTGAGTGGGAAGTCCCCTTATTCATCAAATGCAGTTGGTCATGTGTTCAATCTCATCCACTTTGTCGGATGCTATATGGGACAAGTGAGATCTCTAAATGCAACGGTCATCGCTGCATGTGCTCCTCATGAGATGTCTGTTTTAGGAGGCTATTTGGGGGAGGAGTTTTTCGGGAAGGGAACGTTTGAAAGGAGATTCTTCAGAGATGAGAAGGAACTTCAAGAATATGAGACAGCTGAATTGACAAAGACTGACGTGGCACTGGCAGATGATGGAACTGTCAATTCGGATGACGAGGACTACTTCTCCGGGGAAACCAGAAGCCCTGAGGCTGTTTATGCTCGAATCATGATGAACGGGGGCAGACTAAAGAGATCGCACATACGGAGATATGTCTCAGTCAGTTCCAATCA--------------------------------------------------------------------------------------AATCCATA-G-ATTGTGTATATCCTTCATGKAAAAAAACTAACACCCCTCCTTTTGAACCACYCCCAAATATGAGCAAAATCTTT---------------------------------------GAGATGGCTGAAGAGACTGTTGATCTGATCAA-------------------------------------------------------------------------------------------------------------------------------------------------------------------------------------------------------------------------------------AGACAAGTGAGGTCAGGAGAGAGATTCCTCAAGATATGGTCACAAACCGTGGAGAAAATCATATCTTATGTCACAGTCAACTTTCCTAACCCCCCAGGGAAGTCCTCGGAAGATAAGTCAACCCAGACAACTGGCCGAGAACTCAAGAAGGAGACAACATCGAT------------------------------------------------------------------------------------------------------------------------------------------------------------------------------------------------------------------------------------------------------------------------------------------------------------------------------------------------------------------------------------------------------------------------------------------------------------------------------------------------------------------------AAGATGAACTTTCTACGCAAGATAGTAAAAAACTGTAGGGATGAGGACACTCAGAAGCCCTCTCTTGTGTCAGCTCCTCCAGATGACGATGACCTATGGCTCCCTCCCCCCGAATATGTTCCGCTGAAAGAACTCACAGGCAAAAAGAACMTGAGGAACTTTTGYATCAACGGAGAAGTTAAGGTGTGTAGCCCGAACGGTTACTCGTTTAGGATCCTGCGACACATTCTAAGATCATTCGACGAGATATATTCTGGGAATCACAGAATGATCGGGTTAGTCAAGGTTGTTATTG------------------------------------------------------------------------------------------------------------------------------------------------------------------------------------------------GTCATATTCAGGGTAGGATCTGGTGTATCAACATGAACTCGAGAGCATGTCAACTATGGTCAGACATGTCTCTTCAGACACAAAGGTCTGAAGAAGACAAAGACTCTTCTCTGCTTCTAGAATGATCAAGTTATATCCCGCAAGGTTTCTAACTTGTTTACCTCTGGAGGAGAGAACATACGGGCTTGACTCCAACC-TTTGGGAGCAATAGAACAAAAAAAACCATATGTAATGGTGCCAWWAAATCGCTGCATTTTATCRAAGTCAAACTAATTACCTTTACAKTTTGGGGTCTCTTGGA-------------------------------------------------------------------------------------------------------------------------------------------------CCCTGGGGCCCGATTGACATACATCATCTCAGCTGCCCAAATAACTTGATGGTGGAAGACGAAGGATGCACCAACTTGTCTGGTTTCTCCTATATGGAACTTAAAGTGGGATACATTTCAGCC--------------------------------------------------------------------------------------------------------------------------------------------------------------------------------------------------------------------------------------------------------------------------------------------------------------------------------------------------------------------------------------------------------------------------------------------------------------------------------------------------------------------------------------------------------------------------------------------------------------------------------------------------------------------------------------------------------------------------------------------------------------------------------------------CCCTGGGTTYGGAAAAGCATACACCATATTCAACAAAACCCTGATGGAAGCTGATGCTCACTACAAGTCAGTCCGGACCTGGAATGAGATCATCCCCTCAAAAGGGTGTCTGAGAGTTGGAGGGAGGTGTCATCCYCATGTAAACGGAGTGTTTTTTAACGGCATAATACTGGGCCCTGACGGCCATGTTCTGATCCCAGAGATGCAATCATCCCTCCTTCAGCAGCATATGGAGTTGTTGGAATCATCAGTTATCCCTCTGATGCATCCTTTAGCAGACCCGTCTACAGTCTTCAAGGACGGTGATGAAGCAGAGGATTTTGTTGAGGTTCACCTTCCCGATGTGCACAAACAAATCTCAGGGGTTGACCTGGGTCTCCCTAACTGGGGAAAGTATGTCTTAATAATTGCAGGGGTCCTGATTGCCATGATATTGACAATCTTCTTGATGACATGTTGTGGAAGAGGTAATCGACCCAAGTCCACACAACACAG-TCTTGGAGGGATAGGAAGGAAGGTGTCAGCCACTTCCCAAAGCGGGAAGGTCATATCTTCGTGGGAGTCATATAAAAGYGGGGGTGAGACCAGACTGTGAAGGCCGGTCATCCCTTCCTCCAAACTTCAAGTCCCGAAGATCGCCTCCCCTCGGGGGCTAGGGCTAGGGGGAATCTCTGGGTTCAACAGTCCTCCTTGGACTCCATGCAACAGGG--TAGGTTCAAGAGKCACAAGACTTTCATTAATCATCTCCGTTAATCAGACAAGGTCGTGTAGATTCTKKTAAATACAAGAAGTCTTCTAGCAGTTTCGGTGACCAATGGTGCTTTCATCCTCCAGGGATCGATACCAAAGGTTGTGGACAGG----------------------------------------------------------------------------------------------------------------------------------------------------------------------------------------------------------------------------------------------------------GGCAACACTTCTCATCTTCGGACGTAGATCAAAATGCTTGATCCAGGAGAGGTCTATGATGACCCCGTTGATCCAATTGAGTCAGAGGCTGAGTCTAGAGGGGCCCCCACTGTCCCTAACATCTTGAGG--------------------------------------------------------------------------------------------------------------------------------------------------------------------------------------------------------------------------------------------------------------------------------------------------------------------------------------------------------------------------CCTTGAGAGGGTCGATTATGATAAGGCATTTGGGAGATATCTGGCTAACACATATTCCTCTTATTTATTTTTCCATGTGATCACCCTGTACATGAATGCTCTAGA--------------------------------------------------------------------------------------------------------------------------------------------------------------------------------------------------------------------------------------------------------------------------------------------------------------------------------------------------------------------------------------------------------------------------------------------------------------------------------------------------------------------------------------------------------------------------------------------------------CGAAACTATATGATCAAGTCCACATTAAGAAAGTGATAGACAAGTCTTACCAGGAGTGTCTAGCAAGCGACTTAGCCAGAAGGATCCTTAGGTGGGGGTTCGACAAGTACTCTAAATGGTATCTTGATTCGCGACTTCTCGCCCGAGACCACCCATTGACTCCCTACATCAAAACCCAGACATGGCCACCCAAACATATAGTAGATTTGGTAGGAGATACGTGGCATAGGCTCCCAATAACGCAAATCTTTGAAATCCCTGAGTCAATGGACCCGTCAGAAATACTGGATGACAAATCTCATTCTTTCACCAGAACAAGACTGGCCTCTTGGTTGTCGGAGAACAGAGGGGGGCCCGTTCCCAGCGAGAAGGTCATTATCACGGCTTTGTCTAAGCCACCCGTCAATCCCAGAGAATTCTTGAAATCTATTGACCTCGGAGGATTGCCCAATGAGGACTTGATAATTGGYCTCAAACCAAAGGAACGAGAACTAAAGATTGAGGGTCGATTTTTTGCTCTGATGTCATGGA---------------------------------------------------------------------------------------------------------------------------------------------------------------------------------------------------------------------------------------------------------------------------CCAGAACACACGAGTTTTTTCAAAAGTCCTGGATCTACTATTCAGACAGATCAGATCTTATCGGATTATGGGAGGATCAGATATATTGCTTAGATATGTCCAATGGCCCGACCTGCTGGAATGGTCAAGATGGAGGGTTGGAGGGCTTACGGCAGAAGGGCTGGAGTCTAGTCAGCYTATTAATGATAGATAGAGAATCCCAAACCAGGAACACAAGAACCAAGATACTAGCTCAAGGGGACAATCAGGTTCTATGTCCTACATATATGTTGTCTCCAGGACTATCTCGAGAAGGGCTCCTCTATGAGTTGGAGAGTATATCAAGGAATGCGCTCTCAATATACCGGGCCATCGAGGAAGGAGCATCTAAGCTGGGGCTGATCATCAAGAARGAAGAGACCATGTGTAGTTATGACTTTCTTATTTATGGAAAGACTCCTTTGTTTCGAGGCAACATCTTGGTACCTGAATCTAAAAGATGGGCCCGAGTCTCTTGCATCTCTAACGACCAAATAGTCAACC-----------------------------------------------------------------------------------------CTCATGTCAGTACAGGCAGTCTTTCACTACCTGTTGTTTAGCCCAATTTTGAAGGGKKKKKKKKKKAAGATTCTAAGTGCTGAAGGGGAGAATTTTCTTTTAGCCATGTCAAGGATAATCTACTTAGATCCTTCCTTGGGTGGAGTGTCTGGAA------------GGTYCCATATACGTCAATTCTCAGAMCCTGTCTCTGAAGGGYTGTCTTTCTGGAGAGAGATCTGGTTAAGCTCCCACGAGTCCTGGATTCATGCGTTATGTCAGGAGGCCGGGAACCCAGATCTTGGAGAGAGAACACTCGAGAGCTTCACTCGCCTTCTGGAGGATCCTACCGCCTTAAATATTAAAGGAGGGGCTAGTCCCACCATCTTACTCAAGGATGCAATCAGAAAGGCTCTGTACGACGAGGTGGACAAGGTGGAAAACTCAGAGTTCAGAGAGGCAATCTTGTTGTCCAAGACCCATAGAGATAACTTTATACTTTTCTTAAAATCTGTTGAGCCTKTGTTTCCTCGATTTCTTAGTGAACTTTTCAGTTCGTCTTTTCTGGGAATCCCCGAGTCCATCATTGGACTGATACAAAACTCCCGG----------------------------------------------------------------------------------------------------------------------------------------------------------------------------------------------------------------------------------------------------------------------------------------------------------------------------------------------------------------------------CGACCCAGCTATTCCATGCCTGGGAAAAAGTCACTAATATTCATGTGGTCAAAAGGGCCTTATCATTAAAGGAATCCATAAACTGGTTTATCACAAGAAATTCCAATTTGGCTCAAACTCTAATTAGAAACATCATGTCCCTGACAGGCCCCGATTTCCCTCTAGAAGAGGCTCCTGTCTTTAAAAGAACAGGGTCAGCATTGCATAGGTTCAAGTCTGCAAGGTACAGCGAGGGAGGGTATTCCTCTGTCTGCCCCAATCTACTCTCTCATGTTTCCGTTAGTACAGACACTATGTCTGATTTAACCCAAGAAGGGAAAAATTATGACTTCATGTTTCAGCCCTTGATGCTTTATGCGCAAACATGGAC--------------------------------------------------------------------------------------------------------------------------------------------------------------------------------TTCAGAAACTTCCTGATATCCACCTAAAGCCAGGTGACTTTGAGTCTCTGAACGGTAGAGAAAAGTCTCGCCATATAGGATCGGCTCAAGGGCTCTTATACTYAATCTTAGTGGCAATTCATGACTCTGGATACAATGATGGKAKCCGCTTTCCTGTCAACATATATGGCAAAGTCTCTACTAGAGACTATTTGAGAGGTCTCGCAAGGGGAGTCTTGATAGGGTACTCGATTTGCTTCTTGACAAGAATGACAAATATCAACATCAATAGACCTCTTGAGTTGATCTCAGGGGTAATCTCATATATCCTTCTCAGACTAGATAATCACCCCTCTTTGTATATAATGCTCAG--------------------------------------------------------------------------------------------------------------------------------------------------------------------------------------------------------ACCTGACCCTCATTACTTACCAGTCTCACCTCCTACTTCAGAGGGTTGAGAGAAATTTGTCTAAGAGCATGAGAGATAACCTGCGACAATTGAGTTCCTTGATGAGGCAGGTGCTGGGGGGGCATGGGGAAGATACTTTAGAGTCAGACGATGATGTTCAACGACTATTAAAAGACTCTTTGCGAAGGACAAGGTGGGTCGATCAGGAAGTCCGCCATGCAGCTAGAACCATGACAGGAGACTATAGTCCCCACAAGAAAGTGTCCCGCAAGGCAGGAGGCTCAGAATGGGTTTGCTCTGCCCAACAGGTTGCAGTCTCCACCTCAGCCAACCCGGCCCCYGTCTCAGAGCTTGACGTGAGGGCCCTCTCTAAGAGATTTCAAAACCCTTTAAKCTCCGGACTGAGAGTGGTT-------------------------------------------------------------------------------------------------------CAAGGGCAGTACTCCACATGTTCCCAGACGTCAAGCTTGTGTTCAACAGTTTGTTAGAGGTAAATGACTTAATGGCCTCCGGAACACATCCACTGCCTCCTTCAGCAATCGTGAGCGGAGGAGATGACATTGTTTCCAGAGTAATAGATTTTGACTCAATCTGGGAAAAACCGTCCGACCTGAGAAACTTGGCAACCTGGAGATACTTCCAATCAGTCCAAAAACAGGTAAACATGTCTTATGACCTCATTATTTGTGATGCAGAAGTTACTGACATTGCATCTATCAATAGAATAACCTTGTTGATGTCGGATTTCGCATTGTCTATAGATGGACCTCTTTATTTGGTCTWCAAAACTTACGGGACTATG----------------------------AACCCATGTCAAGAGCGTTKCCCTCAGTCACTGGGTTTATAACACAGGTGACTTCGTCCTTTTCATCTGAGCTATACCTTCGATTCTKCAAAAGAGGGAAGTTTTT---------------------------------------------------------------------------------------------------------------------------------------------------------------------------------------------------------------------------------------------------------------------------------------------------------AGTCTTCAATGTTTCCAAACCCTTGACTGACCCYTTGTTCTATCCGCCATCTGATCCCAAGATCCTAAGACACTTCAACATATGTTGCAGTACTATGATGTATCTGTCCACCGCTCTAGGAGATGTCCCCAGCTTTGCAAGAATTCACGACCTATATAACAGACCTATAACTTATTACTTCAGAAAGC-----------------------------------------------------------------------------------------------------------------------------------------------------------------------------------------------------------------
>17-0133-132R-FFPE_A1
AARAAGCAGACAGCGTCAATTGCAAAGCAAAAATGTAACACCCCTACAATGGATGCCGACAAGATTGTATTCAAAGTTAATAATCAGGTGGTCTCTTTGAAGCCTGAGATTATCGTGGATCAATATGAGTACAAGTACCCTGCTATTAAGGACTTGAAGAAGCCCAGTATCACCCTAGGTAAGGCCCCTGATTTGAACAAGGCATACAAGTCAGTTTTATCAGGCTTGAATGCTGCCAAGCTTGATCCTGAT---------------------------------------------------------------------------------------------------------------------------------------------------------------------------------------------------------------------------GGTCTTCTCTTGAGTCTGTATAGACTAAGCAAAATATCTGGGCAAAACACTGGTAACTATAAGACAAACATTGCAGATAGGATAGAGCAGATTTTCGAGACAGCCCCCTTTATTAAGATCGTGGAGCATCATACTCTGATGACAACTCACAARATGTGTGCYAACTGGAGTACTATACCAAACTTCAGATTCCTTGCAGGGACCTACGACATGTTTTTCTCCCGGATCGAGCATCTGTATTCAGCAATCAGAGTAGGTACGGTAGTCACTGCTTATGAAGACTGCTCGGGGCTGGTATCATTTACTGGGTTTATAAAACAGATAAATCTCACTGCCAGGGAAGCAATACTATATTTCTTCCACAAAAACTTCGAGGAAGAGATAAGAAGAATGTTTGAGCCAGGACAAGAGACAGCTGTTCCTCACTCCTATTTCATTCACTTTCGTTCACTGGGCTTGAGTGGGAAGTCCCCTTATTCATCAAATGCAGTTGGTCATGTGTTCAATCTCATCCACTTTGTTGGATGCTATATGGGGCAAGTGAGATCTCTGAATGCAACGGTCATTGCTGCATGTGCTCCTCATGAGATGTCTGTTTTGGGAGGCTATTTGGGGGAGGAGTTTTTCGGGAAGGGAACGTTTGAAAGAAGATTCTTCAGAGATGAGAAAGAACTTCAAGAATATGAGACRGCTGAATTGACAAAGACTGACACGGCACTGGCAGATGATGGAACTGTCAATTCGGATGACGAAGACTACTTCTCCGGGGAAACCAGAAGCCCTGAGGCTGTTTATGCCCGAATCATGATGAATGGGGGTAGACTAAAGAGATCGCACATACGGAGATATGTCTCA----------------------------------------------------------------------------------------------------AATCCATA-G-ATTGTGTATATCCTTCATGKAAAAAAACTAACACCCCTCCTTATGAACCAKCCCCAAATATGAGCAAAATCTTTGTCAATCCGAGTGCAATTAGAGCTGGTCTGGCTGATCTGGAGATGGCTGAAGAGACTGTTGATCTGATCAACAAAAACATAGAAGACAATCAGGCTCATCTCCAGGGAGAACCTATAGAGGTGGACAATCTCCCTGAGGACATGAAGCGGCTTCAGCTGGACGATAAAAAACCTTCAGGCCTAGGGGAGATGGCCAGAGCAGGGGAAGGCAAGGGTCGGGAAGATTTTCTGATGGATGAAGGG-AGGATCCTGGCCTCCTCTTCCAGTCATACCTGGACAATGTTGGAGTGCAGATAGTCAGACAAATGAGGTCAGGGGAGAGATTCCTCAAGATATGGTCACAAACCGTGGAGGAAATCATATCTTATGTCACAGTCAACTTTCCTAACCCCCCAAGGAAGTCCTTGGAAGATAAGTCAACTCAGACWACTGGCCGAG------------------------------------------------------------------------------------------------------------------------------------------------------------------------------------------------------------------------------------------------------------------------------------------------------------------------------------------------------------------------------------------------------------------------------------------------------------------------------------------------------------------------------------------------------------------------------------------------------------------------------------------------------------------------------GAAAGAACTCACAGGCAAGAAGAACCTGAAGAACTTTTGCATCAACGGAGAGGTTAAGGTGTGTAGCCCGAACGGTTACTCGTTTAGGATCCTGCGACACATTCTGAGATCATTCGACGAGATATATTCTGGGAATCACAGAATGATCGGGTTAGTCAAGGTTGTTATTGGACTAGCTTTGTCAGGAGCCCCCGTCCCGGAGGGCATGAACTGGGTATACAARTTGAGGAGAACTCTTATCTTCCAGTGGGCTGACTCTAGGGGCCCCCTAGAAGGGGAGGAGTTAGAATACTCTCARGAGATCACTTGGGACGATGACACTGAATTTGTTGGGTTACAAATAAGAGTAAGTGCRAGACAATGTCAYATYCARGGCAGGATCTGGTGTAWCAAMAKRAAYTCKAGAKCATGTCAAYTATGGTCAGACATGTCTCTTCAGACACAAAGGTMKGAAGAGGAYAAAGWCTCTTCTCTRCTTCTAGAATAATCARATTATATCCCRCAARTTTTCTAACTTGTTTACCTCTGGAGGAGAGAACATACGGGCTTGACTCCAACC-TTTGGGAGCAATAGAACAAAAAAAAAAACATGTTATGGTGCC------------------------------TTAATTGCCTTTACATTATGAKGACTCTTGGATGTGKAAAAKKKKKKKAACTATTTACATCCCTCACAAKGACTTGAGGAAAGATGGTTCC-TCAGGCTCTTTTGGTTGKKKCCCTTCTGGTTTTTTCATT------------------------------------------------------------------------------------------------------------------------------------------------ACTCAAAGTGGGATACAACTCAGCTATAAAAGTGAACGGGTTCACTTGCACAGGTGTTGTGACGGAGGCAGAAACCTACAGCAACATTGTTGGTTATGTCACAACCACGTTCAAGAGAAAGCATTKKKGCCCTACATCAKACGCATGTAGAGCCGCGTACAACTGGCAGATGGC----------------------TCTCTTCATAATCCGTACCCTGACTACCATTGGCTTCGAACCGTGAAAACCACGAAGGAGTCTCTCATCATCATATCCCCAAGTGTAGCAGACCTAGACCCATATGACAAATCCCTTCACTCGAGGGTCTTTCCTAGCGGGAAGTGCTTGGGAATAACAATATCATCTACCTACTGCTCGACTAACCATGATTACACCATCTGGATGYCCGAGAATGTGAGATTAGGGACATCTTGTGRCAT-------------------------------------------------------------------------------------------------------------------------------------------------------------------------------------------------------------------------------------------------------------------------------------------------------------------------------------------------------------------------GGAAAAGCATACACCATATTCAACAAAACCCTGATGSAAGCCGATGCTCACTACAAGTCAGTCCGGACCTRGAATGAGATCATCCCCTCCAAGGGGTGTCTGAGAGTTGGAGGGAGGTGTCATCCCCACGTAAACGGAGTGTTTTTTAACGGCATAATACTGGGCCCTGACGGCCATGTTCTAATCCCAGAGATGCAATCATCCCTCCTTCAGCAACATATGGAGTTGTTGGAATCATCAGTTATCCCTCTGATGCATCCTTTAGCAGACCCGTCTACAGTTTTCAAGGACGGTGATGAAGCAGAGGATTTTGTTGAGGTTCACCTTCCCGATGTGCACAAACAGATCTCAGGGGTTGACCTGGGTCTCCCTAACTGGGGAAAGTATGTCTTAATAATTGCAGGGGTATTGATTGCCATGATATTGACAATCTTCTTAATGACATGTTGTGGAAGAGGTAATCGACCCAAGTCCACACAACACAG-TCTTGGAGGGATAGGGAGGAAGGTGTCATCCACTTCCCAAAGCGGGAAGGTCATATCTTCGTGGGAGTCATATAAAAGYGGGGGTGAGACCAGACTGTGAAGGCCGGTCATCCCTTCCTCCAAACTTCAAGTCCCGAAGATCGCCTCCCCTCGGRGGCTAGGMYWRGGGGGAATCTCTGGGTTCAACAGTCCTCCCTGGACTCCATGCAATAGGG--TAGGCTTAAGAGTCATGAGACTTTCATTAATCATCTCCGTTAATCAGACAAGGTCGTGTAGATTCTTAAAATWACAAAAAGTCTTCTGACAGTTTCAGTGACCAACGGTGCTTTCATTCTCCAGGGATCGATACCAAAGGTTGTGGACAGGTCAGGGGKKKKKKTTATCTCAGATCACTTAGCGTTCGGGCACGGACAGAGATCATGGTGAGTCCCCTGACKKKKAT-TAGACTCAACATGA---------------------------------------------------------------------------------------------------------------------------------------------------------------GGCAACACTTCTCATCTTCGGACATAGATCAAAATGCTTGATCCAGGAGAGGTCTATGATGACCCTGTTGATCCAATTGAGTCAGAGGCTGAGTCTAGAGGGGCCCCCACTGTCCCTAACATCTTGAGGAATTCTGATTACAATCTAAATTCCCCCTTAATAGAAGATCCTGCCGGATTAATGTTAGAGTGGTTGAAAACGGGGAACAGACCTCACCGAATGACTCTGACRGACAATTGCTCCAGG-------------------------------------------------------------------------------------------------------------------------------------------------------------------------------------------------------------------------------------AGGGGGTATTAAGTTGCCTTGAGAGGGTCGATTATGATAAGGCATTTGGGAGRTATCTGGCTAACACATATTCCTCTTATTTATTTTTCCATGTGATCACCCTGTACATGAATGCCCTAGACTGGGACGAAGAGAAGACTATCCTGGCTTTATGGAGAGAATTAACCTCAGTGGATATCGGGAAGGACTTGGTCAAGTTCAAAGATCAAATATGRGRACTMCTAATTGTGACRAAAGACTTTGTTTAYTCTCAGARYTCYAACTGTCYTTTTGACAGAAACTACACACTYATGCTAAAAGAYCTMTTCYTGTCYCGYTTCAACTCCTTAATGATCTTGCTTTCTCCCCCTGAGCCCAGATACTCAGATGACTTGGTATCTCAGCTGTGCCAGCTATACATCGCTGGGGATCAAGTCTTGTCCATGTGTGGGAACTCCGGCTAT---------------------------------------------------------------------------------------------------------------------------------------------------------------------------------------------------------------------------------------------------------------------GCGAAACTATATGATCAAGTTCACATTAAGAAGGTGATAGACAAGTCTTACCAGGAGTGTCTGGCAAGCGACTTAGCCAGAAGGATCCTCCGGTGGGGGTTTGATAAGTATTCTAAATGGTATCTTGATTCACGACTTCTCGCCCGAGACCATCCTTTGACTCCCTACATCAAAACCCAGACATGGCCACCCAAACATATAGTTGATTTGGTAGGAGATACCTGGCATAGGCTCCCAATAACGCAAATTTTTGAAATCCCTGAGTCAATGGATCCGTCAGAAATACTGGATGACAAATCCCATTCTTTCACCAGAACAAGACTGGCCTCTTGGTTGTCGGAGAACAGAGGGGGGCCTGTTCCCAGCGAGAAGGTCATTATCACGGCGTTGTCTAAGCCGCCCGTCAATCCCAGAGAATTCTTRAAATCTATTGACCTCGGAGGATTGCCTAATGAGGACTTGATAATTGGTCTCAAGCCAAAGGAACGAGAACTAAAGATCGAGGGTCGATTTTTTGCTCTG-------------------------------------------------------------------------------------------------------------------------------------------------------------------------------------------------------------------------------------------------------------------------------------CCAGGACACACGAGTTTTTTCAAAAGTCCTGGATCTACTATTCAGACAGATCAGACCTTATCGGATTATGGGAAGATCAGATATATTGCTKKKKKKTGTCCAATGGCCCGACCTGCTGGAATGGTCAAGATGGTGGGTTGGAGGGCTTACGGCAGAAGGGCTGGAGTCTAGTCAGCCTATTAATGATAGATAGAGAATCCCAAACCAGGAACACAAGAACCAAGATACTAGCTCAAGGGGACAATCAGGTTCTATGTCCTACATACATGTTATCTCCAGGACTATCTCGAGAAGGGCTCCTCTATGAGTTGGAGAGTATATCAAGGAATGCGCTTTCAATATACCGGGCCATCGAGGAAGGAGCATCTAAGCTGGGGCTGATCATCAAGAAAGAAGAGACCATGTGTAGTTATGACTTTCTTATCTATGGAAAGACCCCTCTGTTTCGAGGCAACATCTTAGTACCTGAATCTAAAAGATGGGCCCGAGTCTCTTGCATCTCTAACGACCAAATAGTCAACCTAGCCAATATCATGTCGACAGTATCCACAAATGCACTGACAGTAGCACAACACTCTCAATCTCTGATCAAACCGATGAGGGACTTTCTGCTCATGTCAGTACAGGCAGTCTTTCACTACCTGTTGTTTAGCCCAATTTTGAAGGGCAGAGTTTACAAGATTCTAAGTGCTGAAGGGGAGAGTTTTCTTTTAGCCATGTCAAGGATAATCTACTTAGATCCTTCTTTGGGAGGAGTGTCTGGAATGTCTCTTGGAAGGTTCCATATACGTCAATTCTCGGACCCTGTCTCTGAAGGGCTGTCTTTCTGGAGAGAGATCTGGTTAAGCTCCCACGAGTCCTGGATTCATGCGTTATGTCAGGAGGCCGGGAACCCAGATCTTGGAGAGAGAACACTCGAGAGCTTCACTCGCCTTCTGGAGGATCCTACCACCTTAAATATTAAAGGAGGGRCTAGTCCCACCATCTTACTCAAGGATGCAATCAGAAAGGCTCTGTATGATGAGGTGGATAAGGTGGAAAACTCAGAGTTCAGAGAGGCAATCTTGTTGTCCAAGACCCATAGAGATAACTTTATACTTTTCTTAAAATCTGTTGAGCCTTTGTTTCCTCGATTTCTTAGTGAACTTTTCAGTTCGTCCTTTCTGGGAATTCCCGAGTCCATCATTGGACTGATACAAAACTCCCGGACAATAAGAAGGCAGTTTAGAAGGAGTCTATCAAGAACTTTAGAAGAGTCCTTTTACAACTCAGAGATCCATGGGATCAATCGGATGACCCAGACACCTCAACGGGTCGGGAGGGTGTGGCCTTGTTCTTCTGAGAGGGCARACCTCTTAAGGRAGATCTCTTGGGGAAGAAAAGTGGTTGGCACAACAGTCCCTCACCCTTCTGAGATGTTGGGGTTACTTCCCAAGTCCTCCATTTCCTGTTCTTGTGGAGCAACAAGAGGAAGCAACCCTAGAGTCTCGGTCTCTGTACTCCCGTCTTTCGATCAGTCATTCTTTTCACGAGGCCCTCTAAAAGGGTACTTGGGCTCGTCCACCTCCATGTCGACCCAACTATTCCATGCTTGGGAAAAAGTCACTAATGTTCATGTGGTTAAAAGGGCCTTATCATTAAAAGAATCCATAAACTGGTTTATCACAAGAAATTCCAATTTGGCTCAAACTCTAATTAGAAACATTATGTCTCTGACAGGCCCCGATTTCCCTCTAGAAGAGGCTCCTGTCTTCAAAAGAACTGGGTCAGCATTGCATAGGTTCAAATCTGCAAGGTACAGCGAGGGAGGGTATTCCTCTGTCTGCCCCAATCTACTCTCTCATATTTCCGTTAGTACAGACACTATGTCTGATTTAACCCAAGACGGAAAAAATTATGACTTCATGTTTCAGCCCTTG----------------CATGGACATCAGAGCTGGTACAAAGAGACACAAGGCTGAGA----------------------------------------------------------------------------------------------------------------------------------------------TTCAGAAACTTCCTGATATCCGCCTAAAGCCAGGTGACTTCGAGTCTCTGAACGGTAGAGAAAAGTCTCGCCATATAGGATCGGCTCAAGGGCTCTTATACTCAATCTTAGTGGCAATTCATGACTCTGGATATAATGATGGGACCATCTTTCCTGTCAACATATATGGCAAGGTCTCTCCTAGAGACTATTTGAGGGGGCTCGCAAGGGGAGTTTTGATAGGATCTTCGATTTGCTTCTTGACAAGAATGACAAATATCAATATTAATAGACCTCTTGAGTTGATCTCAGGGGTAATCTCGTATATCCTTCTGAGACTRGATAATCACCCCTCTTTGTATATAATGCTCAGAGAACAGTCCCTTAGAGGAGAGATATTCTCCATCCCTCAGAAGATCCCTGCTGCTTATCCGACCACCATGAAAGAAGGGAACAGATCGATTTTGTGTTATCTCCAACATGTGCTACGCTATGAGCGGGAGGTGATCACAGCGTCGCCTGAGAATGACTGGTTGTGGATCTTCTCAGACTTTAGAAGTGCCAAAATGACATACCTGACCCTCATTACTTACCAGTCTCAYCTTCTACTTCAGAGGGTTGAGAGAAATTTGTCTAAGAGTATGAGAGCTAACCTGCGACAATTGAGTTCCTTGATGAGGCAGGTGCTGGGGGGGCATGGGGAAGATACTTTAGAGTCAGACGATGATGTTCAACGACTATTAAAAGACTCTTTGCGAAGGACAAGGTGGGTCGATCAGGRAGTCCGCCATGCAGCTAGAACCATGACAGGGGACTATAGTCCCAASAAGAAAGTGTCCCGCAAGGCAGGAGGCTCAGAATGGGTTTGCTCTGCCCAACAGGTTGCAGTCTCCACCTCAGCTAACCCGGCCCCTGTCTC--------------------------------------------------------------------------------------------------------------------------------------------------------------------------CAAGGGCAGTACTCCACATGTTTCCAGACGTCAAGCTTGTGTTCAACAGTTTGTTAGAGGTAAATGACCTAATGGCTTCCGGAACACATCCACTGCCTCCTTCAGCAATCGTGAGCGGAGGAGATGACCTTGTTTCCAGAGTAATAGATTTTGACTCAATCTGGGAAAAACCGTCCGACCTGAGAAACTTGGCAACCTGGAGATACTTCCAATCAGTCCAAAGACAGGTAAACATGTCTTATGACCTCATKATTTGTGACGCAGAAGTTACTGACATTGCATCTATCAATAGAATAACTCTGTTGATRTCGGATTTCGCATTGTCTATAGACGGACCTCTTTATTTGGTCTTCAAAACTTACGGGACTATGCTGGTAAACCCAGACTATAAAGCGATTCAACACTTGTCGAGAGCGTTCCYCTCKGTCACAGGTTTTATAACTCAAGTAACTTCGTCATTTTCATCTGAGCTATATCTTCGATTTTCCAAACGAGGGAAATTYTTCAGAGATCCCGAGT----------------------------------------------------------------------------------------------------------------------------------------------------------CATAACTCTGATTGACAGTGACGTAGAATCTTTCTTGGTCCACAAGATGGTGGATGACCTCGAGTTACAGAGGGGAACTCTGTCAAAAGTGGCTATCATTATAGCCATTATGATAGTCTTTTCCAATAGAGTATTTAACATTTCCAAACCGTTGACTGACCCCTTGTTCTATCCTCCATCTGATCCCAAGATCCTAAGGCACTTCAACATATGTTGCAGCACTATGATGTATCTATCCACCGCTCTGGGAGATGTCCCCAGCTTTGCAAGACTTCATGACCTRTATAACAGACCTATAACTTATTACTTYAGAAAGCAAGTCATTCGAGGGAATATTTATCTCTCTTGGAGTTGGTCAGATGATACCTCGGTGTTCAAGAGGGTGGCTTGTAACTCTAGCCYGAGTCT-TCATCTCATTGGATCAGATTGATTTWCAAAGTAGTAAAAACCACYAGATTGATTGGAAGTATTGAGGATCTATCAGGAGAGATTGAAAAGCACCTTCAGGGGTACAACAGGTGGATC
>17-0138-41-FFPE_A3
AAAAAGTAGACAGTATCATCTACAAAAAGACAATGTAACACCTCTACAATGGATACCGACAAAATTGTATTCAAAGTCAATAACCAGGTTGTCTCTCTAAAGCCTGAAATTATTGTAGATCAATATGAGTACAAATACCCGGCTATCAAAGACTTAAAAAAGCCCAGTATCTCCCTGGGAAAAGCTCCTG------------------------------CCGGTATGAATGCAGCTAAGCTCGACCCTGACGATGTGTGCTCTTACTTGGCAGCTGCAATGCAGTTCTTTGAAGGAACATGTCCAGAAGAC------------------------------------------------------------------------------------------------------------------------------------ACCATTCCAGAACATGCATCTTTGGTTGGTCTTCTCCTGAGTTTGTATCGATTGAGCAAAATATCCGGACAGAACACAGGCAATTATAAGACAAATATCTCTGATCGTATAGAGCAGATTTTTGAGACGGCCCCCTTTGTGAAGATCGTGGAACATCACACCTTGATGACAACTCACAAAATGTGCGCTAACTGGAGCACCATACCGAACTTTAGATTCCTAGCCG--------------------------------------------------------------------------------------------------------------TTTATCAAGCAGATAAACCTTACAGCAAAGGAAGCAATACTTTATTTCTTCCACAAAAATTTTGAGGGAGAGATAAGAAGAATGTTTGAGCCGGGACAAGAAACTGCAGTCCCTCACTCCTATTTCATCCACTTCCGGTCTTTGGGCTTGAGTGGGAAATCTCCATATTCGTCAAGTGCAGTTGGTCACGTGTTCAACCTCATTCACTTTGTTGGATGCTATATGGGTCAAGTGAGGTCTTTGAATGCAACGGTTATTGCCACATGTGCTCCACATGAGATGTCTGTTCTCGGGGGTTATTTGGGGGAGGAGTTCTTTGGCAAGGGGACTTTTGAGAGAAGATTCTTCAGAAACGAGAAAGAACTTCAGGACTATGAAGCAGCAGAGTTGACAAAGACTGAGGTCGCTCTGGCAGACGACGGAACAGTCAATTCTGACGACGAAGACTACTTCTCTGGTGAAACCAGGAGTCCAGAGGCGGTCTATACTCGGATCATGATCAATGGGGGCCGACTCAAAAGATCACATATAAGAAGGTATGTCTCAGTCAGTTCCAATCATCAAGCTCGCCCCAATTCATTTGCTGAATTTCTAAACAAGAC---------------------------------------------------------------------------------------------------------------------------------------------------------------------------------------------------------------------------CAGGCTCATCTCCAAGGAGAGCCTATAGAAGTAGATAGTCTGCCCGATGACATGAGACGGCTCCACTTGGATAATGAAAAACCGTCTGGTCTTGACAAGGTGACAGAAGAAGGGGAGAGCAAGTGTCATGAAGACTTTCAGATGGATGAAGGGGAGGACCCCAGCCTCTTGTTCCAGTCATACCTGGATAATGTCGGAGTTCAAATAGTCA-------GAGGTCAAGAGAGAGATTCCTTAAAATATGGTCTCAGACTGTGGAGGAGATCATATCCTATGTCATGATCAATTTCCCAGGCTCTTTGGGG---------------------------------------------------------------------------------------------------------------------------TGTCCACCTGCCCTAGAATGGTCTGCCACCAACGAAGAAGACGATTTGTCTGTGGAGGCAGAGATAGCTCATCAAATTGCCGAGAGCTTCTCCAAGAAGTACAAATTCCCCTCTCGATCATCAGGGATATTCTTGTATAATTTTGAGCAGTTAAAGATGAACCTTGATGACATAGTCAAGGAATCAAAGAATGTGCCTGGTGTTACCCGCTTGGCCCATGAAGGGTCTAAACTCCCTCTAAGATGTGTACTTGGGTGGGTTGCTCTAGCCAACTCCAGAAAGTTCCAGCTGCTGGTCGAGCCTGACAAGCTAAATAAAATAATGCAAGACGACCTAAACCGTTATTTGTCTCGTCAACTAAATTTGTAGCC-TCAGTCCCATTATGCAATCAGATCCAGTCTGATCCAAAGTC--AACGTGAAAAAAA-CAGCCAACACCACTAATACGATGAATTTCCTACGCAAGATAGTGAAA--------------------------------------------------------CGATGATCTGTGGTTGCCCCCTCCAGAATATGTCCCATTGAAGGAGCTCACAGGGAAGAAAA--------------------------------------------------------------------------------------------------------------AATCAAAGAATGATTGGGTTGGTCAAAGTTGTGGTCGGATTGGCCTTGTCTGGAGCCCCAGTCCC-------------------------------------------------------------------------------------------------------------------------------------------CAAATAAGGGTGAGTGCTAGACAATGCCATATCCAAGGTAGAATCTGGTGCATTAACATGAACTCTAGAGCATGTCAATTGTGGTCTGATATGTCCCTTCAAACTCATAGATCTGAGGAGGACAAAGACTCCTCAGTCCTTCTAGAGTAGTCGAATTATATCCCACAAGTTCC-TCAATTGTCCACCTCTGGAGGAGAGAACACATGGGCTCAACTCCAACC-TTCAGGAGCAATAGAACAAAAA------CATGTTATGGTGCCGTTGAATTGCTGCATTTTATCAGAGTCAAATCAATTACAATTGCACTTTAAGCCTCTTGGATGTGAAAAAAA--------CTATTAACATCCCTCAAAAGACCTGAGGAAAGATGGT-----------------------------------------------------------------------------------------------------------------------------------------------GGAGGACGAGGGGTGTAATAGTCTGTCGGGATTTTCTTACATGGAACTAAAGGTGGGATACATCTCTGCCATAAAAGTGAACGGGTTCACTTGTACTGGTGTCGTGACGGAAGCCGAGACCTACACTAACTTCGTTGGTTATGTCACCACCACATTCAAGAGAAAACACTTTCGCCCGATGCCCGATGCATGTAGATCCGCATATAATTGGAAAATGGCAGGCGATCCTAGGTATGAGGAGTCCCTTCACAACCCATACCCTGATTATCATTGGCTGCGGACAGTTAAAACCACCA------------TCATCATCTCGCCAAGTGTGGCTGACCTAGA------------------------------------------------------------------------------------------------------------------------------------------------------------------------------------------------------------------------------------------------------------------------------------------------------------------------------------------------------------------------------------------GCATCTTGTTGTAGAGGAGTTGGTTAGAAAGAGGGAGGAATGTCTGGATGCATTAGAATCCATCATGACCACCAAATCAGTAAGCTTCAGACGTCTAAGCCACCTGAGAAAACTAGTCCCTGGGTTTGGGAAGGCATACACCATATTCAACAAAACTCTAATGGAGGCCGATGCCCACTACAAGTCCGTTCGGACTTGGAGCGAGATCATCCCCTCAAAAGGGTGTTTGAGAGTAGGGGGGAGATGTCATCCTCATGTAAGTGGAGTATTTTTCAATGGCATCATTCTAGGTCCGGACGGGCATGTGTTGATCCCAGAAATGCAGTCATCCCTTCTCCAACAACATGTGGAACTGTTGGAGTCCTCTGTGATCCCCCTCATGCACCCCCTGGCAGATCCTTCAGCAGTTTTCAAAGATGGTGACGAGGCAGAGGATTTTGTTGAGGTTC----------------------------------------------------------------------------------TGCACTAACGACTCTAATGCTGTTCATCTTCTTGATGACATGTTGCAAAAGAGTCAACAGG-----------------------------------------------------------------------------------------------------------------------------------------------------------------------------------GATACAT-GGAAGAATATCCTGCCTTGACAATCCCCCTCGGACTCTGTCCAACAGGG--TAAATTTCGAAGTCAAGAAACTTTCATCGATCATCTCACTCGACCAGACACATTCAGGTGAACTTTGATGAT-GTATGAAGCATTTTTACAGCATCAGCGATTAATGGTGCTCTCACCCTCTAAGG-----------------------------------------------------------------------------------------------------------------------------------------------------------------------------------------------------------------------------------------------------------------------------------------------CATCTTGAACACTGCACCATGATGATTGATCCAGGGGAGGTTTATGATGACCCCATTGATCCAGTCGAGTCTGAGAGTGAGCCAAGAGGAAACTCCAATATCCCCAACATCTTGCGAAATTCTGACTACAATCTCAACTCCCCTCTGATCGAGGATTCAGCC--------------------GAAAACAGGGAATAGACCTCTCCGGATGACCCTGACCGACAATTGTTCTCGGTCTTACAAAGTTCTGAAAGATTACCTCAAGAAAGTGGATCTAGGATCTCTCAAAGTGGGCGGAGCTGCAGCACAATCTATGATCTCTCTTTGGTTATATGGTGCTCACTCTGAATCAAATAGGAGCAGGAGGTGTATGACTGACTTAGCTCAATTCTACTCCAAATCTTCCCCTATAGAGAAACTGTTAAACTTCACACTCGGGAACAGAGGGTTGAGAATCCCCCCTGAGGGAGTCTTAAGCTGTCTTGAGAGGGTGGATTACGATAAGGCATTTGGGAGGTATCTGGCCA-------------------------------------------------------AGACTGGGATGAGGAAAAGACTATCTTGGCACTATGGAGGGAATTGACATCAGTGGATATGGGAAAGGACTTGGTCAAGTTTAAAGATCAGATATGGGGACTTCTGATTGTGACTAAAGACTTCATATATTCACAAAGCTCTCACTGTCTCTTTGACAGGAACTATACGCTTATGCTAAAAGACCTTTTTTTGTCCCGGTTCAACTCTCTGATGATTTTGCTGTCCCCCCCGGAACCCAGATACTCAGATGACTTGATATCTCAGCTGTGTCAGCTGTACATAGCAGGAGATCAAGTGTTGTCCATGTGCGGAAACTCTGGTCATGAAGTCATCAAAAT-----------------------------------------------------------------------------------------------ACAAGGTGAATCAACTTGAGGGGACGTTTGGTCCTAGTGCGAAGAGATTTTTCAAAGTCTTGGATCAATTCGACAACATACATGATTTGGTCTTTGTATACGGTTGTTACAGGCATTGGGGGCACCCTTACATAGACTATAGAAAGGGTCTGTCAAAATTGTATGACCAGGTCCACATTAAAAAGGTGATAGATAAGTCCTATCAGGAGTGTTTAGCGAGTGACCTGGCCAAAAGAATCCTCAGGTGGGGGTTCGACAAATACTCCAAATGGTATCTAGATCCACGACTTCTTGCGAGGGATCACCCCCTGACTCCTTATATCAAGACCCAGACATGGCCTCCCAAGCACATAGTGGATTTGGTAGGTGATACCTGGCATAGACTCCCGATCACCCAGATCTTCGAGATCCCTGAATCAATGGACCCATCAGAAATATTAGATGACAAATCACACTCTTTCACTAGAACAAGGCTAGCGTCATGGCTCTCGGAAAACAGGGGAGGACCGGTTCCAAGTGAGAAGGTCATTATTACGGCTCTCTCCAAACCTCCTGTCAACCCTAGAGAGTTTTTGAAATCTATAGACCTTGGGGGGCTGCCAGACGAAGACT-----------------------------------------GAAGGCCGATTTTTTGCTTTAATATCTTGGAACTTAAGGCTATACTTCGTTATTACAGAGAAGCTCCTGGCCA-----------------------------------------------------------------------------------------------------------------------------------------------------------------CTAGAATCGACTGAGGATGTATTCTCC-----------------------GAAAAGGGTGTTCTCCAGAACTCATGAGTTTTTCCAGAAGTCTTGGATATATTACTCAGATAGATCTGATCTCATAGGATTGTGGGAGGACCAGATATACTGTTTAGACATGTCAAATGGCCCGACGTGCTGGAACGGCCAAGATGGCGGGTTAGAGGGGTTACGACAGAAGGGCTGGAGTCTGGTCAGCCTACTGATGATAGATCGAGAGTCTCAGACCAGGAACACAAGAACTAAGATACTAGCCCAGGGAGACAACCAAGTTCTATGTCCGACATACATGTTATCGCCTGGGCTTTCTAGAGAGGGCCTCCTCTACGAATTGGAGAGTATATCAAGAAACGCACTCTCAATATATCGAGCCATCGAGGAAGGGGCATCTAAACTGGGGCTCATTATAAAGAAGGAGGAAACAATGTGCAGCTATGACTTTCTCATTTATGGAAAAACTCCCTTATTTCGAGGTAACATTCTGGTGCCTGAATCCAAAAGGTGGGCTAGAGTCTCCTGTATCTCTAACGACCAAATAGTCAACCTCGCTAATATAATGTCAACAGTGTCTACCAATGCTTTGACTGTTGCTCAACACTCTCAGTCCTTGATTAAACCGATGAGGGACTTTCTGCTTATGTCAGTGCAAGCCGTTTTTCATTACTTGCTATTTAGCCCCATTTTAAAAGGCAGAGTTTACAAAATACTGAGTGCTGATGGAGATCATTTTCTTTTAGCTATGTCTAGAATAGTTTACCTTGACCCCTCATTAGGGGGTGTGTCTGGAATGTCTCTTGGAAGGTTTCACATACGCCAGTTTTCAGACCCAGTCTC------------------------------------------------------------------------------------------------------------------------------------------------------------------------------------------------CAGAAAGGCTCTGTATGATGAAGTAGATAAGGTGGAGAACTCCGAGTTTAGAGAAGCAATCCTCTTGTCTAAGACCCATAGGGACAACTTTATACTTTTCTTGAGATCTGTTGAGCCTCTCTTTCCTAGATTTCTCAGTGAACTCTTCAGCTCTTCCTTCCTGGGGATTCCTGAATCGATTATTGGGCTGATCCAAAATTCTAGAACGATAAGAAGACAGTTTAGGAAGAA---------------------------------------------------------------------------------------------------------------------------------------------------------------------CCCTCACCCCTCTGAGATGTTGGGGTTGCTTCCTAAATCTTCAATCTCCTGTACTTGTGGCGCAACAGGAGGGGGAAATCCTCGAATATCGGTGTCTGTACTCCCGTCCTTTGATCAGTCGTTCTTTTCCAGAGGCCCCCTGAAGGGATACCTGGGCTCATCCACATCGATGTCAACCCAGCTGTTCCATGCTTGGGAGAAGGTCACCAATGTTCATGTGGTGAAAAGGGCCCTTTCACTCAAAGAGTCCATAAATTGGTTCGTCACAAGAAACT----------------------------------------------------------------------------------------------------------------------------CAGTGAAGGGGGTTATTCCTCTGTCTGTCC--------------------------------------------------------------------------------------------------------------------------------------------------------------------------TTCGATGCAATAAGTGTATAAGGTCCATCGATGACATCACTCTAGAGACTTCCCAGATCTTTGAATTCCCGGATGTTTCGAAAAGGATATCTAGGATGGTCTCTGGAGCAGTGCCTCACTTTCAGAAACTTCCTGATATTCGTCTAAGACCTGGAGACTTTGAGTCTCTAAGTGACAAAGAGAAGTCACGCCACATAGGGTCGGCTCAGGGGCTCTTGTATTCGATCCTGGTTGCGATCCACGACTCTGGGTACAACGATGGAACCATTTTTCCTGTCAACATATATAGCAAGGTCTCCCCGAGAGACTATTTAAGAGGTCTTGCCAGAGGAATCTTAATAGGGTCTTCTATCTGCTTTCTAACAAGAATGACAAACATCAACATCAACAGACCCCTTGAACTAATCTCAGGAGTGATCTCATACATCCTCCTCAGATTAGACAATCACCCATCCTTATACATCATGCTCAGAGA---GTCTCTGAGGGAAGAAATATTTTCTATTCCTCAAAAGATCCCCGCCGCTTACCCAACCACAATGAAGGAGGGCAACAGATCTATCCTGTGTTACCTCCAGCATGTGCTCCGCTATGAGCGGGAGGTAATTACGGCATCCCCGGAGAATGATTGGTTATGGATCTTCTCTGACTTCAGAAGTTCCAAAATGACCTATTTAACCCTTATCACCTATCAGTCTCATCTTCTACTTC------------------------------------------------------------------------------------ATGGCGAAGACACCTTAGAATCAGACGAGGACATTCAGAGGTTGTTGAAAGACTCATTACGTAGGACAAGATGGGTAGATCAAGAGGTGCGTCATGC--------------------------------------------------------------CAGAATGGGTCTGCTCTGCCCAACAGGTTGCTGTTTCAACCTCGGCAAATCCAGCCCCTGTCTCTGAGCTGGACATCAGGGCTCTCTCCAGAAGACTTCAAAACCCGTTGATTTCAGGTCTGAGAGTTGTTCAATGG-------------------------------------------------------------------------------------------------CAAGGGCAGTACTCAATATGTTTCCGGACGCTAGGCTCGTGTTCAACAGCCTGTTGGAAGTGAATGACCTGATGGCTTCAGGGACACATCCGTTGCCCCCTTCAGCAATCATGAGCGGAGGGGATGATATCATATC--------------------------------------------------------------------------AGTCGGTTCAAGAACAAGTGAATATGTCCTATGATCTTATTATTTGTGACGCAGAGGTCACTGACATCGCATCAATTAATCGAATAACTCTGCTAATGTCTGATTTTGCATTATCAATAGACGGCCCACTTTATTTAGTTTTCAAAACTTATGGAACCATGCTCGTGAATCCTGATTACAGAGCCGTTCAACATCTGTCCAGAGCATTTCCCACAGTCACAGGATTCATAACCCAGATGACATCATCCTTCTCGTCTGAGCTATACCTCAGATTCTCTAAAAGGGGAAAATTTTTCCGAGATGCAGAATACTTGACTTCTTCTACTATTAGGGAAATGAGCCTTGTATTGTTCAACTGTAGCAGTCCCAAGAGCGAGATGCAGAGAGCCCGCTCCTTAAATTACCAGGGTCTTGTAAGAGGCTTTCCAGAGGAGATCATATCCAATCCCTATAATGAGATGATCATAACTCTGATTGACAGCGATGTGGAATCTTTCCTGGTTCATAAGATGGTTGATGACCTAGAGTTACAGCGAGGAACTTTGTCTAAAGTCTCCATTATCGTAGCCATCATGATAGTCTTCTCCAACAGGGTGTTTAATGTCTCGAAACCATTGACTGACCCTTTATTCAATCCGCCATCTGACCCCAAAATCTTGAGACAC-TCAATATTTGCTGCAGTACCATGATGTACTTATCTACTTCTCTGGGGGATG--------------------------------AATAGACCAATAACCTACTATTTCGGGAAGAAAGTTATCCGAGGGAACATTTATTTATCCTGGAGTTGGCCTGACGACACCTCAGTGTTCAAAAGGGTGGCTTGCAATTCTAGTTTGAGCCTCTCGGCTCACTGGATAAGGCTGATTTAGAAAATAGTGAAGACTACCAGACTTGTAGGAAATACGGAGAATCTATCCAGGGAGGTAGAAAAGCACCTTCGAGGGTACAAC---------
>17-0630-120R-FFPE_A1
AARAAGCAGACAGCGTCAATTGCAAAGCAAAAATGTAACACCCCTACAATGGATGCCGACAAGATTGTATTCAAAGTTAATAATCAGGTGGTCTCTTTGAAGCCTGAGATTATCGTGGATCAATATGAGTACAAGTACCCTGCTATTAAGGACTTGAAGAAGCCCAGTATCACCCTAGGTAAGGCCCCCGATTTGAACAAGGCATACAAGTCAGTTTTATCAGGCTTGAATGCTGCCAAGCTTGATCCTG--------------------GCAGCCGCAATGCAGTTCTTTGAGGGGACATGTCCTGATGACTGGACCAGCTATGGAATCCTGATTGCACGGAGGGGAGACAAGATTACCCCAAATTCTCTTGTGGACATAAAACGTACTAATGTGGAAGGGAACTGGGCTCTGACAGGGGGCATGGAGTTGACGAGAGACCCCACAGTTTCGGAGCATGCATCCCTAGTTGGTCTTCTCTTGAGTCTGTATAGACTAAGCAAAATATCTGGGCAAAACACTGGTAACTATAAGACAAACATTGCAGATAGGATAGAGCAGATTTTCGAGACAGCCCCCTTTATTAAGATCGTGGARCATCATACTCTGATGACAACTCACAAGATGTGTGCCAACTGGAGTACTATACCAAACTTCAGATTCCTTGCAGGGACCTACGACATGTTTTTCTCCCGGATCGAGCATCTGTATTCAGCAATCAGAGTAGGTACGGTAGTCACTGCTTATGAAGACTGCTCGGGGCTGGTATCATTTACTGGGTTTATAAAACAGATAAATCTCACTGCCAGGGAAGCAATACTATATTTCTTCCACAAAAACTTCGAGGAAGAGATAAGAAGAATGTTTGAGCCAGGACAAGAGACAGCTGTTCCTCACTCCTATTTCATTCACTTTCGTTCACTGGGCTTGAGTGGGAAGTCCCCTTATTCATCAAATGCAGTTGGTCATGTGTTCAATCTCATCCACTTTGTTGGATGCTATATGGGACAAGTGAGATCTCTGAATGCAACGGTCATTGCTGCATGTGCTCCTCATGAGATGTCTGTTTTGGGAGGCTATTTGGGGGAGGAGTTTTTCGGGAAGGGAACGTTTGAAAGAAGATTCTTCAGAGATGAGAAAGAACTTCAAGAATATGAGACGGCTGAATTGACAAAGACTGACACGGCACTGGCAGATGATGGAACTGTCAATTCGGATGACGAAGACTACTTCTCCGGGGAAACCAGAAGCCCTGAGGCTGTTTATGCCCGAATCATGATGAATGGGGGTAGACTAAAGAGATCGCACATACGGAGATATGTCTCAGTCAGYTCMAATCACCAAGCTCGTCCAAACTCATTTGCTGAGTTTCTAAATAAGACGTATTCTAGTGACTCGTAAATAGTTGAATAACA-ASAKCMARRRRMCCCATA-G-ATTGTGTATATCCTTCATGAAAAAAAACTAACACCCCTCCTTATGAACCASCCCCAAATATGAGCAAAATCTTTGTCAATCCGAGTGCAATTAGAGCTGGTCTGGCTGATCTGGAGATGGCTGAAGAGACTGTTGATCTGATCAACAAAAACATAGAAGACAATCAGGCTCATCTCCAGGGAGAACCTATAGAGGTGGACAATCTCCCTGAGGACATGAGGCGGCTTCAGCTGGACGATAAAAAACCTTCAGGCCTAGGGGAGATGGCCAGAGCAGGGGAAGGCAAGGGTCGGGAAGATTTTCTGATGGATGAAGGG-AGGATCCTGGCCTCCTCTTCCAGTCATACCTGGACAATGTTGGAGTGCAGATAGTCAGACAAATGAGGTCAGGGGAGAGATTCCTCAAGATATGGTCACAAACCGTGGAGGAAATCATATCTTATGTCACAGTCAACTTTCCTAACCCCCCAAGGAAGTCCTTGGAAGATAAGTCAACTCAGACTACTGGCCGAGAACTCAAGAAGGAGACAACATCTATTTCTTCCCAGAGAGA-------------------------------------------------------------TGGTCTGCTACCAATGAGGAGGATGATCTGTCAGTAGAAGCTGAGATCGCTCACCAGGTTGCAGAAAGCTTCTCCAAGAAGTACAAGTTTCCCTCTCGATCATCTGGGATATTTCTGTATAATTTTGAGC----------------------------------------------------------------------------------------------------------------------------------------------------------------------------------------------------------------------------------------------------------------------------------------------------------AARATGAACTTTCTACGCAAGATAGTRAAAAACTGTMGGGATGAGGACACCCAGAAGCCCTCTCTTGTGTCAGCTCCTCCAGATGACGATGAC------------------------CTATGGCTGAAAGAACTCACAGGCAAGAAGAACCTGAAGAACTTTTGCATCAACGGAGAGGTTAAGGTGTGTAGCCCGAACGGTTACTCGTTTAGGATCCTGCGACACATTCTGAGATCATTCGACGAGATATATTCTGGGAATCAYAGAATGATCGGGTTAGTCAAGGTTGTTAYTGGACTCGCTTTGTCAGGAGCCCCMGTCCCGGAGGGYATGAACTGGGTATACAAGTTGAGGAGAACCCTTATCTTCCAGTGGGCTGAATCTAGGGGCCCTCTTGAAGGGGAGGAGTTAGAATACTCCCAAGAGATCACTTGGGACGATGACACTGAATTTGTTGGGTTACAAATAAGAGTAAGTGCAAGACAATGTCACATTCAGGGCAGGATCTGGTGTATCAACATGAACTCGAGAGCATGTCAACTATGGTCAGACATGTCTCTTCAGACACAAAGGTCTGAAGAGGACAAAGACTCTTCTCTACTTCTAGAATAAT----------------------------------------------------------------------------------------------------------ATGGTGCCATTTAATCGCTGCATTTTATCGAAGTCAAACTAATTACCTTTACAKTTTGGGGTCTCTTGGATGTGAAAAAKKKKKKKAACTGTCAACATCCCTCAAAAKGACTTAAGGAATGATGGTTCC-TCAAGCTCTTTTGTTTGTGCCCCTTCTGGCTTTTCCAATATGTTTCGGGAAATTCCCCATCTACACGATACCAA---------------------------------------------------------------------------------------------------------------------------------------------------------------------------------------------------------------------------------------------------------------------------------------------------------------------------------ACCCTGACTACCATTGGCTTCGAACCGTGAAAACCACGAAGGAGTCTCTCATCATCATATCCCCAAGTGTATCAGACCTAGACCCATATGACAAATCCCTTCACTCGAGGGTCTTTCCTAGCGGGAAGTGCTTGGGAATAACAATATCATCTACCTACTGCTCGACTAACCATGATTACACCATCTGGATGCCCGAGAATGTGAGATTAGGGACATCTTGTGACATCTTTACCAACAGTAGAGGGAAGAGAGCATCCAAAGGGAGCAAGACTTGTGGATTTGTTGACGAAAGAGGCTTGTATAAGTCTTTGAAGGGGGCATGCAAGCTCAAATTATGTGG---------------------------------------------------------------------------------------------------------------------------------------------------------------------------------------------------------------------------------------------CCCTGGGTTTGGAAAAGCATACACCATATTCAACAAAACCYTGATGGAAGCCGATGCTCACTACAAGTCAGTCCGGACCTGGAATGAGATCATCCCCTCMAAGGGGTGTCTGAGAGTTGGAGGGAGGTGTCATCCCCACGTAAACGGAGTGTTTTTTAACGGCATAATACTGGGCCCTGACGGCCATGTTCTAATCCCAGAGATGCAATCATCCCTCCTTCAGCAACATATGGAGTTGTTGGAATCATCAGTTATCCCTCTGATGCATCCTTTAGCAGACCCGTCTACAGTTTTCAAGGACGGTGATGAAGCAGAGGATTTTGTTGAGGTTCACCTTCCCGATGTGCACAAACAGATCTCAGGGGTTGACCTGGGTCTCCCTAACTGGGGAAAGTATGTCTTAATAATTGCAGGGGTATTGATTGCCATGATATTGACAATCCTCTTAATGACATGTTGTGGAAGAGGTAATCGACCCAAGTCCACACAACACAG-TCTTGGAGGGATAGGGAGGAAGGTGTCATCCACTTCCCAAAGCGGGAAGGTCATATCTTCGTGGGAGTCATATAAAAGCGGGGGTGAGACCAGACTGTGAAGGCCGGTCATCCCTTCCTCCAAACTTCAAGTCCCGAAGATCGCCTCCCCTCGGRGGCTAGGYYKRGGGGGAATCTCTGGGTTCAACAGTCCTCCCTGGACTCCATGCAATAGGG--TAGGCTTAAGAGTCATGAGACTTTCATTAATCATCTCCGTTAATCAAACAAGGTCGTGTAGATTCTTAAAATWACAAAAAGTCTTCTGACAGTTTCAGTGACCAACGGTGCTTTCATTCTCCAGGGATCGATACCAAAGGTTGTGGACAGG----------------------------------------------------------------------------------------------------------------------------------------------------------------------------------------------------------------------------------------------------------GGCAACACTTCTCATCTTCGGACATAGATCAAAATGCTTGATCCAGGAGAGGTCTATGATGACCCTGTTGATCCAATTGAGTCAGAGGCTGAGTCTAGAGGGGCCCCCACTGTCCCTAACATCTTGAGGAATTCTGATTACAATCTAAATTCCCCCTTAATAGAAGATCCTGCCGGATTAATGTTAGAGTGGTTGAAAACGGGGAACAGACCTCACCGAATGACTCTGACRGACAATTGCTCCAGGTCTTACAAAGTTCTGAAAGA----------------------------------------------------------------------------------------------------------------------------------------------------------------------------TGTACACTTGGAAATAGAGGGCTGAGGATTCCCCCAGAGGGGGTATTAAGTTGCCTTGAGAGGGTCGATTATGATAAGGCATTTGGGAGATATCTGGCTAACACATATTCCTCTTATTTAWTTTTCCACGTGATCACCCTGTACATGAATGCCCTAGACTGGGACGAAGAGAAGACTATCCTGGCTTTATGGAGAGAATTAACCTCAGTGGATATCGGGAAGGACTTGGTCAAGTTCAAAGATCAAATATGGGGACTACTAATTGTGACAAAAGACTTTGTTTATTCTCAGAGTTCTAACTGTCTTTTTGACAGAAACTACACAYTTATGCTAAAAGACCTKKTCTTCTCTCGTTTCAATTCCCTAATGATTTTGCTTTCTCCCCCAGAACCCAG-----------------------------------------------------------------------------------------------------------------------------------------------------------------------------------------------------------------------------------------------------------------------------------------------------------------------------------------------------------CGAAACTATATGATCAAGTTCACATTAAGAAGGTGATAGACAAGTCTTACCAGGAGTGTCTGGCAAGCGACTTAGCCAGAAGGATCCTCCGGTGGGGGTTTGATAAGTATTCTAAATGGTATCTTGATTCACGACTTCTCGCCCGAGACCATCCTTTAACTCCCTACATCAAAACCCAGACATGGCCACCCAAACATATAGTTGATTTGGTAGGAGATACCTGGCATAGGCTCCCAATAACGCAAATTTTTGAAATCCCTGAGTCAATGGATCCGTCAGAAATACTGGATGACAAATCCCATTCTTTCACCAGAACAAGACTGGCCTCTTGGTTGTCGGAGAACAGAGGGGGGCCTGTTCCCAGCGAGAAGGTCATTATCACGGCGTTGTCTAAGCCGCCCGTCAATCCCAGAGAATTCTTAAAATCTATTGACCTCGGAGGATTGCCTAATGAGGACTTGATAATTGGTCTCAAGCCAAAGGAACGAGAACTAAAGATCGAGGGTCGATTTTTTGCTCTG-------------------------------------------------------------------------------------------------------------------------------------------------------------------------------------------------------------------------------------------------------------------------------------CCAGGACACACGAGTTTTTTCAAAAGTCCTGGATCTACTATTCAGACAGATCAGACCTTATCGGATTATGGGAAGATCAGATATATTGCTTAGATATGTCCAATGGCCCGACCTGCTGGAATGGTCAAGATGGTGGGTTGGAGGGCTTACGGCAGAAGGGCTGGAGTCTAGTCAGCCTATTAATGATAGATAGAGAATCCCAAACCAGGAACACAAGAACCAAGATACTAGCTCAAGGGGACAATCAGGTTCTATGTCCTACATACATGTTATCTCCAGGACTATCTCGAGAAGGGCTCCTCTATGAGTTGGAGAGTATATCAAGGAATGCGCTTTCAATATACCGGGCCATCGAGGAAGGAGCATCTAAGCTGGGGCTGATCATCAAGAAAGAAGAGACCATGTGTAGTTATGACTTTCTTATCTATGGAAAGACCCCTCTGTTTCGAGGCAACATCTTAGTACCTGAATCTAAAAGATGGGCCCGAGTCTCTTGCATCTCTAACGACCAAATAGTCAACCTAGCCAATATCATGTCGACAGTATCCACAAATGCACTGACAGTAGCACAACACTCTCAATCTCTGATCAAACCGATGAGGGACTTTCTACTCATGTCAGTACAGGCAGTCTTTCACTACCTGTTGTTTAGCCCAATTTTGAAGGGCAGAGTTTACAAGATTCTAAGTGCTGAAGGGGAGAGTTTTCTTTTAGCCATGTCAAGGATAATCTACTTAGATCCTTCTTTGGGAGGAGTGTCTGGAATGTCTCTTGGAAGGTTCCATATACGTCAATTCTCGGACCCTGTCTCTGAAGGGCTGTCTTTCTGGAGAGAGATCTGGTTAAGCTCCCACGAGTCCTGGATTCATGCGTTATGTCAGGAGGCMGGGAACCCAGATCTTGGAGAGAGAACACTCGAGAGCTTCACTCGCCTTCTGGAGGATCCTACCACCTTAAATATTAAAGGAGGGGCTAGTCCCACCATCTTACTCAAGGATGCAATCAGAAAGGCTCTGTATGATGAGGTGGATAAGGTGGAAAACTCAGAGTTCAGAGAGGCAATCTTGTTGTCCAAGACCCATAGAGATAACTTTATACTTTTCTTAAAATCTGTTGAGCCTTTGTTTCCTCGATTTCTTAGTGAACTTTTCAGTTCGTCCTTTCTGGGAATTCCCGAGTCCATCATTGGACTGATACAAAACTCCCGGACAATAAGAAGG---------------------------------------------AACTCAGAGATCCATGGGATCAATCGGATGACCCAGACACCTCAACGGGTCGGGAGGGTGTGGCCTTGTTCTTCTGRGAGGGCAGACCTCTTAAGGGAGATCTCTTGGGGAAGAAAAGTGGTTGGCACAACAGTCCCTCACCCTTCTGAGATGTTGGGGTTACTTCCCAAGTCCTCCATTTCCTGTTTTTGTGGAGCAACAAGAGGAAGCAACCCTAGAGTCTCGGTCTCTGTACTCCCGTCTTTCGATCAGTCATTCTTTTCACGAGGCCCTCTAAAAGGGTACTTGGGCTCGTCCACCTCCATGTCGACCCAGCTATTCCATGCTTGGGAAAAAGTCACTAATGTTCATGTGGTTAAAAGGGCCTTATCATTAAAAGAATCCATAAACTGGTTTATCACAAGAAATTCCAATTTGGCTCAAACTCTAATTAGAAACATTATGTCTCTGACAGGCCCTGATTTCCCTCTAGAAGAGGCTCCTGTCTTCAAAAGAACTGGGTCAGCATTGCATAGGTTCAAATCTGCAAGGTACAGCGAGGGAGGGTATTCCTCTGTCTGCCCCAATCTACTCTCTCATATTTCCGTTAGTACAGACACTATGTCTGATTTAACCCAAGACGGAAAAAATTATGACTTCATGTTTCAGCCCTTGATGCTTTATGCGC------------------------------------------------------------------------------------------------------------------------------------------------------------------------------------------TTCAGAAACTTCCTGATATCCGCCTAAAGCCAGGTGACTTCGAGTCTCTGAACGGTAGAGAAAAGTCTCGCCATATAGGATCGGCTCAAGGGCTCTTATACTCAATCTTAGTGGCAATTCATGACTCCGGATACAATGATGGGACCATCTTTCCTGTCAACATATATGGCAAGGTCTCTCCTAGAGACTATTTGAGGGGGCTCGCAAGGGGAGTTTTGATAGGGTCTTCGATTTGCTTCTTGACAAGAATGACAAATATCAATATTAATAGACCTCTTGAGTTGATCTCAGGGGTAATCTCATATATCCTTCTGAGACTGGATAATCACCCCTCTTTGTATATAATGCTCAGAGAACAGTCCCTTAGAGGAGAGATATTCTCCATCCCTCAGAAGATCCCTGCTGCTTATCCGACCACCATGAAAGAAGGGAACAGATCGATTTTGTGTTATCTCCAACATGTGCTACGCTATGAGCGGGAGGTGATCACAGCGTCGCCTGAGAATGACTGGTTGTGGATCTTCTCAGACTTTAGAAGTGCCAAAATGACATACCTGACCCTCATTACTTACCAGTCTCAYCTTCTACTTCAGAGGGTTGAGAGAAATTTGTCTAAGAGTATGAGAGCTAACCTGCGACAATTGAGTTCCTTGATGAGGCAGGTGCTGGGGGGGCATGGGGAAGATACTTTAGAGTCAGACGATGATGTTCAACGACTATTAAAAGACTCTTTGCGAAGGACAAGGTGGGTCGATCAGGAAGTCCGCCATGCAGCTAGAACCATGACAGGGGACTATAGTCCCAACAAGAAAGTGTCCCGCAAGGCAGGAGGCTCAGAATGGGTTTGCTCTGCCCAACAGGTTGCAGTCTCCACCTCAGCTAACCCGGCCCCTGTCTC------------------------------------------------------------------------------------------------------------------------------------------------------------------------ATCAAGGGCAGTACTCCACATGTTTCCAGACGTCAAGCTTGTGTTCAACAGTTTGTTAGAGGTAAATGACCTAATGGCTTCCGGAACACATCCACTGCCTCCTTCAGCAATCGTGAGCGGAGGAGATGACCTTGTTTCCAGAGTAATAGATTTTGACTCAATCTGGGAAAAACCGTCCGACCTGAGAAACTTGGCAACCTGGAGATACTTCCAATCAGTCCAAAGACAGGTAAACATGTCTTATGACCTCATTATTTGTGACGCAGAAGTTACTGACATTGCATCTATCAATAGAATAACTCTGTTGATGTCGGATTTCGCATTGTCTATAGACGGACCTCTTTATTTGGTCTTCAAAACTTACGGGACTATGCTGGTAAACCCAGACTATAAAGCGATTCAACACTTGTCGAGAGCGTTCCCCTCGGTCACAGGTTTTATAACTCAAGTAACTTCGTCATTTTCATCTGAGCTATATCTTCGATTTTCCAAACGAGGGAAATTTTTCAGAGACCCCGAGT-----------------------------------------TTCAATTGCAGCAGCCCAAAGAGTGAGATGCAGAGAGCTCGCTCCTTAARTTATCAAGATCTTGTAAGGGGGTTTCCAGAAGAGATCATATCAAATCCTTACAATGAAATGATCATAACTCTGATTGACAGTGACGTAGAATCTTTCTTGGTCCACAAGATGGTGGATGACCTCGAGTTACAGAGGGGAACTCTGTCAAAAGTGGCTATCATTATAGCCATTATGATAGTCTTTTCCAATAGAGTATTTAACATTTCCAAACCGTTGACTGACCCCTTGTTCTATCCTCCATCTGATCCCAAGATCCTAAGGCACTTCAACATATGTTGCAGCACTATGATGTATCTATCCACCGCTCTAGGAGATGTCCCCAGCTTTGCAAGACTTCATGACCTATATAACAGACCTATAACTTATTACTTYAGAAAGCAAGTCATTCGRGGGAATATTTATCTMTCTTGGAGTTGGTCWGATGAYACCTCRGTGTTYAAGAGGGTKGCTTGYAACTCTAGCYTGAGTCT-TCATCTCAYTGGATCAGRYTGATYTACAAARTAGTAAARACCACCAGACTTGTTGGAAGCAT-------------------------------------------------------
>17-0663-169R-FFPE_A1
AARAAGCAGACAGCGTCAATTGCAAAGCAAAAATGTAACACCCCTACAATGGATGCCGACAAGATTGTATTCAAAGTTAATAATCAGGTGGTYTCTTTGAAGCCTGAGATTATCGTGGATCAATATGAGTACAAGTACCCTGCTATTAAGGACTTGAAGAAGCCCAGTATCACCCTAGGTRAGGCCCCCGATTTGAACAAGGCATACAAGTCAGTTTTATCAGGCTTGAATGCTGCCAAGCTTGATCCTG----------------------------------------------------------------------------------------------------------------------------------------------------------------------------------------------------------------------------------------GAGTCTGTATAGACTAAGCAAAATATCTGGGCAAAACACTGGTAACTATAAGACAAACATTGCAGATAGGATAGAGCAGATTTTCGAGACAGCCCCCTTTATTAAGATYGTGGARCATCATACTCTGATGACAACTCACAAGATGTGTGCCAACTGGAGTACTATACCAAACTTCAGATTCCTTGCAGGGACCTACGACATGTTTTTCTCCCGGATCGAGCATCTGTATTCAGCAATCAGAGTAGGTACGGTAGTCACTGCTTATGAAGACTGCTCGGGGCTGGTATCATTTACTGGGTTTATAAAACAGATAAATCTCACTGCCAGGGAAGCAATACTATATTTCTTCCACAAAAACTTCGAGGAAGAGATAAGAAGAATGTTTGAGCCAGGACAAGAGACAGCTGTTCCTCACTCCTATTTCATTCACTTTCGTTCACTGGGCTTGAGTGGGAAGTCCCCTTATTCATCAAATGCAGTTGGTCATGTGTTCAATCTCATCCACTTTGTTGGATGCTATATGGGACAAGTGAGATCTCTGAATGCAACGGTCATTGCTGCATGTGCTCCTCATGAGATGTCTGTTTTGGGAGGCTATTTGGGGGAGGAGTTTTTCGGGAAGGGAACGTTTGAAAGAAGATTCTTCAGAGATGAGAAAGAACTTCAAGAATATGAGACRGCTGAATTGACAAAGACTGACACGGCACTGGCAGATGATGGAACTGTCAATTCGGATGACGAAGACTACTTCTCCGGGGAAACCAGAAGCCCTGAGGCTGTTTATGCCCGAATCATGATGAATGGGGGTAGACTAAAGAGATCGCACATACGGAGATATGTCT----------------------------------------------------------------------------------------------------------CATA-G-ATTGTGTATATCCTTCATGAAAAAAAACTAACACCCCTCCTTATGAACC------------------AATCTTTGTCAATCCGAGTGCAATTAGAGCTGGTCTGGCTGATCTGGAGATGGCTGAAGAGACTGTTGATCTGATCAACAAAAACATAGAAGACAATCAGGCTCATCTCCAGGGAGAACCTATAGAGGTGGACAATCTCCCTGAGGACATGAAGCGGCTTCAGCTGGACGATAAAAAACCTTCAGGCCTAGGGGAGATGGCCAGAGCAGGGGAAGGCAAGGGTCGGGAAGATTTTCTGATGGATGAAGGG-AGGATCCTGGCCTCCTCTTCCAGTCATACCTGGACAATGTTGGAGTGCAGATAGTCAGACAAATGAGGTCAGGGGAGAGATTCCTCAAGATATGGTCACAAACCGTGGAGGAAATCATATCTTATGTCACAGTCAACTTTCCTAACCCCCCAAGGAAGTCCTTGGAAGATAAGTCAACTCAGACTACTGGCCG-----------------------------------------------------------------------------------------------------------------------------------------------------------------------------------------------------------------------------------------------------------------------------------------------------------------------------------------------------------------------------------------------------------------------------------------------------------------------------------------------------------------------------------------------------------------------------------------------------------------------------------------------------------------------------------------CACAGGCAAGAAGAACCTGAAGAACTTTTGCATMAACGGAGAGGTTAAGGTGTGTAGCCCGAACGGTTACTCGTTTAGGATCCTGCGACACATTCTGAGATCATTCGACGAGATATATTCTGGGAATCACAGAATGATCGGGTTAGTCAAGGTTGTTATTGGACTAGCTTTGTCAGAAGCCCCCGTCCCGGAGGGCATGA--------------------------------------------------------------------------------------CAAGAGATCACTTGGGACGATGACACTGAATTTGTTGGRYTRCARATAAGRGTWAGTGCRAGACAATGTCAYATCCARGGCAGGATCTGGTGTATCAACATGAAYTCKAGAGCATGTCAATTATGGTCAGACATGTCTCTTCAGACACAAAGGTCGGAGGAGGATAAAGACTCTTCTCTGCTTCTAGAATAATCAGATTATATCCCACAAGKTTTATCACTTGTTTACCTCTGGAGGAGAGAACATACGGGCTTGACTCCAACC-TTTGGGAGCAATAGAACATAA------------------------------------------------AACTTAATTGCCTTTACATTTTGAKGCCTCTTGGGTGTGAAAAAKKKKKKKAACTATTAACACCCCTCAACAKGACTTGAGGAAAGATGGTCCC-TCAGGCTCTTTTGTTTGTATTTCTTCTGATTTCTTCATTGTGTTTCGGGAAGTTCCCCATTTACACGATTCCTGACAAACTAGGTCCTTGGAGCCCGATTGACATACATCATCTCAGCTGTCCAAACAACTTGGTCGTGGAGGACGAGGGATGCACCAACCTGTC--------------------------------------------------------------------------------------------------------------------------------------------------------------------------------------------------------------------------------------ACCCTGACTACCATTGGCTTCGAACCGTGAAAACCACGAAGGAGTCTCTCATCATCATATCCCCAAGTGTAGCAGACCTAGACCCATATGACAAATCCCTTCACTCGAGGGTCTTTCCTAGCGGGAAGTGCTTGGGAATAACAATATCATCTACCTACTGCTCGACTAACCATGATTACACCATCTGGATGCCCGAGAATGTGAGATTAGGGACATCTTGTGACATCTTTACCAACAGTAGAGGGAAGAGAGCATCCAAAGGGAGCAAGACTTGTGGATTTGTTGACGAAAGAGGCCTGTATAAGTCTTTGAAGGGGGCATGCAAGCTCAAGTTATGTGG-------------------------------------------------------------------------------------------------------------------------------------------------------------------------------------------------------------------------------------------------------GGAAAGGCATATACTATATTCAACAAGACCTTAATGGAGGCTGATGCTCACTACAAGTCAGTTCGGACTTGGAACGAGATCATCCCCTCCAGAGGGTGCCTAARAGTYGGAGGGAGGTGTCATCCCCACGTAAACGGAGTGTTTTTTAACGGCATAATACTGGGCCCTGACGGCCATGTTCTAATCCCAGAGATGCAATCATCCCTCCTTCAGCAACATATGGAGTTGTTGGAATCATCAGTTATCCCTCTGATGCATCCTTTAGCAGACCCGTCTACAGTTTTCAAGGACGGTGATGAAGCAGAGGATTTTGTTGAGGTTCACCTTCCCGATGTGCACAAACAGATCTCAGGGGTTGACCTGGGTCTCCCTAACTGGGGAAAGTATGTCTTAATAATTGCAGGGGTATTGATTGCCATGATATTGACAATCTTCTTAATGACATGTTGTGGAAGAGGTAATCGACCCAAGTCCACACAACACAG-TCTTGGAGGGATAGGGAGGAAGGTGTCATCCACTTCCCAAAGCGGGAAGGTCATATCTTCGTGGGAGTCATATAAAAGTGGGGGTGAGACCAGACTGTGAAGGCCGGTCATCCCTTCCTCCAAACTTCAAGTCCCGAAGATCGCCTCCCCTCGGKGGCTAKKKKKKGGGGGAATCTCTGGGTTCAACAGTCCTCCCTGGACTCCATGCAATAGGG--TAGGCTTAAGAGTCATGAGACTTTCATTAATCATCTCCGTTAATCAAACAAGGTCGTGTAGATTCTTAAAATKACAAAAAGTCTKCTGACAGTTTCAGTGACCAACGGTGCTTTCATTCTCCAGGGATCGATACCAA---------------------------------------------------------------------------------------------------------------------------------------------------------------------------------------------------------------------------------------------------------------------------------------------------ATCAAAATGCTTGACCCAGGAGAGGTCTATGATGACCCTGTTGATCCAATTGAGTCAGAGGCTGAGYMTAGAGGGGCCCCCACTGTCCCTAACATCTTGAGGAATTCTGATTACAATCTAAATTCCCCCTTAATAGAAGATCCTGCCGGATTAATGTTAGAGTGGTTGAAAACGGGGAACAGACCTCACCGAATGACTCTG---------------------------------------------------------------------------------------------------------------------------------------------------------------------------------------------------------------------------------------------------------------------TGCCTTGAGAGGGTCGATTATGATAAGGCATTTGGG-------------------------------------------------------------------------------------------------------------------------------------------------------------------------------------------------------------------------------------------------------------------------------------------------------------------------------------------------------------------------------------------------------------------------------------------------------------------------------------------------------------------------------------------------------------------------------------------------------------------------------------------------------------------------------CGAAACTATATGATCAAGTTCACATTAAGAAGGTGATAGACAAGTCTTACCAGGAGTGTCTGGCAAGCGACTTAGCCARAAGGATCCTCCGGTGGGGGTTTGATAAGTATTCTAAATGGTATCTTGATTCACGACTTCTCGCCCGAGACCATCCTTTGACTCCCTACATCAAAACCCAGACATGGCCACCCAAACATATAGTTGATTTGGTAGGAGATACCTGGCATAGGCTCCCAATAACGCAAATTTTTGAAATCCCTGAGTCAATGGATCCGTCWGAAATACTGGATGACAAATCCCATTCTTTCACCAGAACAAGACTGGCCTCTTGGTTGTCGGAGAACAAAGGGGGGCCTGTTCCCAGCGAGAAGGTCATTATCACGGCGTTGTCTAAGCCGCCCGTCAATCCCAGAGAATTCTTAAAATCTATTGACCTCGGAGGATTGCCTAATGAGGACTTGATAATTGGTCTCAAGCCAAAGGAACGAGAACTAAAGATCGAGGGTCGATTTTTTGCTCTG-------------------------------------------------------------------------------------------------------------------------------------------------------------------------------------------------------------------------------------------------------------------------------------------------------------------------------------------------------------------------------------------------------------------------------------------------------------------------------------------------CCAGGAACACAAGAACCAAGATACTAGCTCAAGGGGACAATCAGGTTCTATGTCCTACATACATGTTATCTCCAGGACTATCTCGAGAGGGGCTCCTCTATGAGTTGGAAAGTATATCAAGGAATGCGCTTTCAATATACCGGGCCATCGAGGAAGGAGCATCTAAGCTGGGGCTGATCATCAAGAAGGAAGAGACCATGTGTAGTTATGACTTTCTTATCTATGGAAAGACCCCTCTGTTTCGAGGCAACATCTTAGTACCTGAATCTAAAAGATGGGCCCGAGTCTCTTGCATCTCTAACG----------------------------------------------------------------------------------------GATGAGGGASTTTCTGCTYATRTCAGTACAGGCAGTCTTTCACTACCTGTTGTTTAGCCCAATTTTGAAGGGCAGAGTTTACAAGATTCTAAGTGCTGAAGGGGAGAGTTTTCTTTTAGCCATGTCAAGGATAATCTACTTAGATCCTTCTTTGGGAGGAGTGTCTGGAATGTCTCT----------------------------------------------------------------------------------------TGGATTCATGCGTTATGTCAGGAGGCCGGGAACCCAGATCTTGKAGRGAGAACACTCGAGAGCTTCACTCGCCTTCTGGAGGATCCTACCACCTTAAATATTAAAGGAGGGGCTAGTCCCACCATYYTACTCAAGGATGCAATCAGAAAGGCTCTGTATGATGAGGTGGATAAGGTGGAAAACTCAGAGTTCAGAGAGGCAATCTTGTTGTCCAAGACCCATAGAGATAACTTTATACTTTTCTTAAAATCTGTTGAGCCTTTGTTTCCTCGATTTCTTAGTGAACTTTTCAGTTCGTCCTTTCTGGGAATTCCCGAGTCCATCATTGGACTGATACAAAACTCCCGGAC----------------------------------------------------------------------------------------------------------------------------TCTTCTGAGAGGGCAGACCTCTTAAGGGAGATCTCTTGGGGAAGAAAAGTGGTTGGCACAACAGTYCCTCACCCTTCTGAGATGTTGGGGTTACTTCCCAAGTCCTCCATTTCCTGTTCTTGTGGAACAACAAGAGGAAGCAACCCTAGAGTCTCGGTCTCTGTACTCCCGTCTTTCGATCAGTCATTCTTTTCACGAGGCCCTCTAAAAGGGTACTTGGGCTCGTCCACCTCCATGTCGACCCAGCTATTCCATGCTTGGGAAAAAGTCACTAATGTTCATGTGGTTAAAAGGGCCTTATCCTTAAAAGAATCCATAAACTGGTTTATCACAAGAAATTCCAATTTGGCTCAAACTCTAATTAGAAACATTATGTCTCTGWCAGGCCCTGATTTCCCYCTAGAAGAGGCTCCTGTCTTCAAAAGAACTGGGTCAGCATTGCATAGGTTCAAATCTGCAAGGTACAGCGAGGGAGGGTATTCCTCTGTCTGCCCCAATCTACTCTCTCATATTTCCGTTAGTACAGACACTATGTCTGATTTAACCCAAGACGGAAAAAATTATGACTTCATGTTTCAGCCCTTG----------------------------------------------------------------CGTTTCATTGGCACCTTCGGTGCAACAGATGTGTGAGGCCTATTGATGATATCACACTGGAGACTTC--------------------------------------------------------------------TTCAGAAACTTCCTGATATCCGCCTAAAGCCAGGTGACTTCGAGTCTCTGAACGGTAGAGAAAAGTCTCGCCATATAGGATCGGCTCAAGGGCTCTTATACTCAATCTTAGTGGCAATTCATGACTCTGGATACAATGATGGGACCATCTTTCCTGTCAACATATATGGCAAGGTCTC---------------------------------------------------------------------------------------------------------------------------------------GAGACTGGATAATCACCCCTCTTTGTATATAATGCTCAGAGAACAATCCCTTAGAGGAGAGATATTCTCCATCCCTCAGAAGATCCCTGCTGCTTATCCGACCACCATGAAAGAAGGGAACAGATCGATTTTGTGTTATCTCCAACATGTGCTACGCTATGAGCGGGAGGTGATCACAGCGTCGCCTGAGAATGACTGGTTGTGGATCTTCTCAGACTTTAGAAGTGCCAAAATGACATACCTGACCCTCATTACTTACCAGTCTCACCTTCTACTTCAGAGGGTTGAGAGAAATTTGTCTAAGAGTATGAGAGCTAACCTGCGACAATTGAGTTCCTTAATGAGGCAGGTGCTGGGGGRGCATGGGGAAGATACTTTAGAGTCAGACGATGATGTTCAACGACTACTAAAAGACTCTTTGCGAAGGACAAGGTGGGTCGATCAGGAAGT-----------------------------------------------------------------------------------------------------------------------------------------------------------------------------------------------------------------------------------------------------------------------------------------------------------------CAAGGGCAGTACTCCACATGTTTCCAGACGTCAAGCTTGTGTTCAACAGTTTGTTAGAGGTAAATGACCTAATGGCTTCCGGAACACATCCACTGCCTCCCTCAGCAATCGTGAGCGGAGGAGATGACCTTGTTTCCAGAGTAATAGATTTTGACTCAATCTGGGAAAAACCGTCCGACCTGAGAAACTTGGCAACCTGGAGATACTTCCAATCAGTCCAAAGACAGGTACACATGTCTTATGACCTCATTATTTGTGACGCAGAAGTTACTGACATTGCATCTATCAATAGAATAACTCTGTTGATGTCGGATTTCGCATTGTCTATAGACGGACCTCTTTATTTGGTCTTCAAAACTTACGGGACTATGCTGGTAAACCCAGACTATAAAGCGATTCAAC-----------------------------------------------------------------------------------------------------------------------------------------------------------------------------------------------------------------------------------------------------------------------------------------------------------------------------------------------------AGGGGAACTCTGTCAAAAGTGGCTATCATTATAGCCATTATGATAGTCTTTTCCAATAGAGTATTTAACATTTCCAAACCGTTGRCTGACCCCTTGTTCTATCCTCCATCTGATCCCAAGATCCTAAGGCACTTCAACATATGTTGCAGCACTATGATGTATCTATCCACCGCTCTAGGAGATGTCCCCAGCTTTACAAGACTTCATGACSTRTAYAACAGACCYATAACTTATTAYTTCAGRAARCAAGTCATTCGGGGGAATATTTATCTATCTTGGAGTTGGTCTGATGACACCTCAGTGTTTAAGAGGGTTGCGTGCAACTCTAGCTTGAGTCT-TCATCTCACTGGATCAGGCTGATCTACAAAATAGTAAWGACCACCAGACTTGTTGGAAGCAT-------------------------------------------------------
>17-1724-93-FFPE_A1
AARAAGCAGACAGCGTCAATTGCAAAGCAAAAATGTAACACCCCTACAATGGATGCCGACAAGATTGTATTCAAAGTTAATAATCAGGTGGTCTCTTTGAAGCCTGAGATTATCGTGGATCAATATGAGTACAAATACCCTGCTATTAAGGACTTGAAGAAGCCCAGTATCACCCTAGGTAAGGCCCCCGATTTGAACAAGGCATACAAGTCTGTTTTATCAGGCTTGAATGCTGCCAAGCTTGATCCTG----------------------------------------------------------------------------------------------------------------------------------------------------------------------------------------------------------------------------------------GAGTCTGTATAGACTAAGCAAAATATCWGGGCAAAACACTGGTAACTATAAGACAAACATTGCAGATAGGATAGAGCAGATTTTCGAGACAGCCCCCTTTATTAAGATCGTGGARCATCATACTCTGATGACAACTCACAARATGTGTGCYAACTGGAGTACTATACCAAACTTCAGATTCCTTGCAGGGACCTACGACATGTTTTTCTCCCGGATCGAGCATCTGTATTCAGCAATCAGAGTARGYACRGTWGTCACTGCTTATGAAGACTGYTCRGGGCTRGTATCRTTTACKGGGTTYATAAARCARATMAATCTCACTGCMRGRGAAGCAATACTATATTTCTTCCACAAAAACTTCGAGGAAGAGATAAGAAGAATGTTTGAGCCAGGACAAGAGACAGCTGTTCCTCACTCCTATTTCATTCACTTTCGTTCACTGGGCTTGAGTGGGAAGTCCCCTTATTCATCAAATGCAGTTGGTCATGTGTTCAATCTCATCCACTTTGTTGGATGCTATATGGGACAAGTGAGATCTCTGAATGCAACGGTCATTGCTGCATGTGCTCCTCATGAGATGTCTGTTTTGGGAGGCTATTTGGGGGAGGAGTTTTTCGGGAAGGGAACGTTTGAAAGAAGATTCTTCAGAGATGAGAAAGAACTTCAAGAATATGAGACRGCTGAATTGACAAAGACTGACACGGCACTGGCAGATGATGGAACTGTCAATTCGGATGACGAAGACTACTTCTCCGGKGAAACCAGAAGCCCTGAGGCTGTTTATGCCCGAATCATGATGAATGGGGGTAGACTAAAGAGATCGCACATACGGAGATATGTCTCAGTCAGCTCAAATCACCAAGCTCGTCCAAACTCATTTGCTGAGTTTCTAAATAAGACGTATTCTAGTGACTCGTAAATAGTTGAATAACA-AGKKKKKKKAAACCCATA-G-ATTGTGTATATCCTTCATGAAAAAAAACTAACACCCCTCCTTATGAACCAKCCCCAAATATGAGCAAAATCTTTGTCAATYCGAGTGCAATTAGAGCTGGTCTGGCTGATCTGGAGATGGCTGAAGAGACTGTTGATCTGATCAACAAAAACATAGAAGACAATCAGGCTCATCTCCAGGGAGAACCTATAGAGGTGGACAATCTCCCTGAGGACATGAAGCGGCTTCAGCTGGACGATAAAAAACCTTCAGGCCTAGGGGAGATGGCCAGAGCAGGGGAAGGCAAGGGTCGGGAAGATTTTCTGATGGATGAAGGG-AGGATCCTGGCCTCCTCTTCCAGTCATACCTGGACAATGTTGGAGTGCAGATAGTCAGACAAATGAGGTCAGGGGAGAGATTCCTCAAGATATGGTCACAAACTGTGGAGGAAATCATATCTTATGTCWCAGTCAACTTTCCTAACCC------------------------------------------------------------------------------------------------------------------------------------------------------------------------------------------------------------------------------------------------------------------------------------------------------------------------------------------------------------------------------------------------------------------------------------------------------------------------------------------------------------------------------------------------------------------------------------------------AAAATGAACTTTCTACGCAAGATAGTGAAAAACTGTAGGGATGAGGACAATCAAAAACCCTCTCCCGTGTCAGCCCCTCCGGATGACGACGACTTGTGGCTTCCGCCCCCTGAATACGTCCCGCTAAAAGAACTCACAGGCAAGAAGAACMTGARGAACTTTTGYATCAAYGGAGAGGTTAARGTGTGWAGCCCGAAYGGTTACTCGTTTAGGATCCTRCGRCACATTCTGAGATCATTCGACGAGATATATTCTGGGAATCAT------------------------------------------------------------------------------------------------------------------------------------------------------------CAGGAGATCACCTGGGATGATGACACTGAGTTTGTCGGACTGCAGATAAGGGTTAGTGCGAGACAATGTCATATCCAAGGCAGGATCTGGTGTATCAACATGAATTCTAGAGCATGTCAATTATGGTCAGACATGTCTCTTCAGACACAAAGGTCGGAGGAGGATAAAGACTCTTCTCTGCTTCTAGAATAATCAGATTATATCCCACAAGKTTTATCACTTGTTTACCTCTGGAGGAGAGAACATACGGGCTTGACTCCAACC-TTTGGGAGCAATAGAACAAAA---------------------------------------------------------------------------------------------------------------------AAC-GACTTAAGAAAAGATGGTTCC-TCAGGCTCTTTTGGTTGTACCCCTTCTGGGTTTTTCATTGTGTTTCGGGKAATTCCCTATTTACACGKTACCAGACAAACTTGGTCCCTGGAGCCCGATTGAMATACATCATCTCAGTTGTCCAAACAATTTGGTTGTGGAAGACGAAGGATGCACCAACCTGTC--------------------------------------------------------------------------------------------------------------------------------------------------------------------------------------------------------------------------------------ACCCTGACTACCATTGGCTTCGAACCGTGAAAACCACGAAGGAGTCTCTCATCATCATATCCCCAAGTGTAGCAGACCTAGACCCATATGACAAATCCCTTCACTCGAGGGTCTT-------------------------------------------------------------------------------------------------------------------------------------------------------------------------------------------------------------------------------------------------------------------------------------------------------------------------------------------------------------------------------------------------------------------------------------------------------------------------------------------------------------------------------------------------------------------------------------GGGTGTTTGAGAGTTGGAGGGAGGTGTCATCCCCACATAAACGGAGTGTTTTTTAACGGCATAATACTGGGCCCTGACGGCCATGTTCTAATCCCAGAGATGCAATCATCCCTCCTTCAGCAACATATGGAGTTGTTGGAATCATCAGTTATCCCTCTGATGCATCCTTTAGCAGACCCGTCTACAGTTTTCAAGGACGGTGATGAAGCAGAGGATTTTGTTGAGGTTCACCTTCCCGATGTGCACAAACAGATCTCAGGGGTTGACCTGGGTCTCCCTAACTGGGGAAAGTATGTCTTAATAATTGCAGGGGTATTGATTGCCATGATATTGACAATCTTCTTAATGACATGTTGTGGAAGAGGTAATCGACCCAAGTCCACACAACACAG-TCTTGGAGGGATAGGGAGGAAGGTGTCATCCACTTCCCAAAGCGGGAAGGTCATATCTTCGTGGGAGTCATATAAAAGYGGGGGTGAGACCAGACTGTGAAGGCCGGTCATCCCTTCCTCCAAACTTCAAGTCCCGAAGATCGCCTCCCCTCGGKGGCTAGGYCRGGGGGGAATCTCTGGGTTCAACAGTCCTCCCTGGACTCCATGCAATAGGG--TAGGCTTAAGAGTCATGAGACTTTCATTAATCATCTCCGTTAATCAGACAAGGTCGTGTAGATTCTTAAAATKACAAAAAGTCTTCTGACAGTTTCAGTGACCAACGGTGCTTTCATTCTCCAGGGATCGATACCAAAGGTTGTGGACAGG-------------------------------------------------------------------------------------------------------------------------------------------------------------------------------------------------------------------------------------------------------------------------------------ATCAAAATGCTTGATCCAGGAGAGGTCTATGATGACCCTGTTGATCCAATTGAGTCAGAGGCTGAGTCTAGAGGGGCCCCCACTGTCCCTAACATCTTGAGGAGTTCTGATTACAATCTAAATTCCCCCTTAATAGAAGATCCTGCCGGATTAATGTTAGAGTGGTTGAAAACGGGGAACAGACCTCACCGAATGACTCTGACAGACA--------------------------------------------------------------------------------------------------------------------------------------------------------------------------------------------------------------------GGAAATAGAGGGCTGAGAATCCCCCCAGAGGGGKTRTTAAGTTGCCTTGAGAGGGTCGATTATGATAAGGCATTTGGAAGGTATCTGGCCAACACGTATTCCTCTTATTTGTTTTTCCATGTGATCACCCTATACATGAATGCCTTAGACTGGGAYGAAGAGAARACYATCCTGGCTTTATGGARAGAATTAACCTCAGTGGATATCGGGAAGGACTTGGTCAAGTTCAAAGATCAAATATGGGGACTACTAATTGTGACAAAAGACTTTGTTTATTCTCAGAGTTCTAACTGTCTTTTTGACAGAAA-----------------------------------------------------------------------------------------------------------------------------------------------------------------------------------------------------------------------------------------------------------------------------------------------------------------------------------------------------------------------------------------------------------------------------------------CGAAACTATATGATCAAGTTCACATTAAGAAGGTGATAGACAAGTCTTACCAGGAGTGTCTGGCAAGCGACTTAGCCAGAAGGATCCTCCGGTGGGGGTTTGATAAGTATTCTAAATGGTATCTTGATTCACGACTTCTCGCCCGAGACCATCCTTTGACTCCCTACATCAAAACCCAGACATGGCCACCCAAACATATAGTTGATTTGGYAGGAGATACCTGGCATAGGCTCCCAATAACGCAAATTTTTGAAATCCCTGAGTCAATGGATCCGTCAGAAAT------------------------------------------------------------------------------------------------------------------------------------------------------------------------------------------------------------------------------------------------------------------------------------------------------------------------------------------------------------------------------------------------------------------------------------------------------------------------------------------------------------------------------------------------------------------------------------------------------------------------------------------------------------------------CGGGCTAGAGGGCTTACGGCAGAAGGGCTGGAGTTTAGTCAGCTTGTTGATGATAGATAGGGAATCTCAAACCAGGAACACAAGAACCAAGATACTAGCTCAAGGGGACAATCAGGTTCTATGTCCTACATACATGTTATCTCCAGGACTATCTCGAGAAGGGCTCCTCTATGAGTTGGAGAGTATATCAAGGAATGCGCTTTCAATATACCGGGCCATCGAGGAAGGAGCATCTAAGCTGGGGCTGATCATCAAGAAGGAAGAGACCATGTGTAGTTATGACTTTCTTATCTATGGAAAGACCCCTCTGTTTCGAGGCAACATCTTAGTACCTGAATCTAAAAGATGGGCCCGAGTCTCTTGCATCTCTAACGACCAAATAGTCAACCTTGCCAAYATAATGTCGACTGTAKCCACCAAT---------------------------------------------------------CTCATGTCAGTACAGGCAGTCTTTCACTACCTGTTGTTTAGSCCAATTTTGAAGGGCAGAGTTTACAAGATTCTAAGTGCTGAAGGGGAGAGTTTTCTTTTAGCCATGTCAAGGATAATCTACTTAGATCCTTCTTTGGGAGGAGTGTCTGGAATGTCTCTTGGAAGGTTTCATATACGTCAGTTTTCAGATCCTGTCTCTGAGGGGTTATCCTTCTGGAGAGAGATTTGGCTGAGTTCCAATGAATCCTGGATYCATGYRYTWTGTCARGAGGCMGGGAACCCAGATCTYGGAGAGAGAACACTYGAGAGCTTCACTCGCCTTCTRGAGGATCCTACYACYTTRAATATTAARGGAGGGGCTAGTCCCACCATCTTACTCAAGGATGCAATCAGAAAGGCTCTGTATGATGAGGTGGATAAGGTGGAAAACTCAGAGTTCAGAGAGGCAATCTTGTTGTCCAAGACCCATAGAGATAACTTTATACTTTTCTTAAAATCTGTTGAGCCTTTGTTTCCTCGATTTCTTAGTGAACTTTTCAGTTCGTCCTTTCTGGGAATTCCCGAGTCTATCATTGGACTGATACAAAACTCCCGGACAATAAGAAGGCAGTTCAGAAGGAGTCTATCAAGAACTTTAGAAGAGTCCTTTTACAACTCAGAGATCCATGGGATCAATCGGATGACCCAGACACCTCAACGGGTCGGGAGGGTGTGGCCTTGTTCTTCTGAGAGGGCAGACCTCTTAAGGGRGATCTCTTGGGGAAGAAAAGTGGTTGGCACAACAGTCCCTCACCCTTCTGAGATGTTGGGGTTACTTCCCAAGTCCTCCATTTCCTGTTCTTGTGGAGCAACAAGAGGAAGCAACCCTAGAGTCTCGGTCTCTGTACTCCCGTCTTTCGATCAGTCATTCTTTTCACGAGGCCCTCTAAAAGGGTACTTGGGCTCGTCCACCTCCATGTCGACCCAGCTATTCCATGCTTGGGAAAAAGTCACTAATGTTCATGTGGTTAAAAGGGCCTTATCATTAAAAGAATCCATAAACTGGTTTATCACAAGAAATTCCAATTTGGCTCAAACTCTAATTAGAAACATTATGTCTCTGACAGGCCCCGATTTCCCYCTAGAAGAGGCTCCTGTCTTCAAAAGAACTGGGTCAGCATTGCATAGGTTCAAATCTGCAAGGTACAGCGAGGGAGGGTATTCCTCTGTCTGCCCCAATCTACTCTCTCATATTTCCGTTAGTACAGACACTATGTCTGATTTAACCCAAGACGGAAAAAATTATGACTTCATGTTTCAGCCCTTGATGCTTTATGCGC------------------------------------------------------------------------------------------------------------------------------------------------------------------------------------------TTCAGAAACTTCCTGATATCCGCCTAAAGCCAGGTGACTTCGAGTCTCTGAACGGTAGAGAAAAGTCTCGCCATATAGGATCGGCTCAAGGGCTCTTATACTCAATCTTAGTGGCAATTCATGACTCTGGATATAATGATGGGACCATCTTTCCTGTCAACATATATGGCAAGGTCTC---------------------------------------------------------------------------------------------------------------------------------------GAGACTGGATAATCACCCCTCTTTGTATATAATGCTCAGAGAACAGTCCCTTAGAGGAGAGATATTCTCCATCCCTCAGAAGATCCCTGCTGCTTATCCGACCACCATGAAAGAAGGGAACAGATCGATTTTGTGTTATCTCCAACATGTGCTACGCTATGAGCGGGAGGTGATCACAGCGTCGCCTGAGAATGACTGGTTGTGGATCTTCTCAGACTTTAGAAGTGCCAAAATGACATACCTGACCCTCATTACTTACCAGTCTCATCTTCTACTTC---------------------------------------------------------------------------------------------------------------------------------------------------------------------------------------------------------------------------------------------------------------------------------------------------------------------------------------------------------------------------------------------------------------------------------------------------------------------------------------------CAAGGGCAGTACTCCACATGTTTCCAGACGTCAAGCTTGTGTTCAACAGTTTGTTAGAGGTAAATGACCTAATGGCTTCCGGAACACATCCACTGCCTCCTTCAGCAATCGTGAGCGGAGGAGATGACCTTGTTTCCAGAGTAATAGATTTTGACTCAATCTGGGAAAAACCGTCCGACCTGAGAAACTTGGCAACCTGGAGATACTTCCAATCAGTCCAAAGACAGGTAAACATGTCTTATGACCTCA-------------------------------------------------CCTGTTAATGTCTGATTTCGCATTGTCTATAGATGAACAACTCCATTTGGTCTTCAAAACTTATGGGACTATGCTAGTAAACCCAGACTATAAGGCTGTTCAACACCTGTCAAGAGCGTTCCCCTCAGTCACTGGGTTTATAACCKAKGTGACTTCKKKKTTTTCAT--------------------------------------------------------------------------------------------------------------------------------------------------------------------------------------------------------------------------------------------------------------------GATGACCTTGAGTTACAGAGGGGAACTCTGTCTAAAATGGCTATCATTATAGCCATCATGATAGTTTTCTCCAACAGAGTCTTCAATGTTTCCAAACCCTTGACTGACCCCTTGTTCTATCCTCCATCTGATCCCAAGATCCTAAGGCACTTCAACATATGTTGCAGCACTATGATGTATCTATCCACCGCTCTGGRAGATGTCCCCAGCTTTGCAAGACTTCATGACCTGTATAACAGACCTATAACTTATTACTTTAGAAAGCAAGTCATTCGAGGGAATATTTATCTCTCTTGGAGTTGGTCAGATGATACCTCGGTGTTCAAGAGGGTGGCTTGTAACTCTAGCTTGAGTCT-TCATCTCATTKGATCAGATTGATTTACAAAGTAGT----------------------------------------------------------------------------------
>18-1852-146R-FFPE_A3
AAGAAGTAGACAGTATCATCTACAAAAAGAAAATGTAACACCTCTACAATGGATACCGACAAAATTGTATTCAAAGTCAATAACCAGGTTGTCTCTCTAAAGCCTGAAATTATTGTAGATCAATATGAGTACAAATACCCGGCTATCAAAGACTTAAAAAAGCCCAGTATCTCCCTGGGAAAAGCTCCTGATTTGAACAAGGCGTACAAGTCAATTTTGTCCGGTATGAATGCAGCTAAGTTCGACCCTGACGATGTGTGCTCTTACTTGGCAGCTGCAATGCAGTTCTTTGAAGGAACATGTCCAGAAGACTGGACTAGCCATGGAATCTTGATTGCAAGGAA----------------------------------------------GATGTAGAAGGGAACTGGGCTCTAACAGGAGGAATGGAGTTGACTAGGGATCCTACCATTCCAGAACATGCATCTTTGGTTGGTCTTCTCCTGAGTTTGTATCGATTGAGCAAAATATCCGGACAGAACACAGGCAATTATAAGACAAATATCTCTGATCGTATAGAGCAGATTTTTGAGACGGCCCCCTTTGTGAAGATCGTGGAACATCACACCTTGATGACAACTCACAAAATGTGCGCTAACTGGAGCACCATACCGAACTTTAGATTCCTAGCCGGAACTTATGACATGTTTTTCTCTCGGATTGAACATTTATATTCAGCAATCAGAGTGGGTACAGTTGTCACTGCTTACGAGGACTGCTCAGGGCTAGTATCTTTTACAGGCTTTATCAAGCAGATAAACCTTACAGCAAAGGAAGCAATACTTTATTTCTTCCACAAAAATTTTGAGGGAGAGATAAGAAGAATGTTTGAGCCGGGACAGGAAACTGCAGTCCCTCACTCCTATTTCATCCATTTCCGGTCTTTGGGCTTGAGTGGGAAATCTCCATATTCGTCAAGTGCAGTTGGTCACGTGTTCAACCTCATTCACTTTGTTGGATGCTATATGGGTCAAGTGAGGTCTTTGAATGCAACGGTTATTGCCACATGTGCTCCACATGAGATGTCTGTTCTCGGGGGTTATTTGGGGGAGGAGTTCTTTGGCAAGGGGACTTTTGAGAGAAGATTCTTCAGAAACGAGAAAGAACTTCAGGACTATGAAGCAGCAGAGTTGACAAAGACTGAGGTCGCTCTGGCAGACGACGGAACAGTCAATTCTGACGACGAAGACTACTTCTCTGGTGAAACCAGGAGTCCAGAGGCGGTCTATACTCGGATCATGATCAATGGGGGCCGACTCAAAAGATCACATATAAGAAGGTATGTCTC-----------------------------------------------------------------------------------------------------------------------------------------------------TCCTTTTGAACCA-TCCCAAGCATGAGCA-----TTTGTCAACCCAAGTGCGATCCAGGCCGGCCTTGCTGACCTAGAGATGGCAGAGGAGACTGTAGATC--------------------------CAGGCTCATCTCCAAGGAGAGCCTATAGAAGTAGATAGTCTGCCCGATGACATGAGACGGCTCCACTTGGATAATGAAAAACCGTCTGGTCTTGACAAGGTGACAGAAGAAGGGGAGAGCAAGTGTCATGAAGACTTTCAGATGGATGAAGGGGAGGACCCCAGCCTCTTGTTCCAGTCATACCTGGATAATGTCGGAGTTCAAATAGTCAGGCAAATGAGGTCAGGAGAGAGATTCCTTAAAATATGGTCTCAGACTGTGGAGGAGATCATATCCTATGTCATGATCAATTTCCCAGGCTCTTTGGGGAG-----CAGAAGACAAGGCCACTCAAACTGCCAATCGGGAACCCAAGAAAGGAGTGGCATCAGTTTCGTCTCAACTCGAAGGTCAATCATCCAAAGCGAGAGCGGCAGCCCAAACTGCCTCCGGTCCACCTGCCCTAGAATGGTCTGCCACCAACGAAGAAGACGATTTGTCTGTGGAGGCAGAGATAGCTCATCAAATTGCCGAGAGCTTCTCCAAGAAGTACAAATTCCCCTCTCGATCATCAGGGATATTCTTGTATAATTTTGAGCAGTTAAAGATGAACCTTGATGACATAGTCAAGGAATCAAAGAATGTGCCTGGTGTTACCCGCTTGGCCCATGAAGGGTCTAAACTCCCTCTAAGATGTGTACTTGGGTGGGTTGCTCTAGCCAACTCCAGAAAGTTCCAGCTGCTGGTCGAGCCTGACAAGCTAAATAAAATAATGCAAGACGACCTAAACCGTTATTTGTCTCGTCAACTAAATTTGTAGCC-TCAGTCCCATTATGCAATCAGATCCAGTCTGATCCAAAGTC--AACGTGAAAAAAA-CAGGCAACACCACTAATACGATGAATTTCCTACGCAAGATAGTGAAAAACTGTAGAGATGAGGACGACCAGAAG----------------------------------------------------------------------------------------------------------------------------------------------------------------------------------------------------------------------TTGGGTTGGTCAAAGTTGTGGTCGGATTGGCCTTGTCTGGAGCCCCAGTCCCCGAGGGCATGAACTGGGT-------------------------------------------------------------------------------CAGGAAATTACCTGGGATGATGACACCGAATTTGTAGGGTTGCAAATAAGGGTGAGTGCTAGACAATGCCATATCCAAGGTAGAATCTGGTGCATTAACATGAACTCTAGAGCATGTCAATTGTGGTCTGATATGTCCCTTCAAACTCATAGATCTGAGGAGGACAAAGACTCCTCAGTCCTTCTAGAGTAGTCGAATTATATCCCACAAGTTCC-TCAATTGTCCACCTCTGGAGGAGAGAACACATGGGCTCAACTCCAACC-TTCAGGAGCAATAGAACAAAAA------CATGTTATGGTGCCGTTGAATCGCTGCATTTTATCAGAGTCAAATCAATTACAATTGCACTTTAA-GCCTCTTGGATGTGAAAAAAA-------CTATCAACATCCCTCAAAA-GACCTGAGGAAAGATGGTCCC-TTGGGCCCTTCTGTTTGTGCCTTTTCTGATCTCTTCATTGTGTTTTGGGAAGTTCCCTATCTACACAATACCAGACAAGCTAGGTCCTTGGAGTCCTATCGACATAC--------------------------GTTGTGGAGGACGAGGGGTGTAATAGTCTGTCGGGATTTTCTTACATGGAACTAAAGGTGGGATACATCTCTGCCATAAAAGTGAACGGGTTCACTTGTACTGGTGTCGTGACGGAAGCCGAGACCTACACTAACTTCGTTGGTTATGTCACCACCACATTCAAGAGAAAACACTTTCGCCCGATGCCCGATGCATGTAGATCCGCATATAATTGGAAAATGGCAGGCGATCCTAGGTATGAGGAGTCCCTTCACAACCCATACCCTGATTATCATTGGCTGCGGACAGTTAAAACCACCA---------------------------------------------------------------------------------------------------------------------------------------------------------------------------------------------------------------------------------------CTTGTGGATTTGTGGACGAGAGAGGTTTGTATAAGTCTTTGAAAGGAGCTTG----------------------------------------GATGGAACTTGGGTTGCGATTCAGACATTGGATGAAACCAAATGGTGCTCTCCTGATCAACTGGTGAATCTGCATGACTTCCACTCGGATGAGCTTGAGCATCTTGTTGTAGAGGAGTTGGTTAGAAAGAGGGAGGAATGTCTGGATGCATTAGAATCCATCATGACCACCAAATCAGTAAGCTTCAGACGTCTAAGCCACCTGAGAAAACTAGTCCCTGGGTTTGGGAAGGCATACACCATATTCAACAAAACTCTAATGGAGGCCGATGCCCACTACAAGTCCGTTCGGACTTGGAGCGAGATCATCCCCTCAAAAGGGTGTTTGAGAGTAGGGGGGAGATGTCATCCTCATGTAAGTGGAGTATTTTTCAATGGCATCATTCTAGGTCCGGACGGGCATGTGTTGATCCCAGAAATGCAGTCATCCCTTCTCCAACAACATGTGGAACTGTTGGAGTCCTCTGTGATCCCCCTCATGCACCCCCTGGCAGATCCTTCAGCAGTTTTCAAAGATGGTGACGAGGCAGAGGATTTTGTTGAGGTTC--------------------------------------------------------GGAAAGTATATGCTGATGATTGCAGGTG------------------------TCTTCTTGATGACATGTTGCAAAAGAGTCAACAGGACAAAATCAATACGACAAGG-CCCCAGAGAGATAGAAAGGAAAGTATCATTTACTCCCCAAAACAAAAAAGTCGTATCTTCATGGGAGTCTTACAAGAGCGGAGGCGAGACCAAGCTGTAAGGA-GGGCTGCCCCCTCC-ACACACT-ATG-CTCGGAAAACTGTCCCCCTCTG-----ATAC--ATGGAAGAATATCCTGCCTTGACAATCCCCCTCGGACTCTGTCCAACAGG-GTAAATTTCGAAGTCAAGAAACTTTCATCGATCATCTCACTCGACCAGACACATTCAGGTGGACTTTGATGAT-GTATGAAGCATTTTTACAGCATCAGCGATTAATGGTGCTCTCACCCTCTAAGG-------------------------------------------------------------------------------------------------------------------------------------------------------------------------------------CATCCCAATAAGTTG-----TGCATAACTACAAAG-GG-CTGGGCCATCTAATCTCCTCAATCAAGAAAAAAA-CTGTGAGACAGAGAAATCCTCAACAACACTTCTCATCTTGAACACTGCACCATGATGATTGATCCAGGGGAGGTTTATGATGACCCCATTGATCCAGTCGAGTCTGAGAGTGAGCCAAGAGGAAACTCCAATATCCCCAACATCTTGCGAAATTCTGACTACAATCTCAACTCCCCTCTGATCGAGGATTCAGCCAGGCTGATGTTAGAATGGCTGAAAACAGGGAATAGACCTCTCCGGATGACCCTGACCGACAATTGTTCTCGGTCTTACAAAGTTCTGAAAGATTACCTCAAGAAAGTGGATCTAGGATCTCTCAAAGTGGGCGGAGCTGCAGCACAATCTATGATCTCTCTTTGGTTATATGGTGCTCACTCTGAATCAAATAGGAGCAGGAGGTGTATGACTGACTTAGCTCAATTCTACTCCAAATCTTCCCCTATAGAGAAACTGTTAAACTTCACACTCGGGAACAGAGGGTTGAGAATCCCCCCTGAGGGAGTCTTAAGCTGTCTTGAGAGGGTGGATTACGATAAGGCATTTGGGAGGTATCTGGCCA-------------------------------------------------------AGACTGGGATGAGGAAAAGACTATCTTGGCACTATGGAGGGAATTGACATCAGTGGATATGGGAAAGGACTTGGTCAAGTTTAAAGATCAGATATGGGGACTTCTGATTGTGACTAAAGACTTCATATATTCACAAAGCTCTCACTGTCTCTTTGACAGGAACTATACGCTTATGCTAAAAGACCTTTTTTTGTCCCGGTTCAACTCTCTGATGATTTTGCTGTCCCCCCCGGAACCCAGATACTCAGATGACTTGATATCTCAGCTGTGTCAGCTGTACATAGCAGGAGATCAAGTGTTGTCCATGTGCGGAAACTCTGGTTATGAAGTCATCAAAAT-----------------------------------------------------------------------------------------------------TGAATCAACTTGAGGGGACGTTTGGTCCTAGTGCGAAGAGATTTTTCAAAGTCCTGGATCAATTCGACAACATACATGATTTGGTCTTTGTATACGGTTGTTACAGGCATTGGGGGCACCCTTACATAGACTATAGAAAGGGTCTGTCAAAATTGTATGACCAGGTCCACATTAAAAAAGTGATAGATAAGTCCTATCAGGAGTGTTTAGCGAGTGACCTGGCCAAAAGAATCCTCAGGTGGGGGTTCGACAAATACTCCAAATGGTATCTAGATCCACGACTTCTTGCGAGGGATCACCCCCTGACTCCTTATATCAAAACCCAGACATGGCCTCCCAAGCACATAGTGGATTTGGTAGGTGATACCTGGCATAGACTCCCGATCACCCAGATCTTCGAGATCCCTGAATCAATGGACCCATCAGAAATATTAGATGACAAATCACACTCTTTCACTAGAACAAGGCTAGCGTCATGGCTCTCGGAAAACAGGGGAGGACCGGTTCCAAGTGAGAAGGTCATTATTACGGCTCTCTCCAAACCGCCTGTCAACCCTAGAGAGTTTTTGAAATCTATAGACCTTGGGGGGCTGCCAGACGAAGACTTAATCATCGGCTTGAAACCCAAAGAAAGGGAGCTGAAGATCGAAGGCCGATTTTTTGCTTTAATGTCTTGGAACTTAAGGCTATACTTCGTTATTACAGAGAAGCTCCTGGCCA------------------------------------------------------------------------------------------------------------GGGTTACATATGCTTTTCACTTGGATTATGAGAAGTGGAACAATCATCAGAGACTAGAATCGACTGAGGATGTATTCTCCGTCCTTGATCAAGTGTTTGGATTGAAAAGGGTGTTCTCCAGAACTCATGAGTTTTTCCAGAAGTCTTGGATATATTACTCAGATAGATCTGATCTCATAGGATTGTGGGAGGACCAGATATACTGTTTAGACATGTCAAATGGCCCGACGTGCTGGAACGGCCAAGATGGCGGGTTAGAGGGGTTACGACAGAAGGGCTGGAGTCTGGTCAGCCTACTGATGATAGATCGAGAGTCTCAGACCAGGAACACAAGAACTAAGATACTAGCCCAGGGAGACAACCAAGTTCTATGTCCGACATACATGTTATCGCCTGGGCTTTCTAGAGAGGGCCTCCTCTACGAATTGGAGAGTATATCAAGAAACGCACTCTCAATATATCGAGCCATCGAGGAAGGGGCATCTAAACTGGGGCTCATTATAAAGAAGGAGGAAACAATGTGCAGCTATGACTTTCTCATTTATGGAAAAACTCCCTTATTTCGAGGTAACATTCTGGTGCCTGAATCCAAAAGGTGGGCTAGAGTCTCCTGTATCTCTAACGACCAAATAGTCAACCTCGCTAATATAATGTCAACAGTGTCTACCAATGCTTTGACTGTTGCTCAACACTCTCAGTCCTTGATTAAACCGATGAGGGACTTTCTGCTTATGTCAGTGCAAGCCGTTTTTCATTACTTGCTATTTAGCCCCATTTTAAAAGGCAGAGTTTACAAAATACTGAGTGCTGATGGAGATCATTTTCTTTTAGCCATGTCTAGAATAGTTTACCTTGACCCCTCATTAGGGGGTGTGTCTGGAATGTCTCTTGGAAGGTTTCACATACGCCAGTTTTCAGACCCGGTCTCTGAGGGGTT-----------------------------------------------------------------------------------GAGAGAGAACACTGGAAAGCTTCACACGCCTTCTCGAAGATCCCACTACCTTAAATATAAAAGGAGGGGCCAGTCCAACCATTCTTCTCAAGGATGCAATCAGAAAGGCTCTGTATGATGAAGTAGATAAGGTGGAGAACTCCGAGTTTAGAGAAGCAATCCTCTTGTCTAAGACCCATAGGGACAACTTTATACTTTTCTTGAGATCTGTTGAGCCTCTCTTTCCTAGATTTCTCAGTGAACTCTTCAGCTCTTCCTTCCTGGGGATTCCTGAATCGATTATTGGGCTGATCCAAAATTCTAGAACGATAAGAAGACAGTTTAGGAAGAACCTCTCTAGAACCTTAGAAGAGTCCTTCTATAA--------------GGATCAATCGGATGACACAGACTCCCCAGAGAATAGGAAGAGTTT-------------------------------------AATCTCGTGGGGGAGAAAGGTGGTTGGTACGACCGTCCCTCACCCCTCTGAGATGTTGGGGTTGCTTCCTAAATCTTCAATCTCCTGTACTTGTGGCGCAACAGGAGGGGGAAATCCTCGAATATCGGTGTCTGTACTCCCGTCCTTTGATCAGTCGTTCTTTTCCAGAGGCCCCCTGAAGGGATACCTGGGCTCATCCACATCGATGTCAACCCAGCTGTTCCATGCTTGGGAGAAGGTCACCAATGTTCATGTGGTGAAAAGGGCCCTT---------------------------------------------------------------------------------------------------------------------------------------------------------------------------------------------------------------------------------------------------------------------------------------------------------------------------------------------CGGCTGAGAGACTCCACCTGTCACTGGCATCTTCGATGCAATAAGTGTATAAGGTCCATCGATGACATCACTCTAGAGACTTCCCAGATCTTTGAATTCCCGGATGTTTCGAAAAGGATATCTAGGATGGTCTCTGGAGCAGTGCCTCACTTTCAGAAACTTCCTGATATTCGTCTAAGACCTGGAGACTTTGAGTCTCTAAGTGACAAAGAGAAGTCACGCCACATAGGGTCGGCTCAGGGGCTCTTGTATTCGATCCTGGTTGCGATCCACGACTCTGGGTACAACGATGGAACCATTTTTCCTGTCAACATATATAGCAAGGTCTCCCCGAGAGACTATTTAAGAGGTCTTGCCAGAGGAATCTTAATAGGGTCTTCTATCTGCTTTCTAACAAGAATGACAAACATCAACATCAACAGACCCCTTGAACTAATCTCAGGAGTGATCTCATACATCCTCCTCAGATTAGACAATCACCCATCCTTATACATCATGCTCAGAGAACCGTCTCTGAGAGGAGAAATATTTTCTATTCCTCAAAAGATCCCCGCCGCTTACCCAACCACAATGAAGGAGGGCAACAGATCTATCCTGTGTTACCTCCAGCATCTGCTCTGCTATGAGCGGGAGGTAATTACGGCATCCCCGGAGAATGATTGGTTATGGATCTTCTCTGACTTCAGAAGTTCCAAAATGACCTATTTAACCCTTATCACCTATCAGTCTCATCTTCTACTTC------------------------------------------------------------------------------------------ATGACACCTTAGAATCAGACGAGGACATTCAGAGGTTGTTGAAAGACTCATTACGTAGGACAAGATG--------------------------------------------------------------------------------------CAGAATGGGTCTGCTCTGCCCAACAGGTTGCTGTTTCAACCTCGGCAAATCCAGCCCCTGTCTCTGAGCTGGACATCAGGGCTCTCTCCAGAAGACTTCAAAACCCGTTGATTTCAGGTCTGAGAGTTGTTCAGTGGGCAACAGGCGCTCATTACAAACTCAAACCTATTCTTGATGATCTCAATGTGTTCCCATCCTTATGTCTTGTGGTCGGAGACAGGTCAGGGGGGATTTCAAGGGCTGTACTCAATATGTTTCCGGACGCTAGGCTCGTGTTCAACAGCCTGTTGGAAGTGAATGACCTGATGGCTTCAGGGACACATCCGTTGCCCCCTTCAGCAATCATGAGCGGAGGGGATGATATCATATCTAGGGTGATTGACTTTGACTCCATCTGGGAAAAGCCTTCTGACCTAAGGAACTTGACGACATGGAGGTACTTCCAGTCGGTTCAAGAACAAGTGAATATGTCCTATGATCTTATTATTTGTGACGCAGAGGTCACTGACATCGCATCAATTAATCGAATAACTCTGCTAATGTCTGA-TTTGCATTATCAATAGACGGCCCACTTTATTTAGTTTTCAAAACTTATGGAACCATGCTCGTGAATCCTGATTACAGAGCCGTTCAACATCTGTCCAGAGCATTTCCCACAGTCACAGGATTCATAACCCAGATGACATCATCCTTCTCGTCTGAGCTATACCTCAGATTCTCTAAAAGGGGAAAATTTTTCCGAGATGCAGAATACTTGACTTCTTCTACTATTAGGGAGATGAGCCTG-------------------------------AGATGCAGAGGGCCCGCTCTCTGAATTACCAGGACCTTGTAAGAGGATTTCCTGAGGAGATCATATCCAACCCATATAATGAGATGATCATAACTCTGATTGACAGCGATGTGGAATCTTTCCTGGTTCATAAGATGGTTGATGACCTAGAGTTACAGCGAGGAACTTTGTCTAAAGTCTCCATCATCGTAGCCATCATGATAGTCTTCTCCAACAGGGTGTTTAATGTCTCGAAACCATTGACTGACCCTTTATTCAATCCGCCATCTGACCCCAAAATCTTGAGACACTTCAATATTTGCTGCAGTACCATGATGTACTTATCTACTGCTCTGGGGGATGTTCCAAGCTTTGCTAGACTTCATGATCTGTATAATAGACCAATAACCTACTATTTCGGGAAGAAAGTTATCCGAGGGAACATTTATTTATCCTGGAGTTGGTCTGACGACACCTCAGTGTTCAAAAGGGTGGCTTGCAATTCTAGTTTGAGCCTCTCGGCTCACTGGATAAGGCTGATTTACAAAATAGTGAAGACTACCAGACTTGTAGGAAATACGGAGAATCTATCCAGGGAGGTAGAAAAGCACCTTCGAGGGTACAACAGGTGGATC
>9103-1A-111R-FFPE_A2
AAGAAGCAGACAGTGTCGTCTACAAAGCAAAAATGTAACACCCCTACAATGGATGCCGACAAGATTGTATTTAAGGTCAATAATCAGGTGGTTTCTCTGAAGCCTGAGATTATTGTGGATCAGTATGAGTACAAGTATCCAGCCATCAAGGACTCGAAGAAGCCCAGTATAACCTTAGGAAAAGCCCCTGACTTGAACAAAGCATACAAGTCAATTTTATCCGGCATGAATGCAGCCAAGCTTGAYCCTGATGATGTATGCTCTTATCTGGCGGCTGCAATGCAGTTCTTTGAGGGGGCATGTCCTGATGACTGGACCAGCTATGGAATCCTGATTGCACGGAAGGGAGACAAGATCACCCCAGATTCTCTTGTGGACATAAAGCGCACTAATGTAGAAGGGAATTGGGCTCTAACAGGGGGTATGGAGTTGACGAGAGACCCCACCGTCTCGGAGCATGCATCTTTAGTTGGCCTTCTCTTGAGTCTGTATAGGTTGAGCAAAATATCTGGACAGAACACCGGCAATTACAAGACAAACATCGCAGATAGAATAGAGCAGATTTTCGAGACGGCCCCCTTTGTGAAGATTGTAGAACATCATACTCTGATGACAACCCACAAAATGTGTGCTAAYTGGAGTACYATACCGAACTTCAGATTYTTRGCCGGAACCTAYGACATGTTTTTCTCCMGGATTGARCATCTRTATTCAGCAATYAGAGTKGGMACAGTTGTYACKGCTTATGARGACTGYTCAGGGYTGGTRTCGTTTACGGGGTTCATAAAGCAAATCAATCTCACCGCAGGAGAAGCGATACTATATTTCTTCCACAAGAACTTTGAGGAAGAGATAAGAAGAATGTTCGAGCCAGGGCAGGAGACAGCWGTTCCTCAYTCYTATTTCATTCATTTTCGTTCATTGGGCCTGAGTGGGAAATCTCCGTATTCATCAAATGCAGTTGGTCAMGTGTTCAACCTCATTCACTTTGTTGGATGTTACATGGGTCAAGTGAGATCTTTGAATGCCACGGTTATTGCCACATGTGCCCCGCATGAGATGTCTGTTCTTGGGGGTTATTTGGGGGAGGAGTTTTTTGGAAAAGGGACCTTTGAAAGAAGATTCTTCAGGGACGAGAAAGAACTTCAAGAATATGAAGCAGCTGAATYRACRAAGACKGARRTAGCCTTGGCAGATGACGGAACAGTCAATTCTGATGATGAGGACTACTTCTCCGGCGAAACTAGGAGCCCAGAAGCAGTTTATACTCGAATCATGATGAATGGAGGCAGACTAAAAAGATCACACATAAGGAGATATGTCTCCGTTAGTTCCAATCATCAAGCTCGCCCTAATTCCTTCGCTGRGTTTCTAAACAAGACATACTCGAGTGATTCGTAAAGGGCTAAACAACA-GGATTGTAAACACTAATA-A-ATCATGTATATCCTTCACG-AAAAAAACTAACACCCCTCCTCTTGAACCA-CCTCAGACATGAGCAAGATTTTCGTCAACCCAAGTGCGATCAGGGCAGGTTTGGCTGATCTAGAGATGGCAGAGGAAACTGTAGATCTGATAGCTAGGAACATTGAGGATAATCAGGCTCATCTCCAAGGAGAACCCATAGAGGTGGACAGTCTCCCTGAAGACATGAGGCGGCTTCAATTAGACGATGCAAAACCATCTGGCCCCGGCGAGATGGCCAAAGGAGGGGAAAGCAAGTGTCAGGAAGATTTTCAGATGGATGAGGGGGAGGACCCCGTCTTCTTGTTCCAGTCATACCTAGACAATGTTGGAGTTCAAATAGTCAGACAAAT------------------------------------------------------------------------------------------------CTCAGAAGACAAAGCTACCCAGACTGCAAACCGAGAACTCAAGAAGGAGACAGTGTCTGCTCCTTCCCAGCGGGAAAGTCAATCATCCAAAACCAAAATGGCGGCCCAAACTGCCTCCGGTCCTCCTGCTCTAGAGTGGTCCGCCACCAACGAGGAGGATGACCTATCTGTGGAGGCTGAAATTGCTCATCAGATTGCTGAGAGCTTTTCCAAGAAGTACAAATTTCCCTCCCGATCATCAGGGATATTCTTGTATAACTTTGAGCAGTTRAAAATGAACCTTGATGACATAGTTAAAGAGTCAAAAAATGTACCCGGTGTGACCCGCTTAGCCCACGATGGGTCCAAACTCCCTCTGAGATGTGTGCTGGGGTGGGTTGCTCTAGCCAACTCCAAAAAGTTCCAGCTTTTAGTTGAGCCTGACAAGCTAAATAAAATAATGCAAGACGACCTGAACCGTTATGTGT----------------------------------------------------------------------TGAAAAAAA-CAGGCAACACCACTGATAAAATGAACTTCCTACGCAAGATAGTGAAGAATTGTAGAGATGAGGACACCCAGAAGTCCTCTCTCGCATCGGCTCCTCCCGATGATGATGACCTGTGGTTACCCCCTCCGGAATATGTTCCGTTGAAGGAGCTCACGGGCAAGAAAAACATGAGAAACTTTTGCATTAATGGAGAAGTCAAGGTGTGTAGTCCAAACGGCTATTCATTTAGGATCCTGCGGCATATCTTGAAATCATTCGACGAGATTTATTCCGGAAATCAAAGAATGATCGGGTTAGTCAAAGTTGTTGTTGGACTGGCATTGTCGGGGGCCCCAGTCCCTGAGGGTAWGAACTGGGTGTACAAATTGAGGAGAACTCTTGTCTTCCAATGGGCTGACTCCCGGGGCCCGCTAGAGGGGGAGGAGTTAGAATACTCTCAGGAAATTACATGGGATGATGATACTGAATTTGTCGGACTGGAAATACGAGTGAGTGCAAGACAATGCCATATCCAGGGCAGGATTTGGTGTATCAATATGAACTCTCGGGCATGTCAGTTGTGGTCCGACATGTCTCTTAAGACACAAAGGTCTGATGAAAATAAAGACTCTTCAATGCTGCTGGAATAGTCAAATTACATCCTACTGATTCC-TCAATCATTTACCTCTGGAGGAGAGAGCACATGGGCTTAACTCCAACC-TTCGGGAGCAATAGAACAAAAA------CATGTTATGGTGCCGTTGAATCGCTGCATTTTATCAGAGTCAAATCAATAACCTTTACATTTTGA-GCCTCTTGGATGTGAAAAAAA-------CTATTAACATCCCTCAAAC-GATCTAAGGAAGGATGATCCC-TCAAGCTCTTCTGTTTGTGCCTCTCCTRWYYYCCCCGCTGTGTTTAGGGGAATTCCCTATCTACACGATACCAGAAAAACTCGGCCCTTGGAGTCCCATCGACATACATCATCTCAGTTGCCCTAACAATTTGGTTGTGGAGGACGAGGGATGCAACAGTCTGTCAGGGTTTTCTTACATGGAACTGAAGGTGGGATACATTTCTTCCATAAAAGTGAATGGATTCACTTGTACAGGTGTCGTGACGGAAGCTGAGACCTACACCAACTTTGTTGGTTATGTCACCACCACATTCAAGAGAAAACACTTCCGCCCGATGCCAGATGCATGCAGAGCTGCATACAATTGGAAGATTTCCGGGGATCCTAGATATGAAGAGTCTCTTCACAATCCTTACCCTGATTACCATTGGCTACGGACAGTAAAAACCACCAA-------------------------------------------------------------------------------------------------------------------------------------------ACTATCTGGATGCCCGAAGAAGCAAGACT-------TCTTGTGACATTTTTACCAACAGCAAAGGGAAGAG-------------------------------------------------------------------------------------------------------------------------------------------------------------------------------------------------------------------------------------------------------------------------------------------------------------------------------------------------GGAAAGGCATACACTATATTCAACAAAACCTTAATGGAGGCTGATGCTCACTACAAGTCAGTTCGGAC-------------------------------------------------------------------------------------ATAATTCTGGGTTCKKATGGACATGTCCTGATTCCAGAGATGCAATCGTCCCTCCTCCAACAGCATATGGAGCTGTTGGAATCCTCTGTAATCCCC---------------------------------------------------------------------------------------------------------------------------------------------------------------------------------------------------------------------------------------------------------------------------------------------------------------------------------------------GTG----CTGGGCATCTCCTTC---ATATCTTGCATTCAGAAGATATCCTCTCTTCTTGGTCT------TGGGG-AATCTCTTGTTTTGACAATCCTTTCTTGACCTCGTTCTAACAGG-CAAAATTCGAGGGTCATGAGACTTTCATTAATCATCCCAACTGATCARACACAGTTATGTAGATTCTGATAATG-TAKGACGTCTTCTGACARTGTCAGTGACCAAYGGTGCTCTCATCCCCCAAGGACTGATACCAA---------------------------------------------------------------------------------------------------------------------------GATTTGCCTCCTATGAAGGACACAAGCAATAGATCACAATCATCGTACATCCCGATAAATT-----GTGAACAACCACAAG-GGKKCGKKKCATCCAAGCCTTTCAGTCAAGAAAAAAA-CTGTGGAATGAAGAAGTAATTGACAACACTTCTCATCCTGAGAACTGCACCATGATGATCGATCCAGGGGAGGTTTATGATGACCCCGTTGACCCAATTGAGCCAGAGGCTGAGCCGAGAGGAAACCCCACCATTCCCAACATCTTAAGAAACTCTGACTACAATCTCAACTCTCCTCTGATCGAGGATCCAGCCAAATTGATGTTAGAATGGTTGAAAACAGGAAATAGGCCTCTCCGGATGACTCTGACAGACAATTGCTCTAGATCTTACAAAGTATTGAAGGATTACTTCAAGAAAATCGATATAGGATCTCTTAAAGTAGGTGGAGCTGCAGCACAATCGATGATCTCCCTTTGGCTGTACGGTGCCCACTCTGAATCAAACAGGAGCCGGAAGTGTATAACCGACTTGGCTCAGTTCTATTCCAAGTCTTCCCCCATAGAAAAGCTGTTAACTTGCACACTCGGAAATAGAGGGCTGAGAATCCCCCCAGAGGGGGTCCTAAGTTGTCTTGAAAAGGTCGATTACGACAAAGCATTTGGGAGGTATCTGG------------------ATTTATTCTTTCACGTGATAACCCTTTACATGAACGCCTTAGACTGGGATGAGGAGAAGACCATCCTGGCACTGTGGAGAGATTTAACCTCAGTAGATATTGGAAAGGACTTGGTCAAGTTTAAAGATCAAATATGGGGATCGCTAGTTGTGACCAAAGATTTTGTGTACTCCCAGAGTTCTAACTGTCTCTTTGATAGAAACTATACACTTATGCTGAAAGACCTCTTTTTGTCCCGGTTTAACTCTCTAATGATTCTCCTTTCCCCTCCGGAACCTAGATATTCAGATGACCTGATATCTCAGCTGTGTCAGCTATATATCGCCGGAGATCATGTCCTGTCCATGTGTGGGAACTCTGGTTATGAAGTCATCAAAGTATTGGAGCCATACGTTGTGAATAGCCTAGTCCATAGGGCAGAAAAATTTAGGCCTCTCATTCATTCCCTAGGAGACTTCCCTGCATTTATAAGAGATAAGGTGAGTCAACTTGAAGGAACATTTGGCCCTAGTGCAAAGAGGTTCTTCAAGGCTCTAGATCAATTCGACAATATACACGACTTAGTCTTTGTATATGGCTGTTACAGGCACTGGGGGCATCCTTATATAGATTATAGAAAGGGCTTATCGAAGCTATACGATCAAGTCCACATCAAGAAGGTGATAGATA-------------------------------------------------------------------------------------------------------------ACCCCTAATTCCTTATATCAAAACCCAGACATGGCCCCCAAAACATRTRGTAGATTTGGTGGGTGACGCTTGGCATAAGCTCCCGATCACCCAGATATTCGAGATCCCTGAATCAATGGACCCATCTGAGATACTAGATGATAAATCACACTCTTTTACTAGAACAAGACTGGCGTCATGGCTAGCGGAGAACAGAGGAGGGCCGGTCCCCAGCGAGAAGGTCATTATYACGGCTCTTTCCAGGCCTCCTGTCAATCCCAGAGAATTCTTGAAATCTATAGACCTAGGAGGATTGCCGGACGAAGATTTGATAATTGGCCTCAAGCCTAAGGAAAGGGAGCTGAAGATTGAAGGTCGGTTTTTTGCCTTGATGTCCTGGAATTTGAGGTTGTATTTTGTCATCACAGAGAAGCTCCTAGCCAATTATATCTTGCCACTTTTTGACGCACTGACTCTG----------------------------------------------------------------------------------------------------------------------------------------------------------------------------------------------CCAGAACTCATGAGTTTTTTCAGAAGTCTTGGATCTATTACTCRGACAGATCYGACCTCATCGGGYTRTGGGARGATCAAATATACTGTTTGGACATGTCAAATGGCCCGACATGCTGGAACG--------GGCGGGCTAGAAGGTCTGCGACAGAAAGGCTGGAGTCTGGTTAGCCTATTGATGATAGATCGTGAATCTCAGACCAGGAACACAAGAACTAAGATACTGGCTCAGGGGGACAAYCAGGTTCT----------------------------------------------------------------------------------------------------------------------------------------------------------------------------------------------------------------------GAATCCAAAAGATGGGCTAGAGTCTCCTGTATTTCTAACGACCAAATCGTCAACCTTGCCAATATAATGTCCACGGTATCCACCAATGCATTGACTGTAGCACAACACTCCCAGTCCTTGATTAAGCCGATGAGGGACTTTTTACTTATGTCAGTACAAGCTGTCTTCCATTACTTGTTGTTTAGCCCCATCTTAAAAGGTAGAGTTTACAAGATCCTGAGTGCCGAGGGGGACAATTTTCTTCTAGCTATGTCTAGAATAATCTATTTAGACCCCTCCTTGGGGGGAGTGTCTGGGATGTCTCTTGGAAGGTTCCACATACGTCAGTTCTCAGATCCTGTCTCTGAAGGGTTGTCTTTCTGGAGAGAGATTTGGCTAAGTTCCAATGAATCCTGGATTCATGCTCTGTGTCAAGAAGCGGGGAATCCAGATCTGGGAGAGAGAACCCTAGAGAGCTTCACTCGCTTGCTTGAGGATCCCACTACCCTGAATATTAAAGGAGGGGCCAGTCCTACCATTCTTCTCAAAGATGCAATCAGAAAGGCCCTGTACGACGAGGTAGACAAGGTGGARAACTCAGAGTTTAGGGAAGCAATCCTCTTGTCTAAGACCCATAGGGACAACTTTATACTTTTCTTGAAGTCTGTGGAGCCTTTGTTTCCCCGATTTCTCAGTGAACTCTTCAGTTCATCTTTCTTGGGGATTCCTGAGTCCATCATTGGGTTGATACAAAAYTCCCGAACGATAAGAAGACAGTTTAGGAGGAG----------------------------------------------------------------------------------------------------------------------------------------------------------------------CCTCACCCCTCTGAGATGTTGGGGTTGATTCCCAAATCTTCGATTTCCTGCACTTGTGGAGTGACAGGAGGTGGAAATCCTAGAATATCAGTGTCTGTGCTTCCA-------------------------------------------------------------------CGACCCAGCTATTCCATGCCTGGGAGAAAGTCACCAATGTTCATGTTGTGAAAAGAGCTCTGTCTCTCAAAGAATCTATAAATTGGTTCATCACAAGAAACTCAAATTTGGCCCAAACTTTGATTAGAAACATAATGTCTCTGACAGGCCCAGACTTTCCTTTGGAAGAGGCCCCTGTCTTCAAGAGGACAGGATCCGCCCTACATAGGTTCAAGTCAGCCAGATACAGTGAGGGGGGTTACTCTTCTGTCTGTCCAAATCTCCTCTCTCACATCTCTGTCAGCACAGACACAATGTCTGACTTGACTCATGATGGGAGAAACTATGACTTTATGTTCCAACCATTGATGCTTTATGCGC--------------------------------------------------------------------------------------------------------------------TCTCAGATCTTCGAGTTCCCGGATGTTTCAAGAAGGATATCCAGGATGGTTTCTGGAGCTGTGCCTCACTTCAGAAAACTTCCTGATATTCGTTTGAGACCGGGTGACTTTGAATCTCTAAGTGGGAGGGAGAAGTCGCGCCATATAGGGTCGGCCCAAGGGCTCTTGTATTCAATCTTGGTTGCGATTCATGACTCTGGGTATAATGATGGAACCATATTCCCTGTCAACATATATAGCAAGGTCTCCCCCAGAGACTATTTGAGAGGGCTTGCGAGAGGAGTCTTGATAGGATCTTCGATTTGCTTCTTGACAAGAATGACAAACATTAACATCAATAGACCTCTTGAACTGATCTCAGGAGTGATTTCATACATCCTCTTAAGACTGGACAATCACCCATCTCTGTACATAATGCTCAGAGAGCCGTCTCTTAGGGGAGAGATATTCTCTATTCCCCAAAAAGTCCCTGCTGCTTACCCGACCACGATGAAAGAAGGCAACAGATCTATTCTGTGCTACCTCCAACACGTGTTGCGCTACGAACGAGAGGCAATCACAGCATCTCCGGAGAATGACTGGTTGTGGATCTTCTCGGACTTTAGAAGCTCCAAAATGACATATTTGACTCTCATCACCTACCAGTCTCATCTTCTACTTC---------------------------------------------------------------------------------------------------------------------------------------------------------------------------------------------------------------------------------------------------------------------------------------------------------------------------------------------------------------------------------------------------------------------------------------------------------------------------------------------CAAGGGCAGTACTTAACATGTTCCCGGATGCCAGACTTGTATTCAACAGTTTATTAGAAGTAAATGACCTGATGGCGTCAGGAACACATCCATTGCCCCCCTCAGCAATCATGAGTGGAGGAGATGATATCACATCCAGGGTGATTGACTTTGACTCMATCTGGGAAAAACYTTCTGACCTGAGGAATTTGACCACATGGAAATACTTCCAGTCAGTCCAAGAACAAGTAAATATGTCTTATGACCTCATCATTTGTGATGCAGAGGTCACTGACATTGCATCAATCAATCGAATAACCCTGCTAATGTCTGATTTTGCATTGTCTATAGATGGCCCCCTTTATCTGGTTTTTAAAACTTATGGTACCATGCTTGTAAATCCGGAATACAGAGCARTTCAACACCTCTCCAGAGCATTTCCTGCGGTCACTGGATTTATAACTCAGGTGACCTCGTCTTTCTCATCCGAGCTATACCTCCGATTCTCAAAACGAGGGAAATTCTTTCGGGATGCAGAATATTTGACCTCCTCCACTCTTCGAGAAATGAGCCTTGTATTGTTCAACTGTAGCAGCCCCAAGAGTGAGATGCAGAGAGCCCGCTCTCTAAACTACCAAGACCTTGTGAGAGGATTTCCAGATGAGATAATATCCAATCCTTACAACGAAATGATCATAA------------------------------------------------------------------------------------------------------------------------------------------------------------------------------------------------------------------------------------------------------------------------------ATGACCTGTACAAYAGACCCATAACTTATTAYTTCAGGAARCAAGTYATYCGRGGGARYATTTATCTATCYTGGAGTTGGTCTGATGACACYTCAGTGTTTAARAGGGTKGCSTGYAACTCTAGYTTGAGTCTSTCATCTCAYTGGATCAGRYTRATYTACAARATAGTRAAGACCACYAGACTTGTTGGAAGCATGGAAGACCTGTCCGGGGAAATAGAGAAGCACCTTCGAGGGTATAAC---------
>9103-1B-156R-FFPE_A2
AAGAAGCAGACAGTGTCGTCTACAAAGCAAAAATGTAACACCCCTACAATGGATGCCGACAAGATTGTATTTAAGGTCAATAATCAGGTGGTTTCTCTGAAGCCTGAGATTATTGTGGATCAGTATGAGTACAAGTATCCAGCCATCAAGGACTCGAAGAAGCCCAGTATAACCTTAGGAAAAGCCCCTGACTTGAACAAAGCATACAAGTCAATTTTATCCGGCATGAATGCAGCCAAGCTTGAYCCTGATGATGTATGCTCTTATCTGGCGGCTGCAATGCAGTTCTTTGAGGGGGCATGTCCTGATGACTGGACCAGCTATGGAATCCTGATTGCACGGAAGGGAGACAAGATCACCCCAGATTCTCTTGTGGACATAAAGCGCACTAATGTAGAAGGGAATTGGGCTCTAACAGGGGGTATGGAGTTGACGAGAGACCCCACCGTCTCGGAGCATGCATCTTTAGTTGGCCTTCTCTTGAGTCTGTATAGGTTGAGCAAAATATCTGGACAGAACACCGGCAATTACAAGACAAACATCGCAGATAGAATAGAGCAGATTTTCGAGACGGCCCCCTTTGTGAAGATTGTAGAACATCATACTCTGATGACAACCCACAAAATGTGTGCTAACTGGAGTACYATACCGAACTTCAGATTCTTAGCCGGAACCTACGACATGTTTTTCTCCAGGATTGAACATCTGTATTCAGCAATTAGAGTGGGAACAGTTGTTACGGCTTATGAGGACTGCTCAGGGTTGGTGTCGTTTACAGGGTTTATAAAGCAAATAAATCTCACTGCAAGAGAAGCAATACTATATTTCTTCCACAAGAACTTTGCGGAAGAGATAAGAAGAAGGTTTGAGCCTGGGCA---------AGTTCCTCATTCCTATTTCATTCAYTTTCGTTMATTGGGCCTGAGTGGGAAATCTCCGTATTCATCAAATGCAGTTGGTCACGTGTTCAACCTCATTCACTTTGTTGGATGTTAYATGGGTCAAGTGAGATCTTTGAATGCCACGGTTATTGCCACATGTGCCCCGCATGAGATGTCTGTTCTTGGGGGTTATTTGGGGGAGGAGTTTTTTGGAAAAGGGACCTTTGAAAGAAGATTCTTCAGGGACGAGAAAGAACTTCAAGAATATGAAGCAGCTGAATTGACAAAGACGGAGGTAGCCTTGGCAGATGACGGAACAGTCAATTCTGATGATGAGGACTACTTCTCCGGCGAAACTAGGAGCCCAGAAGCAGTTTATACTCGAATCATGATGAATGGAGGCAGACTAAAAAGATCACACATAAGGAGATATGTCTCMGTTAGTTCCAATCATCAAGCTCGCCCTAATTCCTTCGCTGAGTTTCTAAACAAGACATACTCGAGTGATTCGTAAAGGGCTAAACAACA-GGATTGTAAACACTAATA-A-ATCATGTATATCCTTCACG-AAAAAAACTAACACCCCTCCTCTTGAACCA-CCTCAGACATGAGCAAGATTTTCGTCAACCCAAGTGCGATCAGGGCAGGTTTGGCTGATCTAGAGATGGCAGAGGAAACTGTAGATCTGATAGCTAGGAACATTGAGGATAATCAGGCTCATCTCCAAGGAGAACCCATAGAGGTGGACAGTCTCCCTGAAGACATGAGGCGGCTTCAATTAGACGATGCAAAACCATCTGGCCCCGGCGAGATGGCCAAAGGAGGGGAAAGCAAGTGTCAGGAAGATTTTCAGATGGATGAGGGGGAGGACCCCGTCTTCTTGTTCCAGTCATACCTAGACAATGTTGGAGTT-----------------------------------------------------------------------------------------------------------------CTCAGAAGACAAAGCTACCCAGACTGCAAACCGAGAACTCAAGAAGGAGACAGTGTCTGCTCCTTCCCAGCGGGAAAGTCAATCATCCAAAACCAAAATGGCGGCCCAAACTGCCTCCGGTCCTCCTGCTCTAGAGTGGTCCGCCACCAACGAGGAGGATGACCTATCTGTGGAGGCTGAAATTGCTCATCAGATTGCTGAGAGCTTTTCCAAGAAGTACAAATTTCCCTCCCGATCATCAGGGATATTCTTGTATAACTTTGAGCAGTTAAAAATGAACCTTGATGACATAGTTAAAGAGTCAAAAAATGTACCCGGTGTGACCCGCTTAGCCCACGATGGGTCCAAACTCCCTCTGAGATGTGTGCTGGGGTGGGTTGCTCTAGCCAACTCCAAAAAGTTCCAGCTTTTAGTTGAGCCTGACAAGCTAAATAAAATAATGCAAGACGACCTGAACCGTTATGTGT--------------------------------------------------------TCCAAATCC-AACGTGAAAAAAA-CAGGCAACACCACTGATAAAATGAACTTCCTACGCAAGATAGTGAAGAATTGTAGAGATGAGGACACCCAGAAGTCCTCTCTCGCATCGGCTCCTCCCGATGATGATGACCTGTGGTTACCCCCTCCGGAATATGTTCCGTTGAAGGAGCTCACGGGCAAGAAAAACATGAGAAACTTTTGCATTAATGGAGAAGTCAAGGTGTGTAGTCCAAACGGCTATTCATTTAGGATCCTGCGGCATATCTTGAAATCATTCGACGAGATTTATTCCGGAAATCAAAGAATGATCGGGTTAGTCAAAGTTGTTGTTGGACTGGCATTGTCGGGGGCCCCAGTCCCTGAGGGTATGAACTGGGTGTACAAATTGAGGAGAACTCTTGTCTTCCAATGGGCTGACTCCCGGGGCCCGCTAGAGGGGGAGGAGTTAGAATACTCTCAGGAAATTACATGGGATGAYGATACTGAATTTGTCGGACTGGAAATACGAGTGAGTGCAAGACAATGCCATATCCAGGGCAGGATTTGGTGTATCAATATGAACTCTCGGGCATGTCAGTTGTGGTCCGACATGTCTCTTAAGACACAAAGGTCTGATGAAAATAAAGACTCTTCAATGCTGCTGGAATAGTCAAATTACATCCTACTGATTCC-TCAATCATTTACCTCTGGAGGAGAGAGCACATGGGCTTAACTCCAACC-TTCGGGAGCAATAGAACAAAAA------CATGTTATGGTGCCGTTGAATCGCTGCATTTTATCAGAGTCAAATCAATAACCTTTACATTTTGA-GCCTCTTGGATGTGAAAAA-------AACTATTAACATCCCTCAAAC-GATCTAAGGAAGGATGATCCC-TCAAGCTCTTCTGTTTGTGCCTCTCCTRWYYYCCCCGCTGTGTTTAGGGGAATTCCCTATCTACACGATACCAGAAAAACTCGGCCCTTGGAGTCCCATCGACATACATCATCTCAGTTGCCCTAACAATTTGGTTGTGGAGGACGAGGGATGCAACAGTCTGTCAGGGTTTTCTTACATGGAACTGAAGGTGGGATACATTTCTTCCATAAAAGTGAATGGATTCACTTGTACAGGTGTCGTGACGGAAGCTGAGACCTACACCAACTTTGTTGGTTATGTCACCACCACATTCAAGAGAAAACACTTCCGCCCGATGCCAGATGCATGCAGAGCTGCATACAATTGGAAGATTTCCGGGGATCCTAGATATGAAGAGTCTCTTCACAATCCTTACCCTGATTACCATTGGCTACGGACAGTAAAAACCACCAAA------------------------------------------------------------------------------------------------------------------------------------------------TGGATGCCCGAAGAAGCAAGACTTGGGACCTCTTGTGACATTTTTACCAACAGCAAAGGGAAGAG-------------------------------------------------------------------------------------------------GGACTTAGACTTATGGATGGAACGTGGGTCTCAATTCAGACATCAGATGAGACCAAATGGTGCCCCCCTGATCAACTGGTAAATATACATGACTTTCGCTCAGATGAGATAGAACATCTCGTAGTGGAAGAGTTGGTCAAGAAGAGGGAAGAGTGCCTGGATGCCCTGGAGTCCATTATGACCACCAAATCAGTAAGCTTCAGACGTCTTAGCCACTTAAGAAAACTCGTTCCGGGGTTTGGRAAGGCATAYACTATATTCAACAAAACCTTRATGGAGGCTGATGCTCACTACAASTCAGTTCGGACTTGGGATGAAATCATTCCCTCAAAAGGGTGCCTAAGMGTMGGAGGGAGGWGYCATCCTCATGTAAACGGAGTGKTTTTTAATGGTATAATTCTGGGTCCGGATGGACATGTCCTGATTCCAGAGATGCAATCGTCCCCCCTCKAKCAKCATATGGAGCTGTTGKAATCCTCTGGAATCCCCKK-------------------------------------------------------------------------------------------------------------------------------------------------------------------------------------------------------------------------------------------------------------------------------------------------------------------------------------------------GCTGGCCATCTCCTCC---ATATCTTGCGTTCAGAAGATAACCTCTCTTCTGGATCT-------GGGGGAATCTCTTGTTTTGACAGTCTTTTGTGGACTCCGTGCTACAAGG-CAAAATTCGAGGGACAAGAAACTTTCATTAATCATCCCAACTGATCAGACACAGTTATGTAGATTCTGATAWYG-TATGMCGTCTTCTGACAATGTCAGTGACCAATGGTGCTCTCATCCCCCAAGG-----------------------------------------------------------------------------------------------------------------------------------------TTGTCTCCTATGAAGGACACAAGCAATAGATCACAATCATCGTACATCCCGATAAATT-----GTGAACAACCACAAG-GGGCCGGKCCATCCAAGCCTTTCAGTCAAGAAAAAAA-CTGTGGAATGAAGAAGTAATTGACAACACTTCTCATCCTGAGAACTGCACCATGATGATCGATCCAGGGGAGGTTTATGATGACCCCGTTGACCCAATTGAGCCAGAGGCTGAGCCGAGAGGAAACCCCACCATTCCCAACATCTTAAGAAACTCTGACTACAATCTCAACTCTCCTCTGATCGAGGATCCAGCCAAATTGATGTTAGAATGGTTGAAAACAGGAAATAGGCCTCTCCGGATGACTCTGACAGACAATTGCTCTAGATCTTACAAAGTATTGAAGGATTACTTCAAGAAAATCGATATAGGATCTCTTAAAGTAGGTGGAGCTGCAGCACAATCGATGATCTCCCTTTGGCTGTACGGTGCCCACTCTGAATCAAACAGGAGCCGGAAGTGTATAACCGACTTGGCTCAGTTCTATTCCAAGTCTTCCCCCATAGAAAAGCTGTTAACTTGCACACTCGGAAATAGAGGGCTGAGAATCCCCCCAGAGGGGGTCCTAAGTTGTCTTGAAAAGGTCGATTACGACAAAGCATTTGGGAGGTATCTGGCTAACATATATTCCTCTTATTTATTCTTTCACGTGATAACCCTTTACATGAACGCCTTRGACTGGGATGAGGAGAAGACCATCCTGGCACTGTGGAGAGATTTAACCTCAGTAGATATTGGAAAGGACTTGGTCAAGTTTAAAGATCAAATATGGGGATCGCTAGTTGTGACCAAAGATTTTGTGTACTCCCAGAGTTCTAACTGTCTCTTTGATAGAAACTATACACTTATGCTGAAAGACCTCTTTTTGTCCCGGTTTAACTCTCTAATGATTCTCCTTTCCCCTCCGGAACCTAGATATTCAGATGACCTGATATCTCAGCTGTGTCAGCTATATATCGCCGGAGATCATGTCCTGTCCATGTGTGGGAACTCTGGTTATGAAGTCATCAAAGTATTGGAGCCATACGTTGTGAATAGCCTAGTCCATAGGGCAGAAAAATTTAGGCCTCTCATTCATTCCCTAGGAGACTTCCCTGCATTTATAAGAGATAAGGTGAGTCAACTTGAAGGAACATTTGGCCCTAGTGCAAAGAGGTTCTTCAAGGCTCTAGATCAATTCGACAATATACACGACTTAGTCTTTGTATATGGCTGTTACAGGCACTGGGGGCATCCTTATATAGATTATAGAAAGGGCTTATCGAAGCTATACGATCAAGTCCACATCAAGAAGGTGATAGATAAGTCCTATCAGGAGTGTTTGGCAAGCGACCTTGCCAGAAGGATCCTCAGGTGGGGGTTTGATAAGTATTCCAAGTGGTATCTTGATTTGAGACTCCTTGCGGGAGACCACCCCCTAATTCCTTATATCAAAACCCAGACATGGCCCCCGAAACATATAGTAGATTTGGTGGGTGACGCTTGGCATAAGCTCCCGATCACCCAGATATTCGAGATCCCTGAATCAATGGACCCATCTGAGATACTAGATGATAAATCACACTCTTTTACTAGAACAAGACTGGCGTCATGGCTAGCGGAGAACAGAGGAGGGCCGGTCCCCAGCGAGAAGGTCATTATTACGGCTCTTTCCAGGCCTCCTGTCAATCCCAGAGAATTCTTGAAATCTATAGACCTAGGAGGATTGCCGGACGAAGATTTGATAATTGGCCTCAAGCCTAAGGAAAGGGAGCTGAAGATTGAAGGTCGGTTTTTTGCCTTGATGTCCTGGAATTTGAGGTTGTATTTTGTCATCACAGAGAAGCTCCTAGCCAATTATATCTTGCCACTTTTTGACRCACTGACTMTGACAGACAACTTG--------------------------------------------------AGACTACTCAAGGGTTACATACGCTTTTCACCTGGACTATGAGAAGTGGAACAACCATCAGAGGCTGGA----ACAGAGGATGTATTTTCTGTACTTGATCAGGTGTTTGGATTAAAGAGGGGGTTCTCCAGAACTCATGAGTTTTTTCAGAAGTCTTGGATMTATTAYTCRGACAGATCYGACCTYATCGGGYTRTGGGAGGATCAAATATACTGTTTGGACATGTCAAAYGGCCCGACATGCTGGAAYGGYCAAGATGGCGGGCTAGARGGTYTGCGRCAGAARGGCTGGAGTCTGGTTAGCYTATTRATGATAGATCGTGARTCTCAGACYAGGAACACRAGRACTAAGATACTRGCYCAGGGRGACAAYCAGGTTCTGTGTCCGACGTACATGTTGTCTCCGGGGCTTTCTCGAGAGGGGCTTCTCTACGAGTTGGAGAGCATATCAAGAAATGCGCTCTCAATATATCGTGCCATCGAGGA---------------------------------------GACCATGTGCAGCTATGACTTTCTCATCTATGGGAAAACTCCTTTATTTCGGGGTAACATTTTGGTGCCTGAATCCAAAAGATGGGCTAGAGTCTCCTGTATTTCTAACGACCAAATCGTCAACCTTGCCAATATAATGTCCACGGTATCCACCAATGCATTGACTGTAGCACAACACTCCCAGTCCTTGATTAAGCCGATGAGGGACTTTTTACTTATGTCAGTACAAGCTGTCTTCCATTACTTGTTGTTTAGCCCCATCTTAAAAGGTAGAGTTTACAAGATCCTGAGTGCCGAGGGGGACAATTTTCTTCTAGCTATGTCTAGAATAATCTATTTAGACCCCTCCTTGGGGGGAGTGTCTGGRATGTCTCTTGGAAGGTTCCACATACGTCAGTTCTCAGATCCTGTCTCTGAAGGGTTGTCTTTCTGGAGAGAGATTTGGCTAAGTTCCAATGAATCCTGGATTCATGCTCTGTGTCAAGAAGCGGGGAATCCAGATCTGGGAGAGAGAACCCTAGAGAGCTTCACTCGCTTGCTTGAGGATCCCACTACCCTGAATATTAAAGGAGGGGCCAGTCCTACCATTCTTCTCAAAGATGCAATCAGAAAGGCCCTGTACGACGAGGTAGACAAGGTGGAGAACTCAGAGTTTAGGGAAGCAATCCTCTTGTCTAAGACCCATAGGGACAATTTTATACTTTTCTTGAAGTCTGTGGAGCCTTTGTTTCCCCGATTTCTCAGTGAACTCTTCAGTTCATCTTTCTTGGGGATTCCTGAGTCCATCATTGGGTTGATACAAAACTCCCGAACGATAAGAAGACAGTTTAGGAG----------------------------------------------------------------------------------------------------------------------------------------------------------------------------------------------------------------------------------------------------------------------------------------------------------------------------------------------------TCGACCCAGCTATTCCATGCCTGGGAGAAAGTCACCAATGTTCATGTTGTGAAAAGAGCTCTGTCTCTCAAAGAATCTATAAATTGGTTCATCACAAGAAACTCAAATTTGGCCCAAACTTTGATTAGAAACATAATGTCTCTGACAGGCCCAGACTTTCCTTTGGAAGAGGCCCCTGTCTTCAAGAGGACAGGATCCGCCCTACATAGGTTCAAGTCAGCCAGATACAGTGAGGGGGGTTACTCTTCTGTCTGTCCAAATCTCCTCTCTCACATCTCTGTCAGCACAGACACAATGTCTGACTTGACTCATGATGGGAGAAACTATGACTTTATGTTYCAACCATTGATGCTTTATGCGC------------------------------------------------------------------------------------------------------------------------------------------------CAAGAAGGATATCCAGGATGGTTTCTGGAGCTGTGCCTCACTTCAGAAAACTTCCTGATATTCGTTTGAGACCGGGTGACTTTGAATCTCTAAGTGGGAGGGAGAAGTCGCGCCATATAGGGTCGGCCCAAGGGCTCTTGTATTCAATCTTGGTTGCGATTCATGACTCTGGGTATAATGATGGAACCATATTCCCTGTCAACATATATAGCAAGGTCTCCCCCAGAGACTATTTGAGAGGGCTTGCGAGAGGAGTCTTGATAGGATCTTCGATTTGCTTCTTGACAAGAATGACAAACATTAACATCAATAGACCTCTTGAACTGATCTCAGGAGTGATTTCATACATCCTCTTAAGACTGGACAATCACCCATCTCTGTACATAATGCTCAGAGAGCCGTCTCTTAGGGGAGAGATATTCTCTATTCCCCAAAARGTCCCTGCTGCTTACCCGACCACGATGAAAGAAGGCAACAGATCTATTCTGTGCTACCTCCAACACGTGTTGCGCTACGAACGAGAGGCAATCACAGCATCTCCGGAGAATGACTGGTTGTGGATCTTCTCGGACTTTAGAAGCTCCAAAATGACATATTTGACTCTCATCACCTACCAGTCTCATCTTCTACTTC---------------------------------------------------------------------------------------------------------------------------------------------------------------------------------------------------------------------------------------------------------------------------------------------------------------------------------------------------------------------------------------------------------------------------------------------------------------------------------------------CAAGGGCAGTRCTYAACATGTTCCCGGATGCCAGACTTGTATTCAACAGCTTATTAGAAGTAAATGACCTGATGGCGTCAGGAACACATCCATTGCCCCCCTCAGCAATCATGAGTGGAGGAGATGATATCACATCCAGGGTGATTGACTTTGACTCCATCTGGGAAAAACCTTCTGACCTGAGGAATTTGACCACATGGAAATACTTCCAGTCAGTCCAAGAACAAGTAAATATGTCTTATGACCTCATCATTTGTGATGCAGAGGTCACTGACATTGCATCAATCAATCGAATAACCCTGCTAATGTCTGATTTTGCATTGTCTATAGAKGGCCCMCTTTATCTGGTTTTTAAAACTTATGGTACCATGCTTGTAAATCCGGAATACAGAGCARTTCAACACCTCTCCAGAGCAG------------------------------------------------------------------------------------------------------------------------------------------------------GTAGCAGCCCCAAGAGTGAGATGCAGAGAGCCCGCTCTCTAAACTACCAAGACCTTGTGAGAGGATT------------------------------------------------------------------------------------------------------------------------------------------------------GATAGTCTTCTCCAACAGGGTGTTCAATGTCTCAAAACCGCTGACTGACCCTTTATTCTATCCGCCATCTGATCCAAAAATCCTGAGACACTTCAAC------------------------------------------------------------------------------------------------------------------------------------------------------------------------------------------------------------------------------------------------------------------------------------------------------------------------------
>9103-1E-2-FFPE_A2
AAGAAGCAGACAGTGTCGTCTACAAAGCAAAAATGTAACACCCCTACAATGGATGCCGACAAGATTGTATTTAAGGTCAATAATCAGGTGGTTTCTCTGAAGCCTGAGATTATTGTGGATCAGTATGAGTACAAGTATCCAGCCATCAAGGACTCGAAGAAGCCCAGTATAACCTTAGGAAAAGCCCCTGACTTGAACAAAGCATACAAGTCAATTTTATCCGGCATGAATGCAGCCAAGCTTGAYCCTGATGATGTATGCTCTTATCTGGCGGCTGCAATGCAGTTCTTTGAGGGGGCATGTCCTGATGACTGGACCAGCTATGGAATCCTGATTGCACGGAAGGGAGACAAGATCACCCCAGATTCTCTTGTGGACATAAAGCGCACTAATGTAGAAGGGAATTGGGCTCTAACAGGGGGTATGGAGTTGACGAGAGACCCCACCGTCTCGGAGCATGCATCTTTAGTTGGCCTTCTCTTGAGTCTGTATAGGTTGAGCAAAATATCTGGACAGAACACCGGCAATTACAAGACAAACATCGCAGATAGAATAGAGCAGATTTTCGAGACGGCCCCCTTTGTGAAGATTGTAGAACATCATACTCTGATGACAACCCACAAAATGTGTGCTAACTGGAGTACCATACCGAACTTCAGATTCTTAGCCGGAACCTRCGACATGTTTTTCTCCAGGATTGAACATCTGTATTCAGCAATTAGAGTGGGAACAGTTGTTACGGCTTATGAGGACTGCTCAGGGTTGGTGTCGTTTACAGGGTTTAWAAAGCAAATAAATMTCACTGCAAGAGAAGCAATACTATATTTCTTCCACAAGAACTTTGAGGAAGAGATAAGAAGAATGTTTGAGCCTGGGCAGGAAACCGCAGTTCCTCATTCCTATTKCATTCAYTTTCGTTCATTGRGCCTGAGTGGGAAATCTCCGTATTCATCAAATGCAGTTGGTCACGTGTTCAACCTCATTCACTTTGTTGGATGTTAYATGGGTCAAGTGAGATCTTTGAATGCCACGGTTATTGCCACATGTGCCCCGCATGAGATGTCTGTTCTTGGGGGTTATTTGGGGGAGGAGTTTTTTGGAAAAGGGACCTTTGAAAGAAGATTCTTCAGGGACGAGAAAGAACTTCAAGAATATGAAGCAGCTGAATTGACAAAGACGGAGGTAGCCTTGGCAGATGACGGAACAGTCAATTCTGATGATGAGGACTACTTCTCCGGCGAAACTAGGAGCCCAGAAGCAGTTTATACTCGAATCATGATGAATGGAGGCAGACTAAAAAGATCACACATAAGGAGATATGTCTCMGTYAGTTCCAATCATCAAGCTCGCCCTAATTCCTTCGCTGAGTTTCTAAACAAGACATACTCGAGTGATTCGTAAAGGGCTAAACAACA-GGATTGTAAACACTAATA-A-ATCATGTATATCCTTCACG-AAAAAAACTAACACCCCTCCTCTTGAACCA-CCTCAGACATGAGCAAGATTTTCGTCAACCCAAGTGCGATCAGGGCAGGTTTGGCTGATCTAGAGATGGCAGAGGAAACTGTAGATCTGATAGCTAGGAACATTGAGGATAATCAGGCTCATCTCCAAGGAGAACCCATAGAGGTGGACAGTCTCCCTGAAGACATGAGGCGGCTTCAATTAGACGATGCAAAACCATCTGGCCCCGGCGAGATGGCCAAAGGAGGGGAAAGCAAGTGTCAGGAAGATTTTCAGATGGATGAGGGGGAGGA--------------------------------------------------------------------------------------------------------------------------------------------------------------CAGAAGACAAAGCTACCCAGACTGCAAACCGAGAACTCAAGAAGGAGACAGTGTCTGCTCCTTCCCAGCGGGAAAGTCAATCATCCAAAACCAAAATGGCGGCCCAAACTGCCTCCGGTCCTCCTGCTCTAGAGTGGTCCGCCACCAACGAGGAGGATGACCTATCTGTGGAGGCTGAAATTGCTCATCAGATTGCTGAGAGCTTTTCCAAGAAGTACAAATTTCCCTCCCGATCATCAGGGATATTCTTGTATAACTTTGAGCAGTTAAAAATGAACCTTGATGACATAGTTAAAGAGTCAAAAAATGTACCCGGTGTGACCCGCTTAGCCCACGATGGGTCCAAACTCCCTCTGAGATGTGTGCTGGGGTGGGTTGCTCTAGCCAACTCCAAAAAGTTCCAGCTTTTAGTTGAGCCTGACAAGCTAAATAAAATAATGCAAGACGACCTGAACCGTTATGTGT--------------------------------------------------------TCCAAATCC-AACGTGAAAAAAA-CAGGCAACACCACTGATAAAATGAACTTCCTACGCAAGATAGTGAAGAATTGTAGAGATGAGGACACCCAGAAGTCCTCTCTCGCATCGGCTCCTCCCGATGATGATGACCTGTGGTTACCCCCTCCGGAATATGTTCYGTTGAAGGAGCTCACGGGCAAGAAAAACATGAGAAACTTTTGCATTAATGGAGAAGTCAAGGTGTGTAGTCCAAACGGCTATTCATTTAGGATCCTGCGGCATATCTTGAAATCATTCGACGAGATTTATTCCGGAAATCAAAGAATGATCGGGTTAGTYAAAGTTGTTGTTGGACTGGCATTGTCGGGRGCCCCAGTCCCTGAGGGTATGAACTGGGTGTACAAATTGAGGAGAACTCTTGTCTTCCAATGGGCTGACTCCCGGGGCCCGCTAGAGGGGGAGGAGTTAGAATACTCTCAGGAAATTACATGGGATGATGATACTGAATTTGTCGGACTGGAAATACGAGTGAGTGCAAGACAATGCCATATCCAGGGCAGGATTTGGTGTATCAATATGAACTCTCGGGCATGTCAGTTGTGGTCCGACATGTCTCTTAAGACACAAAGGTCTGATGAAAATAAAGACTCTTCAATGCTGCTGGAATAGTCAAATTACATCCTACTGATTCC-TCAATCATTTACCTCTGGAGGAGAGAGCACATGGGCTTAACTCCAACC-TTCGGGAGCAATAGAACAAAAA------CATGTTATGGTGCCGTTGAATCGCTGCATTTTATCAGAGTCAAATCAATAACCTTTACATTTTGA-GCCTCTTGGATGTGAAAAAAA-------CTATTAACATCCCTCAAAC-GATCTAAGGAAGGATGATCCC-TCAAGCTCTTCTGTTTGTGCCTCTCCTRWYYYCCCCGCTGTGTTTAGGGGAATTCCCTATCTACACGATACCAGAAAAACTCGGCCCTTGGAGTCCCATCGACATACATCATCTCAGTTGCCCTAACAATTTGGTTGTGGAGGACGAGGGATGCAACAGTCTGTCAGGGTTTTCTTACATGGAACTGAAGGTGGGATACATTTCTTCCATAAAAGTGAATGGATTCACTTGTACAGGTGTCGTGACGGAAGCTGAGACCTACACCAACTTTGTTGGTTATGTCACCACCACATTCAAGAGAAAACACTTCCGCCCGATGCCAGATGCATGCAGAGCTGCATACAATTGGAAGATTTCCGGGGATCCTAGATATGAAGAGTCTCTTCACAATCCTTACCCTGATTACCATTGGCTACGGACAGTAAAAACCACCAA-------------------------------------------------------------------------------------------------------------------------------------------ACTATCTGGATGCCCGAAGAAGCAAGACTTGGGACCTCTTGTGACATTTTTACCAACAGCAAAGGGAAGAGAGCATCCAAGGGGGG----------------------------------------------------------------------------------------------------------------------------------------------------------------------------------------------------------------------------------------------------------------------------------------------------------------------------------------------------------------------------------------------------------------------------------------------------------------------------------------------------------------------------------------------------------------------------------------------------------------------------------------------------------------------------------------------------------------------------------------------------------------------------------------------------------------------------------------------------------------------------------------------------------------------------------------------------------------------------------------------------------------------------------------------------------------------------------------------------------------------------------------------------------------------------------------------------------------------------------------------------------------------------------------------------------------------------------------------------------------------------------------------------------------------------------------------------------------------------------------------CATCCTGAGAACTGCACCATGATGATCGATCCAGGGGAGGTTTATGATGACCCCGTTGACCCAATTGAGCCAGAGGCTGAGCCGAGAGGAAACCCCACCATTCCCAACATCTTAAGAAACTCTGACTACAATCTCAACTCTCCTCTGATCGAGGATCCAGCCAAATTGATGTTAGAATGGTTGAAAACAGGAAATAGGCCTCTCCGGATGACTCTGACAGACAATTGCTCTAGATCTTACAAAGTATTGAAGGATTACTTCAAGAAAATCGATATAGGATCTCTTAAAGTAGGTGGAGCTGCAGCACAATCGATGATCTCCCTTTGGCTGTACGGTGCCCACTCTRAATCAAACAGGAGCCGGAAGTGTATAACCGACTTGGCTCAGTTCTATTCCAAGTCTTCCCCCATAGAAAAGCTGTTAACTTGCACACTCGGAAATAGAGGGCTGAGAATCCCCCCAGAGGGGGTCCTAAGTTGTCTTGAAAAGGTCGATTACGACAAAGCATTTGGGAGGT----------------------------------------------------------------AGACTGGGATGAGGAGAAGACCATCCTGGCACTGTGGAGAGATTTAACCTCAGTAGATATTGGAAAGGACTTGGTCAAGTTTAAAGATCAAATATGGGGATCGCTAGTTGTGACCAAAGATTTTGTGTACTCCCAGAGTTCTAACTGTCTCTTTGATAGAAACTATACACTTATGCTGAAAGACCTCTTTTTGTCCCGGTTTAACTCTCTAATGATTCTCCTTTCCCCTCCGGAACCTAGATATTCAGATGACCTGATATCTCAGCTGTGTCAGCTATATATCGCCGGAGATCATGTCCTGTCCATGTGTGGGAACTCTGGTTATGAAGTCATCAAAGTATTGGAGCCATACGTTGTGAATAGCCTAGTCCATAGGGCAGAAAAATTTAGGCCTCTCATTCATTCCCTAGGAGACTTCCCTGCATTTATAAGAGATAAGGTGAGTCAACTTGAAGGAACATTTGGCCCTAGTGCAAAGAGGTTCTTCAAGGCTCTAGATCAATTCGACAATATACACGACTTAGTCTTTGTATATGGCTGTTACAGGCACTGGGGGCATCCTTATATAGATTATAGAAAGGGCTTATCGAAGCTATACGATCAAGTCCACATCAAGAAGGTGATAGATAAG--------------------------------------------------------------------------------------------------------------------------------------GACATGGCCCCCGAAACATATAGTAGATTTGGTGGGTGACGCTTGGCATAAGCTCCCGATCACCCAGATATTCGAGATCCCTGAATCAATGGACCCATCTGAGATACTAGATGATAAATCACACTCTTTTACTAGAACAAGACTGGCGTCATGGCTAGCGGAGAACAGAGGAGGGCCGGTCCCCAGCGAGAAGGTCATTATYACGGCTCTTTCCAGGCCTCCTGTCAATCCCAGAGAATTCTTGAAATCTATAGACCTAGGAGGATTGCCGGACGAAG--------------------------------------------GAAGGTCGGTTTTTTGCCTTGATGTCCTGGAATTTGAGGTTGTATTTTGTCATCACAGAGAAGCTCCTAGCCAATTATATCTTGCCACTTTTTGACGCACTGACTMTGACAGACAACTTGAACAAGGTGTTTAAAAAGCTGATCGACAGAGTCACAGGACAAGGACTTCTAGACTACTCAAGGGTTACATACGCTTTTCACCTGGACTATGAGAAGTGGAACAACCATCAGAGGCTGGAATCGACAGAGGATGTATTTTCTGTACTTGATCAGGTGTTTGGATTAAAGAGGGTGTTCTCCAGAACTCATGAGTTTTTTCAGAAGTCTTGGATCTATTACTCAGACAGATCCGACCTCATCGGGCTGTGGGAGGATCAAATATACTGTTTGKACATGTCAAACGGCCCGACATGCTGGAACGGCCAAGATGGCGGGCTAGARGGTCTGCGACAGAAAGGCTGGAGTCTGGTTAGCCTATTGATGATAGATCGTGAATCTCAGACCAGGAACACAAGAACTAAGATACTGGCTCAGGGGGACAAYCAGGTTCT-----------------------------------------------------------------------------------------------CCATCGAGGAGGGGGCATCTAAACTGGGGCTCATCATAAAAAAGGAAGAGACCATGTGCAGCTATGACTTTCTCATCTATGGGAAAACTCCTTTATTTCGGGGTAACATTTTGGTGCCTGARTCCAAAAGATGGGCTAGAGTCTCCTGTATTTCTAACGACCAAATCGTCAACCTTGCCAATATAATGTCCACGGTATCCACCAATGCATTGACTGTAGCACAACACTCCCAGTCCTTGATTAAGCCGATGAGGGACTTTTTACTTATGTCAGTACAAGCTGTCTTCCATTACTTGTTGTTTAGCCCCATCTTAAAAGGTAGAGTTTACAAGATCCTGAGTGCCGAGGGGGACAATTTTCTTCTAGCTATGTCTAGAATAATCTATTTAGACCCCTCCTTGGGGGGAGTGTCTGGGATGTCTCTTGGAAGGTTCCACATACGTCAGTTCTCAGATCCTGTCTCTGAAGGGTTGTCTTTCTGGAGAGAGATTTGGCTAAGTTCCAATGAATCCTGGATTCATGCTCTGTGTCAAGAAGCGGGGAATCCAGATCTGGGAGAGAGAACCCTAGAGAGCTTCACTCGCTTGCTTGAGGATCCCACTACCCTGAATATTAAAGGAGGGGCCAGTCCTACCATTCTTCTCAAAGATGCAATCAGAAAGGCCCTGTACGACGAGGTAGACAAGGTGGAGAACTCAGAGTTTAGGGAAGCAATCCTCTTGTCTAAGACCCATAGGGACAACTTTATACTTTTCTTGAAGTCTGTGGAGCCTTTGTTTCCCCGATTTCTCAGTGAACTCTTCAGTTCATCTTTCTTGGGGATTCCTGAGTCCATCATTGGGTTGATACAAAACTCC-------------------------------------------------------------------------------------------------------------------------------------------------------------------------------------------------------------------------------------------------------------------------------------------------------------------------------------------------------------------------------CGACCCAGCTATTCCATGCCTGGGAGAAAGTCACCAATGTTCATGTTGTGAAAAGAGCTCTGTCTCTCAAAGAATCTATAAATTGGTTCATCACAAGAAACTCAAATTTGGCCCAAACTTTGATTAGAAACATAATGTCTCTGACAGGCCCAGACTTTCCTTTGGAAGAGGCCCCTGTCTTCAAGAGGACAGGATCCGCCCTACATAGGTTCAAGTCAGCCAGATACAGTGAGGGGGGTTACTCTTCTGTCTGTCCAAATCTCCTCTCTCACATCTCTGTCAGCACAGACACAATGTCTGACTTGACTCATGATGGGAGAAACTATGACTTTATGTTCCARCCATTGATGCTTTATGCGC-----------------------------------------------------------------------------------------------------------------------------------------------------------------------------------------TTCAGAAARCTTCCTGATATTCGTTTGAGACCGGGTGACTTTGAATCTCTAAGTGGGAGGGAGAAGTCGCGCCATATAGGGTCGGCCCAAGGGCTCTTGTATTCAATCTTGGTTGCGATTCATGACTCTGGGTATAATGATGGAACCATATTCCCTGTCAACATATATAGCAAGGTCTCCCCCAGAGACTATTTGAGAGGGCTTGCGAGAGGAGTCTTGATAGGATCTTCGATTTGCTTCTTGACAAGAATGACAAACATTAACATCAATAGACCTCTTGAACTGATCTCAGGAGTGATTTCATACATCCTCTTAAGACTGGACAATCACCCATCTCTGTACATAATGCTCAGAGAGCCGTCTCTTAGGGGAGAGATATTCTCTATTCCCCAAAAAGTCCCTGCTGCTTACCCGACCACGATGAAAGAAGGCAACAGATCTATTCTGTGCTACCTCCAACACGTGTTGCGCTACGAACGAGAGGCAATCACAGCATCTCCGGAGAATGACTGGTTGTGGATCTTCTCGGACTTTAGAAGCTCCAAAATGACATATTTGACTCTCATCACCTACCAGTCTCATCTTCTACTTC-------------------------------------CAACCTACGACAAATGAGCTCTTTAATGAGGCAGGTGCTGGGTGGGCATGGTGAAGACACCTTAGAGTCAGACGAAGACAT------------------------------------------------------------------------------------------------------------------------------------------------------------------------------------------------------------------------------------------------------------------------------------------------------------------------------------------------------------------------------------------------------------------------------------------------------------------------------------------------------------------------------------------------------------------------------------------------CCAAGAACAAGTAAATATGTCTTATGACCTCATCATTTGTGATGCAGAGGTCACTGACATTGCATCAATCAATCGAATAACCCTGCTAATGTCTGATTTTGCATTGTCTATAGATGGCCCCCTTTATCTGGTTTTTAAAACTTATGGTACCATGCTTGTAAATCCGGAATACAGAGCAATTCAACA---------------------------------------------------------------------------------------------------------------------------------------------------------------------------------------------------------------------------------------------------------------------------------------------------------------------------------------------------------------------------------------------------------------------------------------------------------------------------------------------------------------------------------------------------------------TCATGACCTGTACAATAGACCCATAACTTATTACTTCAGGAAGCAAGTTATCCGAGGGAGCATTTATCTATCCTGGAGTTGGTCTGATGACACTTCAGTGTTTAAAAGGGTGGCCTGTAACTCTAGTTTGAGTCTGTCATCTCATTGGATCAGATTAATTTACAAGATAGTGAAGACCACTAGACT-------------------------------------------------------------------
>98H-0230-42-FFPE_A4
AAGAAGTAGACAGTGTCGTTTACAGAGCAAAAATGTAACACCCCTACAATGGATGCCGACAAGATTGTATTTAAAGTCAATAATCAGGTGGTCTCTTTGAAGCCCGAGATTATCGTGGATCAATATGAGTACAAATACCCGGCCATCAAGGACTCGAAGAAGCCCAGTATAACCTTAGGAAAAGCCCCTGACTTGAACAAAGCATACAAGTCAGTTTTGTCTGGCATGAATGCAGCCAAGCTCGACCCCGATGATGTATGCTCTTATCTAGCAGCTGCAATGCAGTTCTTTGAGGGAGCATGTCCCGATGACTGGGTTAGCTACGGAATCCTGATAGCGCGGAGGGGCGACAAGATCACCCCAAATTCTCTTGTGGATATAAGACGTACTAATGTGGAAGGGAATTGGGCTCTAACAGGGGGTATGGAGTTGACAAGGGATCCCACTGTTCCAGAGCATGCATCCTTGGTTGGTCTTCTCCTGAGTCTGTATAGGTTGAGCAAAATATCAGGACAGAACACTGGCAATTACAAGACAAACATTGCAGATAGAATAGAGCAAATTTTCGAGACAGCCCCTTTTGTGAAGATTGTGGAGCATCATACTTTGATGACAACCCACAAAATGTGTGCTAACTGGAGTACCATACCGAACTTCAGATTCCTAGCTGGGACCTATGACATGTTTTTCTCTCGGACTGAACATCTATATTCAGCAATTAGGGTAGGCACAGTAGTCACTGCTTATGAGGACTGTTCAGGGTTGGTGTCGTTTACAGGG----------------------------------------------TCTTCCACAAGAACTTCGAAGAAGAAATAAGAAGGATGTTTGAGCCGGGGCAGGAGACTGCAGTTCCTCACTCTTATTTCATCCATTTTCGTTCGTTGGGCCTG-----------------------------------------------------------------------------------------------------------------------------------------CCTTGGGGGTTACTTGGGGGAGGAGTTTTTTGGAAAAGGGACTTTTGAGAGAAGATTCTTCAGGGACGAGAAAGAACTTCAGGAATATGAGGCAGCTGAACTGACCAAGACTGAAGTGGCTTTAGCAGATGACGGGACCGTCAACTCTGATGATGAGGACTACTTCTCTAGTGAAACCAGGAGTCCTGAGGCGGTTTACACTCGAATCATGATGAATGGAGGTAGATTGAAAAGATCACACATAAGGAGATATGTCTCAGTCAGCTCCAATCATCAGGCTCGTCCCAATTCATTCGCTGAGTTTTTGAACAAGACATACTCAAGTGATTCTTAAAGAATGGAACAACA-GGATTGTGAACATCAATA-A-ATTATGTACATCCTCCATG-AAAAAAACTAACACAC------------------------TGAGCAAGATCTTTGTCAATTCAAGTGCGATCAGGGCAGGTTTGGCTGATCTAGAGATGGCAGAGGAGACTGTAGATCTAATCGCTAGAAACATTGAGGATAATCAGGCTCATCTCCAAGGAGAACCCATAGAGGTGGACAGTCTCCCCGAAGACATAAGACGGCTTCAATTGGATGATACAAAACCATCTGGTCTCGGTGAGATTGCTGCAACAGGGGAAAGCAAGTGTCAGGAAGACTTTCAGATGGATGAGGCGGAGGACCCCGCCCTCTTGTTCCAGTCATACCTGGACAATGTTGGAATTCAAATAGTCAGACAGATGAAGTCAGGAGAGAGATTCCTCAAGATATGGTCCCAGACCGTCGAGGAGATCATATCCTATGTCACGGTCAACTTCCCCAGTCTGCCAGGGAAGTCCACAGAAGACAAAGCCACTCAAACTGCCAGCCGAGAACTCAAGAAAGAGACTGCGTCCGCCCCCTCCCAGCGAGACAGTCAATCATCCAAGACAAAAATGGCGGCTCAAACCGCCTCTGGTCCTCCTGCTCTAGAATGGTCTACTGCTAATGAGGAGGATGATCCATCCGTGGAGGCTGAAATTGCTCACCAGATTGCTGAGAGCTTTTCTAAGAAATACAAATTTCCTTCTCGATCATCAGGGATATTTCTGTACAATTTTGAGCAACTGAAGATGAACCTTGATGACATAGTCAAAGAGTCAAAAAATGTGCCAAGCGTGACCCGTTTGGCCCATGATGGATCCAAGCTTCCTCTGAGATGTGTGTTGGGGTGGGTTGCCCTAGCCAAATCCAAGAAGTTCCAGCTGTTAGTTGATCCCGACAAGCTAAATAAAATAATGCAAGATGACCTGAACCGTTATGCGTTCCTCTGACTACACCCCCGAGC-TTAGTCACACTATGCAATAAAATCTGG-CCTGCTCCAAATTCC-ATATGAAAAAAA-CAGGCAACACCACTGATAAGATGAACTTTCTGCGCAAGATAGTGAAGACCTGCAGAGATGAGGACTCCCAGAAGCCCCCTCTCGTGTCGGCTCCTCCAGATGATGATGACCTGTGGTTACCCCCTCCGGAGTATATTCCGCTGAAGGATATCACGGGCAAGAAAAACATGAGGAACTTTTGT------------------------------------------------------------------------------------------------CAGAGAATGATCGGGTTGGTTAAAGTTGTCGTTGGATTGGAGTTGTCAGGAGCCCCAGTCCCGGAGGGTATGAACTGGGTATACAAGTTGAGGAGAACACTTATCTTCCAATGGGCTGATTCTAGGGGCCCTCTTGAAGGAGAGGAGTTGGAATACTCCCAGGAGATTACCTGGGATGATGACACAGAGTTTGTCGGATTGGAAATACGAGTGAGTGCTAGACAATGTCATATCCAGGGAAGGATCTGGTGTATTAACATGAACTCTCGGGCATGTCAATTTTGGTCCGACATGTCTCTTCAAACACAAAGGTCGGACGAGGATAAAGATTCTTCAGTGCTTCTGGAATAGTACAATTATATCCCAAAACTTCC-TCAATTGTATACCTCTGGAGGAGAGAGCACATGGGCTTGACTCCAACC-TTTGGGAGCAATAGAACAAAAAA-----TATGTTATGGTGCCGTTGAATCGCTGCATTTTATCAGAGTCAAATCTATAACCTTTACATTTTAA-GCTTCTAGGATGTGAAAAAAA-------CTATCAACATCCCTCAAA-GGATCTCAGGAAAAATGATCCC-TCAGGCTCTTCTGTTTGTGCCTCTCCTGATTCCCTCGCTGTGTCTCGGGAAATTCCCCATCTACACGATACCAGACAAGCTCGGCCCCTGGAGCCCGATCGACATACATCATCTCAGCTGTCCCAACAATCTGGTTGCGGAAGACGAAGGGTGCACCAGTCTGTCAGGGTTCTCCTATATGGAACTGAAGGTGGGATACATCTCTGCCATAAAGGTGAACGGGTTCACTTGTACCGGTGTTGTGACAGAAGCTGAGACCTACACCAACTTTGTCGGTTATGTCACCACCACATTTAAGAGAAAACACTTCCGCCCGATGCCAGACGCCTGCAGAGCTGCACACGACTGGAAGATGGCCGGTGATCCTAGATATGAAGATTCTCTTCAGAATCCTTATCCTGATTACCATTGGCTACGGACCGTAAAAACCACCA-----------------------------------------------------------------------------------------------------------------------------------------------------------------------------------------------------------------------------------------------------------------------------------------------------------------------------------------------GTCTCAATCCAGACATCAGATGATATTAAATGGTGCCCTCCTGATCAATTGGTGAATCTACATGACTTTCACTCAGATGAAATAGAACATCTTGTCGTAGAGGAATTGATCAAGAAAAGAGAAGGATGTCTAGATGCACTGGAGTCCATCATGACCACCAAATCAGTGAGCTTCAGACGTCTCAGCCACTTGAGAAAGCTTGTTCCTGGGTTTGGGAAGGCATACACCATATTCAACAATACCTTAATGGAAGCTGATGCTCATTACAAGTCAGTTCGGACTTGGAACGAAGTCATCCCCTCAAAAGGTTGCCTAAAGGTCGGAGGGAGGTGTCATCCCCCTGTGAATGGAGTATTCTTCAATGGTATAATTTTGGGTCCAGATGGGAATGTTCTGATCCCTGAGATGCAATCGTCCCTGCTTCAACAACATATGGAACTGTTGGAGTCTTCTGTTATCCCTCTGATGCATCCCTTGGCAGACCCATCAACAGTCTTCAAGGACGGTGATGAGGCGGAAGATTTTGTTGAGGTTCATCTTCCGGATGTTCACAAACAGGTCTCGGAGATTGACCTTGGTCTCCCGAGTTGGGGGAAGTATCTGTTG---------------------------------------------------------------------------------------------------------AGGAGGGAAAGTGTCAGTAGCCCCTCAAAACGGGAAAATCATATCCTCATGGGAGTTGTACAAAAGTGAAAGTGAGACCGGGCTGTGAAGGTGAGTCATCCCCC---ACACACCATGCGTTTAGATGACCGCCTCTCTTTGAGATCT-------GAGGGATTCTATCTTCTTGACAGTCCTTCACGGACTCTGTGCAACAGGG-TGGACTT-AAGAGTCAAGAAACTTTCATTAATCATCTCAACTGATCCAACACCGTCATGTCGATTATGGTAATAGATGACGTCCTCTGACAGTATCATTTACTAATGGTGCTCTCATCCCCCAAGGACTGATACCAAAGGTCATGA----------------------------------------------------------------------------------------------------------------------------------------------------------------------------------------------------------------------------------------------------------------------------------------GGCACCATGATGATTGATCCAGGGGAGGTTTATGATGACCCGATTGATCCGATTGAGTCAGAAGCTGAGCCGAGGGGGAATCCTACCATTCCCAACATCTTAAGAAACTCTGATTACAACCTCAATTCTCCTCTAATAGAGGATCCAGCAAGATTAATGTTAGAATGGTTGAAAACAGGGAATAGGCCTCTCCGGATGACCTTGACAGACAACTGCTCTAGGTCTTACAAAGTTCTGAAAGATTACTTCAAGAGAGTGGATCTGGGATCTCTTAAAGTTGGCGGGGCCGCTGCGCAGTCGATGATCTCCCTTTGGCTATACGGTGCCCATTCTGAATCAAATAGGAGCCGGAAGTGTATAACTGACTTGGCTCAGTTTTATTCCAAGTCCTCCCCTATAGAAAAGCTGTTGAACTGCACACTCGGAAATAGAGGACTGAGAATCCCCCCAGAGGGGGTCCTGAGTTGTCTTGCAAGAGTCGATTACGATAAAGCATTTGGGAGGTATCTGGCTAACATCTACTCTTCTTATTTATTCTTTCACGTGATCACCCTTTACATGAACGCCTTGGACTGGGATGAGGAGAAGACCATCCTAGCACTGTGGAGAGATATAACATCAATAGATACAGGAAAGGACTTGGTCAAGTTTAAGGATCAAATATGGGGATTGCTGATTGTGACCAAAGACTTTGTGTACTCCCAAAGCTCTGGTTGCCTCTTTGATAGAAACTATACACTTATGCTGAAAGACCTTTTTTTGTCTCGATTCAACTCTCTAATGATTCTTCTCTCTCCTCCGGAGCCCAGATATTCAGATGACCTGATATCTCAATTGTGTCAACTGTATATCGCTGGAGATCAAGTTTTGTCCATGTGCGGAAACTCTGGTTATGAAGTCATCAAAATATTAGAGCCATACGTTGTGAATAGCTTGGTTCAGAAGGCAGAAAAATTTAGGCCTCTCATTCACTCTCTGGGGGATTTCCCTATATTTATAAGAGATAAGGTGGGTCAGCTTGAGGGAACATTTGGTCCTAGTGCAAAAAGGTTCTTTAAGGTTCTGGACCAATTCGACAACATACACGACTTGGTCTTTGTATATGGCTGTTACAGACATTGGGGGCATCCTTATATTGATTATAGGAAGGGTTTGTCAAAGCTTTATGATCAGGTCCACATCAAGAAGGTGATAGACAAGTCCTATCAAGAGTGTTTGGCAAGCGACCTGGCCAGAAGGATCCTCAGGTGGGGATTTGATAAGTACTCCAAATGGTATCTTGATTCACGACTTCTTTCGAGAGACCACCCCCTGATTCCTTATATAAAGACTCAAACATGGCCTCCCAGACATATAGTAGATTTGGTGGGGGACACATGGCATAAGCTCCCTATCACCCAGATCTTCGAAATCCCTGAATCAATGGACCCGTCGGAGATACTAGATGATAAATCACACTCTTTCACTAGAACAAGACTCGCGTCATGGCTATCAGAAAACAGAGGGGGACCTGTCCCCAGTGAGAAAGTCATTATTACGGCTCTTTCCAAACCTCCGGTCAACCCCAGAGAATTCCTAAAATCTATAGACCTTGGAGGACTACCGG----------------------------------------------------------------------------------------------------------------------------------------------------------------------------------------------------------------------------------------------------------------------------------------------------------------------------------------------GAAAAGGGTGTTTTCCAGAACTCATGAATTCTTTCAGAGGTCTTGGATCTATTATTCAGACAGATCCGACCTCATCGGGTTGTGGGAGGATCAAATATACTGTCTGGACATGTCAAACGGCCCGACATGTTGGAATGGCCAAGATGGAGGGCTAGAGGGTTTACGACAGAAGGGCTGGAGTCTGGTTAGTTTGTTAATGATAGATCGTGAGTCCCAGACCAGGAACACAAGAACTAAGATACTAGCCCAGGGGGACAATCAGGTTTTGTGTCCGACATATATGCTGTCGCCGGGGCTCTC--------------------------------------------------------------------------------------------------------------------------------------------------------------------------------------------------GGGCTAGAGTCTCCTGTATCTCCAACGACCAAATAGTCAATCTTGCCAATATAATGTCCACGGTATCCACAAATGCATTGACTGTAGCACAACACTCTCAGTCTTTGATTAAGCCGATGAGGGACTTTTTGCTTATGTCAGTACAAGCCGTTTTCCACTATTTGCTGTTTAGCCCCATCTTGAAAGGCAGAGTTTACAAGATCCTGAGTGCCGAAGGGGACAATTTTCTTCTAGCTATGTCTAGAATCGTCTATTTAGACCCTTCATTGGGGGGAGTGTCTGGGATGTCCCTTGGAAGGTTCCACATACGTCAA---------------------------------------------------------------------------------TGTCAAGAAGCAGGAAACCCAGATCTGGGAGAGAGAACATTGGAGAGCTTCACTCGCCTGCTAGAGGACCCCACTACCCTGAATATCAAAGGAGGGGCCAGTCCCACCATTCTTCTCAAAGATGCAATTAGGAAAGCCCTATATGATGAGGTAGACAAAGTGGAAAACTCAGAGTTTAGAGAAGCGATCCTCTTGTCTAAGACTCATAGGGATAACTTTATACTTTTCTTAAAGTCCGTTGAGCCTG-----------------------------------------------------------------------------------------------------------TGGAGTCTCTCAAGGACATTGGAAGAGTCCTTTTATAACTCAGAGATCCATGGGATTAACCGGATGACCCAGACTCCCCAAAGGGTCGGAAGGGTCTGGTCTTGCTCCTCTGAGAGAGCAGATCTCTTAAGAGAGATTTCGTGGGGGAGGAAGGTGGTCGGCACAAAAGTCCCTCACCCCTCTGAGATGTTGGGGTTAATCCCAAAATCCTCGATTTCTTGCACTTGTGGAGCATCAGGAGGGGGAAACCCTCGAATATCAGTGTCCGTGCTTCCATCTTTTGATCAGTCATTTTTCTCAAGAGGTCCCCTGAAGGGATACCTGGGCTCATCCACTTCTATGTCGACCCAGCTATTCCATGCGTGGGAGAAAGTCACCAATGTTCATGTGGTGAAAAGAGCCCTGTCACTCAAGGAATCTATAAACTGGTTCATCACCAGGAACTCAAATCTGGCCCAAACTCTGATTAGAAACATAATGTCTCTGACAGGCCCGGACTTTCCGCTGGAAGAAGCCCCTGTATTCAAGAGGACAGGGTCTGCCCTGCACAGGTTCAAGTCAGCCAGGTACAGTGAGGGGGGTTACTCTTCCGTTTGTCCGAATCTCCTCTCTCATATCTCTGTCAGCACAGACACGATGTCTGACTTGACTCATGATGGGAGAAACTATGACTTTATGTTTCAACCGTTGATGCTTTATGCGC-----------------CTGGTGCAAAAGGACACACGACTGAAAGACTCTACGTTTCATTGGCATCTTCGGTGTAATAAGTGTATAAGGCCCATTGATGATATAACCCTTGATACCTCTCAGGTCTTTGAGTTCCCGGACGTTTCAAGAAGGATATCTAGAATGGTTTCTGGAGCTGTGCCTCATTTTCGAAAACTTCCTGACATTCGTCT--------------------------------------------------------------------------------------------------------------------------------------------------------------------------------------------------------CTTCGATTTGCTTCTTGACAAGAATGACAAACATCAACATCAACAGACCTCTTGAACTGATCTCAGGAGTGATTTCATATATCCTCTTAAGACTGGATAATCACCCTTCTTTGTACATAATGCTCAGAGAGCCCTCTCTTAGAGGAGAGATATTTTCTATCCCCCAAAAGGTTCCCG------------------------------------------TGTGCTATCTTCAGCATGTATTGCGCTACGAGCGAGAAGCAATCACAGCATCTCCGGAGAATGACTGGTTATGGATATTCTCGGACTTTAGAAGCTCTAAGATGACATACCTGACTCTGATCACCTACCAGTCTCATCTTTTACTTCAGA--------------------------------------------------------------------------------------------------------------------------------------------------------------------------------------------ATGACAGGGAGTTACAGCCCCAATAGGAGGGAGTCACGCAAAGCAGGGTGTTCAGAGTGGGTCTGCTCTGCTCAACAGG----------------------------------------------------------------------------------------------------------------------------------------------------------------------------------------------------------------------------CAACATGTTTCCGGATGCTAGGCTTGTATTCAATAGCTTATTGGAAGTAAATGACCTGATGGCATCAGGAACACATCCACTGCCCCCCTCAGCAATCATGAGTGGGGGAGATGATATCATCTCCAGGGTAATTGACTTTGATTCCATCTGGGAGAAGCCTTCTGACTTGAGGAATTTGACTACATGGAGGTACTTCCAGTCAGTCCAAGAACAGGTAAATATGTCCTATGACCTTATCATTTGTGATGCGGAGGTCACTGACATTGCATCAATCAACCGAATAACCCTGCTAATGTCTGATTTTGCATTGTCGATAGACGGCCCACTATACCTGGTTTTCAAAACATATGGTACCATGCTTGTAAATCCGGACTACAGAGCAATTCAACACCTGTCCAGAGCATTTCCCGCGGTCACGGGATTCATAACTCAGATGACATCATCTTTCTCATCTGAGCTATACCTCAGATTCTCAAAGCGAGGGAAGTTCTTTCGGGATGCAGAATATTTGACTTCTTCTACCCTTCGAGAAATGAGCCTTGTGTTATTCAATTGTAGCAGCCCCAAGAGCGAGATGCAGAGGGCCCGATCTCTGAATTACCAAGATCTTGTAAGGGGATTTCCAGATGAGATCATATCCAATCCTTACAATGAAATGATCATAACCCTGATCGACAGTGATGTAGAATCTTTCCTGGTCCACAAGATGGTGGATGATCTAGAGTTGCAGCGAGGAACCTTGTCTAAAGTTTCAATTATTATAGCTATCATGATAGTCTTCTCCAATAGGGTGTTCAATGTCTCGAAACCTCTGACTGACCCTTTATTCTACCCGCCATCTGATCCCAAAATCTTGAGACACTTCAACATATGCTGCAGTACCATGATGTACTTGTCAACTGCCTTAGGGGATGTGCCCAGCTTTGCGAGACTTCATGACCTGTACAACAGACCCATAACTTATTATTTCAGGAAACAAGTCATTCGGGGGAATATTTATCTATCTTGGAGTTGGTCTGATGACACCTCAGTGTTTAAGAGGGTTGCGTGCAACTCTAGCTTGAGTCTCTCATCTCACTGGATCAGGCTGATCTACAAAATAGTAAAGACCACCAGACTTGTTGGAAGCATGGAAGACCTGTCCGGGGAAATAGAGAAGCACCTTCGAGGGTATAACAGGTGGATC
>98H-0297-145R-FFPE_A2
AAGAAGTAGACAGTGTCGTCTACAAAGCAAAAATGTAACACCCCTACAATGGATGCCGACAAGATTGTATTCAAAGTCAATAATCGGGTGGTCTCTCTGAAGCCTGAAATTATAGTGGACCAATATGAGTACAAGTACCCGGCTATCAAGGACTTGAAAAAGCCCAGTATAACCTTAGGAAAGGCCCCTGACTTGAACAAAGCATACAAATCAGTGTTATCCGGCATGAATGCAGCCAAGCTTGATCCTGATGATGTATGCTCTTAYCTAGCAGCCGCAATGCAGTTCTTTSAGGGGRSATGTCCTGATGAYTGGACCAGCTATGGAATCCTGATWGCACGGARGGGAGACAAGATYACCCCAAATTCTCTTGTGGACATAARACGTACYAATGTGGAAGGGAAYTGGGCTCTRACAGGGGGYATGGAGTTGACGAGRGACCCCACWGTTTCGGAGCATGCATCYYTRGTTGGTCTTCTCTTGAGTCTATACAGGTTRAGCAAAATATCTGGACAGAACACCGGCAATTACAAGACAAACATCGCAGATAGAATAGAGCAGATTTTCGAGACGGCCCCCTTTGTGAAGATTGTAGAACATCATACTCTGATGACAACYCACAAAATGTGTGCTAACTGGAGTACTATACCGAACTTCAGATT-------------------ATGTTTTTCTCTCGGATTGAACATCTGTATTCAGCAAKMAGAGTAGGCAMAGTTGTCACTGCTTATGAAGACTGCTCAGGGCTGGTGTCGTTTACAGGGTTCATAAAGCAGATCAATCTCACCGCAAGMGACGCAATACTATATTTCTTCCACAAGAACTTTGAGGAAGAGATAAG-----------------------------------------CCTATTTCATCCATTTTCGTTCGTTGGGCCTGAGCGGGAAATCTCCGTACTCCTCAAATGCAGTTGGTCACGTGTTCAACCTCATTCACTTTGTTGGATGTTATATGGGTCAAGTGAGATCTCTGAATGCAACAGTGATTGCCACATGTGC-------------------------------------------------------------------------------------GAGAAAGAACTTCAGGAATATGAGGCAGCTGAATCAACGAAGACTRAAATAGCCTTGGCGGATGACGGAACAGTCAACTCTGATGATGAGGACTACTTCTCTGGTGAARCTAGGAGTCCTGAGGCAGTTTATACTCGAATCATGATGAATGGGGGTAGATTAAAAAGATCACACATAAGG-------------------------------------------------------------------------------------------------------GATTGTAAAAACTAATA-A-ATTGTGTACATCCTTCACG-AAAAAAACTAACACCCCTCCTTTTGAACCA-TCTCAGATATGAGCAAGATTTTTGTCAACCCAAGTGCAATCAGGGCAGGCTTGGCTGATCTAGAGATGGCAGAGGAAACTGTAGATCTAATCGCTCGGAACATCGAAGATAATCAGGCTCATCTCCAAGGAGATCCCATAGAGGTGGACAATCTCCCCGAAGACATGAGACGGCTTCAGTTAGACGATGAAAAACCATCTGGCCCCGACGGGATGGCCAAGGTAGGGGAGAGCAAGTGTCAGGACGACTTTCAGAT---------------------------------------------------------------------------------------------------------------------------------------------------------------------------------------------------------------------------------------------------------------------------------------------------------------------------------------GGATGACCCATCTGTGGAGGCTGAAATTGCTCACCAGATTGCTGAGAGCTTTTCCAAGAAGTACAAATTCCCTTCCCGATCGTCAGGGATATTCTTGTATAAYTTTGAGCAGTTGAAAATGA-------------------------------------------------------------------------------------------------------------------------------------------------------------------------------------------------------------------------------------------------------------------------AAA-CAGGCAACACCACTGATAAAATGAACTTTCTRCGCAAGATAGTRAAGAACTGTAGAGATGAGRACACTCAGAAG---------------------------------------------------------------------------------------------------------------AATGGAGARGTCAAAGTGTGTAGTCCAAAYGGCTATTCATTTAGGATCTTGCGGCACATTTTGAAATCATTCGACGAGATATATTCTGGAAATCAGAGAATGATCGGGTTGGTCAAAGTTGTCGTCGGATTGGCGCTGTCAGGAGCCCCAGTCCCTGAGGGCATGAACTGGGTATACAAATTGAGGAGAACTCTCATCTTCCAGTGGGCTGATTCTAGGGGCCCTCTAGAAGGGGAGGAGTTGGAATACTCTCAGGAAATTACCTGGGATGATGATACAGAATTTGTCGGATTGGAGATACGAGTGAGTACAAGACAATGCCATATCCAGGGCAGGATTTGGTGTATTAATATGAACTCTCGAGCATGTCAATTGTGGTCTGACATGTCCCTTCAAACACAAAGGTCTGAGGAGGATAAAGATTCTTCAGTGCTTCTGGAATAGTCTAATTACATCCTAAAAATTCC-TCAATTGTTTACCTCTGGAGGAGAGAGCACATGGGCTTGACTCCAACC-TTCGGGAGCAATAGAACAAAAA------CATGTTATGGTGCCGTTGAATTGCTGCATTTTATCAGAGTCAAATCAATTACCTTTACATTTTRA-GCYTCTCGGATGTGAAAAAAA-------CTATTAACATCCCTCAAAA-GACCCAAGGAAAGATGATCCC-TCAGGCTCTTCTTTTTGTGCCTCTCCTATTTKCCTCGTTGTGTTTCGGGGGATTCCCCATCTACACGATACCTGACAAGCTTGGACCCTGGAGCCCCATCGACATACATCATCTCAGCTGTCCTAACAATTTGGTCGTGGARGACGAGGGGTGCACCAGTCTGTC----------------------------------------------------------------------------------------------------------------------------------------------------------------------------------------------------------------------------------------------------------------------------------------------------------------------GACCCATACGACAAATCCCTTCATTCAAGAGTTTTCCCTGGTGGGAAGTGTTTGGGAATAACAGTCTCTTCT--------------------------------------------------------------------------------------------------------------------------------------------------------------AAAAGGGGCATGTAAACTTAAGCTGTGCGGAGTTCTCGGACTTAGACTT--------------------------------------------------------------------------------------------------------------------------------------------------------------------------------------------------------------------------CCCTGGGTTTGGAAAGGCATATACTATATTCAACAAGACCTTAATGGAAGCTGATGCTCACTATAAGTCAATTCGGACTTGGAACGAGATCATCCCCTCAAAAGGGTGCCTAAAAGTCGGAGGGAGGTGTCATCCTCATGTGGACGGAGTGTTTTTCAATGGTATAATTCTAGGTCCGGACGGGAATGTTTTGATCCCTGAGATGCAATCGTCCCTACTTCAACAACATGTGGAGCTGTTGGAGTCCTCTGTAATCCCCCTAATGCATCCCTTGGCAGACCCATCAACAGTCTTCAAGGACGGTGATGAAGCGGAGGAYTTTGTTGAGGTTCACCTTCCAGATGTTCACAAACAAGTCTCRGGGGTTGACCTTGGTCTCCCAAACTGGGGGAAGTATCTGCTGATGAGTGCAGGTG------------------------------------------------------------------------------------------------------------------------------------------------------------------------------------------------------------------------------------------------------------------TGTTTTGACAGTCTTTTGTGGACTCCGTGCTACAAGG-CAAAATTCGAGGGACAAGAAACTTTCATTAATCATCCCAACTGATCAGACACAGTTATGTAGATTCTGAT-----------------------------------------------------------------------------------------------------------------------------------------------------------------------------GTTAGGT--GAGAGAAGTGATTTGCCTCCTATGAAGGACATAAGCAATAGGTCACAATCATCTTACATKKCAATAAGGT-----GTACAAAACTACAAA-GGGCTGGGCCATCCAAGCTTCTCAGTCAAGAAAAAAA-CTGTGGAATGGAGGAGTAATTAACAACACTTCTCATCCTGAGAACTGAACCATGATGATTGATCCAGGGGAGGTTTATGATGACCCCATTGATCCGATCGAGTCAGAGGCTGAGCAGAGAGGGAACCCCACCATTCCCAACATCTTAAGAAACTCTGACTACAACCTCAACTCTCCTCTAATAGAGGATCCAGCCAGATTAATGTTAGAATGGTTGAAAACAGGAAATAGGCCTCTCCGGATRACTCTRACAGACAATTGCTCTAGGTCTTACAAAGTTTTGAAAGATTACTTCAAGAAAGTGGATCTAGAATCTCTCAAAGTGGGCGGAGCTGCGGCTCAATCTATGATCTCCCTTTGGCTGTACGGTGCCTACTCTGAATCAAACAGGAGCCGGAAGTGTATAACCGACTTGGCTCAGTTCTATTCCA----------------------------------------------------------------------------------------------CGATTATGATAAAACATTTGGGCGGTATCTGGCTAACATATATTCCTCTTATTTGTTCTTTCACGTGATCACCCTTTACATGAACGCCTTGGACTGGGATGAGGAGAAGACCATCCTAGCGCTGTGGAGGGATTTATCATCAGTAGATACTGGAAAGGACTTRGTCAAGTTTAAAGATCAAATATGGGGATTGCTGATTGTGACCAAAGACTTTGTGTACTCTCAAAGTTCTGGCTGCCTCTTYGATAGAAACTATACACTTATGCTGAAAGACCTTTTTTTGTCTCGGTTCAACTCTCTGATGATTCTTCTTTCTCCTCCGGAACCCAGATATTCAGATGACCTGATATCTCAGCTGTGTCAGCTATATATTGCAGGAGATCACGTCTTGTCCATGTGCGGAAACTCTGGTTATGAAGTCATCAAAATATTGGAGCCATACGTTGTGAACAGCTTAGTCCAGAGGGCAGAAAAGTTTAGGCCTCTCATTCATTCCCTAGGGGATTTCYCTGTATTTATAAGAGATAAGGTGGGTCAGC---------------------------------------------------------------------------------------------------------------------------------------------------------------------------------------------------------------------------------------------------------------------------------------------------------------------------------GGCCTCCAAAACATATAGTAGATTTAGTGGGCGACACCTGGCATAAGCTCCCGATCACTCAGATCTTCGAGATCCCTGAATCAATGGACCCATCGGAAATTCTAGATGATAAATCACACTCTTTCACCAGAACAAGACTAGCGTCATGGCTATCAGAGAACAGAGGAGGGCCGGTCCCCAGCGAGAAGGTCATTATTACAGCTCTTTCCAAACCTCCTGTCAACCCCAGAGAATTCTTAAAATCTATAGACCTCGGAGGCTTGCCGGACGAGGATTTGATAATCGGCCTCAAACCTAAGGAAAGGGAGCTGAAAATTGAAGGTCGGTTTTTCGCTTTGATGTCCTGGAATCTGAGGTTGTATTTTGTCATCACAGAGAAGCTCCTAGCCAATTATATCTTGCCACTTTTTGATGCACTGACTMTGACAGACAACTTGAACAAAGTGTTTAAAAAGCTGATCGACAGAGTCACCGGACAGGGGCTTTTAGACTACTCAAGGGTTACATATGCTTTTCACCTGGACTATGAGAAGWGGAACAATCATCAGRGGCTRGAGTCGACAGAGGATGTATTTTCTGTACTTGATCAAGTGTTTGGATTGAAGAGGGTGTTYTCCAGAACTCATGAGTTTTTTCAGAAGTCTTGGATATATTATTCAGACAGATCCGACCTTATCGGGTTATGGGAGGATCAAATATACTGTTTGGACATGTCAAACGGCCCGACATGCTGGAATGGTCAAGATGGCGGGCTAGAGGGTTTGCGGCAGAAGGGCTGGAGTCTGGTTAGCTTATTAATGATAGATCGTGAGTCTCAGACTAGGAACACGAGGACTAAGATACTAGCCCAGGGAGACAACCAGGTTCTG---------------------------------------------------------------------------------------------------GAGGAGGGGGCATCCAAACTGGGGCTTATCATAAAGAAGGAAGAGACCATGTGTAGCTATGACTTCCTCATCTATGGAAAGACCCCTTTGTTTCGAGGTAACATTTTGGTGCCTGARTCCAAAAGATGGGCTAGAGTCTCCTGTATCTCCAACGACCAAATAGTCAATCTTGCCAATATAATGTCCACGGTATCCACAAATGCATTGACTGTAGCACAACACTCTCAGTCTTTGATTAAGCCGATGAGGGACTTTTTGCTTATGTCAGTACAAGCCGTTTTCCACTATTTGCTGTTTAGCCCCATCTTGAAAGGCAGAGTTTACAAGATCCTGAGTGCCGAAGGGGACAATTTTCTTCTAGCTATGTCTAGAATCGTCTATTTAGACCCCTCGTTGGGAGGAGTATCTGGAATGTCTCTTGGAAG--------------------------------------------------------------------------------------------------------------------------------------------------------------------------------------------------------------------------------------------------------------------------------------------------------------------------------------------------------------------------------------------------------------------------------------------------------------------------------------------------------------------------------------------------------------------GGYCCTGCTCATCTGAGAGAGCAGATCTCTTAAGAGRGATCTCATGGGGGAGGAAGGTGGTTGGCACAACAGTCCCTCACCCCTCTGAGATGTTGGGGTTACTTCCAAAGTCCTCGATCTCATGCACTTGTGGAGTGACAGGAGGGGGAAATCCTCGAATATCAGTGTCTGTGCTTCCATCTTTTGATCAGTCATTTTTCTCGAGAGGCCCTCTGAAGGGATACCTGGGCTCATCCACTTCCATGTCGACCCAGCTATTCCAYGCCTGGGAGAAAGTCACCAATGTTCATGTGGTGAAAAGAGCCCTGTCACTCAAGGAATCTATAAATTGGTTCATTACAAGAAACTCAAATCTGGCCCAAACTTTGATAAGGAACATAATGTCTCTGACAGGCCCAGACTTCCCACTGGAAGAGGCCCCTGTCTTCAAGAGGACAGGGTCTGCCCTGCATAGGTTCAAGTCAGCCAGATACAGTGAAGGGGGGTACTCTTCTGTTTGTCCAAATCTCCTCTCTCACATCTCTGTCAGCACAGACACGATGTCAGACTTGACTCATGATGGGAGAAATTATGACTTTATGTTTCAGCCGCTG------------------------------------------------------------------------------------------------------------------------------------------------------------------------------ATGGTCTCTGGGGCTGTGCCTCATTTTCGAAAACTCCCTGATATTCGCTTAAGAGCGGGTGATTTCGAATCTCTAAGCGGTAAAGAGAAGTCGCGCCATATAGGGTCGGCCCAAGGGCWCTTKTATTCAMTCTTGGYTGCAATCCATGACTCTGGGTATAATGATGGAACCATTTTCCCTGTCAACATATATAGCAAGGTCTCCCCTAGAGACTATTTGAGAGGGCTCGCGAGGGGGGTCTTGATAGGGTCTTCGATTTGCTTCCTGACAAGAATGACAAACATTAACATCAATAGACCTCTTGAATTGATCTCAGGGGTAATTTCTTACATCCTCTTGAGGCTGGACAATCACCCATCTTTGTACATAATGCTCAGAGAACCATCTCTTAGAGGAGAGATATTTTCTATTCCCCAAAAAGTTCCCGCTGCTTATCCGACCACGATGAWAGAGGGCAACAGGTCTATTCTGTGCTACCTCCAACACGTGTTGCGCTACGAACGGGAGGCAATCACAGCATCTCCGGAGAATGACTGGTTGTGGATCTTCTCAGACTTTAGAAGCTCCAAGATGACGTATCTGACTCTCATCACCTACCAGTCTCATCTTCTACTTC------------------------------------------------------------------------------------------------------------------------------------------------------------------------------------------------------------------------------------------------------------------------------------------------------------------------------------------------------------------------------------------------------------------------------------------------------------------------------------------------------------------------------------------------------------------------------------------------------------------------------------------------------------------------------------------------------------TCCAGTCAGTCCAAGAACAGGTAAGTATGTCCTATGACCTCATCATTTGTGATGCAGAGGTCACTGACATTGCATCGATCAACCGAATAACCCTGCTAATGTCTGATTTTGCATTGTCCATAGATGGCCCCCTTGACCTGGTCTTCAAAACTTATGGCACCATGCTTGTAAATCCGGACTACAGAGCAATTCAACACCTATCCAGAGCGTTTCCTGCGGTCACTGGATTTATAACTCAGATGACTTCTTCCTTTTCATCTGAGCTATACCTCAGATTCTCAAAACGGGGAAAGTTCTTTCGGGATGCAGA-------------------------------------------------TGTAGTAGCCCTAAGAGCGAGATGCAGAGAGCCCGCTCTCTAAATTACCAAGATCTTGTAAGAGGATTTCCAGATGAGATCATATCCAATCCTTACAATGAAATGATCATAACTCTGATTGACAGTGATGTAGAATCTTTCCTGGTTCACAAGATGGTAGATGATCTAGAGTTACAGCGAGGAACTTTGTCTAAAGTTTCTATTATTATAGCCATTGTAATAGTCTTCTCCAATAGGGTGTTCAATGTCTCGAAACCGCTGACTGACCCTTTATTCTATCCGCCATCTGATYCCAARATCTTGAGACACTTCAACATATGCTGCAGTACCATGATGTACCTGTCCACTGCCTTGGGGGATGTGCCCAACTTCGCTAGACTTCATGACCTGTACAACAGACCCATAACTTATTATTTCAGRAARCAAGTCATTCGGGGGAATATTTATCTGTCATGGAGTTGGTCTGATGACA-----------------------------------------------------------------------------------------------------------------------------------------------------------------
>98H-0298-135R-FFPE_A2
AAGAAGTAGACAGTGTCGTCTACAAAGCAAAAATGTAACACCCCTACAATGGATGCCGACAAGATTGTATTCAAAGTCAATAATCGGGTGGTCTCTCTGAAGCCTGAAATTATAGTGGACCAATATGAGTACAAGTACCCGGCTATCAAGGACTTGAAAAAGCCCAGTATAACCTTAGGAAAGGCCCCTGACTTGAACAAAGCATACAAATCAGTGTTATCCGGCATGAATGCAGCCAAGCTTGATCCTGATGATGTATGCTCTTATCTAGCAGCCGCAATGCAGTTCTTTSAGGGGGCATGTCCTGATGACTGGACCAGCTATGGAATCCTGATAGCACGGAAGGGAGACAAGATCACCCCAAATTCTCTTGTGGACATAAGACGTACCAATGTGGAAGGGAATTGGGCTCTAACAGGGGGTATGGAGTTGACGAGGGACCCCACTGTTTTGGAGCATGCATCTTTGGTTGGTCTTCTCTTGAGTCTGTATAGGTTGAGCAAAATATCWGGACAGAACACCGGCAATTACAAGACAAACATCGCAGATAGAATAGAGCAGATTTTCGAGACGGCCCCCTTTGTRAAGATYGTAGAACATCATACYYTGATGACAACCCACAAAATGTGTGCTA-------------------------------------------------------------------------------------------------------------------------------------------TACAGGGTTCATAAAGCAAATCAAGCTCACCGKAAKAGACGKKATACTATATTTCTTCCACAAGAAC----------------------------------------------------------CCTATTTCATCCATTTTCGTTCGTTGGGCCTGAGCGGGAAATCTCCGTACTCCTCAAATGCAGTTGGTCACGTGTTCAACCTCATTCACTTTGTTGGATGTTATATGGGYCAAGTGAGATCTCTGAATGCAACAGTGATTGCCACATGTGCCCCGCACGAGATGTCTGTTCTTGGGGGTTATTTGGGAGAGGAGTTTTTTGGGAAAGGGACTTTTGAGAGAAGATTCTTCAGGGACGAGAAGGAACTTCAGGAATATGARGCWGCTGAATYAACGAAGACTGAARTAGCCYTGGCGGATGACGGAACMGTCAAYTCTGATGAYGAGGACTACTTCTCTRGTGARACYAGGAGYCCKGARGCAGTTTAYACTCGAATCATGATGAATGGRGGYAGAYTAAAAAGATCACACATAAGG---------------------------------------------------------------AAGACATACTCGAATGATTCGTAAAAATTTGAACAACA-AGATTGTAAAAACTAATA-A-ATTGTGTACATCCTTCACG-AAAAAAACTAACACCCCTCCTTTTGAACCA-TCTCAGATATGAGCAAGATTTTTGTCAACCCAAGTGCAATCAGGGCAGGCTTGGCTGATCTAGAGATGGCAGAGGAAACTGTAGATCTAATCGCTCGGAACATCGAAGATAATCAGGCTCATCTCCAAGGAGATCCCATAGAGGTGGACAATCTCCCCGAAGACATGAGACGGCTTCAGTTAGACGATGAAAAACCATCTGGCCCCGACGGGATGGCCAAGGTAGGGGAGAGCAAGTGTCAGGACGACTTTCAGAT-------------------------------------------------------------------------------------------------------------------------------------------------------------------------------------------------------------------------------------------------------------------------------------------------------------------------------------GAGGATGACCCATCTGTGGAGGCTGAAATCGCTCACCAGATTGCTGAGAGCTTTTCCARGAAGTACAAATTCCCTTCCCGATCGTCAGGGATATTCTTGTATAATTTTGAGC--------------------------------------------------------------------------------------------------------------------------------------------CTGTTAGTAGAGCCTGACAAGCTAAATAAAATAATGCAAGACGACCTGAACCGTTATGCATTCCTCTGACCACACCCCCGAGC-TCAGTCACACTATGCAATCAAATCTGA-CCTGCTCCAAGTCC-AACATGAAAAAAA-CRGGCAACACCACTGATAAAATGAACTTTCTGCGCAAGATAGTGAAGAACTGTAGAGATGAGAACACTMAGAAGTCCTCTCTCGTGTCAGCTCCCCCAGATGATGATGATTTGTGGTTACCCCCTCCAGAATATGTTCC-------------------------------------------------------GTCAAAGTGTGTAGTCCAAACGGCTATTCATTTRGGATCTTGYGGCACATTTTGAAATCATTCGACGAGATATATTCTGGAAATCAGAGAATGATCGGGTTGGTCAAAGTTGTCGTCGGATTGGCGCTGTCAGGAGCCCCAGTCCCTGAGGGCATGAACTGGGTATACAAATTGAGGAGAACTCTCATCTTCCAGTGGGCTGATTCTAGGGGCCCTCTAGAAGGGGAGGAGTTGGAATACTCTCAGGAAATTACCTGGGATGATGATACAGAATTTGTCGGATTGGAGATACGAGTGAGTACAAGACAATGCCATATCCAGGGCAGGATTTGGTGTATTAATATGAACTCTCGAGCATGTCAATTGTGGTCTGACATGTCCCTTCAAACACAAAGGTYTGAGGAGGATAAAGATTCTTCAGTGCTTCTGGAATAGTCYAATTACATCCTAAAAATTCC-TCAATTGTTTACCTCTGGAGGAGAGAGCACATGGGCTTGACTCCAACC-TTCGGGAGCAATAGAACAAAAA------YATGTTATGGTGCCGTCGAATCGCTGCATTTTATYAGAGTCAAATCWATWACCTTTACATTTTRA-GCCTCTYGGATGTGAAAAAAA-------CTATTAACATCCCTCAAAA-GAC-------------------------------------------------------GTTGTGTTTCGGGGGATTCCCCATCTACACGATACCTGACAAGCTTGGACCCTGGAGCCCCATCGACATACATCATCTCAGCTGTCCTAACAATTTGGTCGTGGAGGACGAGGGGTGCACCAGTCTGTCGGGGTTTTCTTACATGGAACTGAAGGTGGGATACATCTCCGCCATAAAAGTGAACGGGTTCACTTGTACCGGTGTCGTGACAGAAGCCGAAACCTACRCCAACTTTGTTGRTTATGTCACCACCACATTCAAGAGAAAACACTTTCGCCCGATGCCGGATGCATGCAGAGCTGCAYACAACTGGAAGACGGCCGGTRATCCTCGATATGAAGAGTCTCTTCAAAATCCTTATCCAGATTACCATTGGCTACGGACCGTAAWAACCACCA-----------------------------------GATTTGGACCCATACGACAAATCCCTTCATTCAAGAGTTTTCCCTGGTGGGAAGTGTTTGGGAATAACA-----------------------------------------------------------------------------------------------------------------------------------------------------------GTATAAGTCTCTAAAAGGGGCATGTAAACTTAAGCTGTGCGGAGTTCTCGGACTTAGACKKKTGGATGGAACCTGGGTCACAATCCTGACTTCAAATGAAACCAAATGGTGCCCTTCTGATCAATTGGTAAATCTACATGACTTTCACTCAGATGAGATAGAACATCTCGTCGTGGAGGAGTTGGTCAAGAAGAGGGAAGAATGTCTGGATGCACTAGAGTCCATCATGACCACYWAATCCGTAAGCTTCAGACGTCTCAGCCACTTGAGAAAACTTGTYCCTGGGTTTGGAAAGGCATATACTATATTCAACAAGACCTTAATGGAAGCTGATGCTCACTATAAGTCAATTCGGACTTGGAACGAGATCATCCCCTCAAAAGGGTGCCTAAAAGTCGGAGGGAGGTGTCATCCTCATGTGGACGGAGTGTTTTTCAATGGTATAATTCTAGGTCCGGACGGGAATGTTTTGATCCCTGAGATGCAATCGTCCCTACTTCAACAACATGTGGAGCTGTTGGAGTCCTCTGTAATCCCCCTAATGCATCCCTTGGCAGACCCATCAACAGTCTTCAAGGACGGTGATGAAGCGGAGGACTTTGTTGAGGTTCACCTTCCAGATGTTCACAAACAAGTCTCAGGGGTTGRCCTTGGTYTCCCAAACTGGGGGAAGTATCTGCTGATGAGTGCAGGTG--------------------------------------------------------------------------------------------------------------------------------------------------------------------------------------------------------------------------------------------TCT-------GGGGGAATCTCTTGTTTTGACAGTCTTTTGTGGACTCCGTGCTACAAGG-CAAAATTCGAGGGACAAGAAACTTTCATTAATCATCCCAACTGATCAGACACAGTTATGTAGATTCTGATAATG-TATGACGTCTTCTGACAATGTCAGTGACCAATGGTGCTCTCATCCCCCAAGG--------------------------------------------------------------------------------------------------------------------GTTAGGT--GAGAGAAGTGATTTGYCTCCTATGAAGGACATAAGCAATAGGTCACAATCATCTTACATCCCAATAAGGT-----GTACAAAACTACAAA-GGGCTGGGCCATCCAAGCTTYTCAGTCAAGAAAAAAA-CTGTGGAATGGAGGWGTAATTAACAACACTTCTCATCCTGAGAACTGAACCATGATGATTGATCCAGGGGAGGTTTATGATGACCCCATTGATCCGATCGAGTCAGAGGCTGAGCAGAGAGGGAACCCCACCATTCCCAACATCTTAAGAAACTCTGACTACAACCTCAACTCTCCTCTAATAGAGGATCCAGCCAGATTAATGTTAGAATGGTTGAAAACAGGAAATAGGCCTCTCCGGATRACTCTGACAGACAATTGCTCTAGGTCTTACAAAGTTTTGAAAGATTACTTCAAGAAAGTGGATCTAGAATCTCTCAAAGTGGGCGGAGCTGCGGCTCAATCTATGATCTCCCTTTGGCTGTACGGTGCCTACTCTGAATCAAACAGGAGCCGGAAGTGTATAACCGACTTGGCTCAGTTCTATTCCAAGTCTTCCCCCATAGAAAAGCTGTTAAATTTCACACTCGGAAATAGAGGGCTGAGAATCCCTCCAGAGGGGGTCCTAAGTTGTCTTGAGAGGGTCGATTATGATAAAACATTTGGGCGGTATCTGGCTAACATATATTCCTCTTATTTGTTCTTTCACGTGATCACCCTTTACATGAACGCCTTGGACTGGGATGAGGAGAAGACCATCCTAGCGCTGTGGAGGGATTTATCATCAGTAGATACTGGAAAGGACTTGGTCAAGTTTAAAGATCAAATATGGGGATTGCTGATTGTGACCAAAGACTTTGTGTACTCTCAAAGTTMTGGCTGCCTCTTTGATAGAAACTATACACTTATGCTGAAAGACCTTTTTTTGTCTCGGTTCAACTCTCTGATGATTCTTCTTTCTCCTCCGGAACCCAGATATTCAGATGACCTGATATCTCAGCTGTGTCAGCTATATATTGCAGGAGATCACGTCTTGTCCATGTGCGGAAACTCTGGTTATGAAGTCATCAAAATATTGGAGCCATACGTTGTGAACAGCTTAGTCCAGAGGGCAGAAAAGTTTAGGCCTCTCATTCATTCCCTAGGGGATTTCCCTGTATTTATAAGAGATAAGGTGGGTCAGCTTGAAGGAA-------------------------------------------------------------------------------------------------------------------------------------------------------------------------------------------------------------------------------------------------------------------------------------------------------------------------------------------------------------------------------------------------CCCTGAATCAATGGACCCATCGGAAATTCTAGATGATAAATCACACTCTTTCACCAGAACAAGACTAGCGTCATGGCTATCAGAGAACAGAGGAGGGCCGGTCCCCAGCGAGAAGGTCATTATTACAGCTCTTTCCAAACCTCCTGTCAACCCCAGAGAATTCTTAAAATCTATAGACCTCGGAGGCTTGCCGGACGAGGATTTGATAATCGGCCTCAAACCTAAGGAAAGGGAGCTGAAAATTGAAGGTCGGTTTTTCGCTTTGATGTCCTGGAATCTGAGGTTGTATTTTGTCATCACAGAGAAGCTCCTAGCCAATTATATCTTGCCACTTTTTGATGCACTGACTATGACAGACAACTTGAACAAAGTGTTTAAAAAGCTGATCGAMAGAGTCACCGGACAGGGGCTTTTAGACTACTCAAGGGTTACATATGCTTTTCACCTGGACTATGAGAAGTGGAACAATCATCAGAGGCTGGAGTCGACAGAGGATGTATTTTCTGTACTTGATCAAGTGTTTGGATTGAAGAGGGTGTTYTCCAGAACTCATGAGTTTTTTCAGAAGTCTTGGATATATTATTCAGACAGATCCGACCTTATCGGGTTATGGGAGGATCAAATATACTGTTTGGACATGTCAAACGGCCCGACATGCTGGAATGGTCAAGATGGCGGGCTAGAGGGTTTGCGGCAGAAGGGCTGGAGTCTGGTTAGCTTATTAATGATAGATCGTGAGTCTCAGACTAGGAACACGAGGACTAAGATACTAGCCCAGGGAGACAACCAGGTTCTG----------------TGTCGCCGGGGCTCTCCAGAGAGGGACTTCTCTACGAGTTGGAGAGCATATCACGGATTGCTCTGTCAATATACCATGCTATTGAGGAGGGGGCATCCAAACTGGGGCTTATCATAAAGAAGGAAGAGACCATGTGTAGCTATGACTTCCTCATCTATGGAAAGACCCCTTTGTTTCGAGGTAACATTTTGGTGCCTGARTCCAAAAGATGGGCTAGAGTCTCCTGTATCTCCAACGACCAAATAGTCAATCTTGCCAATATAATGTCCACGGTATCCACAAATGCATTGACTGTAGCACAACACTCTCAGTCTTTGATTAAGCCGATGAGGGACTTTTTGCTTATGTCAGTACAAGCCGTTTTCCACTATTTGCTGTTTAGCCCCATCTTGAAAGGCAGAGTTTACAAGATCCTGAGTGCCGAAGGGGACAATTTTCTTCTAGCTATGTCTAGAATCGTCTATTTAGACCCCTCGTTGGGAGGAGTATCTGGAATGTCTCTTGGAAGGTTCCAYATACGTCAGTTCTCMGATCCTGTCTCAGAAGGGTTGTCTTTCTGGA-----------------------------------------------------------------------------------------------ACTCGCCTGCTCGAGGATCCTACTACCCTAAACATTAAAGGAGGGGCCAGTCCTACCATTCTTCTCAAAGATGCGATCAGAAAAGCCTTGTATGATGAGGTAGACAAGGTGGAAAACTC-----------------------------------------------------------------------------------------------------------------------------------------------------------------------------------------------------------------------------------------------------------------------------------------GGCCCTGCTCATCTGAGAGAGCAGATCTCTTAAGAGAGATCTCATGGGGGAGGAAGGTGGTTGGCACAAMAGTYCCTCACCCCTCTGAGATGTTGGGGTTACTTCCAAAGTCCTCGATCTCATGCACTTGTGGAGTGACAGGAGGGGGAAATCCTCGAATATCAGTGTCTGTGCTTCCATCTTTTGATCAGTCATTTTTCTCGAGAGGCCCTCTGAAGGGATACCTGGGCTCATCCACTTCCATGTCGACCCAGCTATTCCAYGCCTGGGAGAAAGTCACCAATGTTCATGTGGTGAAAAGAGCCCTGTCACTCAAGGAATCTATAAATTGGTTCATTACAAGAAACTCAAATCTGGCCCAAACTTTGATAAGGAACATAATGTCTCTGACAGGCCCAGACTTCCCACTGGAAGAGGCCCCTGTCTTCAAGAGGACAGGGTCTGCCCTGCATAGGTTCAAGTCAGCCAGATACAGTGAAGGGGGGTACTCTTCTGTTTGTCCAAATCTCCTCTCTCACATCTCTGTCAGCACAGACACGATGTCAGACTTGACTCATGATGGGAGAAATTATGACTTTATGTTTCAGCCGCTGATGCTTTATGCGC------------------------------------------------------------------------------------------------------------------------------------------------------------------------------------------------------------------------------------------------------------------------------------------------------------------------CTGGGTATAATGATGGAACCATTTTCCCTGTCAACATATATAGCAAGGTCTCCCCTAGAGACTATTTGAGAGGGCTCGCGAGGGGGGTCTTGATAGGGTCTTCGATTTGCTTCCTGACAAGAATGACAAACATTAACATCAATAGACCTCTTGAATTGATCTCAGGGGTAATTTCTTACATCCTCTTGAGGCTGGACAATCACCCATCTTTGTACATAATGCTCAGAGAACCATCTCTTAGAGGAGAGATATTTTCTATTCCCCAAAAAGTTCCCGCTGCTTATCCGACCACGATGAAAGAGGGCAACAGGTCTATTCTGTGCTACCTCCAACACGTGTTGCGCTACGAACGGGAGGCAATCACAGCATCTCCGGAGAATGACTGGTTGTGGATCTTCTCAGACTTTAGAAGCTCCAAGATGACGTATCTGACTCTCATCACCTACCAGTCTCATCTTCTACTTC--------------------------------------------------------------------------------------------------------------------------------------------------------------------------------------------------------------------------------------------------------------------------------------------------------------------------------------------------------------------------------------------------------------------------------------------------------------------------------------------------GCAGTACTCAACATGTTTCCGGATGCCAGGCTTGTATTCAATAGCTTGTTAGAAGTAAATGATCTGATGGCGTCAGGAACACATCCGTTGCCCCCCTCGGCAATCATGAGCGGAGGAGATGACATCATCTCCWGGGTGATTGACTTTGACTCCATCTGGGAGAAACCTTCTGACTTGAGGAACCTGACCACATGGAGGTACTTCCAGTCAGTCCAAGAACAGGTAAGTATGTCCTATGACCTCATCATTTGTGATGCAGAGGTCACTGACATTGCATCGATCAACCGAATAACCCTGCTAATGTCTGATTTTGCATTGTCCATAGATGGCCCCCTTGACCTGGTCTTCAAAACTTATGGCACCATGCTTGTAAATCCGGACTACAGAGCAATTCAACACCTATCCAGAGCGTTTCCTGCGGTCACTGGATTTATAACTCAGATGACTTCTTCCTTTTCATCTGAGCTATACCTCAGATTCTCAAAACGGGGRAAGTTCTTTCGGGATGCWGAATATTTGACCTCTTCTACTCTTCGAGAAATGAGCCTTGTACTGTTCAACTGTAGTAGCCCTAAGAGCGAGATGCAGAGAGCCCGCTCTCTAAATTACCAAGATCTTGTAAGAGGATTTCCAGATGAGATCATATCCAATCCTTACAATGAAATGATCATAACTCTGATTGACAGTGATGTAGAATCTTTCCTGGTTCACAAGATGGTAGATGATCTAGAGTTACAGCGAGGAACTTTGTCTAAAGTTTCTATTATTATAGCCATTGTAATAGTCTTCTCCAATAGGGTGTTCAATGTCTCGAAACCGYTGACTGACCCTTTATTCTATCCGCCATCTGATCCCAARRTCTTGAGACACTTCAACATATGCTGCAGTACCATGATGTACCTGTCCACTGCCTTGGGGGATGTGCCCAACTTCGCTAGACTTCATGACCTGTACAACAGACCCATAACTTATTAYTTCAGRAARCAAGTCATTCGGGGGAATATTTATCTGTCATGGAGTTGGTCTGATGACACCTCAGTGTTTAAGAGGGTGACTTGCAACTCTAGCTTGAGTCTCTCAGCTCACTGGATCAGGTTGATCTACAAAATAGTAAAGACCACCAGACTTGTCGGAAGGATAGAAGACCTGTCTGGGGAGGTAGAGAGGCACCTTCGAGRGTACAAYAGGTGGATC
>98H-0302-131R-FFPE_A2
AAGAAGTAGACAGTGTCGTCTACAAAGCAAAAATGTAACACCCCTACAATGGATGCCGACAAGATTGTGTTTAAAGTCAATAATAAGGTGGTGTCTCTGAAGCCTGAAATTATAGTAGATCAATATGAGTACAAGTACCCGGCTATCAAAGATTTGAAGAAGCCCAGTATAACCTTAGGAAAGGCCCCTGACTTGAACAAGGCATACAAGTCAGTCTTATCCGGCATGAATGCAGCCAAGCTTGATCCTGATGATGTATGCTCTTATCTGGCAGCTGCAATGCAGTTCTTTGAAGGGACATGTCCTGATGACTGGGCCAGCTATGGAATCCTGATTGYACGGAAGGGAGACAAGATCACTCCAAATTCTCTTGTGGACATCAAACGTACTAATGTGGAAGGGAACTGGGCTCTCACAGGGGGTATGGAGTTGACAAGAGACCCCACCGTTCCGGAGCATGCATCGTTAGTTGGTCTTCTCTTGAGTCTGTATAGGTTGAGCAAAATATCTGGACAGAACACTGGCAATTATAAAACAAACATCGCTGACAGAATAGAGCAAATTTTCGAGACGGCCCCCTTTGTAAAGATCGTAGAACATCATACCTTGATGACAACCCACAAAATGTGTGCTAACTGGAGCACCATACCGAATTTCAGATTTCTAGCCGGAACMTACGACATGTTTTTCGCTCGGAGTGAACATCTGTATTCAGCAATTAGAGTGGGCACAGTTGTCACTGCTTATGAGGACTGCTCAGGATTGGTGTCGTTCACCGGGTTTATAAAGCAGATCAATCTCACCGCKAKATACGCAATACTATATTTCTTCCACAAKKACTTTG-------------------------------------------------------------------------------------------------------------------------------------------------------------------------GAGATCTTTGAATGCAACGGTTATTGCCACATGTGCCCCGCATGAGATGTCTGTTCTCGGGGGTTATCTGGGGGAGGAGTTTTTTGGAAARGGGACTTTTGAGAGAAGATTCTTTAGGGACGAGAAAGAACTGCAGGAATATGAGGCGGCTGAGTCAACAAAGACTGATGTRGCCTTGGCAGATGACGGAACAGTCAATTCTGATGACGAGGACTACTTCTCTGGTGAAACCCGGAGTCCGGAGGCAGTTTATACTCGGATCATGATGAATGGGGGTAGATTGAAAAGATCACACATAAGGAGATATGTCTCAGTAAGTTCCAATCATCAAGCTCGCCCTAWTTCATTCGYTGAGTTTCTAAACAAGACATACTCTAATGATTCATAAAGAATTGACCAACA-GGATTGTAAACAATAATA-A-ATTGTGTACATCCTTCATG-AAAAAAACTAACACCCCTCCTCTTGAACCA-TCTCAGACATGAGCAAGATTTTTGTCAACCCCAGTGCGATCCGGGCGGGCCTAGCTAACCTAGAGATGGCAGAAGAAACTGTGGATTTGATCGCGAAGAACATAGAAGATAACCAGGCTCATCTCCAAGGAGAACCCATAGAGGTGGACAGTCTCCCCGAAGACATGAAACGGCTTCAATTGGAAGACGAGAAACCTTCTGGCCTCGGCGATATGGCCAAATCAGGGGAGAGCAAATGTCAGGAAGACTTTCAGATGGATGAGGGGGAAGATCCCGCCCTCTTGTTCCAGTCGTACCTGGATAATGTTGGAGTTCAGATGGTCAGACAAATGAGGTCAGGAGAGAGGTTCCTCAAGATATGGTCTCATACCGTCGAGGAGATCATATCCTATGTCATGGTCAATTTTCCCAGTCTGCCGAGGAA-----CAGAAGACAAAGCTACCCAGACTGTCAACCGGGAGCTCAAGAAGGGGACAGTGTCTGTTTCTTCTCCGCGMGAAAGTCAATTATCTAAAGCCAAAATGGTGGCCCAAACCGCCTCCGGTCCTCCAGCTCTGGAGTGGTCTGCCMCAAACGAGGAGGAYGACCTATCTGTGGAGGCTGAAATCGCTCACCAGATTGCTGAAAGCTTTTCCAAAAAGTATAAATTTCCCTCTCGATCATCAGGGATATTCTTGTATAATTTTGAGCAGTTGAAGATGAACCTTGATGACATCGTTAAGGAGTCAAAAAATGTGCCGAGCGTAACCCGCTTAGCCCACGACGGATCCAAACTTCCTCTGAGGTGTGTGTTGGGGTGGGTCGCTCTAGCCAACTCCAAAAAGTTCCAGCTGTTAGTTGAGCCTGACAAGCTAAATAAGATAATGCAAGACGACCTGAATCGTTATGTGTTCTGTTGACCACACCCTCAGGC-TCAGTCCCACTATGCAATCAAAACCAA-CCTGTTCCAAATCC-AATGTGRAAAAAA-CAGGCAACACCACTGATAAGATGAACTTCCTACGCAAGATAGTAAAGAACTGTAGAGATGAGGACACTCAGAAGCCCTCTCTCTTGTCGGCCCCTCCAGATGATGATGACTTGTGGTTACCCCCTCCGGAATATGTTCCGCTGAAGGAGCTCACGGGCAAGAAAAACATGAGGAACTTYTGTGTAAATGGAGAGGTCAAAGTGTGTAGTCCAAACGGCTATTCATTTAGAATCCTACGGCACATTTTGAAGTCATTCGACGAGATCTATTCTGGAAATCAAAGAATGATCGGGTTGGTTAAAGTTGTTGTTGGACTTGCACTGTCAGGGGCTCCAGTCCCGG------------------------------------------------------------------------------------TGGAATACTCTCAGGAGATTACCTGGGACGACGATGCCGAATTTGTCGGATTAGAAATACGAGTGAGTGCTAGGCAATGCCATATACAGGGCAGGATTTGGTGTATTAACATGAACTCTAGGGCATGTCAACTATGGTCTGACATGTCTCTTCAAACACAAAGGTCTGAGGAGGACAAAGACTCTTCAGTGCTTCTGGAATAGTCAATTTACATCCTACAAATTCC-TCAATTGTTTACCTCTGGAGGAGAGAGCACATGGACTTAACTCCAACC-TTCGGGAGCAATAGAACAAAAA------CATGTTATGGTGCCGTTGAATTGCTGCATTTTATCAGAGTCAAATCAATTACCTTTGCATTTTGA-GCCTCTCGGGTGTGAAAAAAA-------CAATTAACATCCCTCAAAA-GACCTAAGGAAAGATGATCCC-TCAGGCTCTTCTGTCTGTGCCTCTTCTAATTTCCTCGTTGTGTTTCGGGAAATTCCCCATCTACACGATACCAGAGAAGCTCGGCCCGTGGAGTCCCATCGACATACATCACCTCAGCTGTCCTAACAATTTAGTTGTGGAGGATGAGGGATGCAACAGTCTGTC---------------------------------------------------------------------------------------------------------------------------------------------------------------------------------------------------------TAGATATGAAGAGTCCCTTCACAATCCTTATCCTGATTACCATTGGCTAAGGACCGTAAAAACCACCA-------------------------------------------------------------------------------------------------------------------------------------------------------------------------------------------------------------------------------------------------------------------GTATAAGTCTCTAAAAGGGGCATGTAAACTTAAGCTGTGCGGAGTTCCTGGACTTAGACTTATGGATGGAACGTGRGTCGCTATTCAGACACCAAATGAGACCAAATGGTGCTCTCCTGATCAGCTGGTGAATGTACATGACTTTCGCTCAGATGAGATRGAACATCTCGTCGTGGAGGAGTTGATCAGGAAAAGRGAAGAATGTCTAGATGCACTGGAGTCCATCATGACTACMWAATCAGTAAGCTTCAGGCGTCTCAGCAACTTGAGAAAACTTGTYCCTGGGTTTGGAAAGGCATATACTATATTCAACAAAACCTTAATGGAGGCTGATGCTCACTACAAGTCAGTTCGGACTTGGAATGAAATCATCCCCTCAAGAGGGTGCCTGAAAGTCGGAGGGAGGTGTCATCCTCATGTGAATGGAGTGTTTTTCAATGGTATAATTTTGGGTCCGGATGGGCATATCCTGATTCCGGAGATGCAATCATCCCTCCTCCAACAGCATATGGAGCTGTTAGAATCCTCTGTAATCCCCTTAATACATCCTCTGGCCGACCCATCAACAGTCTTCAAGGACGGTGATGAGGCTGAGGACTTTGTTGAGGTTCACCTTCCGGACGTTCACCAACAGGTCTCAGGGGTTGACCTCAGTCTCCCAGACTGGGGGAAATATGTGCTGATGAGTGCAGGTGCTCTAGCGACCGTGATGCTGACAATATTCTTGATAACCTGTTGCAGAAGGGT------------------------------------------------------------------------------------------------------------------------------------------------------------------------------------------------------------------------------------------------------------------------------------------------TCAGACACAGTTATGTAGATTCTGATAATG-TATGACGTCTTCTGACAATGTCAGTGACCAATGGTGCTCTCATCCCCCAAGG-----------------------------------------------------------------------------------------------------------------------------GAGGGAAGCGAGTTGCCTCCTATGAAGGACATAAGCAATAGATCACAATCATCTTACATCCTGATAAGGT-----GTGCATAACTGCGAA-GGGCTGGGCCATCCAAGCTTTTCAGTCGAGAAAAAAA-CTGTGGAATGGAGGAGTAAGTAGCAACACTTCTCATCCTTAGAACTACACCATGATGCTTGATCCAGGGGAGGTTTATGATGACCCCATTGATCCAATCGATTCAGAGGCTGAGCCAAGAGGGAATCCCACCATTCCTAACATCTTAAGAAACTCCGACTACAATCTCAACTCTCCTCTAATAGAGGATCCAGCCAGGCTAATGTTAGAATGGCTGAAGACAGGGAATAGGCCTCYCCG---------------------------------------------------------------------------------------------------------------------------------------------------------------------------------------------------------------------------------------------------------------------------------------------CGATTATGATAAAGCATTTGGGCGGTATCTAGTTAACATATACTCCTCTTATTTATTCTTTCACGTTATCKKKKKKKACATGAACGCCTTGGATTGGGATGAGGAGAAGACCATTCTAGCACTGTGGAGGGATTTAACCTCAATAGATATAGGGAAGGACTTGGTCAAGTTTAAAGATCARATATGGGGGTTGCTAATTGTGACCAAGGATTTTGTGTACTCCCAAAGTTCTAACTGCCTCTTTGACAGAAACTACACACTTATGCTGAAAGACCTTTTCTTGTCTCGGTTCAACTCTTTGATGATTCTTCTTTCCCCTCCTGAACCCAGATATTCAGATGACCTGATATCTCAACTGTGTCAGTTATATATCGCCGGAGATCATGTCTTGTCTATGTGCGGGAACGCGGGTTATGAAGTCATCAAAAT------------------------------------------------------------------------------------------------------------------------------------------------------------------------------------------------------------------------------------------------------------------------------------------------------------------------------------------------------------------------------------------------------------------------------------------------------------------------------------------------------------------------CCCTGAATCAATGGATCCATCTGAGATACTAGATGATAAATCACACTCTTTTACTAGAACAAGACTAGCATCATGGCTATCCGAGAACAGAGGAGGGCCGGTCCCTAGCGAGAAGGTCATCATTACGGCTCTTTCAAAACCTCCTGTCAACCCAAGAGAATTTTTGAAGTCTATAGACCTTGGAGGATTGCCGGACGAGGATCTGATAATCGGCCCC------------------------------------------------------------------------------------------------------------------------------------------------------------------------------------------------------------------------------------------------------------------------------------------------------------------GGATTAAAGAGGGTGTTTTCYAGAACTCATGAGTTYYTTCAGAAGTCTTGGATCTATTACTCAGACAGATCCGACCTCATCGGGTTATGGGAGGATCAAATATACTGTTTGGACATGTCAAATGGCCCGACATGCTGGAACGGTCAAGATGGCGGGCTAGAGGGTTTGCGACAGAAAGGTTGGAGTCTGGTTAGCTTGTTGATGATAGATCGTGAATCTCAGACCAGGAACACAAGAACTAAAATACTAGCCCAGGGGGACAACCAGGTTCTRTGTCCGACATATATGCTGTCCCCGGGGCTCTCTCAAGAGGGGCTTCTCTACGAGTTGGAGAGCATCTCAAGAAATGCGCTCTCAATATATCGTGCCATTGAGGAAGGGGCATCCAAACTGGGGCTCATCATAAAGAAGGAARAGACCATGTGTAGCTATGACTTTCTTATTTATGGGAAAACTCCTTTATTTCGTGGTAACATTTTAGTGCCTGARTCCAAAAGATGGGCTAGGGTCTCCTGTATCTCCAACGACCAGATAGTCAACCTCGCCAACATAATGTCGACTGTATCCACCAATGCTTTGACTGTGGCACAACACTCTCAATCTTTGATTAAACCGATGAGGGACTTTCTGCTTATGTCAGTACAAGCCGTCTTCCATTACTTGCTGTTTAGCCCCATCTTGAAGGGCAGAGTTTACAAGATCCTGGGTGCCGAGGGGGACAATTTTCTTYTAGCTATGTCTAGAATAATYTATTTAGACCCCTCATTGGGGGGKGTATCTGGA----------------TTCACATACGTCAGTTCTCAGACCCTGTTTCAGAAGGGTTGTCTTTTTGGAGAGAGATTTGGCTGAGCTCCAATGAGTCTTGGATTCATGCACTGTGTCAAGAAGCGGGAAACCCAGATCTGGGAGAGAGAACACTGGAGAGCTTCACTCGCCTGCTCGAGGACCCCACTACCCTAAATATTAAAGGAGGGGCCAGTCCTACCATTCTCCTCAAAGATGCAATCAGAAAAGCCTTATATGATGAGGTAGACAAGGTGGAAAACTC----------------------------------------------------------------------------------------------------------------------------------------------------------------------------------------------------------------------------------------------------------------------------------------------------------------------------------------------------------------------------------------------------------------------------------------------------CGAATATCAGTGTCTGTGCTTCCATCTTTTGACCAGTCATTTTTCTCGAGAGGCTCTCTGAAGGGTTATCTGGGCTCGTCCACTTCCATGTCGACCCAGCTATTCCAYGCCTGGGAGAAAGTCACCAATGTCCATGTGGTGAAACGAGCTTTGTCACTCAAAGAATCTATAAACTGGTTCATTACAAGAGACTCGAATTTGGCCCAGACTTTGATTCGGAACATCATGTCTCTTACAGGCCCCGATTTTCCTCTGGAAGAGGCCCCYGTCTTCAAGAGGACAGGGTCTGCCCTGCATAGGTTCAAGTCGGCCAGATACAGTGAAGGGGGTTACTCTTCTATTTGTCCAAATCTCCTCTCTCACATCTCTGTCAGTACAGACACGATGTCTGAATTGACTCATGATGGGAGAAATTATGACTTTATGTTTCAGCCGTTGATGCTTTATGCGC------------------------------------------------------------------------------------------------------------------------------------------------------------------------------------------------------------------------------------------------------------------------------------------------------------------------------------------------------TTAACATATATAGCAAGGTTTCCCCTAGAGACTATTTGAGAGGGCTCGCGAGAGGGGTCTTGATAGGGTCCTCGATTTGCTTCTTGACAAGGATGACAAATATTAATATTAATAGACCTCTTGAACTGATCTCAGGAGTGATCTCATACATCCTCTTGAGACTGGACAATCACCCATCTTTGTACATAATGCTTAGAGAGCCATCTCTGAGAGGAGAGATATTTTCTATTCCCCAAAAAGTCCCCGCTGCTTACCCGACCACGATGAAGGAAGGTAACAGATCTGTTCTGTGCTACCTCCAGCACGTGTTGCGCTACGAGCGAGAGGTAATCACTTCGTCTCCGGATAATGACTGGTTGTGGATCTTCTCAGACTTTAGAAGCTCAAAGATGACATATCTGACCCTCATCACCTACCAGTCTCATCTTCTACTTC-----------------------------------------------------------------------------------------------------------------------------------------------------ACAAGGTGGGTAGATCAGGAAGTGCGCCATGCAGCCAGAACTATGACAGGGGTTTACAGCCCCACCAAGAAGATGTCACGCAAAGCAGGGTGTTCAGAATGGGTCTGCTCTGCTCAGCAGGTGGCAGTTTCAACTTCAGCAAACCCAGCTCCTGTCTCAGAGCTGGACATCRGGGCCCTCTCCAAAAGGCTTCAAAACCCGTTGATCTCAGGACTGAGAGTAGTTCAGTGGGCGACGGGGGCCCATTATAAGCTCAAACCTATTCTGGATGATCTCAATGTCTTCCC------------------------------------------------------CAACATGTTTCCAGATGCCAGACTCGTATTCAACAGCCTATTAGAAGTAAACGACCTGATGGCGTCAGGAACACATCCGTTGCCCCCCTCAGCAATCATGAGTGGAGGAGAYGACATCATATCCAGGGTAATTGGATTTGACTCCATCTGGGAAAAACCTTCTGACTTGAGGAACTTGACTACATGGAGGTACTTCCAGTCAGTCCAAGAGCAAGTAAACATGTCCTATGACCTCATCATCTGTGACGCAGAGGTAACTGACATTGCATCAATCAACCGAATAACCCTGCTAATGTCTGATTTTGCATTGTCCATAGATGGCCCACTTTATCTGGTTTTCAAAACTTATGGGACCATGCTTGTAAATCCCGATTACAGAGCARTTCAACACCTATCCAGAGCATTTCYYGCGGTCACTGGATTCATAACTCAGATGACCTCGTCCTTCTCATCAGARCTATACCTCAGATTCTCTMAGCGGGGGAAGTTCTTTCGGGATGCAGAGT----------------------------------------------------------------------------------------------------------------------------------------------------------CATAACTCTGATTGACAGTGATGTAGAATCTTTCCTGGTTCACAAAATGGTAGATGATCTAGAGTTACAGAGAGGAACTTTGTCTAAAGTTTCTATCATTATAGCCATCATGATAGTCTTCTCCAATAGGGTGTTCAATGTCTCGAAGCCGCTGACTGATCCTTTATTCTATCCACCATCTGATCCCAAAATCTTGAGACACTTCAACATATGCTGCAGTACCATGATGTATTTGTCCACYGCATTAGGGG----------------------TCATGACYTGTACAACAGACCTATAACTTATTATTTCAGGAAACAAGTCATCCGGGGGAGTGTTTATCTGTCCKGGAGTTKGTCTGATGACACTTCAGTGTTTAAGAGGGTGGCTTGCAACTCTAGCTTGAGTCTCTCATCTCACTGGATCAGGCTGATTTACAAGATAGTAAAGACCACCAGACTTGTCRGAAGGATAGAAGACCTGTCCAAGGAGGTAGAGAGGCACCTCCGAGGGTACAAC---------
>98H-0307-72-FFPE_A2
AAGAAGTAGACAGTGTCGTCTACAAAGCAAGAATGTAACACCCCTACAATGGATGCCGACAAGATTGTGTTTAAAGTCAATAATCAGGTGGTCTCTCTGAAGCCTGAAATTATAATAGATCAATATGAATACAAGTACCCGGCTATCAAAGATTTGAAAAAGCCCAGTATAACCTTAGGAAAAGCCCCTGACTTGAACAAAGCATACAAGTCAATTCTGTCCGGCATGAATGCGGCCAAGCTTGACCCTGATGATGTATGCTCTTATCTAGCAGCCGCAATGCAGTTCTTTGAGGGGACATGTCCTGATGACTGGACCAGCTATGGAATCCTGATTGCACGGAAGGGAGACAAGATTACCCCAAATTCTCTTGTGGACATAAAACGTACTAATGTGGAAGGGAACTGGGCTTTGACAGGGGGTATGGAGTTGACGAGAGACCCCACAGTTTCGGAGCATGCATCCCTAGTTGGTCTTCTCTTGAGTCTTTACAGGTTAAGCAAAATATCTGGACAAAACACCGGCAATTACAAAACGAACATCGCAGACAGAATAGAGCAGATTTTCGAGACGGCCCCCTTTGTAAAGATCGTAGAGCATCATACCTTGATGACAACCCACAAAATGTGTGCTAACTGGAGTACTATACCGAACTTCAGATTTCTGGCCGGAACCTACGACATGTTTTTCTCGCGGATTGAACATCTGTATTCAGCAATCAGAGTAGGCACAGTTGTAACAGCCTATGAAGACTGCTCAGGGCTGGTGTCGTTTACAGGGTTCATAAAGCAGATCAATCTCACCGCAAGAGACGCAATACTATATTTCTTCCACAAGAACTTTGAGGAAGAGATAAGAAGAATGTTCGAGCCGGGGCAGGAGACGGCAGTTCCTCACTCCTATTTCATACATTTTCGTTCTTTGGGCCTGAGTGGGAAATCTCCGTATTCATCAAATGCAGTTGGTCACGTGTTCAACCTCATTCACTTTGTTGGATGTTACATGGGTCAAGTGAGATCTTTGAACGCAACGGTTATTGCTACATGTGCCCCGCATGAGATGTCTGTTCTTGGGGGTTATTTGGGGGAGGAGTTTTTCGGAAAAGGGACTTTTGAGAGAAGATTCTTTAGGGATGAGAAAGAACTTCAGGAGTATGAGGCAGCTGAAGCAACGAAGACTGAAATAGCCTTGGCGGATGACGGAACAGTCAATTCTGATGATGAGGACTACTTCTCTGGTGAAACTAGGAGCCCGGAGGCAGTTTATACTCGAATCATGATGAATGGGGGTAGATTAAAGAGATCACACATAAGGAGATATGTCTCAGTCAGTTCCAATCATCAAGCTCGTCCAAATTCATTCGCCGAGTTTCT------------------------------------------------------------------------------------------------------------------------------AGCAAGATTTTTGTTAACCCAAGTGCAATCAGGGCAGGCTTGGCTGATCTGGAGATGGCAGAGGAAACTGTAGATCTAGTTGCCAAGAACATCGAAGATAATCAAGCTCATCTCCAAGGAGAACCCATAGAGGTGGACAGTCTTCCTGAAGACATGAGACGGCTTCAGTTAGACGATGAAAAACCATCTGGCCTCGGTGTGATTGCCAAAGCAGTGGAGAGCAAATGTCAGGAAGACTTTCAGACGGACGAGGG--------------------------------------------------------------------------------------------------------------------------------------------------------------------CAGAAGACAAGGCTACCCAGACTGCCAACCAGGAACTCAAGAAAAAGACAATGTCTGTTTCTTCTCAGAGAGAAAGTAAATCATCTAAAGCTAAGATGGCGGCCCAAACCGCCTCCGGTCCTCCTGCTCTAGAATGGTCCGCCACAAACGAGGAGGATGACCTATCTGTGGAGGCTGAAATTGCTCACCAGATTGCTGAGAGCTTCTCTAAGAAGTACAAATTCCCCTCTCGATCATCAGGGATATTCTTGTATAATTTTGAGCAGTTGAAGATGAACCTTGATGACATCGTTAAGGAGTCGAAAAATGTGCCAAGCGTAACCCGCTTAGCCCATGACGGATCCAAACTCCCTCTGAGGTGTGTGCTGGGGTGGGTTGCTCTAGCCAACTCCAAAAAGTTCCAGCTGTTAGTTGAGCCTGACAAGCTAAACAAAATAATGCAAGACGACCTGAATCGTTATGTGTTCTGCTGACCAAACCCTCAAAC-TCAGTCCTGCTATGCGATCAAATCCAG-CCTGCTCCAAACCC-AACGTGAAAAAAA-CAGGCAACACCACTGATAAAATGAACTTTCTACGCAAGATAGTAAAGAACTGTAGAGATGAGGACACTCAGAAGCCCTCTTTCGTGTCGGCCCCTCCAGATGATGATGACTTGTGGTTACCCCCTCCGGAATATGTTCCATTGAAGGAACTCTCGGGTAAGAAAAACATGAGAAACTTTTGTATAAATGGAGAGGTCAAAGTGTGTAGTCCAAATGGCTATTCATTTAGGATCCTGAGGCACATTTTGAAATCATTCGATGAGATCTATTCT-------------------------------------------------------------------------------------------------------------------------------------------------GGGAGGAGTTAGAATACTCTCAGGAAATTACCTGGGATGACGATGCCGAATTTGTCGGACTGGAAATACGAGTGAGTGCAAGACAGTGCCATATCCAGGGCAGGATTTGGTGTATCAACATGAACTCTAGGGCATGTCAACTATGGTCTGACATGTCCCTTCAAACACAAAGGTCTGAGGAGGATAAAGACTCTTCAATGCTTCTGGAATAGTCAATTTACATCCTACAAATTCC-TCAATTGTTTACCTCTGGAGGAGAGAGCACATGGACTTAACTCCAACC-TTCAGGAGCAATAGAACAAAAA------CATGTTATGGTGCCGTTGAATTGCTGCATTTTATCATAGTCAAATCAATTATCTTTACATTTTAA-GCCTCTCGGATGTGAAAAAAA-------CTATCAACATCCCTCAAAA-GACTTAAGGAAACATGATCCC-TCAGGCTCTTCTGTTTGTGCCTTTTCTATTTCCCTCGTTGTGTCTCGGGAAATTCCCCATCTACACCATACCGGAGAAGCTCGGCCCTTGGAGTCCCATCGACATACATCATCTCAGCTGTCCTAACAATTTGGTTGTGGAGGACGAGGGTTGCGACAGTCTGTCAGGGTTTTCTTACATGGAACTGAAGGTGGGTTACATCTCTGCCATAAAGGTGAACGGGTTCACTTGTACCGGTGTCGTGACAGAAGCTGAGACCTACACCAACTTTGTTGGTTATGTCACCACCACGTTCAAGAGAAAACACTTCCGCCCCATGCCGGATGCATGCAGAGCTGCGTACAACTGGAAGACAGCCGGTGACCCTAGATATGAGGAGTCTCTTCACAATCCTTATCCTGATTACCATTGGCTACGGACCGTAAAAACCACCAAAGAATCTCTTATTATCATATCGCCGAGTGTGGCTGACTTGGATCCATATGACAAATCCCTTCATTCAAGAGTTTTCCCTGGTG----------------------------------------------------------------------------------------------------------TACCAACAGCAAAGGGAAGAGGGCATCTAAGGGGGGTAGGACTTGCGGATTCGTGGATGAAAGGGGCTTGTATAAGTCTCTGAAAGGGGCATGTAAACTTAAGCTGTGCGGAGTTCCTGGACTTAGACTTATGGATGGAACGTGGGTCGCTATTCAGACACCAGGTGAGACCAAATGGTGCTCTCCTGATCAGCTGGTAAATCTACATGACTTTCGTTCAGATGAGATAGAACATCTCGTCGTAGAGGAGTTGATCAAGAAGAGAGAAGAATGTCTAGATGCACTAGAGTCCATCATGACCACCAAATCAGTAAGCTTCAGACGTCTCAGCAACTTGAGGAAACTTGTCCCTGGGTTTGGAAAGGCATACACTATATTCAACAAAACCTTGATGGAGGCTGATGCTCACTACAAGTCAGTTCGGACTTGGGATGAAATCATTCCCTCAAAGGGGTGCCTAAGAGTCGGAGGGAGGTGTCATCCTCATGTAAACGGAGTGTTTTTCAATGGTATAATTCTGGGTCCGGATGGACATGTCCTGATTCCAGAGATGCAATCGTCCCTCCTCCAACAGCATATGGAGCTGTTGGAATCCTCTGTAATCCCCCTAACACATCCCTTGGCCGACCCATCAACAGTCTTCAAAGACGGTGATGAAGCGGAGGATTTTGTTGAGGTTCACCTTCCGGACGTTCACAAGCAGGTCTCAGGGGTCAATCTCGGTCTCCCAAACTGGGGGAAATATGTGTTGATGAGTGCAGGTGTTCTAGCGACCGTGATACTGACAATCTTCTTGTTAACATGTTGCAGAAGGGTTAACAGAACAAAACCAAAACAACAAAG-TCTTGGGGAGTCAGGAAGGAAAGTATCGGTTACTCCTCAAAATGGGAAGGTCATGTCTTCATGGGAGTATTACAAGAGTGAGGGCAGGACCAGTCTGTGAGTGCTGGCCAT---CTCCTCCATATCTTGCGTTCAGAAGATCACCTCTCTTCTAGA-TCT----GGGGGAATCTCTTGTTTTGACAGTTCTTTGTGGACTCCGTGCTACAAGG-CAAAATTTGAGAATCAAGAAACTTTCATTAATCATCCCAACTGATCAGACACAGTTATGTAGGTTCTGATAATG-TATGACGTCTTCTGACAGTGTCAGTGACCAATGGTGCTCTCATCCCCCAAGGACTGATACCAACGGT----------------------------------------------------------------------------------------------------------------------------------------------------------------------------------------------------------------------------------------------------------------------------------CATCCTTAGAACTACACCATGATGCTTGATCCAGGGGAGGTTTATGATGACCCCATTGATCCAATCGATTCAGAGGCTGAGCCAAGAGGGAATCCCACCATTCCTAACATCTTAAGAAACTCCGACTACAATCTCAACTCTCCTCTAATAGAGGATCCAGCCAGGCTAATGTTAGAATGGCTGAAGACAGGGAATAGGCCTC-------------------------------------------------------------------------------------------------------------------------------------------------------------------------------------------------------------------------------------------------------------------------------------------------CGATTATGATAAAGCATTTGGGAGGTATCTGGTTAACATATACTCCTCTTACTTATTCTTTCACGTGATCACCCTTTACATGAACGCCTTGGACTGGGATGAGGAGAAGACCATTCTAGCACTGTGGAGGGATTTAACCTCAATAGATATAGGAAAGGACTTGGTCAAGTTTAAAGATCAAATATGGGGATTGCTAATTGTGACCAAGGATTTTGTGTACTCACAAAGTTCTAACTGCCTTTTTGATAGGAACTACACGCTTATGCTTAAAGACCTTTTTTTGTCTCGGTTCAACTCTCTAATGATTCTCCTTTCTCCTCCGGAACCCAGATATTCAGACGACCTGATATCCCAGCTGTGTCAGCTATATATCGCTGGAGATCATATCTTGTCTATGTGCGGGAACTCTGGTTATG-----------------------------------------------------------------------------------------------------------GATAAGGTGGGTCAGCTTGAAGGAACATTTGGTCCCAGTGCAAAAAGGTTCTTCAGGGTTCTGGATCAATTCGACAATATACACGACTTAGTCTTTGTATACGGCTGTTATAGGCATTGGGGGCATCCTTACATAGATTATAGAAAGGGCTTATCGAAGCTATATGATCAAGTCCACATCAAGAAGGTGATAGATA-----------------------------------------------------------------------------------------------------------------------------------------------------------------------------------------------------------------------TCCCTGAATCAATGGACCCATCTGAGATACTAGATGATAAATCACACTCTTTTACTAGAACTAGACTAGCGTCCTGGCTATCAGAGAACAGAGGAGGGCCGGTCCCCAGCGAGAAAGTCATTATCACTGCTCTTTCCAAGCCTCCTGTCAACCCCAGGGAATTTCTGAAATCTATAGACCTGGGAGGATTGCCGGACGAGGATTTGATAATCGGCCTCAAGCCTAAGGAAAGAGAGTTGAAGATTGAAGGTCGGTTTTTCGCCTTG-------------------------------------------------------------------------------------------------------------------------------------------------------------------------------------------------------------------------------------------------------------------------AGGGTGTTTTCCAGAACTCATGAGTTTTTTCAGAAGTCTTGGATCTATTACTCAGATAGATCCGACCTCATCGGGTTATGGGAAGATCAAATATACTGTTTGGACATGTCAAACGGCCCGACATGCTGGAACGGCCAGGATGGCGGGCTAGAGGGTTTGCGACAGAAAGGCTGGAGTCTGGTTAGCCTATTAATGATAGATCGTGAATCTCAAACCAGGAACACAAGAACTAAAATACTGGCTCAGGGAGACAACCAGGTTCTGTGTCCGACATATATGCTGTCGCCGGGGCTCTCTCGAGAGGGGCTTCTCTACGAGTTGGAAAGCATATCAAGAAACGCTCTCTCGATATATCGTGCCATCGAGGAAGGGG--------------------------------------------GGCTATGACTTTCTCATCTATGGGAAAACTCCTTTATTTCGAGGTAACATCTTGGTGCCTGAATCCAAAAGATGGGCTAGGGTCTCCTGTATCTCCAACGACCAGATAGTCAACCTTGCCAATATAATGTCAACTGTATCCACTAATGCATTGACTGTCGCCCAACACTCTCAGTCTTTGATTAAACCGATGAGGGACTTTCTGCTTATGTCAGTACAAGCTGTCTTCCATTACTTGTTGTTTAGCCCCATCTTGAAAGGCAGAGTTTACAAGATCCTGGGTGCCGAAGGGGACAATTTTCTTCTAGCTATGTCTAGGATAATTTATTTAGACCCCTCATTGGGGGGAGTATCTGGAATGTCTCTTGGAAGGTTCCACATACGTCAGTTCTCAGATCCTGTCTCAGAGGGGTTGTCCTTCTGGAGAGAGATATGGCTGAGCTCCAGTGAGTCTTGGGTTCATGCACTGTGTCAAGAGGCAGGAAACCCAGATCTGGGAGAGAGAACACTGGAAAGCTTCACTCGCCTGCTCGAGGATCCTACTACCCTAAACATTAAAGGAGGGGCCAGTCCTACCATTCTTCTCAAAGATGCGATCAGAAAAGCCTTGTATGATGAGGTAGACAAGGTGGAAAACTC---------------------------------------------------------------------------TTTGTTCCCCCGATTTCTCAGTGAGCTCTTCAGTTCATCATTCCTAGGGATTCCCGAATCAATCATTGGGTTGATACAAAACTCCAGAACAATAAGAAGACAGTTTAGGAGGAGTCTCTCAAGAACCTTGGAAGAGTCCTTTTATAACTCAGAGATCCATGGGATCAACCGGATGACCCAGACTCCCCAGAGGGTCGGGAGAGTTTGGCCCTGCTCTTCTGAGAGGGCAGACCTCCTAAGAGAAATCTCATGGGGAAGGAAGGTGGTCGGCACAACAGTTCCTCACCCCTCTGAGATGTTGGGGTTGATTCCCAAATCCTCTATTTCCTGTACTTGTGGAGTAACAGGAGGGGGAAACCCTCGAATATCAGTGTCTGTGCTTCCATCTTTTGATCAGTCATTTTTTTCGAGAGGCTCTCTGAAAGGATACCTGGGCTCATCCACTTCCATGTCGACCCAGCTATTCCATGCCTGGGAGAAAGTCACCAATGTTCATGTGGTGAAAAGAGCTCTGTCACTCAAGGAATCTATAAACTGGTTCATTACAAGAGACTCAAATTTGGCCCAAACTTTGATTAGGAACATAATGTCTCTGACAGGCCCAGATTTTCCTCTGGAAGAGGCCCCTGTCTTCAAGAGGACAGGGTCTGCCCTGCATAGGTTCAAGTCTGCTAGATACAGTGAAGGGGGTTACTCTTCAGTCTGTCCAAATCTCCTCTCTCACATCTCTGTCAGTACAGACACGATGTCTGATTTGACCCATGATGGGATAAATTATGACTTTATGTTTCAGCCGTTGATGCTTTATGCGCAAACATGGAC------------------------------------------------------------------------------------------------------------------------------AGATGTCTCAAGAAGGATATCTAGGATGGTTTCTGGAGCTGTGCCTCATTTCAGAAAGCTTCCTGATATTCGTTTGAGACCAGGTG------------------------------------------------------------------------------------------------------------------------------------------------------------------------------------------------------------------------------------------------------------------------------------------------------------------------------------------------------------------------------------------------------------------------------------------------------------------------------------------------------------------------------------------------------------------------------------------------------------------------GGCAAATGAGCTCTCTGATGAGGCAGGTGCTGGGTGGGCATGGTGAAGACACCTTAGAGTCAGACGAAGACGTCCAGAGGCTGTTAAGAGACTCTCTGCGTAGGACAAGGTGGGTAGACCAG----------------------------------------------------------------------------CAGAATGGGTCTGCTCTGCACAGCAGGTTGCGGTTTCGACCTCAGCGAACCCAGCCCCTGTCTCAGAGCTGGACGTCAGAGCCCTCTCCAAAAGGCTTCAAAACCCGTTGATCTCTGGACTGAGAGTGGTTCAGTGGGCGACAGGGGCCCATTATAAGCTCAAACCTATTCTGGATGATCTCAATGTCTTTCCATCTCTATGTCTTGTGGTCGGGGATGGGTCAGGGGGGATATCAAGAGCAGTACTTAACATGTTTCCTGATGCCAAACTCGTATTCAACAGCCTGTTAAAAGTAAATGACCTGATGGCATCAGGAA-------------------------------------------------------------------------------------------------------------------------------------CCAAGAACAAGTAAATATGTCATACGACCTTATCATTTGTGATGCAGAGGTCACTGACATTGCATCAATCAACCGAATAACCCTGCTAATGTCTGATTTTGCATTGTCCATAGACGGCCCACTTTATCTGGTTTTCAAAACTTACGGTACCATGCTTGTAAACCCTGACTACAGAGCAATTCAACATCTATCCAGAGCATTTCCTGCGGTCACTGGATTCATAACTCAGATGACCTCGTCCTTCTCATCCGAGCTATATCTCAGATTCTCAAAGCGGGGGAAGTTCTTTCGGGATGCAGAGTACTTGACCTCTTCT---------------------------------------------------------------------------------------------------------------------------------------------------------GACAGTGATGTAGAATCTTTCCTGGTTCACAAAATGGTAGATGATCTAGAGTTACAGCGAGGAACTTTGTCTAAAGTTTCTATCATTATAGCCATCATGATAGTCTTCTCCAATAGGGTGTTCAATGTCTCAAAACCACTGACTGACCCTTTATTCTATCCGCCATCTGATCCCAAGATCTTGAG----------------------------------------------------------------TTCTCGAGACTTCATGACCTGTACAACAGACCCATAACTTATTATTTTAGAAAGCAAGTTATCCGAGGGAGCATTTATCTATCCTGGAGTTGGTCTGATGACACTTCAGTGTTTAAAAGGGAGGCCTGTAACTCTAGTTTGAGTCTGTCATCTCATTGGATCAGATTAATTTACAAGATAGTGAAGAC----------------------------------------------------------------------------
>98H-0310-88-FFPE_A2
[truncated: 1,817,678 more chars]
