# Supplementary material for: Ampliseq for Illumina Technology Enables Detailed Molecular Epidemiology of Rabies Lyssaviruses from Infected Formalin-Fixed Paraffin-Embedded Tissues
Source: Viruses. 2022 Oct 12;14(10):2241. doi: 10.3390/v14102241 (PMC9610640; doi:10.3390/v14102241)
Supplement: Supplementary file 1 [file viruses-14-02241-s001.zip › Supplementary file S4.fas]

>KX148228.1_NEP_99001
----------------------------------------------------------------------ATGGATGCCGACAAGATTGTATTCAAAGTCAATAATCAGGTGGTCTCTTTGAAGCCTGAGATTATCGTGGATCAATATGAGTACAAGTACCCTGCTATCAAGGACTTGAAGAAGCCCAGTATCACCCTAGGGAAAGCCCCCGATTTGAACAAGGCATACAAGTCAGTCTTATCAGGTTTGAATGCTGCCAAGCTTGATCCTGATGATGTATGTTCCTACTTGGCAGCTGCGATGCAGTTCTTCGAGGGGACATGTCCTGAAGACTGGACCAGCTATGGGATCTTGATTGCACGAAAAGGAGATAAGATCACCCCGGATTCTCTTGTGGAGATAAAGCGTACTGATGTAGAAGGGAATTGGGCTTTGACGGGGGGGATGGAACTGACGAGGGACCCCACTGTTCCTGAGCATGCGTCTTTAGTCGGTCTTCTCTTGAGTCTGTATAGGCTGAGCAAGATATCTGGGCAAAACACCGGTAACTATAAAACAAATATTGCAGATAGGATAGAGCAGATTTTCGAGACAGCCCCTTTTATTAAAATCGTAGAACACCATACTCTAATGACAACTCACAAGATGTGTGCCAATTGGAGTACGATACCAAACTTCAGATTCTTGGCAGGGACCTACGACATGTTTTTCTCTCGGATTGAGCACCTGTATTCAGCGATTAGAGTAGGCACAGTAGTCACTGCTTATGAGGACTGCTCGGGGCTGGTGTCGTTTACTGGGTTCATAAAACAGATAAATCTCACTGCAAGGGAAGCAATACTGTATTTCTTCCACAAGAACTTCGAGGAAGAAATAAGAAGAATGTTTGAGCCAGGGCAAGAGACAGCTGTTCCTCACTCCTATTTCATTCACTTCCGTTCACTGGGCTTGAGTGGAAAGTCCCCTTATTCATCAAATGCAGTTGGTCATGTGTTCAATCTCATTCACTTTGTTGGATGTTATATGGGGCAAGTAAGGTCTCTGAATGCAACGGTCATTGCTGGATGTGCTCCTCATGAGATGTCTGTCTTAGGGGGCTATTTGGGGGAGGAGTTTTTTGGGAAGGGAACGTTCGAAAGAAGATTCTTCAGAGACGAAAAAGAGCTCCAGGAATATGAGACGGCTGAATTGACAAAGACTGACGTGGCGCTGGCAGATGATGGAACTGTCAATTCGGATGATGAGGACTACTTCTCCGGTGAAACCAGAAGCCCCGAAGCTGTTTATGCCCGAATCATGATGAACGGAGGCCGACTAAAGAGATCGCACATACGGAGATATGTTTCTGTCAGCTCCAATCACCAGGCTCGTCCGAACTCATTTGCCGAGTTTCTAAACAAGACGTATTCCAGTGATTCATGAGAGGTTGAACAACGGAATGCAGGAAATCTACAGATTGTGTATATCCCTCATGAAAAAAACTAACACCCCTCCTTTTGAACCATCCCAAATATGAGCAAAATCTTTGTCAATCCGAGTGCAATTAGGGCCGGTCTGGCTGACCTTGAGATGGCTGAAGAGACTGTTGATCTGATCAACAAAAACATAGAAGACAATCAAGCTCATCTCCAGGGAGAACCTATAGAGGTGGACAATCTCCCTGAGGACATGAGGCGGCTCCATCTGGACGATGAAAAGCCTTCTGGCCTTGGGGGGATGGCCAAAGCAGGGGAAGTCAAGTATCGGGAAGACTTTCAGATGGATGAAGGGGAGGATCCTAACCTCCTCTTCCAGTCATACCTGGATAATGTTGGAGTACAGATAGTCAGACAAATGAGGTCAGGAGAGAGATTCCTCAAGATATGGTCACAGACCGTGGAGGAAATCATATCTTATGTCACGGTCAACTTTCCTAACCCTCCAGGGAGGTCTTCGGAAGACAAATCAACCCAGACGACTAGTCGAGAGCTCAAGAAAGAAACAACATCTATTTCTTCCCAGAGAGACAGCCAATCCTCGAAAGCCAGGATGGTGGCTCAAGCCGCCTCTGGTCCTCCAGCCCTTGAATGGTCTGCTACCAACGAAGAGGATGATCTATCAGTGGAAGCTGAGATTGCTCACCAAATTGCTGAGAGCTTTTCCAAGAAGTACAAGTTTCCCTCTCGATCATCTGGAATATTTTTGTATAACTTTGAGCAGTTAAAAATGAACCTTGATGACATAGTTAAAGAGGCAAAAAATGTGCCAGGTGTTACCCGTTTAGCCCATGACGGATCTAAACTCCCTCTAAGATGTGTACTGGGATGGGTTGGTCTGGCAAACTCTAAAAAGTTCCAGTTGTTAGTTGAGCCCGATAAGCTAAATAAAATCATGCAGGATGATCTGAATCGCTATACATCCAGCTAACTAGGCTTTTAAACTCAGTCTCGACAGACGATAGAATCTGAGATGCTCTGAATTCGACATGAAAAAAACAGGTAACACCACTGATAAGATGAACTTTTTACGCAAGATAGTGAAAAACTGTAGGGATGAGGACACCCAGAAGCCTTCTCCTGTGTCGGCTCCTCCAGATGACGATGACCTGTGGCTTCCTCCCCCAGAATATGTCCCGCTGAAAGAACTCACAGGCAAAAAGAACATGAGGAACTTTTGCATCAACGGAGAGGTCAAGGTGTGTAGTCCGAATGGTTACTCGTTCAGGATCTTGCGGCACATTTTGAGATCATTCGACGAGATATATTCTGGGAATCACAGAATGATCGGGTTGGTCAAGGTTGTCATTGGATTGGCCTTGTCAGGAGCCCCCGTCCCAGAGGGCATGAACTGGGTATACAAACTGAGGAGAACCCTTATCTTCCAGTGGGCTGATTCTAGGGGCCCTCTTGAGGGGGAGGAATTGGAATACTCTCAAGAAATCACTTGGGACGACGATACCGAATTTGTCGGATTACAGATAAGAGTAAGTGCAAGACAATGTCATATTCAGGGCAGGATTTGGTGTATCAACATGAACTCAAGAGCATGTCAATTATGGTCTGACATGTCTCTTCAGACACAAAGGTCTGAAGAAGACAAAGATTCGTCTCTTCTTCTAGAATAATCAAATTATATCCCGCAAGTTTATCACTTGTTTACCTCTGGAGGAGAGAACATACGGGCTTGACTCCAACCTTTGGGAGCAATAGAACAAAAAAACATATATGTAATGGTGCCATTAAACCGCTGCATTTTATCAAAGTCAAACTAATTACCTTTACATTTTGGGTCTCTTAGATGTGAAAAAAACTATTAACATCCCTCAAAAGACTTAAGGAAAGATGGTTCCTCAGGTTCTTTGGTTTGTACCCCTTCTGGTTTTCTCAATGTGTTTCGGAAAGTTCCCTATCTACACGATACCAGACAAACTTGGTCCCTGGAGCCCGATTGACATACATCATCTCAGCTGTCCAAACAACCTGGTTGTAGAAGATGAAGGATGTACCAACTTGTCGGGTTTCTCCTACATGGAACTTAAGGTGGGATACATTTCAGCCATAAAAGTAAATGGGTTCACGTGCACAGGTGTGGTGACAGAGGCAGAGACTTACACTAACTTTGTTGGTTATGTTACCACCACGTTCAAAAGAAAGCATTTCCGCCCAACACCAGATGCATGTCGAGCTGCTTACAACTGGAAGATGGCCGGTGACCCCAGATATGAAGAATCTCTGCACAATCCGTACCCTGACTACCACTGGCTTCGAACCGTCAAAACCACAAAGGAGTCCCTCGTCATCATATCCCCAAGTGTAGCGGACCTGGACCCATATGACAAATCCCTTCACTCGAGGGTCTTTCCTAGCGGGAAGTGCTCGGGGATAACAATATCATCTACCTACTGCTCTACTAACCATGATTACACAATCTGGATGCCCGAGAATCCGAGACTGGGGACATCTTGTGACATCTTTACCAACAGTAGAGGGAAGAGAGCATCCAAAGGGAGCAAAACTTGCGGATTTGTTGATGAAAGAGGCTTGTATAAGTCTTTGAAAGGGGCATGCAAGCTCAAGTTGTGTGGGGTTCTTGGCCTTAGACTTATGGATGGAACATGGGTCGCGATGCAAACATCGGACGAGACCAAGTGGTGTCCCCCTGATCAGTTGGTAAATCTACATGACTTTCGCTCGGACGAGATCGAACATCTCGTTGTAGAGGAGTTGGTCAAGAAAAGAGAGGAGTGTCTGGATGCACTAGAGTCTATCATGACCACCAAGTCGGTGAGTTTCAGACGTCTCAGCCACTTGAGAAAACTTGTCCCTGGGTTCGGAAAAGCATACACCATATTCAACAAAACCCTGATGGAAGCAGATGCTCATTACAAGTCAGTCAGAACCTGGAATGAGATCATCCCCTCCAAGGGGTGTTTGAGAGTTGGAGGGAGGTGTCATCCTCACGTGAACGGGGTGTTTTTCAACGGTATAATACTGGGTCCTGATGGCCATGTTCTCATCCCAGAGATGCAATCATCCCTCCTTCAGCAGCATATGGAGTTGTTGGAATCCTCAGTTATCCCTCTGATGCACCCTTTAGCAGACCCGTCTACAGTTTTCAAGGACGGCGATGAAGCAGAGGATTTTGTCGAGGTTCACCTTCCCGATGTACACAAACAAATCTCAGGTGTTGACCTGGGTCTCCCTAACTGGGGAAAGTATGTTTTGGTGAGTGCAGGGGTCTTGGTTGTCCTGATGTTGGCAATTTTCATAATGACATGTTGCGGAAGAGTAAATCGACCCAAGTCTACACAACACAGTCTCGAAGGTACAGGGAGGAAGGTGTCGGTCACTTCCCAGAGCGGGAAGGTCATATCTTCATGGGAGTCATATAAGAGCGGGGGTGAGACCAGACTGTGAAGACCGGTCATCCTTTCCAAGTCTCAAGTTCTGAAAATCACCTCCCCTTGGGGTTAAGGGGAAAAATCTCTGGGTTCAATAGTCCTCCCCAAACTCCGTTTAACAGGGTAGATTCAAGAGTCACGAGACCTTCATTAATCATCTCAGTTGATCAGACATTGTCGTGCAGATTCTTAAAATACAAGAGATCTTCTAGCAGTGTCAGTGATCAACGGTGCTTTCATCCTCCAGGGATCGATACCAAAGGTTGTGGACAGGTCGAGGGTTACCTCATATGACTCCGTGTTCGGGCACAGACAGAGGTTATAGCGAGTCCCCTGACAGCAGACTCGACATGAGTCAATTGAGCAGGGCGATCTGGCGCTCATGAAGGACATAAGCAATAGAATACAATCATCTCGCATCTTAGTCAAGTGTGCATAATTATAAAGGG-CTGGGTCATCTAAGCTTTTCAGTCGAGAAAAAAA--CTGTAGGCCGAAAGTGCAACTGGCAACACTTCTCATCCTCAGACCTAATTCAAAATGCTTGATCCAGGAGAGGTCTATGATGACCCTGTTGATCCAATTGAGTCAGAGGCTGAGCCTAGAGGGGCCCCCACTGTTCCCAACATCTTGAGAAACTCTGATTACAATCTCAATTCCCCTTTAATTGAGGACCCTGCCAGACTAATGTTAGAGTGGCTGACAACGGGAAACAGACCTTACCGGATGACCCTGACAGATAATTGCTCCAGGTCTTACAAGGTTCTGAAAGATTATTTCAAGAAAGTGGATTTGGGCTCTCTCAAAGTGGGTGGAAATGCTGCACAGTCAATGATTTCCCTCTGGTTATATGGTGCTCACTCCGAATCAAACAGAAGCAGAAAGTGCATAACAGAATTGGCCCATTTCTATTCCAAGTCATCCCCTATAGAGAAGCTGCTGAATTGTACACTTGGAAATAGAGGGCTAAGAATTCCCCCAGAGGGGGTGTTAAGTTGCCTTGAGAGGGTTGACTATGATAAGGCATTTGGGAGATATCTGGCTAACACGTATTCCTCTTATCTGTTTTTCCATGTCATCACCCTGTACATGAATGCCCTAGACTGGGACGAGGAAAAGACTATCCTAGCTTTATGGAGGGAGTTGACCTCAGTAGATATCGGGAAGGACTTAGTCAAATTCAAAGATCAAATATGGGGACTACTAATCGTGACAAAAGACTTTGTTTATTCTCAGAGTTCTAACTGTCTTTTCGACAGAAACTACACACTTATGCTAAAAGACCTTTTCTTGTCTCGTTTCAATTCTCTAATGATTTTGCTTTCTCCCCCGGAACCCCGATATTCAGATGACTTGATATCCCAGCTGTGCCAACTATACATAGCCGGGGATCAAGTCCTGTCCATGTGCGGAAACTCTGGCTATGAAGTTATCAAGATATTGGAGCCATATGTCGTGAACAGCCTAGTCCAGAGAGCAGAAAGGTTTAGGCCCCTCATTCACTCCCTGGGAGACTTTCCGGTATTTATAAAAGATAAGGTAGGTCAGCTCGAGGGGACTTTTGGCCCCAGTGCAAAGAGGTTTTTTGGAGTTCTAGATCAATTCGACAACATACATGACTTGGTTTTTGTGTACGGCTGTTACAGGCATTGGGGCCATCCCTATATAGATTATAGAAAAGGTCTGTCGAAGCTATATGATCAAGTTCACATTAAGAAAGTGATAGACAAGTCTTACCAGGAGTGTTTAGCAAGCGACCTAGCCAGGAGGATCCTCAGGTGGGGGTTTGACAAGTACTCCAAATGGTATCTTGATTCGCGGCTTCTCGCTCGAGACCACCCCTTGACCCCCTACATCAAAACCCAGACATGGCCACCCAAACATATAGTGGATTTGGTAGGAGATACGTGGCATAAGCTCCCGATAACGCAGATCTTTGAAATTCCTGAATCAATGGATCCATCAGAAATACTGGATGACAAATCGCATTCTTTCACCAGAACAAGACTAGCCTCTTGGTTGTCTGAGAACAGAGGGGGGCCTGTTCCCAGCGAGAAGGTCATTATCACGGCCTTGTCCAAGCCGCCCGTCAATCCCAGAGAATTTTTAAAATCTATCGATTTCGGAGGACTGCCTGATGAGGACTTGATAATTGGTCTTAAGCCAAAGGAACGAGAATTAAAGATTGAGGGTCGATTTTTTGCCCTGATGTCATGGAATCTAAGACTGTATTTTGTAATCACTGAAAAGCTTTTGGCCAACTACATCTTGCCACTTTTTGATGCACTGACTATGACAGATAATTTGAACAAGGTGTTTAAAAAGCTAATCGACAGAGTCACTGGACAAGGACTTTTGGACTATTCGAGGGTCACATACGCTTTCCACCTCGACTATGAGAAGTGGAACAATCATCAAAGATTGGAGTCGACAGAGGATGTATTTTCTGTCCTAGATCAAGTGTTTGGACTAAAAAGGGTGTTTTCCCGAACACACGAGTTTTTTCAGAAGTCCTGGATCTACTACTCAGATAGATCAGACCTCATCGGGTTGTGGGAGGACCAGATATATTGCTTAGATATGTCCAACGGCCCGACCTGCTGGAATGGTCAAGACGGTGGGCTGGAGGGCTTACGGCAGAAAGGTTGGAGTCTAGTCAGCCTATTAATGATAGATAGAGAATCCCAAACCAGGAACACAAGAACCAAGATATTAGCTCAAGGGGACAACCAGGTTCTATGCCCGACATATATGTTGTCGCCAGGACTATCTCGAGAAGGGCTCCTCTATGAGTTAGAGAGCATATCAAGGAACGCGCTTTCAATATATCGGGCTATCGAAGAAGGAGCATCTAAACTAGGGCTGATCATCAAGAAAGAAGAGACCATGTGTAGTTATGACTTCCTCATCTATGGGAAGACTCCTTTGTTTCGAGGTAACATATTAGTACCTGAATCTAAAAGATGGGCCCGGGTCTCTTGCATCTCTAATGACCAGATAGTCAACCTAGCCAATATAATGTCGACAGTATCCACCAATGCGCTGACAGTAGCACAACACTCTCAGTCTCTGATCAAACCGATGAGGGACTTTCTGCTCATGTCAGTACAGGCAGTCTTTCACTACCTGTTGTTCAGCCCAATCTTGAAGGGCAGAGTTTACAAGATTTTAAGTGCAGAAGGGGAGAGTTTTCTTTTAGCCATGTCGAGAATAATCTACCTGGATCCTTCTTTGGGAGGAGTGTCTGGAATGTCTCTTGGAAGGTTCCATATACGTCAATTCTCAGACCCGGTCTCTGAAGGACTGTCTTTCTGGAGAGAGATCTGGTTAAGCTCCCACGAGTCCTGGATTCACGCGTTATGTCAAGAGGCCGGGAACCCAGATCTTGGAGAGAGGACACTGGAGAGTTTCACTCGCCTTCTGGAGGATCCTACCACTTTAAATATCAAGGGAGGGGCTAGTCCCACCATATTACTCAAGGATGCAATCAGGAAGGCTCTGTACGACGAGGTGGACAAGGTGGAAAACTCAGAATTTAGAGAGGCAATCCTGTTGTCCAAGACCCACAGGGACAACTTTATACTTTTCTTAAAATCTGTTGAGCCTCTGTTCCCTCGATTCCTCAGTGAACTTTTCAGTTCATCCTTTTTGGGAATCCCCGAGTCAATCATTGGGCTGATACAGAACTCTCGGACAATAAGAAGGCAGTTTAGAAGGAGTCTATCAAGAACTTTAGAAGAGTCCTTTTACAACTCAGAGATCCATGGGATCAACAGGATGACCCAGACACCTCAAAGGGTCGGGAGGGTGTGGCCTTGCTCCTCCGAGAGGGCAGACCTCCTAAGGGAGATCTCTTGGGGAAGAAAAGTGGTTGGCACGACAGTCCCTCACCCTTCTGAGATGTTGGGGTTACTTCCTAAGTCTTCCATATCCTGCTCTTGTGGGGCAACAGGAGGAGGCAACCCTAGAGTCTCAGTGTCCGTACTCCCGTCTTTCGATCAGTCATTCTTCTCACGAGGCCCCCTAAAAGGGTACTTGGGCTCGTCCACCTCCATGTCGACCCAGCTATTCCATGCCTGGGAAAAAGTCACTAATGTTCATGTGGTCAAAAGGGCCTTATCATTAAAAGAATCTATAAATTGGTTCATTACAAGAAATTCCAACCTGGCTCAAACTCTAATTAGAAACATCATGTCTCTGACAGGCCCTGATTTCCCTCTAGAAGAAGCTCCTGTCTTCAAAAGAACGGGGTCAGCGTTGCATAGGTTCAAGTCTGCAAGATACAGCGAGGGAGGGTATTCCTCTGTCTGCCCCAATCTCCTCTCACATATTTCTGTTAGTACAGACACTATGTCTGATTTGACCCAGGACGGGAAAAACTATGACTTCATGTTTCAGCCCTTGATGCTTTATGCGCAAACATGGACATCGGAGCTGGTACAAAAAGACACAAGGCTGAGAGATTCCACGTTTCATTGGCACCTTCGGTGCAGCAGATGTGTAAGGCCCATCGATGATATCACACTGGAGACTTCTCAGATCTTTGAGTTTCCGGACGTATCAAAAAGAATATCTAGAATGGTTTCTGGAGCTGTGCCCCACTTTCAGAAACTTCCTGATATCCGCCTAAAGCCCGGTGATTTTGAGTCCCTGAGTGGTAGAGAAAAGTCTCGCCACATAGGATCGGCTCAAGGGCTCTTGTATTCAATCTTAGTGGCAATTCATGACTCAGGATACAATGATGGGACCATCTTTCCTGTCAACATATATGGCAAGGTCTCCCCTAGAGACTATTTGAGGGGGCTCGCAAGAGGAGTCTTGATAGGGTCCTCGATTTGCTTCTTGACAAGAATGACAAATATCAACATTAATAGACCTCTTGAATTGATCTCAGGGGTAATCTCATATATCCTCCTGAGACTAGATAATCACCCCTCTTTATATATAATGCTCAGAGAACCATCCCTTAGAGGAGAGATATTCTCCATCCCTCAGAAGATCCCTGCTGCTTATCCGACCACTATGAAAGAGGGCAACAGATCAATTTTGTGTTATCTCCAACATGTGCTGCGCTATGAGCGCGAGATGATCACGGCGTCTCCGGAGAATGACTGGTTGTGGATCTTCTCAGACTTTAGAAGTGCCAAAATGACATACCTGACCCTCATTACTTATCAGTCTCATCTCCTACTTCAGAGGGTTGAGAGAAATCTGTCTAAAAGTATGAGAGCTAACTTGCGACAAATGAGCTCCTTGATGAGGCAGGTATTGGGGGGGCATGGAGAAGACACCCTGGAGTCAGATGATGATGTTCAACGACTATTAAAAGACTCTTTGAGGAGGACAAGGTGGGTCGATCAGGAAGTCCGCCATGCAGCTAGAACCATGACAGGGGATTATAGTCCCAACAAGAAAGTGTCTCGCAAGGCAGGAGGCTCAGAATGGGTTTGCTCTGCTCAACAGGTTGCAGTCTCCACCTCAGCTAACCCGGCCCCTGTCTCAGAGCTTGACATAAGAGCCCTCTCCAAGAGGTTTCAAAACCCCTTGATCTCGGGTCTGAGAGTAGTTCAATGGGCAACTGGCGCTCATTATAAGCTTAAGCCGATTCTAGACGATCTCAACGTTTTCCCATCTCTATGTCTAGTAGTTGGGGATGGATCAGGTGGGATATCAAGGGCAGTACTCAACATGTTTCCAGACGCCAAGCTTGTGTTCAACAGCTTGTTAGAGGTGAATGACCTAATGGCTTCCGGAACACATCCGTTGCCTCCTTCAGCAATCATGAGCGGAGGGGACGACATTGTTTCCAGAGTGATAGATTTTGACTCAATCTGGGAAAAACCGTCAGACCTGAGAAACTTGACAACCTGGAAATACTTCCAGTCAGTCCAAAAACAGGTAAACATGTCTTATGACCTCATTATTTGTGACGCGGAAGTTACTGATATTGCATCTATCAATAGAATAACCTTGTTGATGTCGGATTTCGCATTGTCTATAGACGGACCCCTTTATTTGGTCTTCAAAACTTACGGGACTATGCTAGTAAACCCAGACTATAAAGCGATTCAACACTTGTCGAGAGCGTTCCCCTCAGTCACAGGATTTATAACTCAAGTGACTTCGTCATTTTCATCTGAGCTCTATCTCCGATTTTCCAAACGAGGGAAATTTTTCCGAGATGCTGAGTACTTGACCTCCTCCACCCTTCGAGAGATGAGCCTTGTCTTATTCAATTGTAGCAGCCCAAAGAGTGAGATGCAGAGAGCTCGCTCTTTAAATTATCAAGATCTTGTGAGAGGATTTCCCGAAGAGATCATATCAAATCCTTATAATGAAATGATCATAACTCTAATTGACAGTGACGTGGAATCTTTCCTGGTCCACAAGATGGTGGATGATCTCGAGTTACAGAGGGGAACTCTGTCCAAAGTGGCTATCATTATAGCCATTATGATAGTCTTTTCCAATAGAGTGTTCAATGTTTCCAAGCCGCTGACTGACCCTTTGTTCTATCCACCATCTGATCCCAAGATTCTAAGGCACTTCAACATATGTTGCAGTACTATGATGTATCTATCTACCGCTCTAGGCGATGTCCCCAACTTTGCAAGACTTCATGACCTGTATAATAGACCTATAACTTATTACTTCAGAAAGCAAGTCATTCGAGGGAATATTTATCTTTCTTGGAGTTGGTCTGACGAGACTTCGGTGTTCAAAAGAGTGGCTTGCAACTCTAGCCTGAGTCTATCATCTCACTGGATCAGGTTGATTTACAAGATAGTGAAAACCACTAGACTGGTTGGAAGCATTGAGGACCTATCAGGAGAAATAGAGAGACACCTCCATGGATACAACAGGTGGATTACCCTCGAAGATATCAGGTGTAGATCGTCTCTGCTTGATTACAGCTGTCT
>NT.1977.13232AFX
ACGCTTAACAACAAAATCAGAGAAAAAGCAGACAGCGTCAATTGCAAAGCAAAAATGTAACACCCCTACAATGGATGCCGACAAGATTGTATTCAAAGTTAATAATCAGGTGGTCTCTTTGAAGCCTGAGATTATCGTGGATCAATATGAGTACAAGTACCCTGCTATTAAGGACTTGAAGAAGCCCAGTATCACCCTAGGGAAAGCCCCCGATTTGAACAAGGCATACAAGTCAGTTTTATCAGGCTTGAATGCTGCCAAGCTTGATCCTGATGACGTATGTTCCTATTTAGCAGCCGCAATGCAGTTCTTCGAGGGGACGTGTCCCGAAGACTGGACCAGCTATGGGATCCTGATTGCACGGAAAGGAGATAAGATCACCCCAGATTCTCTGGTGGAGATAAAGCGTACTGGTGTAGAAGGGAATTGGGCTTTGACGGGAGGGATGGAACTGACTAGGGACCCCACTGTTCCAGAGCATGCGTCTTTAGTCGGTCTTCTCTTGAGTCTGTATAGACTAAGCAAAATATCTGGGCAAAACACTGGTAACTATAAGACAAACATTGCAGATAGGATAGAGCAGATTTTCGAGACAGCCCCCTTTATTAAGATCGTGGAGCATCATACTCTGATGACAACTCACAAGATGTGTGCCAACTGGAGTACTATACCAAACTTCAGATTCCTGGCAGGGACCTACGACATGTTTTTCTCCCGGATTGAGCATCTGTATTCAGCAATCAGAGTAGGTACGGTAGTCACTGCTTATGAAGACTGCTCGGGGCTGGTATCATTTACTGGGTTCATAAAACAGATAAATCTCACTGCAAGGGAAGCAATACTATATTTCTTCCACAAAAACTTCGAGGAAGAGATAAGAAGAATGTTTGAGCCAGGACAAGAGACAGCTGTTCCTCACTCCTATTTCATTCACTTTCGTTCACTGGGCTTGAGTGGGAAGTCCCCTTATTCATCAAATGCAGTTGGTCATGTGTTCAATCTCATCCACTTTGTCGGATGCTATATGGGACAAGTGAGATCTCTGAATGCAACGGTCATTGCTGCATGTGCTCCTCATGAGATGTCTGTTTTGGGAGGCTATTTGGGGGAGGAGTTTTTCGGGAAGGGAACGTTTGAAAGGAGATTCTTCAGAGATGAGAAAGAACTTCAAGAATATGAGACGGCTGAATTGACAAAGACTGACACGGCACTGGCAGATGATGGAACTGTCAATTCGGATGACGAGGACTACTTCTCCGGGGAAACCAGAAGCCCTGAGGCTGTTTATGCCCGAATCATGATGAATGGGGGTAGACTAAAGAGATCGCACATACGGAGATATGTCTCAGTCAGCTCAAACCACCAAGCTCGTCCAAACTCATTTGCTGAGTTTCTAAATAAGACGTATTCTAGTGACTCGTAAATAGTTGAATAACGGAACACAAGAAATCCATAGATTGTGTATATCCTTCATGAAAAAAACTAACACCCCTCCTTATGAACCACCCCAAATATGAGCAAAATCTTTGTCAATCCGAGTGCAATTAGAGCCGGTCTGGCTGATCTGGAGATGGCTGAAGAGACTGTTGATCTGATCAACAAAAACATAGAAGACAATCAGGCTCATCTCCAGGGAGAACCTATAGAGGTGGACAATCTCCCTGAGGACATGAAGCGGCTTCAGCTGGACGATAAAAAACCTTCCGGCCTAGGGGAGATGGCCAGAGCAGGGGAAGGCAAGTGTCGGGAAGACTTTCTGATGGATGAAGGGGAGGATCCTAGCCTCCTCTTCCAGTCATACCTGGACAATGTTGGAGTGCAGATAGTCAGACAAATGAGGTCAGGGGAGAGATTCCTCAAGATATGGTCACAAACCGTGGAGGAAATCATATCTTATGTCACAGTCAACTTTCCTAACCCCCCAGGGAAGTCCTTGGAAGATAAGTCAACCCAGACAACTGGCCGAGAACTCAAGAAGGAGACAACATCTATTTCTTCCCAGAGAGACAGTCAATCCTCGAAGGCCAGGATGGTGGCTCAAGCCGCCTCTGGTCCCCCAGCCCTCGAGTGGTCTGCTACCAATGAGGAGGATGATCTGTCAGTAGAAGCTGAGATCGCTCACCAGGTTGCCGAAAGCTTCTCCAAGAAGTACAAGTTTCCCTCTCGATCATCTGGGATATTTCTGTATAATTTTGAGCAGTTAAAAATGAACCTTGATGACATAGTTAAAGAAGCAAAAAATGTGCCGGGTGTCACCCGTTTAGCCCATGACGGATCTAAACTCCCTCTAAGATGTGTACTGGGATGGGTTGGTCTGGCCAATTCTAAAAAATTCCAGTTGTTAGTCGAGCCAGACAAGCTAAATAAAATCATGCAAGACGATCTAAATCGCTATACATCCAGCTAACTAAGCTTTTCTACTCGGTCCCGACAGACGGTAAAATATGAAATGCTCTGAATTCGACATGAAAAAAACAAGCAACACCACTGATAAGATGAACTTTCTACGCAAGATAGTAAAAAACTGTCGGGATGAGGACACCCAGAAGCCCTCTCTTGTGTCAGCTCCTCCAGATGACGATGACCTATGGCTCCCTCCCCCCGAATATGTTCCGCTGAAAGAACTCACAGGCAAGAAGAACCTGAAGAACTTTTGCATCAACGGAGAGGTTAAGGTGTGTAGCCCGAACGGTTACTCGTTTAGGATCCTGCGACACATTCTGAGATCATTCGACGAGATATATTCTGGGAATCACAGAATGATCGGGTTAGTCAAGGTTGTTATTGGACTGGCTTTGTCAGGAGCCCCCGTCCCAGAGGGCATGAACTGGGTATACAAGTTGAGGAGAACCCTTATCTTCCAGTGGGCCGACTCCAGGGGCCCTCTTGAGGGGGAGGAATTGGAATACTCTCAAGAGATCACTTGGGACGATGACACTGAATTTGTTGGATTACAAATAAGAGTAAGTGCAAGACAATGTCATATTCAGGGCAGGATCTGGTGTATCAACATGAACTCGAGAGCATGTCAACTATGGTCAGACATGTCTCTTCAGACACAAAGGTCTGAAGAAGACAAAGACTCTTCTCTGCTTCTAGAATAATCAAATTATATCCCGCAAGTTTCTAACTTGTTTACCTCTGGAGGAGAGAACATACGGGCTTGACTCCAACCTTTGGGAGCAATAGAACAAAAAACCATA--TGTAATGGTGCCATTTAATCGCTGCATTTTATCGAAGTCAAACTAATTACCTTTACATTTGGGGTCTCTTGGATGTGAAAAAAACTGTCAACATCCCTCAAAAGACTTAAGGAATGATGGTTCCTCAAGCTCTTTTGTTTGTGCCCCTTCTGGCTTTTCCAATGTGTTTCGGGAAATTCCCCATCTACACAATACCAGACAAACTTGGTCCCTGGAGCCCGATTGACATACATCATCTCAGCTGTCCAAATAACTTGGTTGTGGAAGACGAAGGATGCACCAACTTGTCGGGTTTCTCCTACATGGAACTTAAGGTGGGATACATTTCGGCCATAAAAGTGAACGGGTTCACGTGCACAGGTGTGGTGACAGAGGCTGAGACTTACACTAACTTTGTCGGTTATGTTACCACCACGTTCAAGAGAAAGCATTTCCGCCCAACACCAGATGCATGTAGAGCTGCTTACAACTGGAAAATGGCCGGTGATCCCAGATATGAAGAATCTCTTCATAATCCGTACCCTGACTACCATTGGCTTCGAACCGTGAAAACCACGAAGGAGTCTCTCATCATCATATCCCCAAGTGTAGCAGACCTAGACCCATATGACAAATCCCTTCACTCGAGGGTCTTTCCTAGCGGGAAGTGCTTGGGAATAACAATATCATCTACCTACTGCTCGACTAACCATGATTACACCATCTGGATGCCCGAGAATGTGAGATTAGGGACATCTTGTGACATCTTTACCAACAGTAGAGGGAAGAGAGCATCCAAAGGGAGCAAGACTTGCGGATTTGTTGACGAAAGAGGCTTGTATAAGTCTTTGAAGGGGGCATGCAAGCTCAAATTATGTGGAGTTCTGGGACTTAGACTCATGGACGGAACGTGGGTCGCGATGCCAACATCGGATGAGACCAAGTGGTGTCCCCCTGATCAGTTGGTAAATCTACACGACTTTCGCTCGGACGAGATCGAACATCTTGTCGTGGAGGAGTTGGTCAGGAAAAGAGAGGAGTGTCTGGATGCCCTAGAGTCCATCATGACTACCAAGTCGGTGAGTTTTAGACGTCTCAGCCACTTGAGAAAACTTGTCCCTGGGTTCGGAAAAGCATACACCATATTCAACAAAACCCTGATGGAAGCCGATGCTCACTACAAGTCAGTCCGGACCTGGAATGAGATCATCCCCTCCAAGGGGTGTCTGAGAGTTGGAGGGAGGTGTCATCCCCATGTAAACGGAGTGTTTTTTAACGGCATAATACTGGGCCCTGACGGCCATGTTCTGATCCCAGAGATGCAATCATCCCTCCTTCAGCAACATATGGAGTTGTTGGAATCATCAGTTATCCCTCTGATGCATCCTTTAGCAGACCCGTCTACAGTTTTCAAGGACGGTGATGAAGCAGAGGATTTTGTTGAGGTTCACCTTCCCGATGTGCACAAACAGATCTCAGGGGTTGACCTGGGTCTCCCTAACTGGGGAAAGTATGTCTTAATAATTGCAGGGGTATTGATTGCCATGATATTGACAATCTTCTTAATGACATGTTGTGGAAGAGGTAATCGACCCAAGTCCACACAACACAGTCTTGGAGGGATAGGGAGGAAGGTGTCATCCACTTCCCAAAGCGGGAAGGTCATATCTTCGTGGGAGTCATATAAAAGCGGGGGTGAGACCAGACTGTGAAGGCCGGTCATCCCTTCCAAACTTCAAGTCCCGAAGATCGCCTCCCCTCGGGGCTAGGGGGAA---TCTCTGGGTTCAACAGTCCTCCCTGGACTCCATGCAACAGGGTAGGCTTAAGAGTCATGAGACTTTCATTAATCATCTCTGTTAATCAGACAAGGTCGTGTAGATTCTTAAAATACAAGAAGTCTTCTAGCAGTTTCAGTGACCAACGGTGCTTTCATCCTCCAGGGATCGATACCAAGGGTTGTGGACAGGTCAGGGGTTACCTCAGATCACTTCGCGTTCGGGCACGGACAGAGATCATGGTGAGTCCCCTGACAGTAGACTCAACATGATTCAACTGAGCAGGGCGATCTGCCTCTCCTGAAGGACATAAGCAATAGCTCACAATCATCTTACATCTCAGTAAAGTGTGTATAATTATAAAGGG-CTGGGTCATCTAAGCTTTTCCGTCGAGAAAAAAA--CTGTAGGCCGAAAGAGCAACTGGCAACACTTCTCATCTTCGGACATAGATCAAAATGCTTGATCCAGGAGAGGTCTATGATGACCCTGTTGATCCAATTGAGTCAGAGGCTGAGTCTAGAGGGGCCCCCACTGTCCCTAACATCTTGAGGAATTCTGATTACAATCTAAATTCCCCTTTAATAGAAGATCCTGCCGGATTAATGTTAGAGTGGTTGAAAACGGGGAACAGACCTCACCGAATGACCCTGACGGACAATTGCTCCAGGTCTTACAAAGTTCTGAAAGATTATTTCAAGAAAGTGGATATGGGCTCTCTCAAAGTGGGTGGGACTGCTGCACAGGCAATGATTTCCCTCTGGTTATATGGTGCCCACTCTGAATCAAACAGAAGTAGAAAATGCATAACTGAATTAGCTCATTTCTATTCCAAGTCATCCCCTATAGAGAAGTTGCTGAATTGTACACTTGGAAATAGAGGGCTGAGGATTCCCCCAGAGGGGGTATTAAGTTGCCTTGAGAGGGTCGATTATGATAAGGCATTTGGGAGATATCTGGCTAACACATATTCCTCTTATTTATTTTTCCATGTGATCACCCTGTACATGAATGCCCTAGACTGGGACGAAGAGAAGACTATCCTGGCTTTATGGAGAGAATTAACCTCAGTGGATATCGGGAAGGACTTGGTCAAGTTCAAAGATCAAATATGGGGACTACTAATTGTGACAAAAGACTTTGTTTATTCTCAGAGTTCTAACTGTCTTTTTGACAGAAACTACACACTTATGCTAAAAGACCTCTTCTTGTCTCGTTTCAATTCCCTAATGATTTTGCTTTCTCCCCCAGAACCCAGATATTCAGACGACTTGATCTCCCAGTTGTGCCAACTATACATAGCTGGGGATCAAGTCCTTTCCATGTGTGGAAACTCTGGTTATGACGTTATCAAGATACTGGAGCCATATGTCGTGAACAGCCTCGTCCAAAGGGCAGAAAAGTTTAGGCCCCTCATTCACTCCCTGGGAGACTTCCCTGTATTTATAAAAGATAAAGTCAGTCAGCTCGAAGGGACGTTTGGCCCCAGTGCAAAAAGGTTTTTTGGAGTTCTGGATCAATTCGACAACATACATGACTTGGTTTTTGTGTACGGCTGTTACAGGCATTGGGGTCATCCCTATATAGATTATAGAAAGGGTCTTTCGAAACTATATGATCAAGTTCACATTAAGAAGGTGATAGACAAGTCTTACCAGGAGTGTCTGGCAAGCGACTTAGCCAGAAGGATCCTCCGGTGGGGGTTTGACAAGTATTCTAAATGGTATCTTGATTCACGACTTCTCGCCCGAGACCACCCTTTGACTCCCTACATCAAAACCCAGACATGGCCACCCAAACATATAGTAGATTTGGTAGGAGATACTTGGCATAGGCTCCCAATAACGCAAATTTTTGAAATCCCTGAGTCAATGGATCCGTCAGAAATACTGGATGACAAATCCCATTCTTTCACCAGAACAAGACTGGCCTCTTGGTTGTCGGAGAACAGAGGGGGGCCTGTTCCCAGCGAGAAGGTCATTATCACGGCGTTGTCTAAGCCGCCCGTCAATCCTAGAGAATTCTTAAAATCTATTGACCTCGGAGGATTGCCTAATGAGGACTTGATAATTGGTCTCAAACCAAAGGAACGAGAACTAAAGATCGAGGGTCGATTTTTTGCTCTGATGTCATGGAATCTAAGATTGTATTTTGTTATTACGGAAAAGCTTTTGGCCAACTACATCCTGCCACTCTTTGATGCGTTGACTATGACAGACAATTTGAACAAAGTGTTTAAGAAGCTGATCGACAGAGTCACCGGACAAGGACTTTTGGACTATTCAAGGGTCACATATGCCTTTCACCTTGACTATGAGAAATGGAACAATCATCAAAGATTGGAGTCGACAGAAGATGTGTTTTCTGTCCTAGACCAGGTGTTTGGACTAAAAAGGGTGTTTTCCAGAACACACGAGTTTTTTCAAAAGTCCTGGATCTACTATTCAGACAGATCAGACCTTATCGGATTATGGGAAGATCAGATATATTGCTTAGATATGTCCAATGGCCCGACCTGCTGGAATGGTCAAGATGGTGGGTTGGAGGGCTTACGGCAGAAGGGCTGGAGTCTAGTCAGCCTATTAATGATAGATAGAGAATCCCAAACCAGGAACACACGAACCAAGATACTAGCTCAAGGGGACAATCAGGTTCTATGTCCTACATACATGTTGTCTCCAGGACTATCTCGAGAAGGGCTCCTCTATGAGTTGGAGAGTATATCAAGGAATGCGCTTTCAATATACCGGGCCATCGAGGAAGGAGCATCTAAGCTGGGGCTGATCATCAAGAAAGAAGAGACCATGTGTAGTTATGACTTTCTTATCTATGGAAAGACTCCTCTGTTTCGAGGCAACATCTTAGTACCTGAATCTAAAAGATGGGCCCGAGTCTCTTGCATCTCTAACGACCAAATAGTCAACCTAGCCAATATCATGTCGACAGTATCCACAAATGCACTGACAGTAGCACAACACTCTCAATCTCTGATCAAACCGATGAGGGACTTTCTGCTCATGTCAGTACAGGCAGTCTTTCACTACCTGTTGTTTAGCCCAATTTTGAAGGGCAGAGTTTACAAGATTCTAAGTGCTGAAGGGGAGAGTTTTCTTTTAGCCATGTCAAGGATAATCTACTTAGATCCTTCTTTGGGAGGAGTGTCTGGAATGTCTCTTGGAAGGTTCCATATACGTCAATTCTCAGACCCTGTCTCTGAAGGGCTGTCTTTCTGGAGAGAGATCTGGTTAAGCTCCCACGAGTCCTGGATTCATGCGTTATGTCAGGAGGCCGGGAACCCAGATCTTGGAGAGAGAACACTCGAGAGCTTCACTCGCCTTCTGGAGGATCCTACCACCTTAAATATTAAAGGAGGGGCTAGTCCCACCATCTTACTCAAGGATGCAATCAGGAAGGCTCTGTACGATGAGGTGGATAAGGTGGAAAACTCAGAGTTCAGAGAGGCAATCTTGTTGTCCAAGACCCATAGAGATAACTTTATACTTTTCTTAAAATCTGTTGAGCCTTTGTTTCCTCGATTTCTTAGTGAACTTTTCAGTTCGTCTTTTCTGGGAATCCCCGAGTCCATCATTGGACTGATACAGAACTCTCGGACAATAAGAAGGCAGTTCAGAAGGAGTCTATCAAGAACTTTAGAAGAGTCCTTTTACAACTCAGAGATCCATGGGATCAATCGGATGACCCAGACACCTCAACGGGTCGGGAGGGTGTGGCCTTGTTCTTCTGAGAGGGCAGACCTCTTAAGGGAGATCTCTTGGGGAAGAAAAGTGGTTGGCACAACAGTCCCTCACCCTTCTGAGATGTTGGGGTTACTTCCCAAGTCCTCCATTTCCTGTTCTTGTGGAGCAACAAGAGGAAGCAACCCTAGAGTCTCAGTCTCCGTACTCCCGTCTTTCGATCAGTCATTCTTCTCACGAGGCCCCCTAAAAGGGTACTTGGGCTCGTCCACCTCCATGTCGACCCAGCTATTCCATGCTTGGGAAAAAGTCACTAATGTTCATGTGGTCAAAAGGGCCTTATCATTAAAAGAATCCATAAACTGGTTTATCACAAGAAATTCCAATTTGGCTCAAACTCTAATTAGAAACATTATGTCTCTGACAGGCCCCGATTTCCCTCTAGAAGAAGCTCCTGTCTTCAAAAGAACTGGGTCAGCATTGCATAGGTTCAAATCTGCAAGGTACAGCGAGGGAGGGTATTCCTCTGTCTGCCCCAATCTACTCTCTCATATTTCCGTTAGTACAGACACTATGTCTGATTTAACCCAAGACGGAAAAAATTATGACTTCATGTTTCAGCCCTTGATGCTTTATGCGCAAACATGGACATCAGAGCTGGTACAAAGAGACACAAGGCTGAGAGACTCTACGTTTCATTGGCACCTTCGGTGCAACAGATGTGTAAGGCCCATTGATGATATCACACTGGAGACTTCCCAGATCTTCGAATTTCCGGATGTGTCGAGAAGAATATCTAGAATGGTTTCTGGAGCTGTGCCTCACTTTCAGAAACTCCCTGATATCCGCCTAAAGCCAGGTGACTTCGAGTCTCTGAACGGTAGAGAAAAGTCTCGCCATATAGGATCGGCTCAAGGGCTCTTATACTCAATCTTAGTGGCAATTCATGACTCTGGATACAATGATGGGACCATCTTTCCTGTCAACATATATGGCAAGGTCTCTCCTAGAGACTATTTGAGGGGGCTCGCAAGGGGAGTTTTGATAGGGTCTTCGATTTGCTTTTTGACAAGAATGACAAATATCAATATTAATAGACCTCTTGAGTTGATCTCAGGGGTAATCTCATATATCCTTCTGAGACTAGATAATCACCCCTCTTTGTATATAATGCTCAGAGAACAGTCCCTTAGAGGAGAGATATTCTCTATCCCTCAGAAGATCCCTGCTGCTTATCCGACCACCATGAAAGAAGGCAACAGATCGATTTTGTGTTATCTCCAACATGTGCTACGCTATGAGCGGGAGGTGATCACGGCGTCTCCTGAGAATGACTGGTTGTGGATCTTCTCAGACTTTAGAAGTGCCAAAATGACATACCTGACCCTCATTACTTACCAGTCTCACCTTCTACTTCAGAGGGTTGAGAGAAATTTGTCTAAGAGTATGAGAGCTAACCTGCGACAATTGAGTTCCTTGATGAGGCAGGTGCTGGGGGGGCATGGGGAAGATACTTTAGAGTCAGACGATGATGTTCAACGACTATTAAAAGACTCTTTGCGAAGGACAAGGTGGGTCGATCAGGAAGTCCGCCATGCAGCTAGAACCATGACAGGGGACTATAGTCCCAACAAGAAAGTGTCCCGCAAGGCAGGAGGCTCAGAATGGGTTTGCTCTGCCCAACAGGTTGCAGTCTCCACCTCAGCTAACCCGGCCCCTGTCTCAGAGCTTGACATAAGGGCCCTCTCCAGGAGGCTTCAAAACCCTTTGATCTCAGGCCTGAGGGTAGTTCAATGGGCAACTGGTGCTCATTATAAGCTTAAGCCTATTCTAGATGATCTCAACGTCTTCCCATCTCTATGTCTAGTAGTCGGAGATGGGTCAGGCGGGATATCAAGGGCAGTACTCCACATGTTTCCAGACGTCAAGCTTGTGTTCAACAGTTTGTTAGAGGTAAATGACCTAATGGCTTCCGGAACACATCCACTGCCTCCTTCAGCAATCGTGAGCGGAGGAGATGACATTGTTTCCAGAGTAATAGATTTTGACTCAATCTGGGAAAAACCGTCCGACCTGAGAAACTTGGCAACCTGGAGATACTTCCAATCAGTCCAAAGACAGGTAAACATGTCTTATGATCTCATTATTTGTGACGCAGAAGTTACTGACATTGCATCTATCAATAGAATAACCCTGTTGATGTCGGATTTCGCATTGTCTATAGACGGACCTCTTTATTTGGTCTTCAAAACTTACGGGACTATGCTGGTAAACCCAGACTATAAAGCGATTCAACACTTGTCGAGAGCGTTCCCCTCGGTCACAGGTTTTATAACTCAAGTAACTTCGTCATTTTCATCTGAGCTATATCTTCGGTTTTCCAAACGAGGGAAATTTTTCAGAGATCCCGAGTACCTGACCTCCTCTACCCTTCGAGAGATGAGCCTTGTGTTATTCAATTGCAGCAGCCCAAAGAGTGAGATGCAGAGAGCTCGCTCCTTAAATTATCAAGATCTTGTAAGGGGGTTTCCCGAAGAGATCATATCAAATCCTTATAATGAAATGATCATAACTCTAATTGACAGTGACGTAGAATCTTTCTTGGTCCACAAGATGGTGGATGACCTCGAGTTACAGAGGGGAACTCTGTCAAAAGTGGCTATCATTATAGCCATTATGATAGTCTTTTCCAATAGAGTATTTAACATTTCCAAACCGTTGACTGACCCCTTGTTCTATCCTCCATCTGATCCCAAGATCCTAAGGCACTTCAACATATGTTGCAGTACTATGATGTATCTATCCACCGCTCTAGGAGATGTCCCCAGCTTTGCAAGACTTCATGACCTATATAACAGACCTATAACTTATTACTTCAGAAAGCAAGTCATTCGAGGGAATATTTATCTCTCTTGGAGTTGGTCAGATGATACCTCGGTGTTCAAGAGGGTGGCTTGTAACTCTAGCCTGAGTCTATCATCTCATTGGATCAGATTGATTTACAAAATAGTAAAAACCACTAGACTGATTGGAAGTATTGAGGACCTATCAGGAGAGATTGAAAAGCACCTTCAGGGGTACAACAGATGGATTACCCTCGAAGATATCAGATCCAGAACGTCTCTGCTAGATTACAGCTGCTT
>AK.1989.V809AFX
ACGCTTAACAACAAAATCAGAGAAGAAGTAGACAGCGTCAATTGCAAAGCAAAAATGTAACACCCCTACAATGGATGCCGACAAGATTGTATTCAAAGTCAATAATCAGGTGGTCTCTTTGAAGCCTGAGATTATCGTGGATCAATATGAGTACAAGTACCCTGCTATTAAGGACTTGAAGAAGCCCAGTATCACCCTAGGGAAGGCCCCCGATTTGAACAAGGCATACAAGTCAGTTTTATCAGGCTTGAATGCTGCCAAGCTTGATCCTGATGACGTATGTTCCTACTTAGCAGCTGCAATGCAGTTCTTTGAGGGGACGTGTCCCGAAGACTGGACCAGCTATGGGATCCTGATTGCACGGAAAGGAGATAAGATCACCCCAGATTCTCTGGTGGAGATAAAGCGTACCGGTGTAGAAGGGAATTGGGCTTTGACGGGAGGGATGGAACTGACGAGGGACCCCACTGTTCCAGAGCATGCGTCTTTAGTCGGTCTTCTCTTGAGCCTGTATAGACTAAGCAAAATATCTGGGCAAAACACCGGTAACTATAAGACAAACATTGCAGATAGGATAGAGCAGATCTTCGAGACAGCCCCCTTTATTAAGATCGTGGAGCATCATACTCTGATGACAACTCACAAGATGTGTGCCAACTGGAGTACTATACCAAACTTCAGATTCCTGGCAGGGACCTACGACATGTTTTTCTCCCGGATTGAGCATCTGTATTCAGCAATCAGAGTAGGTACGGTAGTCACTGCTTATGAGGACTGCTCGGGGCTGGTATCATTTACCGGGTTCATAAAACAGATAAATCTCACTGCAAGGGAAGCAATACTATATTTCTTCCACAAAAACTTCGAGGAAGAGATAAGAAGAATGTTTGAGCCAGGACAAGAGACAGCTGTTCCTCACTCCTATTTCATTCACTTTCGTTCACTGGGCTTGAGTGGGAAGTCCCCTTATTCATCAAATGCAGTTGGTCATGTGTTCAATCTCATCCACTTTGTCGGATGCTATATGGGACAAGTGAGATCTCTGAATGCAACGGTCATTGCTGCATGTGCTCCTCATGAGATGTCTGTTTTAGGAGGCTATTTGGGGGAGGAGTTTTTTGGGAAGGGAACGTTTGAGAGGAGATTCTTCAGAGATGAGAAAGAACTTCAAGAATATGAGACGGCTGAATTGACAAAGACTGACACGGCACTGGCAGATGATGGAACTGTCAATTCGGATGACGAGGACTACTTCTCCGGGGAAACCAGAAGCCCTGAGGCTGTTTATGCCCGAATCATGATGAACGGGGGCAGACTAAAGAGATCGCACATACGGAGATATGTCTCAGTCAGCTCAAATCACCAAGCTCGTCCAAACTCATTTGCTGAGTTTCTAAACAAGACGTATTCTAGTGACTCGTAAATAGTTGAATAACGGAACACAAGAAATCCATAGATTGTGTATATCCTTCATGAAAAAAACTAACACCCCTCCTTTTGAACCACCCCAAATATGAGCAAAATCTTTGTCAATCCGAGTGCAATTAGAGCCGGTCTGGCTGATCTGGAGATGGCTGAAGAGACTGTTGATCTGATCAACAAAAACATAGAAGACAATCAGGCTCATCTCCAGGGAGAACCTATAGAGGTGGACAATCTCCCTGAGGACATGAAGCGGCTTCAGCTGGACGATAAAAAACCTTCCGGCCTTGGGGAGATGGCCAGAGCAGGGGAAGGCAAGTGTCGGGAAGACTTTCTGATGGATGAAGGGGAGGATCCTAGCCTCCTCTTCCAGTCATACCTGGACAATGTTGGAGTACAGATAGTCAGACAAATGAGGTCAGGGGAGAGATTCCTCAAGATATGGTCACAAACCGTGGAGGAAATCATATCTTATGTCACAGTCAACTTTCCCAACCCCCCAGGGAAGTCCTTGGAAGATAAGTCAACCCAGACAACTGGCCGAGAACTCAAGAAGGAGACAACATCTATTTCTTCCCAGAGAGACAGTCAATCCTCGAAAGCCAGGATGGTGGCTCAAGCCGCCTCTGGTCCCCCAGCCCTCGAGTGGTCTGCTACCAACGAGGAGGATGATCTGTCAGTAGAAGCTGAGATCGCTCACCAGGTTGCCGAAAGCTTCTCCAAGAAGTACAAGTTTCCCTCTCGATCATCTGGGATATTTCTGTATAATTTTGAGCAGTTAAAAATGAACCTTGATGACATAGTTAAAGAAGCAAAAAATGTGCCGGGTGTCACCCGTTTAGCCCATGACGGATCTAAACTCCCTCTAAGATGTGTACTGGGATGGGTTGGTCTGGCCAATTCTAAAAAATTCCAGTTGTTAGTCGAGCCAGACAAGCTAAATAAAATCATGCAAGACGATCTAAATCGCTATACATCCAGCTAACTAAGCTTTTATACTCGGTCCCAACAGACGGTAAAATATGAAATGCTCTGAATTCGACATGAAAAAAACAGGCAACACCACTGATAAGATGAACTTTCTACGCAAGATAGTAAAAAACTGTAGGGATGAGGACACCCAGAAGCCCTCTCTTGTGTCAGCTCCTCCAGATGACGATGACCTATGGCTCCCTCCCCCCGAATATGTTCCGCTGAAAGAACTCACAGGCAAGAAGAACCTGAAGAACTTTTGCATCAACGGAGAGGTTAAGGTGTGTAGCCCGAACGGTTACTCGTTTAGGATCCTGCGACACATTCTGAGATCATTCGACGAGATATATTCTGGGAATCACAGAATGATCGGGCTAGTCAAGGTTGTTATTGGACTGGCTTTGTCAGGAGCCCCCGTCCCAGAGGGCATGAACTGGGTATACAAGTTGAGGAGAACCCTTATCTTCCAGTGGGCCGACTCCAGGGGCCCTCTTGAGGGGGAGGAACTGGAATACTCTCAAGAGATCACTTGGGACGACGACACTGAATTTGTTGGATTGCAAATAAGAGTAAGTGCAAGACAATGTCATATTCAGGGCAGGATCTGGTGTATCAACATGAACTCGAGAGCATGTCAACTATGGTCAGACATGTCTCTTCAGACACAGAGGTCTGAAGAAGACAAAGACTCTTCTCTGCTTCTAGAATAATCAAATTATATCCCGCAAGTTTCTAACTTGTTTACCTCTGGAGGAGAGAACATACGGGCTTGACTCCAACCTTTGGGAGCAATAGAACAAAAAACCATA--TGTAATGGTGCCATTAAATCGCTGCATTTTATCAAAGTCAAACTAATTACCTTTACATTTGGGGTCTCTTGGATGTGAAAAAAACTGTCAACATCCCTCAAAAGACTTAAGGAATGATGGTTCCTCAGGCTCTTTTGTTTGTGCCCCTTCTGGCTTTTCCAATGTGTTTCGGGAAATTCCCCATCTACACAATACCAGACAAACTTGGTCCCTGGAGCCCGATTGACATACATCATCTCAGCTGTCCAAATAACTTGGTTGTGGAAGACGAAGGATGCACCAACTTGTCGGGTTTCTCCTACATGGAACTTAAAGTGGGATACATTTCGGCCATAAAAGTGAACGGGTTCACGTGCACAGGTGTGGTTACAGAGGCTGAGACTTACACTAACTTTGTCGGTTATGTTACCACCACGTTCAAGAGAAAGCATTTCCGCCCAACACCAGATGCATGTCGAGCTGCTTACAACTGGAAAATGGCCGGTGACCCCAGATATGAAGAATCTCTTCATAATCCGTACCCTGACTACCATTGGCTTCGAACCGTGAAAACCACGAAGGAGTCTCTCATCATCATATCCCCAAGTGTAGCAGACCTAGACCCATATGACAAATCCCTTCACTCGAGGGTCTTTCCTAGCGGGAAGTGCTTGGGAATAACAATATCATCTACCTACTGCTCGACTAACCATGATTACACCATCTGGATGCCCGAGAATCTGAGATTAGGGACATCTTGTGACATCTTTACCAATAGTAGAGGGAAGAGAGCATCCAAAGGGAGCAAGACTTGCGGATTTGTTGACGAAAGAGGCTTGTATAAGTCTTTGAAGGGGGCATGCAAGCTCAAATTATGTGGGGTTCTGGGACTTAGACTTATGGACGGAACGTGGGTCGCGATGCAAACATCGGATGAGACCAAGTGGTGTTCCCCCGATCAGTTGGTAAATCTACACGACTTTCGCTCGGACGAGATCGAACATCTTGTCGTGGAGGAGTTGGTCAAGAAAAGAGAGGAGTGTCTGGATGCCCTAGAGTCCATCATGACTACCAAGTCGGTGAGTTTTAGACGTCTCAGCCACTTGAGAAAACTTGTCCCTGGGTTTGGAAAAGCATACACCATATTCAACAAAACCCTGATGGAAGCTGATGCTCACTACAAGTCAGTCAGGACTTGGAGCGAGATCATCCCCTCCAAGGGGTGTCTGAGAGTTGGAGGGAGGTGTCATCCCCATGTAAACGGAGTGTTTTTTAACGGCATAATACTGGGCCCTGACGGCCATGTTCTGATCCCAGAGATGCAATCATCCCTCCTTCAGCAACATATGGAGTTGTTGGAATCATCAGTTATCCCTCTGATGCATCCTTTAGCAGACCCGTCTACAGTTTTCAAGGACGGTGATGAAGCAGAGGATTTTGTTGAGGTTCACCTTCCCGATGTGCACAAACAAATCTCAGGGGTTGACCTGGGTCTCCCTAACTGGGGAAGGTATGTCTTAATAATTGCAGGGGTATTGATTGCCATGATATTGACAATCTTCTTAATGACATGTTGTGGAAGAGGTAATCGACCCAAGTCCACACAACACAGTCTTGGAGGAATAGGGAGGAAGGTGTCAGCCACTTCCCAAAGCGGGAAGGTCATATCCTCGTGGGAGTCATATAAAAGCGGGGGTGAGACCAGACTGTGAAGGCCGGTCATCCCTTCCAAACTTCAAGTCCCGAAGATCGCCTCCCCTCGGGGCTAGGGGGAA---TCTCTGGGTTCAACAGTCCTCCCTGGACTCCATGCAACAGGGTAGGCTTAAGAGTCACGAGACTTTCATTAATCATCTCCGTTAATCAGACAAGGTCGTGTAGATTCTTTAAATACAAGAAGTCCTCGAGCAGTTTCAGTGACCAATGGTGCTTTCATCCTCCAGGGATCGATACCAAAGGTTGTGGACAGGTCAGGGGTTACCTCAGATCACTTCGCGTTCGGGCACGGACAGAGATCATGGTGAGTCCCCTGACAGTAGACTCAACATGATTCAACTGAGCAGGGAGATCTGCCTCTCCTGTAGGACATAAGCAATAGCTCACAATCATCTTGCATCTCAGTAAAGTGTGCATAATTATAAAGGG-CTGGGTCATCTAAGCTTTTCCGTCGAGAAAAAAA--CTGTAGGCCGGAAGAGCAACTGGCAACACTTCTCATCTTCGGACATAGATCAAAATGCTTGATCCAGGAGAGGTCTATGATGACCCCGTTGATCCAATTGAGTCAGAGGCTGAGTCTAGAGGGGCCCCCACTGTCCCTAACATCTTGAGGAATTCTGATTACAATCTAAATTCCCCTTTGATAGAAGATCCTGCCGGATTAATGTTAGAGTGGTTGAAAACGGGGAACAGACCTCACCGAATGACCCTGACGGACAATTGCTCCAGGTCTTACAAAGTTCTGAAAGATTATTTCAAGAAAGTGGATGTGGGCTCTCTCAAAGTGGGTGGGACTGCTGCACAGGCAATGATTTCCCTCTGGTTATATGGTGCCCACTCTGAATCGAGCAGAAGTAGAAAATGCATAACTGAATTAGCTCATTTCTATTCCAAGTCATCCCCTATAGAGAAGTTGCTGAATTGTACACTTGGAAATAGAGGGCTGAGGATTCCCCCAGAGGGGGTATTAAGTTGCCTTGAGAGGGTCGATTATGATAAGGCATTTGGGAGATATCTGGCTAACACATATTCCTCTTATTTATTTTTCCATGTGATCACCCTGTACATGAATGCCCTAGACTGGGACGAAGAGAAGACTATCCTGGCTTTATGGAGAGAGTTAACCTCAGTGGATATCGGGAAGGACTTGGTCAAGTTCAAAGATCAAATATGGGGACTACTAATTGTGACAAAAGACTTTGTTTATTCTCAGAGTTCTAACTGTCTTTTTGACAGAAACTACACACTTATGCTAAAAGACCTCTTCTTGTCTCGTTTCAATTCCCTGATGATTTTACTTTCTCCCCCTGAACCCAGATATTCAGACGACTTGATCTCCCAGTTGTGCCAACTATACATAGCTGGGGATCAAGTCCTTTCCATGTGTGGAAACTCTGGTTATGACGTTATCAAGATACTGGAGCCATATGTCGTGAACAGCCTCGTCCAGAGGGCAGAAAAGTTTAGGCCCCTCATTCACTCCCTGGGAGACTTCCCTGTATTTATAAAAGATAAAGTCAGTCAGCTCGAAGGGACGTTTGGCCCCAGTGCAAAAAGGTTTTTTGGAGTTCTGGATCAATTCGACAACATACATGACTTGGTTTTTGTGTACGGCTGTTACAGGCATTGGGGTCATCCCTATATAGATTATAGAAAGGGTCTTTCGAAACTGTATGATCAAGTTCACATTAAGAAAGTGATAGACAAGTCTTACCAGGAGTGTCTGGCGAGCGACTTAGCCAGAAGGATCCTCAGGTGGGGGTTTGACAAGTATTCTAAATGGTATCTTGATTCACGACTTCTCGCCCGCGACCACCCTTTGACTCCCTACATCAAAACCCAGACATGGCCACCCAAGCATATAGTAGATTTGGTAGGAGATACTTGGCATAGGCTCCCAATAACGCAAATTTTTGAAATCCCTGAGTCAATGGATCCGTCAGAAATACTGGATGACAAATCCCATTCTTTCACCAGAACAAGACTGGCCTCCTGGTTGTCGGAGAACAGAGGGGGGCCTGTTCCCAGCGAGAAAGTCATTATCACGGCGTTGTCTAAGCCGCCCGTCAATCCCAGAGAATTCTTAAAATCTATTGACCTCGGAGGATTGCCTAATGAGGACTTGATAATTGGTCTCAAACCAAAGGAACGAGAACTAAAGATTGAGGGCCGATTTTTTGCTCTGATGTCATGGAATCTAAGACTGTATTTTGTTATTACGGAAAAGCTTTTGGCCAACTACATCCTGCCACTTTTTGATGCGTTGACTATGACAGACAATTTGAACAAAGTGTTTAAGAAGCTGATCGACAGAGTCACCGGACAAGGACTTTTGGACTATTCAAGGGTCACATATGCCTTTCACCTTGACTATGAGAAATGGAACAATCATCAAAGATTGGAGTCGACAGAAGATGTGTTTTCTGTCCTAGACCAGGTGTTTGGACTAAAAAGGGTGTTTTCCAGAACACACGAGTTTTTTCAAAAGTCCTGGATCTACTATTCAGACAGATCAGACCTTATCGGATTATGGGAAGATCAGATATATTGCTTAGATATGTCCAATGGCCCGACCTGCTGGAATGGTCAAGATGGTGGGTTAGAGGGCTTACGGCAGAAGGGCTGGAGTCTAGTCAGCCTATTAATGATAGATAGAGAATCCCAAACCAGGAACACACGAACCAAGATACTAGCTCAAGGGGACAATCAGGTTCTATGTCCTACATACATGTTGTCGCCAGGACTATCTCAAGAAGGGCTCCTCTATGAGTTGGAGAGTATATCAAGGAATGCGCTTTCAATATACCGGGCCATCGAGGAAGGAGCATCTAAGCTGGGGCTGATCATCAAGAAAGAAGAGACCATGTGTAGTTATGACTTTCTTATCTATGGAAAGACTCCTCTGTTTCGAGGCAACATCTTAGTACCTGAATCTAAAAGATGGGCCCGAGTCTCTTGCATCTCTAACGACCAAATAGTCAACCTAGCCAATATCATGTCGACAGTATCCACAAATGCACTGACAGTAGCACAACACTCTCAATCTCTGATCAAACCGATGAGGGACTTTCTGCTCATGTCAGTACAGGCAGTCTTTCACTACCTGTTGTTTAGCCCAATTTTGAAGGGCAGAGTTTATAAGATTCTAAGTGCTGAAGGGGAGAGTTTTCTTTTAGCCATGTCAAGGATAATCTACTTAGATCCTTCTTTGGGAGGAGTGTCTGGAATGTCTCTTGGAAGGTTCCATATACGTCAATTTTCAGACCCTGTCTCTGAAGGGCTGTCTTTCTGGAGGGAGATCTGGTTAAGCTCCCACGAGTCCTGGATTCATGCGTTATGTCAGGAGGCCGGGAACCCAGATCTTGGAGAGAGAACACTCGAGAGCTTCACTCGCCTTCTGGAGGATCCTACCACCTTAAATATTAAAGGAGGGGCTAGTCCCACCATCTTACTCAAGGATGCAATCAGGAAGGCTCTGTACGACGAGGTGGATAAGGTGGAAAACTCAGAGTTCAGAGAGGCAATCTTGTTGTCCAAGACCCATAGAGATAACTTTATACTTTTCTTAAAATCTGTTGAGCCTTTGTTTCCTCGATTTCTTAGTGAACTCTTCAGTTCGTCTTTTCTAGGAATCCCCGAGTCCATCATTGGACTGATACAGAACTCTCGGACAATAAGAAGGCAGTTCAGAAGGAGTCTATCAAGAACTTTAGAAGAGTCCTTTTACAACTCAGAGATCCATGGGATCAATCGGATGACCCAGACACCTCAACGGGTCGGGAGGGTGTGGCCTTGTTCTTCTGAGAGGGCAGACCTCTTAAGGGAGATCTCTTGGGGAAGAAAAGTGGTTGGCACAACAGTCCCTCACCCTTCTGAGATGTTGGGGTTACTTCCCAAGTCCTCCATTTCCTGTTCTTGTGGAGCAACAAGAGGAAGCAACCCTAGAGTCTCGGTCTCCGTACTCCCGTCTTTCGATCAGTCATTCTTCTCACGAGGCCCCCTAAAAGGGTACTTGGGCTCGTCCACCTCCATGTCGACCCAGCTATTCCATGCTTGGGAAAAAGTCACTAATGTTCATGTGGTCAAAAGGGCCTTATCATTAAAAGAATCCATAAACTGGTTTATTACAAGAAATTCCAATTTGGCTCAAACTCTAATTAGAAACATCATGTCTCTGACAGGCCCCGATTTCCCTCTAGAAGAGGCTCCTGTCTTCAAAAGAACGGGGTCAGCATTGCATAGGTTCAAGTCTGCAAGGTACAGCGAGGGAGGGTATTCCTCTGTCTGCCCCAATCTACTCTCTCATATTTCCGTTAGTACAGACACTATGTCTGATTTAACCCAAGACGGGAAAAATTATGACTTCATGTTTCAGCCCTTGATGCTTTATGCGCAAACATGGACATCAGAGCTGGTACAAAGAGACACAAGGCTGAGAGACTCCACGTTTCATTGGCACCTTCGGTGCAACAGATGTGTAAGGCCCATTGATGATATCACACTGGAGACTTCTCAGATCTTCGAATTTCCGGATGTGTCGAGAAGAATATCTAGAATGGTTTCTGGAGCTGTGCCTCACTTTCAGAAACTCCCTGATATCCGCCTAAAGCCAGGTGATTTTGAGTCTCTGAACGGTAGAGAAAAGTCTCGCCATATAGGATCGGCTCAAGGGCTCTTATACTCAATCTTAGTGGCAATTCATGACTCTGGATACAATGATGGGACTATCTTTCCTGTCAACATATATGGCAAGGTCTCTCCTAGAGACTATTTGAGGGGGCTCGCAAGGGGAGTTTTGATAGGGTCTTCGATTTGCTTCTTGACAAGAATGACAAATATCAATATTAATAGACCTCTTGAGTTGATCTCAGGGGTAATCTCATATATCCTTCTGAGACTAGACAATCACCCCTCTTTGTATATAATGCTCAGAGAACAGTCCCTTAGAGGAGAGATATTCTCTATCCCTCAGAAGATCCCTGCTGCTTATCCGACCACCATGAAAGAAGGCAACAGATCAATTTTGTGTTATCTCCAACATGTGCTACGCTATGAGCGGGAGGTGATCACGGCATCTCCTGAGAATGACTGGTTGTGGATCTTCTCAGACTTTAGAAGTGCCAAAATGACATACCTGACCCTCATTACTTACCAGTCTCACCTTCTACTTCAGAGGGTTGAGAGAAATTTGTCTAAGAGTATGAGGGCTAACCTGCGACAATTGAGTTCCTTGATGAGGCAGGTACTGGGGGGGCATGGGGAAGATACTTTAGAGTCAGACGATGATGTTCAACGACTATTAAAAGACTCTTTGCGAAGGACAAGGTGGGTCGATCAGGAAGTCCGCCATGCAGCTAGAACCATGACAGGGGACTATAGTCCCAACAAGAAAGTGTCCCGCAAGGCAGGAGGCTCAGAATGGGTTTGCTCTGCCCAACAGGTTGCAGTCTCCACCTCAGCTAACCCAGCCCCTGTCTCAGAGCTTGACATAAGGGCCCTCTCCAGGAGGCTTCAAAACCCCTTGATCTCAGGCCTGAGGGTAGTTCAATGGGCAACTGGTGCTCATTATAAGCTTAAGCCTATTCTAGATGATCTCAACGTCTTCCCATCTCTATGTCTAGTAGTCGGAGATGGGTCAGGCGGGATATCAAGGGCAGTACTCCACATGTTTCCAGACGTCAAGCTTGTGTTCAACAGTTTGTTAGAGGTAAATGACCTAATGGCTTCCGGAACACATCCACTGCCTCCCTCAGCAATCGTGAGCGGAGGAGATGACATTGTTTCCAGAGTAATAGATTTTGACTCAATCTGGGAAAAACCGTCCGACCTGAGAAACTTGGCAACCTGGAGATACTTCCAATCAGTTCAAAAACAGGTAAACATGTCTTATGACCTCATTATTTGTGACGCAGAAGTTACTGACATTGCATCTATCAATAGAATAACCTTGTTGATGTCGGATTTCGCATTGTCTATAGACGGACCTCTTTATTTGGTCTTCAAAACTTACGGGACTATGCTGGTAAACCCAGACTATAAAGCGATTCAACACTTGTCGAGAGCGTTCCCCTCAGTCACAGGATTTATAACACAAGTAACTTCGTCATTTTCATCTGAGCTGTATCTTCGGTTTTCCAAACGAGGGAAATTTTTCAGAGATCCCGAGTACCTGACCTCCTCTACCCTTCGAGAGATGAGCCTTGTGTTGTTCAATTGTAGCAGCCCAAAGAGTGAGATGCAGAGAGCTCGCTCCTTAAATTATCAAGATCTTGTAAGGGGGTTTCCCGAAGAGATCATATCAAATCCTTATAATGAGATGATCATAACTCTAATTGACAGTGACGTAGAATCTTTCTTGGTCCACAAGATGGTGGATGACCTCGAGTTACAGAGGGGAACTCTGTCCAAAGTGGCTATCATTATAGCCATTATGATAGTCTTTTCCAATAGAGTATTCAACATTTCCAAACCGTTGACTGACCCCTTGTTCTATCCGCCATCTGATCCCAAGATCCTAAGGCACTTCAACATATGTTGCAGTACTATGATGTATCTATCCACCGCTCTAGGAGATGTCCCCAGCTTTGCAAGACTTCATGACCTATATAACAGACCTATAACTTATTATTTCAGAAAGCAAGTCATTCGAGGGAATATTTATCTCTCCTGGAGTTGGTCAGATGATACCTCGGTGTTCAAGAGGGTGGCTTGTAACTCTAGCCTGAGTCTATCATCTCATTGGATCAGATTGATTTACAAAATAGTAAAAACCACTAGACTGATTGGAAGTATTGAAGACCTATCAGGAGAGATTGAAAAACACCTTCAGGGGTACAACAGATGGATTACCCTCGAAGATATCAGATCCAGAACATCTCTGCTAGATTACAGCTGCTT
>AK.1990.V820RFX
ACGCTTAACAACAAAATCAGAGAAGAAGTAGACAGCGTCAATTGCAAAGCAAAAATGTAACACCCCTACAATGGATGCCGACAAGATTGTATTCAAAGTCAATAATCAGATAGTCTCTTTGAAGCCTGAGATTATCGTGGATCAATATGAGTACAAGTACCCTGCTATTAAGGACTTGAAGAAGCCCAGTATCACCCTAGGGAAAGCCCCCGACTTGAACAAGGCATACAAGTCAGTTTTGTCAGGCTTGAATGCTGCCAAGCTTGATCCTGATGATGTATGTTCCTACTTAGCAGCCGCAATGCAGTTCTTCGAGGGGACATGTCCCGAAGACTGGACCAGCTATGGGATCCTGATTGCACGGAAAGGAGATAAGATCACCCCAGATTCTCTGGTGGAGATAAAGCGTACTGGTGTAGAAGGGAATTGGGCTTTGACGGGAGGGATGGAACTGACGAGGGACCCCACTGTTCCAGAACATGCGTCTTTAGTCGGTCTCCTTTTGAGTCTGTATAGACTAAGCAAAATATCTGGGCAAAACACCGGTAACTATAAGACAAACATTGCAGATAGGATAGAGCAGATTTTCGAGACAGCCCCCTTTATTAAGATCGTGGAGCATCATACTCTGATGACAACTCACAAAATGTGTGCCAACTGGAGTACTATACCAAACTTCAGATTCCTGGCAGGGACCTACGACATGTTTTTCTCCCGGATTGAGCATCTGTATTCAGCAATCAGAGTAGGTACGGTAGTCACTGCTTATGAGGACTGCTCGGGGCTGGTATCATTTACTGGGTTCATAAAACAGATAAATCTCACTGCAAGGGAAGCAATACTATATTTCTTCCACAAAAACTTCGAGGAAGAGATAAGAAGAATGTTTGAGCCAGGACAAGAGACAGCTGTTCCTCACTCCTACTTCATTCACTTTCGTTCACTGGGCTTGAGTGGGAAGTCCCCTTATTCATCAAATGCAGTTGGTCATGTGTTCAATCTCATCCACTTTGTCGGATGCTATATGGGACAAGTGAGATCTCTGAATGCAACGGTCATTGCTGCATGTGCTCCTCATGAGATGTCTGTTTTGGGAGGCTATTTGGGGGAGGAGTTTTTCGGGAAGGGAACGTTTGAAAGGAGATTCTTCAGAGATGAGAAAGAACTTCAAGAATATGAGACGGCTGAATTGACAAAGACTGACGCGGCACTGGCAGATGATGGAACTGTCAATTCGGATGACGAGGACTACTTCTCCGGGGAAACCAGAAGCCCTGAGGCTGTTTATGCCCGAATCATGATGAACGGGGGCAGACTAAAGAAATCGCACATACGGAGATATGTCTCAGTCAGCTCAAATCACCAAGCTCGTCCAAACTCATTTGCTGAGTTCCTAAATAAGACGTATTCTAGTGACCCGTAGATAGTTGAATAACGGAACACAAGAAATCCATAGATTGTGTATATCCTTCATGAAAAAAACTAACACCCCTCCTTTTGAACCACCCCAAATATGAGCAAAATCTTTGTCAATCCGAGTGCAATTAGAGCCGGTCTGGCTGATCTGGAGATGGCTGAAGAAACTGTTGATCTGATCAACAAAAACATAGAAGACAATCAGGCTCATCTCCAGGGAGAACCTATAGAGGTGGACAATCTCCCTGAGGACATGAAGCGGCTTCAGCTGGACGATAAAAAACCTTCTGGCCTTGAGGAGATGGCCAGAGCAGGGGAAGGCAAGTGTCGGGAAGACTTTCTGATGGATGAAGGGGAAGATCCTAGCCTCCTCTTCCAGTCATACCTGGACAATGTTGGAGTACAGATAGTCAGACAAATGAGGTCAGGGGAGAGATTCCTCAAGATATGGTCACAAACCGTGGAGGAAATCATATCTTATGTCACAGTCAACTTTCCTAACCCCTCAGGGAAGTCCTTGGAAGATAAGTCAACCCAGACAACTGGCCGAGAACTCAAGAAGGAGACAACGTCTATTTCTTCCCAGAGAGACAGTCAATCCTCGAAAGCCAGGATGGTGGCTCAAGCCGCCTCTGGTCCCCAAGCCCTCGAGTGGTCTGCTACCAACGAGGAGGATGATCTGTCAGTAGAAGCTGAGATCGCTCACCAGGTTGCCGAAAGCTTCTCCAAGAAGTACAAGTTTCCCTCTCGATCATCTGGGATATTCCTGTATAATTTTGAGCAGTTAAAAATGAACCTTGATGACATAGTTAAAGAAGCAAAAAATGTGCCGGGTGTCACCCGTTTAGCCCATGACGGATCTAAACTCCCTCTAAGATGTGTACTGGGATGGGTTGGTCTGGCCAATTCTAAAAAATTCCAGTTGTTAGTCGAGCCAGACAAGCTAAATAAAATCATGCAAGACGATCTAAATCGCTATACCTCCAGCTAACTAAGCTTTTATACTCGGTCCCGACAGACGGAAAAATATGAAATGCTCTGAATTCGACATGAAAAAAACAGGCAACACCACTGATAGGATGAACTTTCTACGCAAGATAGTAAAAAACTGTAGGGATGAGGACACCCAGAAGCCCTCTCTTGTGTCAGCTCCTCCAGATGACGATGACCTATGGCTCCCTCCCCCCGAATATGTTCCGCTGAAAGAACTCACAGGCAAGAAGAACCTGAAGAACTTTTGCATCAACGGGGAGGTCAAGGTGTGTAGCCCGAACGGTTACTCGTTTAGGATCCTGCGACACATTCTGAGATCATTCGACGAGATATATTCTGGGAATCACAGAATGATCGGGTTAGTCAAGGTTGTTATTGGACTGGCTTTGTCAGGAGCCCCCGTCCCAGAGGGCATGAACTGGGTATACAAGTTGAGGAGAACCCTTATCTTCCAGTGGGCCGACTCCAGGGGCCCTCTTGAGGGGGAGGAATTGGAATACTCTCAAGAGATCACTTGGGACGACGACACTGAATTTGTTGGATTACAAATAAGAGTAAGTGCAAGACAATGTCACATTCAGGGCAGGATCTGGTGTATCAACATGAACTCGAGAGCATGTCAACTATGGTCAGACATGTCTCTTCAGACACAAAGGTCTGAAGAAGACAAAGACTCTTCTCTGCTTCTAGAATAATCAAATTATATCCCGCAAGTTTCTCACTTGTTTACCTCTGGAGGAGAGAACATACGGGCTTGACTCCAACCTTTGGGAGCAATAGAACAAAAAACCATA--TGTAATGGTGCCATTAAATCGCTGCATTTTATCGAAGTCAAACTAATTACCTTTACATTTGGGGTCTCTTGGATGTGAAAAAAACTGTCAACATCCCTCAAAAGACTTAAGGAATGATGGTCCCTCAAGCTCTTTTGTTTGTGCCCCTTCTGGCTTTTCCAATGTGTTTCGGGAAATTCCCCATCTACACAATACCAGACAAACTTGGTCCCTGGAGTCCGATTGACATACATCATCTCAGCTGTCCAAATAACTTGGTTGTGGAGGACGAAGGATGCACAAACTTGTCGGGTTTCTCCTACATGGAACTTAAAGTGGGATACATTTCGGCCATAAAAGTGAACGGGTTCACGTGCACAGGTGTGGTGACAGAGGCTGAGACTTACACTAACTTTGTCGGTTATGTTACCACCACGTTCAAGAGAAAGCATTTCCGCCCAACACCAGATGCGTGTCGAGCTGCTTACAACTGGAAAATGGCCGGTGACCCCAGATATGAAGAATCTCTTCATAATCCGTACCCTGACTACCATTGGCTTCGAACCGTGAAAACCACGAAGGAGTCTCTCATCATCATATCCCCAAGTGTAGCAGACCTAGACCCATATGACAAATCCCTTCACTCGAGGGTCTTTCCTAGCGGGAAGTGCTTGGGAATAACAATATCATCTACCTACTGCTCGACTAACCATGATTACACCATCTGGATGCCCGAGAATCTGAGATTAGGGACATCTTGTGACATCTTTACCAATAGTAGAGGGAAGAGAGCATCCAAAGGGAGCAAGACTTGCGGATTTGTTGACGAAAGAGGCTTGTATAAGTCTTTGAAGGGGGCATGCAAGCTTAAATTATGTGGGGTTCTGGGACTTAGACTTATAGACGGAACATGGGTCGCGATGCAAACATCGGATGAGACCAAGTGGTGTCCCCCTGATCAGTTGGTAAATCTACACGACTTTCGCTCGGACGAGATCGAACATCTTGTCGTGGAGGAGTTGGTCAAGAAAAGAGAGGAGTGTCTGGATGCCCTAGAGTCCATCATGACTACCAAGTCGGTGAGTTTTAGACGTCTCAGCCACTTGAGAAAACTTGTCCCTGGGTTCGGAAAAGCATACACCATATTCAACAAAACCCTGATGGAAGCTGATGCTCACTACAAGTCAGTCCGGACCTGGAATGAGATCATCCCCTCCAAGGGGTGTCTGAGAGTTGGAGGGAGGTGTCATCCCCATGTAAACGGAGTGTTTTTTAACGGCATAATATTAGGCCCTGACGGCCATGTTCTGATCCCAGAGATGCAATCATCCCTCCTTCAGCAACATATGGAGTTGTTGGAATCGTCAGTTATCCCTCTGATGCATCCTTTAGCAGACCCGTCTACAGTTTTCAAGGACGGTGATGAAGCAGAGGATTTTGTTGAGGTTCACCTTCCCGATGTGCACAAACAAATCTCAGGGGTTGACCTGGGTCTCCCTAACTGGGGAAAGTATGTCTTAATAATTGCAGGGGTATTGATTGCCATGATATTGACAATCTTCTTAATGACATGTTGTGGAAGAGGTAATCGACCCAAGTCCACACAACACAGTCTTGGAGGGATAGGGAGGAAGGTGTCAGCCACTTCCCAAAGCGGGAAGGTCATATCTTCGTGGGAGTCATATAAAAGCGGGGGTGAGACTAGACTGTGAAGGCCGGTCATCCCTTCCAAACTTCAAGTCCCGAAGATCGCCTCCCATCGTGGCTAGGGGGAA---TCTCTGGGTTCAACAGTCCTCCCTGGACTCCATGCAACAGGGTAGGTTTAAGAGTCACGAGACTTTCATTAATCATATCCGTTAATCAGACAAGGTCGTGTAGATTCTTAAAATACAAGAAGTCTTCTAGCAGTTTCAGTGACCAACGGTGCTTTCATCCTCCAGGGATCGATACCAAAGGTTGTGGACAGGTCAGGGGTTACCTCAGATCACTTCGCGTTCGGGCACGGACAGAGATCATGGTGAGTCCCCTGACAGTAGACTCAACATGATTCAACTGAGCAGGGCGATCTGCCTCTTCTGAAGGACATAAGCAATAGCTCACAATCATCTTGCATCTCAGTAAAGTGTGCATAATTATAAAGGG-CTGGGTCATCTAGGCTTTTCCGTCGAGAAAAAAA--CTGTAGGCCGAAAGAGCAACTGGCAACACTTCTCATCTTCGGACATAGATCAAAATGCTTGATCCAGGAGAGGTCTATGATGACCCCGTTGATCCAATTGAGTCAGAGGCTGAGTCTAGAGGGGCCCCCACTGTCCCTAACATCTTGAGGAATTCTGATTACAATCTAAATTCCCCTTTAATAGAAGATCCTGCCGGATTAATGTTAGAGTGGTTGAAAACGGGGAACAGACCTCACCGAATGACTCTGACGGACAATTGCTCCAGGTCTTACAAAGTTCTGAAAGATTATTTCAAGAAAGTGGATATGGGCTCTCTCAAAGTGGGTGGGACTGCTGCACAGGCAATGATTTCCCTCTGGTTATATGGTGCCCACTCTGAATCAAACAGAAGTAGAAAATGCATAACTGAATTAGCTCATTTCTATTCCAAGTCATCCCCTATAGAGAAGTTGCTGAATTGTACACTTGGAAATAGAGGACTGAGGATTCCCCCAGAAGGGGTATTAAGTTGCCTTGAGGGGGTCGATTATGATAAGGCATTTGGGAGATATCTGGCTAACACATATTCCTCTTATTTATTTTTCCATGTGATCACCCTGTACATGAATGCCCTAGACTGGGACGAAGAGAAGACTATCCTGGCTTTATGGAGAGAATTAACCTCCGTGGATATCGGGAAGGACTTGGTCAAGTTCAAAGATCAAATATGGGGACTACTAATTGTAACAAAAGACTTTGTTTATTCTCAGAGTTCTAACTGTCTTTTTGACAGAAACTACACACTTATGCTAAAAGACCTCTTCTTGTCTCGTTTCAATTCCCTAATGATTTTGCTTTCTCCCCCAGAACCCAGATATTCAGACGACTTGATCTCCCAGTTGTGCCAACTATACATAGCTGGAGATCAAGTCCTTTCCATGTGTGGAAACTCTGGTTATGACGTTATCAAGATACTGGAGCCATATGTCGTGAACAGCCTCGTCCAGAGGGCAGAAAAGTTTAGGCCCCTCATTCACTCTCTGGGAGACTTCCCTGTATTTATAAAAGATAAAGTCAGTCAGCTCGAAGGGACGTTTGGCCCCAGTGCAAAAAGGTTTTTTAGAGTTCTGGATCAATTCGACAACATACATGACTTGGTTTTTGTGTACGGCTGTTACAGGCATTGGGGTCATCCCTATATAGATTATAGAAAGGGTCTTTCGAAACTATATGATCAAGTTCACATTAAGAAAGTGATAGACAAGTCTTACCAGGAGTGTCTAGCAAGCGACTTAGCCAGAAGGATCCTCAGGTGGGGGTTTGACAAGTATTCTAAATGGTATCTTGATTCACGACTTCTCGCCCGAGACCACCCTTTGACTCCCTACATCAAAACCCAGACATGGCCACCCAAACATATAGTAGATTTAGTAGGAGATACTTGGCATAGGCTACCAATAACGCAAATCTTTGAAATCCCTGAGTCAATGGATCCGTCAGAAATACTGGATGACAAATCCCATTCTTTCACCAGAACAAAACTGGCCTCTTGGTTGTCGGAGAACAGAGGGGGGCCTGTTCCCAGCGAGAAGGTCATTATCACGGCGTTGTCTAAGCCGCCCGTCAATCCCAGAGAATTCTTAAAATCTATTGATCTCGGAGGGTTGCCTAATGAGGATTTGATAATTGGTCTCAAACCAAAAGAACGAGAACTAAAGATTGAGGGTCGATTTTTTGCTCTGATGTCATGGAATCTAAGATTGTATTTTGTTATTACGGAAAAGCTTTTGGCCAACTACATCCTGCCACTTTTTGATGCGTTGACTATGACAGACAATTTGAACAAAGTGTTTAAGAAGCTGATCGACAGAGTCACCGGACAAGGACTTTTGGACTATTCAAGGGTCACATATGCCTTTCACCTTGACTATGAGAAATGGAACAATCATCAAAGATTGGAGTCGACAGAAGATGTGTTTTCTGTCCTAGACCAGGTGTTTGGACTAAAGAGGGTGTTTTCCAGAACACACGAGTTTTTTCAAAAGTCCTGGATCTACTATTCAGACAGATCAGACCTTATAGGATTATGGGAAGATCAGATATATTGCTTAGATATGTCCAATGGCCCGACCTGCTGGAACGGTCAAGATGGTGGGTTGGAGGGTTTACGGCAGAAGGGCTGGAGTCTTGTCAGCCTATTAATGATAGATAGAGAATCCCAAACCAGGAACACACGAACCAAGATACTAGCTCAGGGGGACAATCAGGTTCTATGTCCTACATACATGTTGTCTCCAGGACTATCTCGAGAAGGGCTCCTCTATGAGTTGGAGAGTATATCAAGGAATGCGCTTTCAATATACCGGGCCATCGAGGAAGGAGCATCTAAGCTGGGGCTGATCATCAAGAAAGAAGAGACCATGTGTAGTTATGACTTTCTTATCTATGGAAAGACTCCTCTGTTTCGGGGCAACATCTTAGTACCTGAATCTAAAAGATGGGCCCGAGTCTCTTGCATCTCTAACGACCAAATAGTCAACCTAGCCAATATCATGTCGACAGTATCCACAAATGCATTGACAGTAGCACAACACTCTCAATCTCTGATCAAACCGATGAGGGACTTTCTGCTCATGTCAGTACAGGCAGTCTTTCACTACCTGTTGTTTAGCCCAATTTTGAAGGGCAGAGTTTACAAGATTCTAAGTGCTGAAGGGGAGAGTTTTCTTTTAGCCATGTCAAGGATAATCTACTTAGATCCTTCTTTGGGAGGAGTGTCTGGAATGTCTCTTGGAAGATTCCATATACGTCAATTCTCAGACCCTGTCTCTGAAGGGCTGTCTTTCTGGAGAGAGATCTGGTTAAGCTCCCACGAGTCCTGGATTCATGCGTTGTGTCAGGAGGCCGGGAACCCAGATCTTGGAGAGAGAACACTCGAGAGCTTCACTCGCCTTCTGGAGGATCCTACCACCTTAAATATTAAAGGAGGGGCTAGTCCCACCATCTTACTCAAGGATGCAATCAGGAAGGCTCTGTACGACGAGGTGGATAAGGTGGAAAACTCAGAGTTCAGAGAGGCAATCCTGTTGTCCAAGACCCATAGAGATAACTTTATACTTTTCTTAAAATCTGTTGAGCCTTTGTTCCCTCGATTTCTTAGTGAACTTTTCAGTTCGTCTTTTCTGGGAATCCCCGAGTCCATCATTGGACTGATACAGAACTCTCGGACAATAAGAAGGCAGTTCAGAAGGAGTCTATCAAGAACTTTAGAAGAGTCCTTTTACAACTCAGAGATCCATGGGATCAATCGGATGACCCAGACACCTCAACGGGTCGGGAGGGTGTGGCCTTGTTCTTCTGAGAGGGCAGACCTCTTAAGGGAGATCTCTTGGGGAAGAAAAGTGGTTGGCACAACAGTCCCTCACCCTTCTGAGATGTTGGGGTTACTTCCCAAGTCCTCCATTTCCTGTTCTTGTGGAGCAACAAGAGGAAGCAACCCTAGAGTCTCGGTCTCCGTACTCCCGTCTTTCGATCAGTCATTCTTCTCACGAGGCCCCCTAAAAGGGTACTTGGGCTCGTCCACCTCCATGTCGACCCAGCTATTCCATGCTTGGGAAAAAGTTACTAATGTTCATGTGGTCAAAAGGGCCTTATCATTAAAAGAATCCATAAACTGGTTTATCACAAGAAATTCCAATTTGGCTCAAACTCTAATTAGAAACATCATGTCTCTGACAGGCCCCGATTTCCCTCTAGAAGAGGCTCCTGTCTTCAAAAGAACGGGGTCAGCATTGCATAGGTTCAAGTCTGCAAGGTACAGCGAGGGAGGGTATTCCTCTGTCTGCCCCAATCTACTCTCTCATATTTCCGTTAGTACAGACACTATGTCTGATTTAACCCAAGACGGGAAAAATTATGATTTCATGTTTCAGCCCTTGATGCTTTATGCGCAAACATGGACATCAGAGCTGGTACAAAGAGACACAAGGCTGAGAGACTCCACGTTTCATTGGCACCTTCGGTGCAACAGATGTGTAAGGCCCATTGATGATATCACACTGGAGACTTCTCAGATCTTCGAATTCCCGGATGTGTCGAGAAGAATATCTAGAATGGTTTCTGGAGCTGTGCCTCACTTTCAGAAACTCCCTGATATCCGCCTAAAGCCAGGTGACTTTGAGTCTCTGAACGGTAGAGAAAAGTCTCGCCATATAGGATCGGCTCAAGGGCTCTTATACTCAATCTTAGTGGCAATTCATGACTCTGGATACAATGATGGGACCATCTTTCCTGTCAACATCTATGGCAAGGTCTCTCCTAGAGACTATTTGAGGGGGCTCGCAAGGGGAGTTTTGATAGGGTCTTCGATTTGCTTCTTGACAAGAATGACCAATATCAATATTAATAGACCTCTTGAGTTAATCTCAGGGGTAATCTCATATATCCTTCTGAGACTAGATAATCACCCCTCTTTGTATATAATGCTCAGAGAACAGTCCCTTAGAGGAGAGATATTCTCTATCCCTCAGAAGATCCCTGCTGCTTATCCGACCACCATGAAAGAAGGCAACAGATCGATTTTGTGTTATCTCCAACACGTGCTACGCTATGAGCGGGAGGTGATCACGGCGTCTCCTGAGAATGACTGGTTGTGGATCTTCTCAGACTTTAGAAGTGCCAAAATGACATACCTGACCCTCATTACTTACCAGTCTCACCTTCTACTTCAGAGGGTTGAGAGAAATTTGTCTAAGAGTATGAGAGCTAACCTGCGACAATTGAGTTCCTTGATGAGGCAGGTGCTGGGGGGGCATGGGGAAGATACATTAGAGTCAGACGATGATGTTCAACGACTATTAAAAGACTCTTTGCGAAGGACAAGGTGGGTCGATCAGGAAGTCCGCCATGCAGCTAGAACCATGACAGGGGATTATAGTCCCAACAAGAAAGTGTCCCGCAAGGCAGGAGGCTCAGAATGGGTTTGCTCTGCCCAACAGGTTGCAGTCTCCACCTCAGCTAACCCGGCCCCTGTCTCAGAGCTTGACATAAGGGCCCTCTCAAGGAGGCTTCAAAACCCCTTGATCTCAGGCCTGAGGGTAGTTCAATGGGCAACTGGTGCTCATTATAAGCTTAAGCCTATTCTAGATGATCTCAACGTCTTCCCATCTCTATGTCTAGTGGTCGGAGATGGGTCAGGCGGGATATCAAGGGCAGTACTCCACATGTTTCCAGACGTCAAGCTTGTGTTCAACAGTTTGTTAGAGGTAAATGACCTAATGGCTTCCGGAACACATCCACTGCCTCCTTCAGCAATCGTGAGCGGAGGAGATGACATTGTTTCCAGAGTAATAGATTTTGACTCAATCTGGGAAAAACCGTCCGACCTGAGAAACTTGGCAACCTGGAGATACTTCCAATCAGTCCAGAAACAGGTAAACATGTCTTATGACCTCATTATTTGTGACGCAGAAGTTACTGACATTACATCTATCAATAGAATAACCTTGTTGATGTCGGATTTCGCATTGTCTATAGACGGACCTCTTTATTTGGTCTTCAAAACTTACGGGACTATGCTGGTAAACCCAGACTATAAAGCTATTCAACACTTGTCGAGAGCGTTCCCCTCAGTCACAGGATTTATAACTCAAGTAACTTCGTCATTTTCATCTGAGCTATATCTTCGGTTTTCCAAACGAGGGAAATTTTTCAGAGATCCCGAGTACCTGACCTCCTCTACCCTTCGAGAGATGAGCCTTGTGTTATTCAATTGTAGCAGCCCAAAGAGTGAGATGCAGAGAGCTCGCTCCTTAAATTATCAAGATCTTGTAAGGGGGTTTCCTGAAGAGATCATATCAAATCCTTATAATGAGATGATCATAACTCTAATTGACAGTGACGTAGAATCTTTCTTGGTCCACAAGATGGTGGATGACCTCGAGTTACAGAGGGGAACTCTGTCCAAAGTGGCTATCATTATAGCCATTATGATAGTCTTTTCCAATAGAGTATTTAACATTTCCAAACCGTTGATTGACCCCTTGTTCTATCCGCCATCTGATCCCAAGATCCTAAGGCACTTCAACATATGTTGCAGTACTATGATGTATCTATCCACCGCTCTAGGAGATGTCCCCAGCTTTGCAAGACTTCATGACCTATATAACAGACCTATAACTTATTACTTCAGAAAGCAAGTCATTCAAGGGAATATTTATCTCTCTTGGAGTTGGTCAGATGATACCTCGGTGTTCAAGAGGGTGGCTTGTAACTCTAGCCTGAGTCTATCATCTCATTGGATCAGATTGATTTACAAAGTAGTAAAAACCACTAGACTGATCGGAAGTATTGAGGACCTATCAGGAGAGATTGAAAAACACCTTCAGGGGTACAACAGATGGATTACCCTCGAAGATATCAGGTCCAGAACGTCTCTGCTAGATTACAGCTGCTT
>NT.1993.0669AFX
ACGCTTAACAACAAAATCAGAGAARAAGCAGACAGCGTCAATTGCAAAGCAAAAATGTAACACCCCTACAATGGATGCCGACAAGATTGTATTCAAAGTTAATAATCAGGTGGTCTCTTTGAAGCCTGAGATTATCGTGGATCAATATGAGTACAAGTACCCTGCTATTAAGGACTTGAAGAAGCCCAGTATCACCCTAGGGAAAGCCCCCGATTTGAACAAGGCATACAAGTCAGTTTTATCAGGCTTGAATGCTGCCAAGCTTGATCCTGATGACGTATGTTCCTATTTAGCAGCCGCAATGCAGTTCTTCGAGGGGACGTGTCCCGAAGACTGGACCAGCTATGGGATCCTGATTGCACGGAAAGGAGATAAGATCACCCCAGATTCTCTGGTGGAGATAAAGCGTACTGGTGTAGAAGGGAATTGGGCTTTGACGGGAGGGATGGAACTGACTAGGGACCCCACTGTTCCAGAGCATGCGTCTTTAGTCGGTCTTCTCTTGAGTCTGTATAGACTAAGCAAAATATCTGGGCAAAACACTGGTAACTATAAGACAAACATTGCAGATAGGATAGAGCAGATTTTCGAGACAGCCCCCTTTATTAAGATCGTGGAGCATCATACTCTGATGACAACTCACAAGATGTGTGCCAACTGGAGTACTATACCAAACTTCAGATTCCTGGCAGGGACCTACGACATGTTTTTCTCCCGGATTGAGCATCTGTATTCAGCAATCAGAGTAGGTACGGTAGTCACTGCTTATGAAGACTGCTCGGGGCTGGTATCATTTACTGGGTTTATAAAACAGATAAATCTCACTGCAAGGGAAGCAATACTATATTTCTTCCACAAAAACTTCGAGGAAGAGATAAGAAGAATGTTTGAGCCAGGACAAGAGACAGCTGTTCCTCACTCCTATTTCATTCACTTTCGTTCACTGGGCTTGAGTGGGAAGTCCCCTTATTCATCAAATGCAGTTGGTCATGTGTTCAATCTCATCCACTTTGTCGGATGCTATATGGGGCAAGTGAGATCTCTGAATGCAACGGTCATTGCTGCATGTGCTCCTCATGAGATGTCTGTTTTGGGAGGCTATTTGGGGGAGGAGTTTTTCGGGAAGGGAACGTTTGAAAGAAGATTCTTCAGAGATGAGAAAGAACTTCAAGAATATGAGACGGCTGAATTGACAAAGACTGACACGGCACTGGCAGATGATGGAACTGTCAATTCGGATGACGAGGACTACTTCTCCGGGGAAACCAGAAGCCCTGAGGCTGTTTATGCCCGAATCATGATGAATGGGGGTAGACTAAAGAGATCGCACATACGGAGATATGTCTCAGTCAGCTCAAATCACCAAGCTCGTCCAAACTCATTTGCTGAGTTTCTAAATAAGACGTATTCTAGTGACTCGTAAATAGTTGAATAACGGAACACAAGAAATCCATAGATTGTGTATATCCTTCATGAAAAAAACTAACACCCCTCCTTATGAACCACCCCAAATATGAGCAAAATCTTTGTCAATCCGAGTGCAATTAGAGCTGGTCTGGCTGATCTGGAGATGGCTGAAGAGACTGTTGATCTGATCAACAAAAACATAGAAGACAATCAGGCTCATCTCCAGGGAGAACCTATAGAGGTGGACAATCTCCCTGAGGACATGAAGCGGCTTCAGCTGGACGATAAAAAACCTTCCGGCCTAGGGGAGATGGCCAGAGCAGGGGAAGGCAAGTGTCGGGAAGACTTTCTGATGGATGAAGGGGAGGATCCTAGCCTCCTCTTCCAGTCATACCTGGACAATGTTGGAGTGCAGATAGTCAGACAAATGAGGTCAGGGGAGAGATTCCTCAAGATATGGTCACAAACCGTGGAGGAAATCATATCTTATGTCACAGTCAACTTTCCTAACCCCCCAGGGAAGTCCTTGGAAGATAAGTCAACCCAGACAACTGGCCGAGAACTCAAGAAGGAGACAACATCTATTTCTTCCCAGAGAGACAGTCAATCCTCGAAGGCCAGGATGGTGGCTCAAGCCGCCTCTGGCCCCCCAGCCCTCGAGTGGTCTGCTACCAATGAGGAGGATGATCTGTCAGTAGAAGCTGAGATCGCTCACCAGGTTGCCGAAAGCTTCTCCAAGAAGTACAAGTTTCCCTCTCGATCATCTGGGATATTTCTGTATAATTTTGAGCAGTTAAAAATGAACCTTGATGACATAGTTAAAGAAGCAAAAAATGTACCGGGTGTCACCCGTTTAGCCCATGACGGATCTAAACTCCCTCTAAGATGTGTACTGGGATGGGTTGGTCTGGCCAATTCTAAAAAATTCCAGTTGTTAGTCGAGCCAGACAAGCTAAATAAAATCATGCAAGACGATCTAAATCGCTATACATCCAGCTAACTAAGCTTTTCTACTCGGTCCCGACAGACGGCAAAATATGAAATGCTCTGAATTCGACATGAAAAAAACAAGCAACACCACTGATAAGATGAACTTTCTACGCAAGATAGTAAAAAACTGTCGGGATGAGGACACCCAGAAGCCCTCTCTTGTGTCAGCTCCTCCAGATGACGATGACCTATGGCTCCCTCCCCCCGAATATGTTCCGCTGAAAGAACTCACAGGCAAGAAGAACCTGAAGAACTTTTGCATCAACGGAGAGGTTAAGGTGTGTAGCCCGAACGGTTACTCGTTTAGGATCCTGCGACACATTCTGAGATCATTCGACGAGATATATTCTGGGAATCACAGAATGATCGGGTTAGTCAAGGTTGTTATTGGACTGGCTTTGTCAGGAGCCCCCGTCCCAGAGGGCATGAACTGGGTATACAAGTTGAGGAGAACCCTTATCTTCCAGTGGGCCGACTCCAGGGGCCCTCTTGAGGGGGAGGAATTGGAATACTCTCAAGAGATCACTTGGGACGATGACACTGAATTTGTTGGATTACAAATAAGAGTGAGTGCAAGACAATGTCATATTCAGGGCAGGATCTGGTGTATCAACATGAACTCGAGAGCATGTCAACTATGGTCAGACATGTCTCTTCAGACACAAAGGTCTGAAGAGGACAAAGACTCTTCTCTGCTTCTAGAATAATCAAATTATATCCCGCAAGTTTCTAACTTGTTTACCTCTGGAGGAGAGAACATACGGGCTTGACTCCAACCTTTGGGAGCAATAGAACAAAAAACCATA--TGTAATGGTGCCATTTAATCGCTGCATTTTATCGAAGTCAAACTAATTACCTTTACATTTGGGGTCTCTTGGATGTGAAAAAAACTGTCAACATCCCTCAAAAGACTTAAGGAATGATGGTTCCTCAAGCTCTTTTGTTTGTGCCCCTTCTGGCTTTTCCCATGTGTTTCGGGAAATTCCCCATCTACACAATACCAGACAAACTTGGTCCCTGGAGCCCGATTGACATACATCATCTCAGCTGTCCAAATAACTTGGTTGTGGAAGACGAAGGATGCACCAACTTGTCGGGTTTCTCCTACATGGAACTTAAGGTGGGATACATTTCGGCCATAAAAGTGAACGGGTTCACGTGCACAGGTGTGGTGACAGAGGCTGAGACTTACACTAACTTTGTCGGTTATGTTACCACCACGTTCAAGAGAAAGCATTTCCGCCCAACACCAGATGCATGTAGAGCTGCTTACAACTGGAAAATGGCCGGTGATCCCAGATATGAAGAATCTCTTCATAATCCGTACCCTGACTACCATTGGCTTCGAACCGTGAAAACCACGAAGGAGTCTCTCATCATCATATCCCCAAGTATAGCAGACCTAGACCCATATGACAAATCCCTTCACTCGAGGGTCTTTCCTAGCGGGAAGTGCTTGGGAATAACAATATCATCTACCTACTGCTCGACTAACCATGATTACACCATCTGGATGCCCGATAATGTGAGATTAGGGACATCTTGTGACATCTTTACCAACAGTAGAGGGAAGAGAGCATCCAAAGGGAGTAAGACTTGCGGATTTGTTGACGAAAGAGGCTTGTATAAGTCTTTGAAGGGGGCATGCAAGCTCAAATTATGTGGAGTTCTGGGACTTAGACTTATGGACGGAACGTGGGTCGCGATGCCAACATCGGATGAGACCAAGTGGTGTCCCCCTGATCAGTTGGTAAATCTACACGACTTTCGCTCGGACGAGATCGAACATCTTGTCGTGGAGGAGTTGGTCAGGAAAAGAGAGGAGTGTCTGGATGCCCTAGAGTCCATCATGACTACCAAGTCGGTGAGTTTTAGACGTCTCAGCCACTTGAGAAAACTTGTCCCTGGATTCGGAAAAGCATACACCATATTCAACAAAACCCTGATGGAAGCCGATGCTCACTACAAGTCAGTCCGGACCTGGAATGAGATCATCCCCTCCAAGGGGTGTCTGAGAGTTGGAGGGAGGTGTCATCCCCATGTAAACGGAGTGTTTTTTAACGGCATAATACTGGGCCCTGACGGCCATGTTCTAATCCCAGAGATGCAATCATCCCTCCTTCAGCAACATATGGAGTTGTTGGAATCATCAGTTATCCCTCTGATGCATCCTTTAGCAGACCCGTCTACAGTTTTCAAGGACGGTGATGAAGCAGAGGATTTTGTTGAGGTTCACCTTCCCGATGTGCACAAACAGATCTCAGGGGTTGACCTGGGTCTCCCTAACTGGGGAAAATATGTCTTAATAATTGCAGGGGTATTGATGGCCATGATATTGACAATCTTCTTAATGACATGTTGTGGAAGAGGTAATCGACCCAAGTCCACACAACACAGTCTTGGAGGGATAGGGAGGAAGGTGTCATCCACTTCCCAAAGCGGGAAGGTCATATCTTCGTGGGAGTCATATAAAAGCGGGGGTGAGACCAGACTGTGAAGGCCGGTCATCCCTTCCAAACTTCAAGTCCCGAAGATCGCCTCCCCTCGGGGCTAGGGGGAA---TCTCTGGGTTCAACAGTCCTCCCTGGACTCCATGCAACAGGGTAGGCTTAAGAGTCATGAGACTTTCATTAATCATCTCCGTTAATCAGACAAGGTCGTGTAGATTCTTAAAATACAAGAAGTCTTCTAGCAGTTTCAGTGACCAACGGTGCTTTCATCCTCCAGGGATCGATGCCAAAGGTTGTGGACAGGTCAGGGGTTACCTCAGATCACTTCGCGTTCGGGCACGGACAGAGATCATGGTGAGTCCCCTGACAGTAGACTCAACATGATTCAACTGAGCAGGGCGATCTGCCTCTCCTGAAGGACATAAGCAATAGCTCACAATCATCTTACATCTCAGTAAAGTGTGTATAATTATAAAGGG-CTGGGTCATCTAAGCTTTTCCGTCGAGAAAAAAA--CTGTAGGCCGAAAGAGCAACTGGCAACACTTCTCATCTTCGGACATAGATCAAAATGCTTGATCCAGGAGAGGTCTATGATGACCCTGTTGATCCAATTGAGTCAGAGGCTGAGTCTAGAGGGGCCCCCACTGTCCCTAACATCTTGAGGAATTCTGATTACAATCTAAATTCCCCTTTAATAGAAGATCCTGCCGGATTAATGTTAGAGTGGTTGAAAACGGGGAACAGACCTCACCGAATGACCCTGACGGACAATTGCTCCAGGTCTTACAAAGTTCTGAAAGATTATTTCAAGAAAGTGGATATGGGCTCTCTCAAAGTGGGTGGGACTGCTGCACAGGCAATGATTTCCCTCTGGTTATATGGTGCCCACTCTGAATCAAACAGAAGTAGAAAATGCATAACTGAATTAGCTCATTTCTATTCCAAGTCATCCCCTATAGAGAAGTTGCTGAATTGTACACTTGGAAATAGAGGGCTGAGGATTCCCCCAGAGGGGGTATTAAGTTGCCTTGAGAGGGTCGATTATGATAAGGCATTTGGGAGATATCTGGCTAACACATATTCCTCTTATTTATTTTTCCATGTGATCACCCTGTACATGAATGCCCTAGACTGGGACGAAGAGAAGACTATCCTGGCTTTATGGAGAGAATTAACCTCAGTGGATATCGGGAAGGACTTGGTCAAGTTCAAAGATCAAATATGGGGACTACTAATTGTGACAAAAGACTTTGTTTATTCTCAGAGTTCTAACTGTCTTTTTGACAGAAACTACACACTTATGCTAAAAGACCTCTTCTTGTCTCGTTTCAATTCCCTAATGATTTTGCTTTCTCCCCCAGAACCCAGATATTCAGACGACTTGATCTCCCAGTTGTGCCAACTATACATAGCTGGGGATCAAGTCCTTTCCATGTGTGGAAACTCTGGTTATGACGTTATCAAGATACTGGAGCCATATGTCGTGAACAGCCTCGTCCAAAGGGCAGAAAAGTTTAGGCCCCTCATTCACTCCCTGGGAGACTTCCCTGTATTTATAAAAGATAAAGTCAGTCAGCTCGAAGGGACGTTTGGCCCCAGTGCAAAAAGGTTTTTTGGAGTTCTGGATCAATTCGACAACATACATGACTTGGTTTTTGTGTACGGCTGTTACAGGCATTGGGGTCATCCCTATATAGATTATAGAAAGGGTCTTTCGAAACTATATGATCAAGTTCACATTAAGAAGGTGATAGACAAGTCTTACCAGGAGTGTCTGGCAAGCGACTTAGCCAGAAGGATCCTCCGGTGGGGGTTTGACAAGTATTCTAAATGGTATCTTGATTCACGACTTCTCGCCCGAGACCACCCTTTGACTCCCTACATCAAAACCCAGACATGGCCACCCAAACATATAGTAGATTTGGTAGGAGATACTTGGCATAGGCTCCCAATAACGCAAATTTTTGAAATCCCTGAGTCAATGGATCCGTCAGAAATACTGGATGACAAATCCCATTCTTTCACCAGAACAAGACTGGCCTCTTGGTTGTCGGAGAACAGAGGGGGGCCTGTTCCCAGCGAGAAGGTCATTATCACGGCGTTGTCTAAGCCGCCCGTCAATCCTAGAGAATTCTTAAAATCTATTGACCTCGGAGGATTGCCTAATGAGGACTTGATAATTGGTCTCAAACCAAAGGAACGAGAACTAAAGATCGAGGGTCGATTTTTTGCTCTGATGTCATGGAATCTAAGATTGTATTTTGTTATTACGGAAAAGCTTTTGGCCAACTACATCCTGCCACTCTTTGATGCGTTGACTATGACAGACAATTTGAACAAAGTGTTTAAGAAGCTGATCGACAGAGTCACCGGACAAGGACTTTTGGACTATTCAAGGGTCACATATGCCTTTCACCTTGACTATGAGAAATGGAACAATCATCAAAGATTGGAGTCGACAGAAGATGTGTTTTCTGTCCTAGACCAGGTGTTTGGACTAAAAAGGGTGTTTTCCAGAACACACGAGTTTTTTCAAAAGTCCTGGATCTACTATTCAGACAGATCAGACCTTATCGGATTGTGGGAAGATCAGATATATTGCTTAGATATGTCCAATGGCCCGACCTGCTGGAATGGTCAAGATGGTGGGTTGGAGGGCTTACGGCAGAAGGGCTGGAGTCTAGTCAGCCTATTAATGATAGATAGAGAATCCCAAACCAGGAACACACGAACCAAGATACTAGCTCAAGGGGACAATCAGGTTCTATGTCCTACATACATGTTGTCTCCAGGACTATCTCGAGAAGGGCTCCTCTATGAGTTGGAGAGTATATCAAGGAATGCGCTTTCAATATACCGGGCCATCGAGGAAGGAGCATCTAAGCTGGGGCTGATCATCAAGAAAGAAGAGACCATGTGTAGTTATGACTTTCTTATCTATGGAAAGACTCCTCTGTTTCGAGGCAACATCTTAGTACCTGAATCTAAAAGATGGGCCCGAGTCTCTTGCATCTCTAACGACCAAATAGTCAACCTAGCCAATATCATGTCGACAGTATCCACAAATGCACTGACAGTAGCACAACACTCTCAATCTCTGATCAAACCGATGAGGGACTTTCTGCTCATGTCAGTACAGGCAGTCTTTCACTACCTGTTGTTTAGCCCAATTTTGAAGGGCAGAGTTTACAAGATTCTAAGTGCTGAAGGGGAGAGTTTTCTTTTAGCCATGTCAAGGATAATCTACTTAGATCCTTCTTTGGGAGGAGTGTCTGGAATGTCTCTTGGAAGGTTCCATATACGTCAATTCTCAGACCCTGTCTCTGAAGGGCTGTCTTTCTGGAGAGAGATCTGGTTAAGCTCCCACGAGTCCTGGATTCATGCGTTATGTCAGGAGGCCGGGAACCCAGATCTTGGAGAGAGAACACTCGAGAGCTTCACTCGCCTTCTGGAGGATCCTACCACCTTAAATATTAAAGGAGGGGCTAGTCCCACCATCTTACTCAAGGATGCAATCAGGAAGGCTCTGTACGATGAGGTGGATAAGGTGGAAAACTCAGAGTTCAGAGAGGCAATCTTGTTGTCTAAGACCCATAGAGATAACTTTATACTTTTCTTAAAATCTGTTGAGCCTTTGTTTCCTCGATTTCTTAGTGAACTTTTCAGTTCGTCTTTTCTGGGAATCCCCGAGTCCATCATTGGACTGATACAGAACTCTCGGACAATAAGAAGGCAGTTCAGAAGGAGTCTATCAAGAACTTTAGAAGAGTCCTTTTACAACTCAGAGATCCATGGGATCAATCGGATGACCCAGACACCTCAACGGGTCGGGAGGGTGTGGCCTTGTTCTTCTGAGAGGGCAGACCTCTTAAGGGAGATCTCTTGGGGAAGAAAAGTGGTTGGCACAACAGTCCCTCACCCTTCTGAGATGTTGGGGTTACTTCCCAAGTCCTCCATTTCCTGTTCTTGTGGAGCAACAAGAGGAAGCAACCCTAGAGTCTCGGTCTCCGTACTCCCGTCTTTCGATCAGTCATTCTTTTCACGAGGCCCCCTAAAAGGGTACTTGGGCTCGTCCACCTCCATGTCGACCCAGCTATTCCATGCTTGGGAAAAAGTCACTAATGTTCATGTGGTCAAAAGGGCCTTATCATTAAAAGAATCCATAAACTGGTTTATCACAAGAAATTCCAATTTGGCTCAAACTCTAATTAGAAACATTATGTCTCTGACAGGCCCCGATTTCCCTCTAGAAGAGGCTCCTGTCTTCAAAAGAACTGGGTCAGCATTGCATAGGTTCAAATCTGCAAGGTACAGCGAGGGAGGGTATTCCTCTGTCTGCCCCAATCTACTCTCTCATATTTCCGTTAGTACAGACACTATGTCTGATTTAACCCAAGACGGAAAAAATTATGATTTCATGTTTCAGCCCTTGATGCTTTATGCGCAAACATGGACATCAGAGCTGGTACAAAGAGACACAAGGCTGAGAGACTCTACGTTTCATTGGCACCTTCGGTGCAACAGATGTGTGAGGCCCATTGATGATATCACACTGGAGACTTCCCAGATCTTCGAATTTCCGGATGTGTCGAGAAGAATATCTAGAATGGTTTCTGGAGCTGTGCCTCACTTTCAGAAACTCCCTGATATCCGCCTAAAGCCAGGTGACTTCGAGTCTCTGAACGGTAGAGAAAAGTCTCGCCATATAGGATCGGCTCAAGGGCTCTTATACTCAATCTTAGTGGCAATTCATGACTCTGGATACAATGATGGGACCATCTTTCCTGTCAACATATATGGCAAGGTCTCTCCTAGAGACTATTTGAGGGGGCTCGCAAGGGGAGTTTTGATAGGGTCTTCGATTTGCTTCTTGACAAGAATGACAAATATCAATATTAATAGACCTCTTGAGTTGATCTCAGGGGTAATCTCATATATCCTTCTGAGACTAGATAATCACCCCTCTTTGTATATAATGCTCAGAGAACAGTCCCTTAGAGGAGAGATATTCTCTATCCCTCAGAAGATCCCTGCTGCTTATCCGACCACCATGAAAGAAGGCAACAGATCGATTTTGTGTTATCTCCAACATGTGCTACGCTATGAGCGGGAGGTGATCACGGCGTCTCCTGAGAATGACTGGTTGTGGATCTTCTCAGACTTTAGAAGTGCCAAAATGACATACCTGACCCTCATTACTTACCAGTCTCACCTTCTACTTCAGAGGGTTGAGAGAAATTTGTCTAAGAGTATGAGAGCTAACCTGCGACAATTGAGTTCCTTGATGAGGCAGGTGCTGGGGGGGCATGGGGAAGATACTTTAGAGTCAGACGATGATGTTCAGCGACTATTAAAAGACTCTTTGCGAAGGACAAGGTGGGTCGATCAGGAAGTCCGCCATGCAGCTAGAACCATGACAGGGGACTATAGTCCCAACAAGAAAGTGTCCCGCAAGGCAGGAGGCTCAGAATGGGTTTGCTCTGCCCAACAGGTTGCAGTCTCCACCTCAGCTAACCCGGCCCCTATCTCAGAGCTTGACATAAGGGCCCTCTCCAGGAGGCTTCAAAACCCTTTGATCTCGGGCCTGAGGGTAGTTCAATGGGCAACTGGTGCTCATTATAAGCTTAAGCCTATTCTAGATGATCTCAACGTCTTCCCATCTCTATGTCTAGTAGTCGGAGATGGGTCAGGCGGGATATCAAGGGCAGTACTCCACATGTTTCCAGACGTCAAGCTTGTGTTCAACAGTTTGTTAGAGGTAAATGACCTAATGGCTTCCGGAACACATCCACTGCCTCCTTCAGCAATCGTGAGCGGAGGAGATGACATTGTTTCCAGAGTAATAGATTTTGACTCAATCTGGGAAAAACCGTCCGACCTGAGAAACTTGGCAACCTGGAGATACTTCCAATCAGTCCAAAGACAGGTAAACATGTCTTATGATCTCATTATTTGTGACGCAGAAGTTACTGACATTGCATCTATCAATAGAATAACCCTGTTGATGTCGGATTTCGCGTTGTCTATAGACGGACCTCTTTATTTGGTCTTCAAAACTTACGGGACTATGCTGGTAAACCCAGACTATAAAGCGATTCAACACTTGTCGAGAGCGTTCCCCTCGGTCACAGGTTTTATAACTCAAGTAACTTCGTCATTTTCATCTGAGCTATATCTTCGGTTTTCCAAACGAGGGAAATTTTTCAGAGATCCCGAGTACCTGACCTCCTCTACCCTTCGAGAGATGAGCCTTGTGTTATTCAATTGCAGCAGCCCAAAGAGTGAGATGCAGAGAGCTCGCTCCTTAAATTATCAAGATCTTGTAAGGGGGTTTCCCGAAGAGATCATATCAAATCCTTATAATGAAATGATCATAACTCTAATTGACAGTGACGTAGAATCTTTCTTGGTCCACAAGATGGTGGATGACCTCGAGTTACAGAGGGGAACTCTGTCAAAAGTGGCTATCATTATAGCCATTATGATAGTCTTTTCCAATAGAGTATTTAACATTTCCAAACCGTTGACTGACCCCTTGTTCTATCCTCCATCTGATCCCAAGATCCTAAGGCACTTCAACATATGTTGTAGCACTATGATGTATCTATCCACCGCTCTAGGAGATGTCCCCAGCTTTGCAAGACTTCATGACCTATATAACAGACCTATAACTTATTACTTTAGAAAGCAAGTCATTCGAGGGAATATTTATCTCTCTTGGAGTTGGTCAGATGATACCTCGGTGTTCAAGAGGGTGGCTTGTAACTCTAGCCTGAGTCTATCATCTCATTGGATCAGATTGATTTACAAAATAGTAAAAACCACTAGACTGATTGGAAGTATTGAGGACCTATCAGGAGAGATTGAAAAGCACCTTCAGGGGTACAACAGATGGATTACCCTCGAAGATATCAGATCCAGAACGTCTCTGCTAGATTACAGCTGCTT
>NT.1993.2863AFX
ACGCTTAACAACAAAATCAGAGAAGAAGCAGACAGCGTCAATTGCAAAGCAAAAATGTAACACCCCTACAATGGATGCCGACAAGATTGTATTCAAAGTTAATAATCAGGTGGTCTCTTTGAAGCCTGAGATTATCGTGGATCAATATGAGTACAAGTACCCTGCTATTAAGGACTTGAAGAAGCCCAGTATCACCCTAGGGAAAGCCCCCGATTTGAACAAGGCATACAAGTCAGTTTTATCAGGCTTGAATGCTGCCAAGCTTGATCCTGATGACGTATGTTCCTATTTAGCAGCCGCAATGCAGTTCTTCGAGGGGACGTGTCCCGAAGACTGGACCAGCTATGGGATCCTGATTGCACGGAAAGGAGATAAGATCACCCCAGATTCTCTGGTGGAGATAAAGCGTACTGGTGTAGAAGGGAATTGGGCTTTGACGGGAGGGATGGAACTGACTAGGGACCCCACTGTTCCAGAGCATGCGTCTCTAGTCGGTCTTCTCTTGAGTCTGTATAGACTAAGCAAAATATCTGGGCAAAACACTGGTAACTATAAGACAAACATTGCAGATAGGATAGAGCAGATTTTCGAGACAGCCCCCTTTATTAAGATCGTGGAGCATCATACTCTGATGACAACTCACAAGATGTGTGCCAACTGGAGTACTATACCAAACTTCAGATTCCTGGCAGGGACCTACGACATGTTTTTCTCCCGGATTGAGCATCTGTATTCAGCAATCAGAGTAGGTACGGTAGTCACTGCTTATGAAGACTGCTCGGGGCTGGTATCATTTACTGGGTTTATAAAACAGATAAATCTCACTGCAAGGGAAGCAATACTATATTTCTTCCACAAAAACTTCGAGGAAGAGATAAGAAGAATGTTTGAGCCAGGACAAGAAACAGCTGTTCCTCACTCCTATTTCATTCACTTTCGTTCACTGGGCTTGAGTGGAAAGTCCCCTTATTCATCAAATGCAGTTGGTCATGTGTTCAATCTCATCCACTTTGTCGGATGCTATATGGGACAAGTGAGATCTCTGAATGCAACGGTCATTGCTGCATGTGCTCCTCATGAGATGTCTGTTTTGGGAGGCTATTTGGGGGAGGAGTTTTTCGGGAAGGGAACGTTTGAAAGAAGATTCTTCAGAGATGAGAAAGAACTTCAAGAATATGAGACGGCTGAATTGACAAAGACTGACACGGCACTGGCAGATGATGGAACTGTCAATTCGGATGACGAGGACTACTTCTCCGGGGAAACCAGAAGCCCTGAGGCTGTTTATGCCCGAATCATGATGAATGGGGGTAGACTAAAGAGATCGCACATACGGAGATATGTCTCAGTCAGCTCAAATCACCAAGCTCGTCCAAACTCATTTGCTGAGTTTCTAAATAAGACGTATTCTAGTGACTCGTAAATAGTTGAATAACGGAACACAAGAAATCCATAGATTGTGTATATCCTTCATGAAAAAAACTAACACCCCTCCTTATGAACCACCCCAAATATGAGCAAAATCTTTGTCAATCCGAGTGCAATTAGAGCTGGTCTGGCTGATCTGGAGATGGCTGAAGAGACTGTTGATCTGATCAACAAAAACATAGAAGACAATCAGGCTCATCTCCAGGGAGAACCTATAGAGGTGGACAATCTCCCTGAGGACATGAAGCGGCTTCAGCTGGACGATAAAAAACCTTCCGGCCTAGGGGAGATGGCCAGAGCAGGGGAAGGCAAGTGTCGGGAAGACTTTCTGATGGATGAAGGGGAGGATCCTAGCCTCCTCTTCCAGTCATACCTGGACAATGTTGGAGTGCAGATAGTCAGACAAATGAGGTCAGGGGAGAGATTCCTCAAGATATGGTCACAAACCGTGGAGGAAATCATATCTTATGTCACAGTCAACTTTCCTAACCCCCCAGGGAAGTCCTTGGAAGATAAGTCCACCCAGACAACTGGCCGAGAACTCAAGAAGGAGACAACATCTATTTCTTCCCAGAGAGACAGTCAATCCTCGAAGGCCAGGATGGTGGCTCAAGCCGCCTCTGGTCCCCCAGCCCTCGAGTGGTCTGCTACCAATGAGGAGGATGATCTGTCAGTAGAAGCTGAGATCGCTCACCAGGTTGCCGAAAGCTTCTCCAAGAAGTACAAGTTTCCCTCTCGATCATCTGGGATATTTCTTTATAATTTTGAGCAGTTAAAAATGAACCTTGATGACATAGTTAAAGAAGCAAAAAATGTGCCGGGTGTCACCCGTTTAGCCCATGACGGATCTAAACTCCCTCTAAGATGTGTACTGGGATGGGTTGGTCTGGCCAACTCTAAAAAATTCCAGTTGTTAGTCGAGCCAGATAAGCTAAATAAAATCATGCAAGACGATCTAAATCGCTATACATCCAGCTAACTAAGCTTTTCTACTCGGTCCCGACAGACGGCAAAATATGAAATGCTCTGAATTCGACATGAAAAAAACAAGCAACACCACTGATAAGATGAACTTTCTACGCAAGATAGTAAAAAACTGTCGGGATGAGGACACCCAGAAGCCCTCTCTTGTGTCAGCTCCTCCAGATGACGATGACCTATGGCTCCCTCCCCCCGAATATGTTCCGCTGAAAGAACTCACAGGCAAGAAGAACCTGAAGAACTTTTGTATCAACGGAGAGGTTAAGGTGTGTAGCCCGAACGGTTACTCGTTTAGGATCCTGCGACACATTCTGAGATCATTCGACGAGATATATTCTGGGAATCACAGAATGATCGGGTTAGTCAAGGTTGTTATTGGACTGGCTTTGTCAGGAGCCCCCGTCCCAGAGGGCATGAACTGGGTATACAAGTTGAGGAGAACCCTTATCTTCCAGTGGGCCGACTCCAGGGGCCCTCTTGAGGGGGAGGAATTGGAATACTCTCAAGAGATCACTTGGGACGATGACACTGAATTTGTTGGATTACAAATAAGAGTAAGTGCAAGACAATGTCATATTCAGGGCAGGATCTGGTGTATCAACATGAACTCGAGAGCATGTCAACTATGGTCAGACATGTCTCTTCAGACACAAAGGTCTGAAGAGGACAAAGACTCTTCTCTGCTTCTAGAATAATCAAATTATATCCCGCAAGTTTCTAACTTGTTTACCTCTGGAGGAGAGAACATACGGGCTTGACTCCAACCTTTGGGAGCAATAGAACAAAAAACCATA--TGTAATGGTGCCATTTAATCGCTGCATTTTATCGAAGTCAAACTAATTACCTTTACATTTGGGGTCTCTTGGATGTGAAAAAAACTGTCAACATCCCTCAAAAGACTTAAGGAATGATGGTTCCTCAAGCTCTTTTGTTTGTGCCCCTTCTGGCTTTTCCAATGTGTTTCGGGAAATTCCCCATCTACACAATACCAGACAAACTTGGTCCCTGGAGCCCGATTGACATACATCATCTCAGCTGTCCAAATAACTTGGTTGTGGAAGACGAAGGATGCACCAACTTGTCGGGTTTCTCCTACATGGAACTTAAGGTGGGATACATTTCGGCCATAAAAGTGAACGGGTTCACGTGCACAGGTGTGGTGACAGAGGCTGAGACTTACACTAACTTTGTCGGTTATGTTACCACCACGTTTAAGAGAAAGCATTTCCGCCCAACACCAGATGCATGTAGAGCTGCTTACAACTGGAAAATGGCCGGTGATCCCAGATATGAAGAATCTCTTCATAATCCGTACCCTGACTACCATTGGCTTCGAACCGTGAAAACCACGAAGGAGTCTCTCATCATCATATCCCCAAGTGTAGCAGACCTAGACCCATATGACAAATCCCTTCACTCGAGGGTCTTTCCTAGCGGGAAGTGCTTGGGAATAACAATATCATCTACCTACTGCTCGACTAACCATGATTACACCATCTGGATGCCCGAGAATGTGAGATTAGGGACATCTTGTGACATCTTTACCAACAGTAGAGGGAAGAGAGCATCCAAAGGGAGCAAGACTTGTGGATTTGTTGACGAAAGAGGCTTGTATAAGTCTTTGAAGGGGGCATGCAAGCTCAAATTATGTGGAGTTCTGGGACTTAGACTTATGGACGGAACGTGGGTCGCGATGCCAACATCGGATGAGACCAAGTGGTGTCCCCCTGATCAGTTGGTAAATCTACACGACTTTCGCTCGGACGAGATCGAACATCTTGTCGTGGAGGAGTTGGTCAGGAAAAGAGAGGAGTGTCTGGATGCCCTAGAGTCCATCATGACTACCAAGTCGGTGAGTTTTAGACGTCTCAGCCACTTGAGAAAACTTGTCCCTGGATTCGGAAAAGCATACACCATATTCAACAAAACCCTGATGGAAGCCGATGCTCACTACAAGTCAGTCCGGACCTGGAATGAGATCATCCCCTCCAAGGGGTGTCTGAGAGTTGGAGGGAGGTGTCATCCCCATGTAAACGGAGTGTTTTTTAACGGCATAATACTGGGCCCTGACGGCCATGTTCTAATCCCAGAGATGCAATCATCCCTCCTTCAGCAACATATGGAGTTGTTGGAATCATCAGTTATCCCTCTGATGCATCCTTTAGCAGACCCGTCTACAGTTTTCAAGGACGGTGATGAAGCAGAGGATTTTGTTGAGGTTCACCTTCCCGATGTGCACAAACAGATCTCAGGGGTTGACCTGGGTCTCCCTAACTGGGGAAAGTATGTCTTAATAATTGCAGGGGTATTGATTGCCATGATATTGACAATCTTCTTAATGACATGTTGTGGAAGAGGTAATCGACCCAAGTCCACACAACACAGTCTTGGAGGGATAGGGAGGAAGGTGTCATCCACTTCCCAAAGCGGGAAGGTCATATCTTCGTGGGAGTCATATAAAAGCGGGGGTGAGACCAGACTGTGAAGGCCGGTCATCCCTTCCAAACTTCAAGTCCCGAAGATCGCCTCCCCTCGGGGCTAGGGGGAA---TCTCTGGGTTCAACAGTCCTCCCTGGACTCCATGCAACAGGGTAGGCTTAAGAGTCATGAGACTTTCATTAATCATCTCCGTTAATCAGACAAGGTCGTGTAGATTCTTAAAATACAAGAAGTCTTCTAGCAGTTTCAGTGACCAACGGTGCTTTCATCCTCCAGGGATCGATACCAAAGGTTGTGGACAGGTCAGGGGTTACCTCAGATCACTTCGCGTTCGGGCACAGACAGAGATCATGGTGAGTCCCCTGACAGTAGACTCAACATGATTCAACTGAGCAGGGCGATCTGCCTCTCCTGAAGGACATAAGCAATAGCTCACAATCATCTTACATCTCAGTAAAGTGTGTATAATTATAAAGGG-CTGGGTCATCTAAGCTTTTCCGTCGAGAAAAAAA--CTGTAGGCCGAAAGAGCAACTGGCAACACTTCTCATCTTCGGACATAGATCAAAATGCTTGATCCAGGAGAGGTCTATGATGACCCTGTTGATCCAATTGAGTCAGAGGCTGAGTCTAGAGGGGCCCCCACTGTCCCTAACATCTTGAGGAATTCTGATTACAATCTAAATTCCCCTTTAATAGAAGATCCTGCCGGATTAATGTTAGAGTGGTTGAAAACGGGGAACAGACCTCACCGAATGACCCTGACGGACAATTGCTCCAGGTCTTACAAAGTTCTGAAAGATTATTTCAAGAAAGTGGATATGGGCTCTCTCAAAGTGGGTGGGACTGCTGCACAGGCAATGATTTCCCTCTGGTTGTATGGTGCCCACTCTGAATCAAACAGAAGTAGAAAATGCATAACTGAATTAGCTCATTTCTATTCCAAGTCATCCCCTATAGAGAAGTTGCTGAATTGTACACTTGGAAATAGAGGGCTGAGGATTCCCCCAGAGGGGGTATTAAGTTGCCTTGAGAGGGTCGACTATGATAAGGCATTTGGGAGATATCTGGCTAACACATATTCCTCTTATTTATTTTTCCATGTGATCACCCTGTACATGAATGCTCTGGACTGGGACGAAGAGAAGACTATCCTGGCTTTATGGAGAGAATTAACCTCAGTGGATATCGGGAAGGACTTGGTCAAGTTCAGAGATCAAATATGGGGACTACTAATTGTGACAAAAGACTTTGTTTATTCTCAGAGTTCTAACTGTCTTTTTGACAGAAACTACACACTTATGCTAAAAGACCTCTTCTTGTCTCGTTTCAATTCCCTAATGATTTTGCTTTCTCCCCCAGAACCCAGATATTCAGACGACTTGATCTCCCAGTTGTGCCAACTATACATAGCTGGGGATCAAGTCCTTTCCATGTGTGGAAACTCCGGTTATGACGTTATCAAGATACTGGAGCCATATGTCGTGAACAGCCTCGTCCAAAGGGCAGAAAAGTTTAGGCCCCTCATTCACTCCCTGGGAGACTTCCCTGTATTTATAAAAGATAAAGTCAGTCAGCTCGAAGGGACGTTTGGCCCCAGTGCAAAAAGGTTTTTTGGAGTTCTGGATCAATTCGACAACATACATGACTTGGTTTTTGTGTACGGCTGTTACAGGCATTGGGGTCATCCCTATATAGATTATAGAAAGGGTCTTTCGAAACTATATGATCAAGTTCACATTAAGAAGGTGATAGACAAGTCTTACCAGGAGTGTCTGGCAAGCGACTTAGCCAGAAGGATCCTCCGGTGGGGGTTTGACAAGTATTCTAAATGGTATCTTGATTCACGACTTCTCGCCCGAGACCACCCTTTGACTCCCTACATCAAAACCCAGACATGGCCACCCAAACATATAGTTGATTTGGTAGGAGATACTTGGCATAGGCTCCCAATAACGCAAATTTTTGAAATCCCTGAGTCAATGGATCCGTCAGAAATACTGGATGACAAATCCCATTCTTTCACCAGAACAAGACTGGCCTCTTGGTTGTCGGAGAACAGAGGGGGGCCTGTTCCCAGCGAGAAGGTCATTATCACGGCGTTGTCTAAGCCGCCCGTCAATCCTAGAGAATTCTTAAAATCTATTGACCTCGGAGGATTGCCTAATGAGGACTTGATAATTGGTCTCAAACCAAAGGAACGAGAACTAAAGATCGAGGGTCGATTTTTTGCTCTGATGTCATGGAATCTAAGATTGTATTTTGTTATTACGGAAAAGCTTTTGGCCAACTACATCCTGCCACTCTTTGATGCGTTGACTATGACAGACAATTTGAACAAAGTGTTTAAGAAGCTGATCGACAGAGTCACCGGACAAGGACTTTTGGACTATTCAAGGGTCACATATGCCTTTCACCTTGACTATGAGAAATGGAACAATCATCAAAGATTGGAGTCGACAGAAGATGTGTTTTCTGTCCTAGACCAGGTGTTTGGACTAAAAAGGGTGTTTTCCAGGACACACGAGTTTTTTCAAAAGTCCTGGATCTACTATTCAGACAGATCAGACCTTATCGGATTATGGGAAGATCAGATATATTGCTTAGATATGTCCAATGGCCCGACCTGCTGGAATGGTCAAGATGGTGGGTTGGAGGGCTTACGGCAGAAGGGCTGGAGTCTAGTCAGCCTATTAATGATAGATAGAGAATCCCAAACCAGGAACACACGAACCAAGATACTAGCTCAAGGGGACAATCAGGTTCTATGTCCTACATACATGTTGTCTCCAGGACTATCTCGAGAAGGGCTCCTCTATGAGTTGGAGAGTATATCAAGGAATGCGCTTTCAATATACCGGGCCATCGAGGAAGGAGCATCTAAGCTGGGGCTGATCATCAAGAAAGAAGAGACCATGTGTAGTTATGACTTTCTTATCTATGGAAAGACTCCTCTGTTTCGAGGCAACATCTTAGTACCTGAATCTAAAAGATGGGCCCGAGTCTCTTGCATCTCTAACGACCAAATAGTCAACCTAGCCAATATCATGTCGACAGTATCCACAAATGCACTGACAGTAGCACAACACTCTCAATCTCTGATCAAACCGATGAGGGACTTTCTGCTCATGTCAGTACAGGCAGTCTTTCACTACCTGTTGTTTAGCCCAATTTTGAAGGGCAGAGTTTACAAGATTCTAAGTGCTGAAGGGGAGAGTTTTCTTTTAGCCATGTCAAGGATAATCTACTTAGATCCTTCTTTGGGAGGAGTGTCTGGAATGTCTCTTGGAAGGTTCCATATACGTCAATTCTCAGACCCTGTCTCTGAAGGGCTGTCTTTCTGGAGAGAGATCTGGTTAAGCTCCCACGAGTCCTGGATTCATGCGTTATGTCAGGAGGCCGGGAACCCAGATCTTGGAGAGAGAACACTCGAGAGCTTCACTCGCCTTCTGGAGGATCCTACCACCTTAAATATTAAAGGAGGGGCTAGTCCCACCATCTTACTCAAGGATGCAATCAGGAAGGCTCTGTACGATGAGGTGGATAAGGTGGAAAACTCAGAGTTCAGAGAGGCAATCTTGTTGTCCAAGACCCATAGAGATAACTTTATACTTTTCTTAAAATCTGTTGAGCCTTTGTTTCCTCGATTTCTTAGTGAACTTTTCAGTTCGTCTTTTCTGGGAATCCCCGAGTCCATCATTGGACTGATACAGAACTCTCGGACAATAAGAAGGCAGTTCAGAAGGAGTCTATCAAGAACTTTAGAAGAGTCCTTTTACAACTCAGAGATCCATGGGATCAATCGGATGACCCAGACACCTCAACGGGTCGGGAGGGTGTGGCCTTGTTCTTCTGAGAGGGCAGACCTCTTAAGGGAGATCTCTTGGGGAAGAAAAGTGGTTGGCACAACAGTCCCTCACCCTTCTGAGATGTTGGGGTTACTTCCCAAGTCCTCCATTTCCTGTTCTTGTGGAGCAACAAGAGGAAGCAACCCTAGAGTCTCGGTCTCCGTACTCCCGTCTTTCGATCAGTCATTCTTTTCACGAGGCCCCCTAAAAGGGTACTTGGGCTCGTCCACCTCCATGTCGACCCAGCTATTCCATGCTTGGGAAAAAGTCACTAATGTTCATGTGGTCAAAAGGGCCTTATCATTAAAGGAATCCATAAACTGGTTTATCACAAGAAATTCCAATTTGGCTCAAACTCTAATTAGAAACATTATGTCTCTGACAGGCCCCGATTTCCCTCTAGAAGAGGCTCCTGTCTTCAAAAGAACTGGGTCAGCATTGCATAGGTTCAAATCTGCGAGGTACAGCGAGGGAGGGTATTCCTCTGTCTGCCCCAATCTACTCTCTCATATTTCCGTTAGCACAGACACTATGTCTGATTTAACTCAAGACGGAAAAAATTATGACTTCATGTTTCAGCCCTTGATGCTTTATGCGCAAACATGGACATCAGAGCTGGTACAAAGAGACACAAGGCTGAGAGACTCTACGTTTCATTGGCACCTTCGGTGCAACAGATGTGTGAGGCCCATTGATGATATCACACTGGAGACTTCCCAGATCTTCGAATTTCCGGATGTGTCGAGAAGAATATCTAGAATGGTTTCTGGAGCTGTGCCTCACTTTCAGAAACTCCCTGATATCCGCCTAAAGCCAGGTGACTTCGAGTCTCTGAACGGTAGAGAAAAGTCTCGCCATATAGGATCGGCTCAAGGGCTCTTATACTCAATCTTAGTGGCAATTCATGACTCTGGATACAATGATGGGACCATCTTTCCTGTCAACATATATGGCAAGGTCTCTCCTAGAGACTATTTGAGGGGGCTCGCAAGGGGAGTTTTGATAGGGTCTTCGATTTGCTTCTTGACAAGAATGACAAATATCAATATTAATAGACCTCTTGAGTTGATCTCAGGGGTAATCTCATATATCCTTCTGAGACTAGATAATCACCCCTCTTTGTATATAATGCTCAGAGAACAGTCCCTTAGAGGAGAGATATTCTCTATCCCTCAGAAGATCCCTGCTGCTTATCCGACCACCATGAAAGAAGGGAACAGATCGATTTTGTGTTATCTCCAACATGTGCTACGCTATGAGCGGGAGGTGATCACGGCGTCTCCTGAGAATGACTGGTTGTGGATCTTCTCAGACTTTAGAAGTGCCAAAATGACATACCTGACCCTCATTACTTACCAGTCTCACCTTCTACTTCAGAGGGTTGAGAGAAATTTGTCTAAGAGTATGAGAGCTAACCTGCGACAATTGAGTTCCTTGATGAGGCAGGTGCTGGGGGGGCATGGGGAAGATACTTTAGAGTCAGACGATGATGTTCAACGACTATTAAAAGACTCTTTGCGAAGGACAAGGTGGGTCGATCAGGAAGTCCGCCATGCAGCTAGAACCATGACAGGGGACTATAGTCCCAACAAGAAAGTGTCCCGCAAAGCAGGAGGCTCAGAATGGGTTTGCTCTGCCCAACAGGTTGCAGTCTCCACCTCAGCTAACCCGGCCCCTGTCTCAGAGCTTGACATAAGGGCCCTCTCCAGGAGGCTTCAAAACCCTTTGATCTCGGGCCTGAGGGTAGTTCAATGGGCAACTGGTGCTCATTATAAGCTTAAGCCTATTCTAGATGATCTCAACGTCTTCCCATCTCTATGTCTAGTAGTCGGAGATGGGTCAGGCGGGATATCAAGGGCAGTACTCCACATGTTTCCAGACGTCAAGCTTGTGTTCAACAGTTTGTTAGAGGTAAATGACCTAATGGCTTCCGGAACACATCCACTGCCTCCTTCAGCAATCGTGAGCGGAGGAGATGACATTGTTTCCAGAGTAATAGATTTTGACTCAATCTGGGAAAAACCGTCCGACCTGAGAAACTTGGCAACCTGGAGATACTTCCAATCAGTCCAAAGACAGGTAAACATGTCTTATGATCTCATTATTTGTGACGCAGAAGTTACTGACATTGCATCTATCAATAGAATAACCCTGTTGATGTCGGATTTCGCATTGTCTATAGACGGACCTCTTTATTTGGTCTTCAAAACTTACGGAACTATGCTGGTAAACCCAGACTATAAAGCGATTCAACACTTGTCGAGAGCGTTCCCCTCGGTCACAGGTTTTATAACTCAAGTAACTTCGTCATTTTCATCTGAGCTATATCTCAGGTTTTCCAAACGAGGGAAATTTTTTAGAGATCCTGAGTACCTGACCTCCTCTACCCTTCGAGAGATGAGCCTTGTGTTATTCAATTGCAGCAGCCCAAAGAGTGAGATGCAGAGAGCTCGCTCCTTAAATTATCAAGATCTTGTAAGGGGGTTTCCCGAAGAGATCATATCAAATCCTTATAATGAAATGATCATAACTCTAATTGACAGTGACGTAGAATCTTTCTTGGTCCACAAGATGGTGGATGACCTCGAGTTACAGAGGGGAACTCTGTCAAAAGTGGCTATCATTATAGCCATTATGATAGTCTTTTCCAATAGAGTATTTAACATTTCCAAACCGTTGACTGACCCCTTGTTCTATCCTCCATCTGATCCCAAGATCCTAAGGCACTTCAACATATGTTGCAGCACTATGATGTATCTATCCACCGCTCTAGGAGATGTCCCCAGCTTTGCAAGACTTCATGACCTATATAACAGACCTATAACTTATTACTTTAGAAAGCAAGTCATTCGAGGGAATATTTATCTCTCTTGGAGTTGGTCAGATGATACCTCGGTGTTCAAGAGGGTGGCTTGTAACTCTAGCCTGAGTCTATCATCTCATTGGATCAGATTGATTTACAAAATAGTAAAAACCACTAGACTGATTGGAAGTATTGAGGACCTATCAGGAGAGATTGAAAAGCACCTTCAGGGGTACAACAGATGGATTACCCTCGAAGATATTAGATCCAGAACGTCTCTGCTAGATTACAGCTGCTT
>NT.1993.2980AFX
ACGCTTAACAACAAAATCAGAGAARAAGCAGACAGCGTCAATTGCAAAGCAAAAATGTAACACCCCTACAATGGATGCCGACAAGATTGTATTCAAAGTTAATAATCAGGTGGTCTCTTTGAAGCCTGAGATTATCGTGGATCAATATGAGTACAAGTACCCTGCTATTAAGGACTTGAAGAAGCCCAGTATCACCCTAGGGAAAGCCCCCGATTTGAACAAGGCATACAAGTCAGTTTTATCAGGCTTGAATGCTGCCAAGCTTGATCCTGATGACGTATGTTCCTATTTAGCAGCCGCAATGCAGTTCTTCGAGGGGACATGTCCCGAAGACTGGACCAGCTATGGGATCCTGATTGCACGGAAAGGAGATAAGATCACCCCAGATTCTCTGGTGGAGATAAAGCGTACTGGTGTAGAAGGGAATTGGGCTTTGACGGGAGGGATGGAACTGACTAGGGACCCCACTGTTCCAGAGCATGCGTCTCTAGTCGGTCTTCTCTTGAGTCTGTATAGACTAAGCAAAATATCTGGGCAAAACACTGGTAACTATAAGACAAACATTGCAGATAGGATAGAGCAGATTTTCGAGACAGCCCCCTTTATTAAGATCGTGGAGCATCATACTCTGATGACAACTCACAAGATGTGTGCCAACTGGAGTACTATACCAAACTTCAGATTCCTTGCAGGGACCTACGACATGTTTTTCTCCCGGATTGAGCATCTGTATTCAGCAATCAGAGTAGGTACGGTAGTCACTGCTTATGAAGACTGCTCGGGGCTGGTATCATTTACTGGGTTTATAAAACAGATAAATCTCACTGCAAGGGAAGCAATACTATATTTCTTCCACAAAAACTTCGAGGAAGAGATAAGAAGAATGTTTGAGCCAGGACAAGAGACAGCTGTTCCTCACTCCTATTTCATTCACTTTCGTTCACTGGGCTTGAGTGGGAAGTCCCCTTATTCATCAAATGCAGTTGGTCATGTGTTCAATCTCATCCACTTTGTCGGATGCTATATGGGACAAGTGAGATCTCTGAATGCAACGGTCATTGCTGCATGTGCTCCTCATGAGATGTCTGTTTTGGGAGGCTATTTGGGGGAGGAGTTTTTCGGGAAGGGAACGTTTGAAAGAAGATTCTTCAGAGATGAGAAAGAACTTCAAGAATATGAGACGGCTGAATTGACAAAGACTGACACGGCACTGGCAGATGATGGAACTGTCAATTCGGATGACGAGGACTACTTCTCCGGGGAAACCAGAAGCCCTGAGGCTGTTTATGCCCGAATCATGATGAATGGGGGTAGACTAAAGAGATCGCACATACGGAGATATGTCTCAGTCAGCTCAAATCACCAAGCTCGTCCAAACTCATTTGCTGAGTTTCTAAATAAGACGTATTCTAGTGACTCGTAAATAGTTGAATAACGGAACACAAGAAATCCATAGATTGTGTATATCCTTCATGAAAAAAACTAACACCCCTCCTTATGAACCACCCCAAATATGAGCAAAATCTTTGTCAATCCGAGTGCAATTAGAGCTGGTCTGGCTGATCTGGAGATGGCTGAAGAGACTGTTGATCTGATCAACAAAAACATAGAAGACAATCAGGCTCATCTCCAGGGAGAACCTATAGAGGTGGACAATCTCCCTGAGGACATGAAGCGGCTTCAGCTAGACGATAAAAAACCTTCCGGCCTAGGGGAGATGGCCAGAGCAGGGGAAGGCAAGTGTCGGGAAGACTTTCTGATGGATGAAGGGGAGGATCCTAGCCTCCTCTTCCAGTCATACCTGGACAATGTTGGAGTGCAGATAGTCAGACAAATGAGGTCAGGGGAGAGATTCCTCAAGATATGGTCACAAACCGTGGAGGAAATCATATCTTATGTCACAGTCAACTTTCCTAACCCCCCAGGGAAGTCCTTGGAAGATAAGTCAACCCAGACAACTGGCCGAGAACTCAAGAAGGAGACAACATCTATTTCTTCCCAGAGAGACAGTCAATCCTCGAAGGCCAGGATGGTGGCTCAAGCCGCCTCTGGTCCCCCAGCCCTCGAGTGGTCTGCTACCAATGAGGAGGATGATCTGTCAGTAGAAGCTGAGATCGCTCACCAGGTTGCCGAAAGCTTCTCCAAGAAGTATAAGTTTCCCTCTCGATCATCTGGGATATTTCTGTATAATTTTGAGCAGTTAAAAATGAACCTTGATGACATAGTTAAAGAAGCAAAAAATGTGCCGGGTGTCACCCGTTTAGCCCATGACGGATCTAAACTCCCTCTAAGATGTGTACTGGGATGGGTTGGTCTGGCCAACTCTAAAAAATTCCAGTTGTTAGTCGAGCCAGACAAGCTAAATAAAATCATGCAAGACGATTTAAATCGCTATACATCCAGCTAACTAAGCTTTTCTACTCGGTCCCGACAGACGGCAAAATATGAAATGCTCTGAATTCGACATGAAAAAAACAAGCAACACCACTGATAAGATGAACTTTCTACGCAAGATAGTAAAAAACTGTCGGGATGAGGACACCCAGAAGCCCTCTCTTGTGTCAGCTCCTCCAGATGACGATGACCTATGGCTCCCTCCCCCCGAATATGTTCCGCTGAAAGAACTCACAGGCAAGAAGAACCTGAAGAACTTTTGCATCAACGGAGAGGTTAAGGTGTGTAGCCCGAACGGTTACTCGTTTAGGATCCTGCGACACATTCTGAGATCATTCGACGAGATATATTCTGGGAATCACAGAATGATCGGGTTAGTCAAGGTTGTTATTGGACTGGCTTTGTCAGGAGCCCCCGTCCCAGAGGGCATGAACTGGGTATACAAGTTGAGGAGAACCCTTATCTTCCAGTGGGCCGACTCCAGGGGCCCTCTTGAGGGGGAGGAGTTGGAATACTCTCAAGAGATCACTTGGGACGATGACACTGAATTTGTTGGATTACAAATAAGAGTAAGTGCAAGACAATGTCATATTCAGGGCAGGATCTGGTGTATCAACATGAACTCGAGAGCATGTCAACTATGGTCAGACATGTCTCTTCAGACACAAAGGTCTGAAGAGGACAAAGACTCTTCTCTGCTTCTAGAATAATCAAATTATATCCCGCAAGTTTCTAACTTGTTTACCTCTGGAGGAGAGAACATACGGGCTTGACTCCAACCTTTGGGAGCAATAGAACAAAAAACCATA--TGTAATGGTGCCATTTAATCGCTGCATTTTATCGAAGTCAAACTAATTACCTTTACATTTGGGGTCTCTTGGATGTGAAAAAAACTGTCAACATCCCTCAAAAGACTTAAGGAATGATGGTTCCTCAAGCTCTTTTGTTTGTGCCCCTTCTGGCTTTTCCAATGTGTTTCGGGAAATTCCCCATCTACACAATACCAGACAAACTTGGTCCCTGGAGCCCGATTGACATACATCATCTCAGCTGTCCAAATAACTTGGTTGTGGAAGACGAAGGATGCACCAACTTGTCGGGTTTCTCCTACATGGAACTTAAGGTGGGATACATTTCGGCCATAAAAGTGAACGGGTTCACGTGCACAGGTGTGGTGACAGAGGCTGAGACTTACACTAACTTTGTCGGTTATGTTACCACCACGTTTAAGAGAAAGCATTTCCGCCCAACACCAGATGCATGTAGAGCTGCTTACAACTGGAAAATGGCCGGTGATCCCAGATATGAAGAATCTCTTCATAATCCGTACCCTGACTACCATTGGCTTCGAACCGTGAAAACCACGAAGGAGTCTCTCATCATCATATCCCCAAGTGTAGCAGACCTAGACCCATATGACAAATCCCTTCACTCGAGGGTCTTTCCTAGTGGGAAGTGCTTGGGAATAACAATATCATCTACCTACTGCTCGACTAACCATGATTACACCATCTGGATGCCCGAGAATGTGAGATTAGGGACATCTTGTGACATCTTTACCAACAGTAGAGGGAAGAGAGCATCCAAAGGGAGCAAGACCTGTGGATTTGTTGACGAAAGAGGCTTGTATAAGTCTTTGAAGGGGGCATGCAAGCTCAAATTATGTGGAGTTCTGGGACTTAGACTTATGGACGGAACGTGGGTCGCGATGCCAACATCGGATGAGACCAAGTGGTGTCCCCCTGATCAGTTGGTAAATCTACACGACTTTCGCTCGGACGAGATCGAACATCTTGTCGTGGAGGAGTTGGTCAGGAAAAGAGAGGAGTGTCTGGATGCCCTAGAGTCCATCATGACTACCAAGTCGGTGAGTTTTAGACGTCTAAGCCACTTGAGAAAACTTGTCCCTGGATTCGGAAAAGCATACACCATATTCAACAAAACCCTGATGGAAGCCGATGCTCACTACAAGTCAGTCCGGACCTGGAATGAGATCATCCCCTCCAAGGGGTGTCTGAGAGTTGGAGGGAGGTGTCATCCCCATGTAAACGGAGTGTTTTTTAACGGCATAATACTGGGCCCTGACGGCCATGTTCTAATCCCAGAGATGCAATCATCCCTCCTTCAGCAACATATGGAGTTGTTGGAATCATCAGTTATCCCTCTGATGCATCCTTTAGCAGACCCGTCTACAGTTTTCAAGGACGGTGATGAAGCAGAGGACTTTGTTGAGGTTCACCTTCCCGATGTGCACAAACAGATCTCAGGGGTTGACCTGGGTCTCCCTAACTGGGGAAAGTATGTCTTAATAATTGCAGGGGTATTGATTGCCATGATATTGACAATCTTCTTAATGACATGTTGTGGAAGAGGTAATCGACCCAAGTCCACACAACACAGTCTTGGAGGGATAGGGAGGAAGGTGTCATCCACTTCCCAAAGCGGGAAGGTCATATCTTCGTGGGAGTCATATAAAAGCGGGGGTGAGACCAGACTGTGAAGGCCGGTCATCCCTTCTAAACTTCCAGTCCCGAAGATCGCCTCCCCTCGGGGCTAGGGGGAA---TCTCTGGGTTCAACAGTCCTCCCTGGACTCCATGCAACAGGGTAGGCTTAAGAGTCATGAGACTTTCATTAATCATCTCCGTTAATCAGACAAGGTCGTGTAGATTCTTAAAATACAAGAAGTCTTCTAGCAGTTTCAGTGACCAACGGTGCTTTCATCCTCCAGGGATCGATACCAAAGGTTGTGGACAGGTCAGGGGTTACCTCAGATCACTTCGCGTTCGGGCACGGACAGAGATCATGGTGAGTCCCCTGACATTAGACTCAACATGATTCAACTGAGCAGGGCGATCTGCCTCTCCTGAAGGACATAAGCAATAGCTCACAATCATCTTACATCTCAGTAAAGTGTGTATAATTATAAAGGG-CTGGGTCATCTAAGCTTTTCCGTCGAGAAAAAAA--CTGTAGACCGAAAGAGCAACTGGCAACACTTCTCATCTTCGGACATAGATCAAAATGCTTGATCCAGGAGAGGTCTATGATGACCCTGTTGATCCAATTGAGTCAGAGGCTGAGTCTAGAGGGGCCCCCACTGTCCCTAACATCTTGAGGAATTCTGATTACAATCTAAATTCCCCTTTAATAGAAGATCCTGCCGGATTAATGTTAGAGTGGTTGAAAACGGGGAACAGACCTCACCGAATGACCCTGACGGACAATTGCTCCAGATCTTACAAAGTTCTGAAAGATTATTTCAAGAAAGTGGATATGGGCTCTCTCAAAGTGGGTGGGACTGCTGCACAGGCAATGATTTCCCTCTGGTTGTATGGTGCCCACTCTGAATCAAACAGAAGTAGAAAATGCATAACTGAATTAGCTCATTTCTATTCCAAGTCATCCCCTATAGAGAAGTTGCTGAATTGTACACTTGGAAATAGAGGGCTGAGGATTCCCCCAGAGGGGGTATTAAGTTGCCTTGAGAGGGTCGATTATGATAAGGCATTTGGGAGATATCTGGCTAACACATATTCCTCTTATTTATTTTTCCATGTGATCACCCTGTACATGAATGCCCTAGACTGGGACGAAGAGAAGACTATCCTGGCTTTATGGAGAGAATTAACCTCAGTGGATATCGGGAAGGACTTGGTCAAGTTCAAAGATCAAATATGGGGACTACTAATTGTGACAAAAGACTTTGTTTATTCTCAGAGTTCTAACTGTCTTTTTGACAGAAACTACACACTTATGCTAAAAGACCTCTTCTTGTCTCGTTTCAATTCCCTAATGATTTTGCTTTCTCCCCCAGAACCCAGATATTCAGACGACTTGATCTCCCAGTTGTGCCAACTATACATAGCTGGGGATCAAGTCCTTTCCATGTGTGGAAACTCCGGTTATGACGTTATCAAGATACTGGAGCCATATGTCGTGAACAGCCTCGTCCAAAGGGCAGAAAAGTTTAGGCCCCTCATTCACTCCCTGGGAGACTTCCCTGTATTTATAAAAGATAAAGTCAGTCAGCTCGAAGGGACGTTTGGCCCCAGTGCAAAAAGGTTTTTTGGAGTTCTGGATCAATTCGACAACATACATGACTTGGTTTTTGTGTACGGCTGTTACAGGCATTGGGGTCATCCCTATATAGATTATAGAAAGGGTCTTTCGAAACTATATGATCAAGTTCACATCAAGAAGGTGATAGACAAGTCTTACCAGGAGTGTCTGGCAAGCGACTTAGCCAGAAGGATCCTCCGGTGGGGGTTTGACAAGTATTCTAAATGGTATCTTGATTCACGACTTCTCGCCCGAGACCACCCTTTGACTCCCTACATCAAAACCCAGACATGGCCACCCAAACATATAGTTGATTTGGTAGGAGATACTTGGCATAGGCTCCCAATAACGCAAATTTTTGAAATCCCTGAGTCAATGGATCCGTCAGAAATACTGGATGACAAATCCCATTCTTTCACCAGAACAAGATTGGCCTCTTGGTTGTCGGAGAACAGAGGGGGGCCTGTTCCCAGCGAGAAGGTCATTATCACGGCGTTGTCTAAGCCGCCCGTCAATCCTAGAGAATTCTTAAAATCTATTGACCTCGGAGGATTGCCTAATGAGGACTTGATAATTGGTCTCAAACCAAAGGAACGAGAACTAAAGATCGAGGGTCGATTTTTTGCTCTGATGTCATGGAATCTAAGATTGTATTTTGTTATTACGGAAAAGCTTTTGGCCAACTACATCCTGCCACTCTTTGATGCGTTGACTATGACAGACAATTTGAACAAAGTGTTTAAGAAGCTGATCGACAGAGTCACCGGACAAGGACTTTTGGACTATTCAAGGGTCACATATGCCTTTCACCTTGACTATGAGAAATGGAACAATCATCAAAGATTGGAGTCGACAGAAGATGTGTTTTCTGTCCTAGACCAGGTGTTTGGACTAAAAAGGGTGTTTTCCAGGACACACGAGTTTTTTCAAAAGTCCTGGATCTACTATTCAGACAGATCAGACCTTATCGGATTATGGGAAGATCAGATATATTGCTTAGATATGTCCAATGGCCCGACCTGCTGGAATGGTCAAGATGGTGGGTTGGAGGGCTTACGGCAGAAGGGCTGGAGTCTAGTCAGCCTATTAATGATAGATAGAGAATCCCAAACCAGGAACACACGAACCAAGATACTAGCTCAAGGGGACAATCAGGTTCTATGTCCTACATACATGTTGTCTCCAGGACTATCTCGAGAAGGGCTCCTCTATGAGTTGGAGAGTATATCAAGGAATGCGCTTTCAATATACCGGGCCATCGAGGAAGGAGCATCTAAGCTGGGGCTGATCATCAAGAAAGAAGAGACCATGTGTAGTTATGACTTTCTTATCTATGGAAAGACTCCTCTGTTTCGAGGCAACATCTTAGTACCTGAATCTAAAAGATGGGCCCGAGTCTCTTGCATCTCTAACGACCAAATAGTCAACCTAGCCAATATCATGTCGACAGTATCCACAAATGCACTGACAGTAGCACAACACTCTCAATCTCTGATCAAACCGATGAGGGACTTCCTGCTCATGTCAGTACAGGCAGTCTTTCACTACCTGTTGTTTAGCCCAATTTTGAAGGGCAGAGTTTACAAGATTCTAAGTGCTGAAGGGGAGAGTTTTCTTTTAGCCATGTCAAGGATAATCTACTTAGATCCTTCTTTGGGAGGAGTGTCTGGAATGTCTCTTGGAAGGTTCCATATACGTCAATTCTCGGACCCTGTCTCTGAAGGGCTGTCTTTCTGGAGAGAGATCTGGTTAAGCTCCCACGAGTCCTGGATTCATGCGTTATGTCAGGAGGCCGGGAACCCAGATCTTGGAGAGAGAACACTCGAGAGCTTCACTCGCCTTCTGGAGGATCCTACCACCTTAAATATTAAAGGAGGGGCTAGTCCCACCATCTTACTCAAGGATGCAATCAGGAAGGCTCTGTACGATGAGGTGGATAAGGTGGAAAACTCAGAGTTCAGAGAGGCAATCTTGTTGTCCAAGACCCATAGAGATAACTTTATACTTTTCTTAAAATCTGTTGAGCCTTTGTTTCCTCGATTTCTTAGTGAACTTTTCAGTTCGTCTTTTCTGGGAATCCCCGAGTCCATCATTGGACTGATACAGAACTCTCGGACAATAAGAAGGCAGTTCAGAAGGAGTCTATCAAGAACTTTAGAAGAGTCCTTTTACAACTCAGAGATCCATGGGATCAATCGGATGACCCAGACACCTCAACGGGTCGGGAGGGTGTGGCCTTGTTCTTCTGAAAGGGCAGACCTCTTAAGGGAGATCTCTTGGGGAAGAAAAGTGGTTGGCACAACAGTCCCTCACCCTTCTGAGATGTTGGGGTTACTTCCCAAGTCCTCCATTTCCTGTTCTTGTGGAGCAACAAGAGGAAGCAACCCTAGAGTCTCGGTCTCCGTACTCCCGTCTTTCGATCAGTCATTCTTTTCACGAGGCCCCCTAAAAGGGTACTTGGGCTCGTCCACCTCCATGTCGACCCAGCTATTCCATGCTTGGGAAAAAGTCACTAATGTTCATGTGGTCAAAAGGGCCTTATCATTAAAAGAATCCATAAACTGGTTTATCACAAGAAATTCCAATTTGGCTCAAACTCTAATTAGAAACATTATGTCTCTGACAGGCCCCGATTTCCCTCTAGAAGAGGCTCCTGTCTTCAAAAGAACTGGGTCAGCATTGCATAGGTTCAAATCTGCAAGGTACAGCGAGGGAGGGTATTCCTCTGTCTGCCCCAATCTACTCTCTCATATTTCCGTTAGTACAGACACTATGTCTGATTTAACCCAAGACGGAAAAAATTATGACTTCATGTTTCAGCCCTTGATGCTTTATGCGCAAACATGGACATCAGAGCTGGTACAAAGAGACACAAGGCTGAGAGACTCTACGTTTCATTGGCACCTTCGGTGCAACAGATGTGTGAGGCCCATTGATGATATCACACTGGAGACTTCCCAGATCTTCGAATTTCCGGATGTGTCGAGAAGAATATCTAGAATGGTTTCTGGAGCTGTGCCTCACTTTCAGAAACTCCCTGATATCCGCCTAAAGCCAGGTGACTTCGAGTCTCTGAACGGTAGAGAAAAGTCTCGCCATATAGGATCGGCTCAAGGGCTCTTATACTCAATCTTAGTGGCAATTCATGACTCTGGATACAATGATGGGACCATCTTTCCTGTCAACATATATGGCAAGGTCTCTCCTAGAGACTATTTGAGGGGGCTCGCAAGGGGAGTTTTGATAGGGTCTTCGATTTGCTTCTTGACAAGAATGACAAATATCAATATTAATAGACCTCTTGAGTTGATCTCAGGGGTAATCTCATATATCCTTCTGAGACTAGATAATCACCCCTCTTTGTATATAATGCTCAGAGAACAGTCCCTTAGAGGAGAGATATTCTCTATCCCTCAGAAGATCCCTGCTGCTTATCCGACCACCATGAAAGAAGGGAACAGATCGATTTTGTGTTATCTCCAACATGTGCTACGCTATGAGCGGGAGGTGATCACGGCGTCACCTGAGAATGACTGGTTGTGGATCTTCTCAGACTTTAGAAGTGCCAAAATGACATACCTGACCCTCATTACTTACCAGTCTCACCTTCTACTTCAGAGGGTTGAGAGAAATCTGTCTAAGAGTATGAGAGCTAACCTGCGACAATTGAGTTCCTTGATGAGGCAGGTGCTGGGGGGGCATGGGGAAGATACTTTAGAGTCAGACGATGATGTTCAACGACTATTAAAAGACTCTTTGCGAAGGACAAGGTGGGTCGATCAGGAAGTCCGCCATGCAGCTAGAACCATGACAGGGGACTATAGTCCCAACAAGAAGGTGTCCCGCAAGGCAGGAGGCTCAGAATGGGTTTGCTCTGCTCAACAGGTTGCAGTCTCCACCTCAGCTAACCCGGCCCCTGTCTCAGAGCTTGACATAAGGGCCCTCTCCAGGAGGCTTCAAAACCCTTTGATCTCGGGCCTGAGGGTAGTTCAATGGGCAACTGGTGCTCATTATAAGCTTAAGCCTATTCTAGATGATCTCAACGTCTTCCCATCTCTATGTCTAGTAGTCGGAGATGGGTCAGGCGGGATATCAAGGGCAGTACTCCACATGTTTCCAGACGTCAAGCTTGTGTTCAACAGTTTGTTAGAGGTAAATGACCTAATGGCTTCCGGAACACATCCACTGCCTCCTTCAGCAATCGTGAGCGGAGGAGATGACATTGTTTCCAGAGTAATAGATTTTGACTCAATCTGGGAAAAACCGTCCGACCTGAGAAACTTGGCAACCTGGAGATACTTCCAATCAGTCCAAAGACAGGTAAACATGTCTTATGATCTCATTATTTGTGACGCAGAAGTTACTGACATTGCATCTATCAATAGAATAACCCTGTTGATGTCGGATTTCGCATTGTCTATAGACGGACCTCTTTATTTGGTCTTCAAAACTTACGGGACTATGCTGGTAAACCCAGACTATAAAGCGATTCAACACTTGTCGAGAGCGTTCCCCTCGGTCACAGGTTTTATAACTCAAGTAACTTCGTCATTTTCATCTGAGCTATATCTTCGGTTTTCCAAACGAGGGAAATTTTTTAGAGATCCCGAGTACCTGACCTCCTCTACCCTTCGAGAGATGAGCCTTGTGTTATTCAATTGCAGCAGCCCAAAGAGTGAGATGCAGAGAGCTCGCTCCTTAAATTATCAGGATCTTGTAAGGGGGTTTCCCGAAGAGATCATATCAAATCCTTATAATGAAATGATCATAACTCTAATTGACAGTGACGTAGAATCTTTCTTGGTCCACAAGATGGTGGATGACCTCGAGTTACAGAGGGGAACTCTGTCAAAAGTGGCTATCATTATAGCCATTATGATAGTCTTTTCCAATAGAGTATTTAACATTTCCAAACCGTTGACTGACCCCTTGTTCTATCCTCCATCTGATCCCAAGATCCTAAGGCACTTCAACATATGTTGCAGCACTATGATGTATCTATCCACCGCTCTAGGAGATGTCCCCAGCTTTGCAAGACTTCATGACCTATATAACAGACCTATAACTTATTACTTTAGAAAGCAAGTCATTCGAGGGAATATTTATCTCTCTTGGAGTTGGTCAGATGATACCTCGGTGTTCAAGAGGGTGGCTTGTAACTCTAGCCTGAGTCTATCATCTCATTGGATCAGATTGATTTACAAAATAGTAAAAACCACTAGACTGATTGGAAGTATTGAGGACCTATCAGGAGAGATTGAAAAGCACCTTCAGGGGTACAACAGATGGATTACCCTCGAAGATATCAGATCCAGAACGTCTCTGCTAGATTACAGCTGCTT
>NU.1999.2159AFX
ACGCTTAACAACAAAATCAGAGAAGAAGCAGACAGCGTCAATTGCAAAGCAAAAATGTAACACCCCTACAATGGATGCCGACAAGATTGTATTCAAAGTTAATAATCAGGTGGTCTCTTTGAAGCCTGAGATTATCGTGGATCAATATGAGTACAAGTACCCTGCTATTAAGGACTTGAAGAAGCCCAGTATCACCCTAGGTAAGGCCCCCGATTTGAACAAGGCATACAAGTCAGTTTTATCAGGCTTGAATGCTGCCAAGCTTGATCCTGATGACGTATGTTCCTATTTAGCAGCCGCAATGCAGTTCTTCGAGGGGACGTGTCCCGAAGACTGGACCAGCTATGGGATCCTGATTGCACGGAAAGGAGATAAGATCACCCCAGATTCTCTGGTGGAGATAAAGCGTACTGGTGTAGAAGGGAATTGGGCTTTGACGGGAGGGATGGAACTGACTAGGGACCCCACTGTTCCAGAGCATGCGTCTCTAGTCGGTCTTCTCTTGAGTCTGTATAGACTAAGCAAAATATCTGGGCAAAACACTGGTAACTATAAGACAAACATTGCAGATAGGATAGAGCAGATTTTCGAGACAGCCCCCTTTATTAAGATCGTGGAGCATCATACTCTGATGACAACTCACAAGATGTGTGCCAACTGGAGTACTATACCAAACTTCAGATTCCTTGCAGGGACCTACGACATGTTTTTCTCCCGGATTGAGCATCTGTATTCAGCAATCAGAGTAGGTACGGTAGTCACTGCTTATGAAGACTGCTCGGGGCTGGTATCATTTACTGGGTTTATAAAACAGATAAATCTCACTGCCAGGGAAGCAATACTATATTTCTTCCACAAAAACTTCGAGGAAGAGATAAGAAGAATGTTTGAGCCAGGACAAGAGACAGCTGTTCCTCACTCCTATTTCATTCACTTTCGTTCACTGGGCTTGAGTGGGAAGTCCCCTTATTCATCAAATGCAGTTGGTCATGTGTTCAATCTCATCCACTTTGTTGGATGCTATATGGGACAAGTGAGATCTCTGAATGCAACGGTCATTGCTGCATGTGCTCCTCATGAGATGTCTGTTTTGGGAGGCTATTTGGGGGAGGAGTTTTTCGGGAAGGGAACGTTTGAAAGAAGATTCTTCAGAGATGAGAAAGAACTTCAAGAATATGAGACGGCTGAATTGACAAAGACTGACACGGCACTGGCAGATGATGGAACTGTCAATTCGGATGACGAGGACTACTTCTCCGGGGAAACCAGAAGCCCTGAGGCTGTTTATGCCCGAATCATGATGAATGGGGGTAGACTAAAGAGATCGCACATACGGAGATATGTCTCAGTCAGCTCAAATCACCAAGCTCGTCCAAACTCATTTGCTGAGTTTCTAAATAAGACGTATTCTAGTGACTCGTAAATAGTTGAATAACGGAACACAAGAAATCCATAGATTGTGTATATCCTTCATGAAAAAAACTAACACCCCTCCTTATGAACCACCCCAAATATGAGCAAAATCTTTGTCAATCCGAGTGCAATTAGAGCTGGTCTGGCTGATCTGGAGATGGCTGAAGAGACTGTTGATCTGATCAACAAAAACATAGAAGACAATCAGGCTCATCTCCAGGGAGAACCTATAGAGGTGGACAATCTCCCTGAGGACATGAAGCGGCTTCAGCTGGACGATAAAAAACCTTCCGGCCTAGGGGAGATGGCCAGAGCAGGGGAAGGCAAGTGTCGGGAAGATTTTCTGATGGATGAAGGGGAGGATCCTAGCCTCCTCTTCCAGTCATACCTGGACAATGTTGGAGTGCAGATAGTCAGACAAATGAGGTCAGGGGAGAGATTCCTCAAGATATGGTCACAAACCGTGGAGGAAATCATATCTTATGTCACAGTCAACTTTCCTAACCCCCCAAGGAAGTCCTTGGAAGATAAGTCAACCCAGACAACTGGCCGAGAACTCAAGAAGGAGACAACATCTATTTCTTCCCAGAGAGACAGTCAATCCTCGAAGGCCAGGATGGTGGCTCAAGCCGCCTCTGGTCCCCCAGCCCTCGAGTGGTCTGCTACCAATGAGGAGGATGATCTGTCAGTAGAAGCTGAGATCGCTCACCAGGTTGCAGAAAGCTTCTCCAAGAAGTACAAGTTTCCCTCTCGATCATCTGGGATATTTCTGTATAATTTTGAGCAGTTAAAAATGAACCTTGATGACATAGTTAAAGAAGCAAAAAATGTGCCGGGTGTCACCCGTTTAGCCCATGACGGATCTAAACTCCCTCTAAGATGTGTACTGGGATGGGTTGGTCTGGCCAACTCTAAAAAATTCCAGTTGTTAGTCGAGCCAGACAAGCTAAATAAAATCATGCAAGACGATTTAAATCGCTATACATCCAGCTAACTAAGCTTTTCTGCTCGGTCCCGACAGACGGCAAAATATGAAATGCTCTGAATTCGACATGAAAAAAACAAGCAACACCACTGATAAGATGAACTTTCTACGCAAGATAGTGAAAAACTGTCGGGATGAGGACACCCAGAAGCCCTCTCTTGTGTCAGCTCCTCCAGATGACGATGACCTATGGCTCCCTCCCCCCGAATATGTTCCGCTGAAAGAACTCACAGGCAAGAAGAACCTGAAGAACTTTTGCATCAACGGAGAGGTTAAGGTGTGTAGCCCGAACGGTTACTCGTTTAGGATCCTGCGACACATTCTGAGATCATTCGACGAGATATATTCTGGGAATCACAGAATGATCGGGTTAGTCAAGGTTGTTATTGGACTGGCTTTGTCAGGAGCCCCCGTCCCGGAGGGCATGAACTGGGTATACAAGTTGAGGAGAACCCTTATCTTCCAGTGGGCCGACTCCAGGGGCCCTCTTGAGGGGGAGGAGTTGGAATACTCTCAAGAGATCACTTGGGACGATGACACTGAATTTGTTGGATTACAAATAAGAGTAAGTGCAAGACAATGTCATATTCAGGGCAGGATCTGGTGTATCAACATGAACTCGAGAGCATGTCAACTATGGTCAGACATGTCTCTTCAGACACAAAGGTCTGAAGAGGACAAAGACTCTTCTCTACTTCTAGAATAATCAAATTATATCCCGCAAGTTTCTAACTTGTTTACCTCTGGAGGAGAGAACATACGGGCTTGACTCCAACCTTTGGGAGCAATAGAACAAAAAACCATA--TGTAATGGTGCCATTTAATCGCTGCATTTTATCGAAGTCAAACTAATTACCTTTACATTTGGGGTCTCTTGGATGTGAAAAAAACTGTCAACATCCCTCAAAAGACTTAAGGAATGATGGTTCCTCAAGCTCTTTTGTTTGTGCCCCTTCTGGCTTTTCCAATGTGTTTCGGGAAATTCCCCATCTACACAATACCAGACAAACTTGGTCCCTGGAGCCCGATTGACATACATCATCTCAGCTGTCCAAATAACTTGGTTGTGGAAGACGAAGGATGCACCAACTTGTCGGGTTTCTCCTACATGGAACTTAAGGTGGGATACATTTCGGCCATAAAAGTGAACGGGTTCACGTGCACAGGTGTGGTGACAGAGGCTGAGACCTACACTAACTTTGTCGGTTATGTTACCACCACGTTTAAGAGAAAGCATTTCCGCCCAACACCAGATGCATGTAGAGCTGCTTACAACTGGAAAATGGCCGGTGATCCCAGATATGAAGAATCTCTTCATAATCCGTACCCTGACTACCATTGGCTTCGAACCGTGAAAACCACGAAGGAGTCTCTCATCGTCATATCCCCAAGTGTAGCAGACCTAGACCCATATGACAAATCCCTTCACTCGAGGGTCTTTCCTAGCGGGAAGTGCTTGGGAATAACAATATCATCTACCTACTGCTCGACTAACCATGATTACACCATCTGGATGCCCGAGAATGTGAGATTAGGGACATCTTGTGACATCTTTACCAACAGTAGAGGGAAGAGAGCATCCAAAGGGAGCAAGACTTGTGGATTTGTTGACGAAAGAGGCTTGTATAAGTCTTTGAAGGGGGCATGCAAGCTCAAATTATGTGGAGTTCTGGGACTTAGACTTATGGACGGAACGTGGGTCGCGATGCCAACATCGGATGAGACCAAGTGGTGTCCCCCTGATCAGTTGGTAAATCTACACGACTTTCGCTCGGACGAGATCGAACATCTTGTCGTGGAGGAGTTGGTCAGGAAAAGAGAGGAGTGTCTGGATGCCCTAGAGTCCATCATGACTACCAAGTCGGTGAGTTTTAGACGTCTAAGCCACTTGAGAAAACTTGTCCCTGGATTCGGAAAAGCATACACCATATTCAACAAAACCCTGATGGAAGCCGATGCTCACTACAAGTCAGTCCGGACCTGGAATGAGATCATCCCCTCCAAGGGGTGTCTGAGAGTTGGAGGGAGGTGTCATCCCCATGTAAACGGAGTGTTTTTTAACGGCATAATACTGGGCCCTGACGGCCATGTTCTAATCCCAGAGATGCAATCATCCCTCCTTCAGCAACATATGGAGTTGTTGGAATCATCAGTTATCCCTCTGATGCATCCTTTAGCAGACCCGTCTACAGTTTTCAAGGACGGTGATGAAGCAGAGGATTTTGTTGAGGTTCACCTTCCCGATGTGCACAAACAGATCTCAGGGGTTGACCTGGGTCTCCCTAACTGGGGAAAGTATGTCTTAATAATTGCAGGGGTATTGATTGCCATGATATTGACAATCTTCTTAATGACATGTTGTGGAAGAGGTAATCGACCCAAGTCCACACAACACAGTCTTGGAGGGATAGGGAGGAAGGTGTCATCCACTTCCCAAAGCGGGAAGGTCATATCTTCGTGGGAGTCATATAAAAGCGGGGGTGAGACCAGACTGTGAAGGCCGGTCATCCCTTCCAAACTTCAAGTCCCGAAGATCGCCCCCCCTCGGGGCTAGGGGGAA---TCTCTGGGTTCAACAGTCCTCCCTGGACTCCATGCAACAGGGTAGGCTTAAGAGTCATGAGACTTTCATTAATCATCTCCGTTAATCAGACAAGGTCGTGTAGATTCTTAAAATACAAGAAGTCTTCTAACAGTTTCAGTGACCAACGGTGCTTTCATTCTCCTGGGATCGATACCAAAGGTTGTGGACAGGTCAGGGGTTACCTCAGATCACTTCGCGTTCGGGCACGGACAGAGATCATGGTGAGTCCCCTGACAATAGACTCAACATGACTCAACTGAGCAGGGCGATCTGCCTCTCCTGAAGGACATAAGCAATAGCTCACAATCATCTTACATCTCAGTAAAGTGTGTATAATTATAAAGGG-CTGGGTCATCTAAGCTTTTCCGTCGAGAAAAAAA--CTGTAGGCCGAAAGAGCAACTGGCAACACTTCTCATCTTCGGACATAGATCAAAATGCTTGATCCAGGAGAGGTCTATGATGACCCTGTTGATCCAATTGAGTCAGAGGCTGAGTCTAGAGGGGCCCCCACTGTCCCTAACATCTTGAGGAATTCTGATTACAATCTAAATTCCCCCTTAATAGAAGATCCTGCCGGATTAATGTTAGAGTGGTTGAAAACGGGGAACAGACCTCACCGAATGACCCTGACGGACAATTGCTCCAGGTCTTACAAAGTTCTAAAAGATTATTTCAAGAAAGTGGATATGGGCTCTCTCAAAGTGGGTGGGACTGCTGCACAGGCAATGATTTCCCTCTGGTTGTATGGTGCCCACTCTGAATCAAACAGAAGTAGAAAATGCATAACTGAATTAGCTCATTTCTATTCCAAGTCATCCCCTATAGAGAAGTTGCTGAATTGTACACTTGGAAATAGAGGGCTGAGGATTCCCCCAGAGGGGGTATTAAGTTGCCTTGAGAGGGTCGATTATGATAAGGCATTTGGGAGATATCTGGCTAACACATATTCCTCTTATTTATTTTTCCATGTGATCACCCTGTACATGAATGCCCTAGACTGGGACGAAGAGAAGACTATCCTGGCTTTATGGAGAGAATTAACCTCAGTGGATATCGGGAAGGACTTGGTCAAGTTCAAAGATCAAATATGGGGACTACTAATTGTGACAAAAGACTTTGTTTATTCTCAGAGTTCTAACTGTCTTTTTGACAGAAACTACACACTTATGCTAAAAGACCTCTTCTTGTCTCGTTTCAATTCCCTAATGATTTTGCTTTCTCCCCCAGAACCCAGATATTCAGACGACTTGATCTCCCAGTTGTGCCAACTATACATAGCTGGGGATCAAGTCCTTTCCATGTGTGGAAACTCCGGTTATGACGTTATCAAGATACTGGAGCCATATGTCGTGAACAGCCTCGTCCAAAGGGCAGAAAAATTTAGGCCCCTCATTCACTCCCTAGGAGACTTCCCTGTATTTATAAAAGATAAAGTCAGTCAGCTCGAAGGGACGTTTGGCCCCAGTGCAAAAAGGTTTTTTGGAGTTCTGGATCAATTCGACAACATACATGACTTGGTTTTTGTGTACGGCTGTTACAGGCATTGGGGTCATCCCTATATAGATTATAGAAAGGGTCTTTCGAAACTATATGATCAAGTTCACATTAAGAAGGTGATAGACAAGTCTTACCAGGAGTGTCTGGCAAGCGACTTAGCCAGAAGGATCCTCCGGTGGGGGTTTGACAAGTATTCTAAATGGTATCTTGATTCACGACTTCTCGCCCGAGACCACCCTTTGACTCCCTACATCAAAACCCAGACATGGCCACCCAAACATATAGTTGATTTGGTAGGAGATACTTGGCATAGGCTCCCAATAACGCAAATTTTTGAAATCCCTGAGTCAATGGATCCGTCAGAAATACTGGATGACAAATCCCATTCTTTCACCAGAACAAGACTGGCCTCTTGGTTGTCGGAGAACAGAGGGGGGCCTGTTCCCAGCGAGAAGGTCATTATCACGGCGTTGTCTAAGCCGCCCGTCAATCCCAGAGAATTCTTAAAATCTATTGACCTCGGAGGATTGCCTAATGAGGACTTGATAATTGGTCTCAAACCAAAGGAACGAGAACTAAAGATCGAGGGTCGATTTTTTGCTCTGATGTCATGGAATCTAAGATTGTATTTTGTTATTACGGAAAAGCTTTTGGCCAACTACATCCTGCCACTCTTTGATGCGTTGACTATGACAGACAATCTGAACAAAGTGTTTAAGAAGCTGATCGACAGAGTCACCGGACAAGGACTTCTGGACTATTCAAGGGTCACATATGCCTTTCACCTTGACTATGAGAAATGGAACAATCATCAAAGATTGGAGTCGACAGAAGATGTGTTTTCTGTCCTAGACCAGGTGTTTGGACTAAAAAGGGTGTTTTCCAGGACACACGAGTTTTTTCAAAAGTCCTGGATCTACTATTCAGACAGATCAGACCTTATCGGATTATGGGAAGATCAGATATATTGCTTAGATATGTCCAATGGCCCGACCTGCTGGAATGGTCAAGATGGTGGGTTGGAGGGCTTACGGCAGAAGGGCTGGAGTCTAGTCAGCCTATTAATGATAGATAGAGAATCCCAAACCAGGAACACACGAACCAAGATACTAGCTCAAGGGGACAATCAGGTTCTATGTCCTACATACATGTTATCTCCAGGACTATCTCGAGAAGGGCTCCTCTATGAGTTGGAGAGTATATCAAGGAATGCGCTTTCAATATACCGGGCCATCGAGGAAGGAGCATCTAAGCTGGGGCTGATCATCAAGAAAGAAGAGACCATGTGTAGTTATGACTTTCTTATCTATGGAAAGACCCCTCTGTTTCGAGGCAACATCTTAGTACCTGAATCTAAAAGATGGGCCCGAGTCTCTTGCATCTCTAACGACCAAATAGTCAACCTAGCCAATATCATGTCGACAGTATCCACAAATGCACTGACAGTAGCACAACACTCTCAATCTCTGATCAAACCGATGAGGGACTTTCTGCTCATGTCAGTACAGGCAGTCTTTCACTACCTGTTGTTTAGCCCAATTTTGAAGGGCAGAGTTTACAAGATTCTAAGTGCTGAAGGGGAGAGTTTTCTTTTAGCCATGTCAAGGATAATCTACTTAGATCCTTCTTTGGGAGGAGTGTCTGGAATGTCTCTTGGAAGGTTCCATATACGTCAATTCTCGGACCCTGTCTCTGAAGGGCTGTCTTTCTGGAGAGAGATCTGGTTAAGCTCCCACGAGTCCTGGATTCATGCGTTATGTCAGGAGGCCGGGAACCCAGATCTTGGAGAGAGAACACTCGAGAGCTTCACTCGCCTTCTGGAGGATCCTACCACCTTAAATATTAAAGGAGGGGCTAGTCCCACCATCTTACTCAAGGATGCAATCAGGAAGGCTCTGTACGATGAGGTGGATAAGGTGGAAAACTCAGAGTTCAGAGAGGCAATCTTGTTGTCCAAGACCCATAGAGATAACTTTATACTTTTCTTAAAATCTGTTGAGCCTTTGTTTCCTCGATTTCTTAGTGAACTTTTCAGTTCGTCTTTTCTGGGAATCCCCGAGTCCATCATTGGACTGATACAGAACTCTCGGACAATAAGAAGGCAGTTCAGAAGGAGTCTATCAAGAACTTTAGAAGAGTCCTTTTACAACTCAGAGATCCATGGGATCAATCGGATGACCCAGACACCTCAACGGGTCGGGAGGGTGTGGCCTTGTTCTTCTGAGAGGGCAGACCTCTTAAGGGAGATCTCTTGGGGAAGAAAAGTGGTTGGCACAACAGTCCCTCACCCTTCTGAGATGTTGGGGTTACTTCCCAAGTCCTCCATTTCCTGTTCTTGTGGAGCAACAAGAGGAAGCAACCCTAGAGTCTCGGTCTCCGTACTCCCGTCTTTCGATCAGTCATTCTTTTCACGAGGCCCCCTAAAAGGGTACTTGGGCTCGTCCACCTCCATGTCGACCCAGCTATTCCATGCTTGGGAAAAAGTCACTAATGTTCATGTGGTCAAAAGGGCCTTATCATTAAAAGAATCCATAAACTGGTTTATCACAAGAAATTCCAATTTGGCTCAAACTCTAATTAGAAACATTATGTCTCTGACAGGCCCCGATTTCCCTCTAGAAGAGGCTCCTGTCTTCAAAAGAACTGGGTCAGCATTGCATAGGTTCAAATCTGCAAGGTACAGCGAGGGAGGGTATTCCTCTGTCTGCCCCAATCTACTCTCTCATATTTCCGTTAGTACAGACACTATGTCTGATTTAACCCAAGACGGAAAAAATTATGACTTCATGTTTCAGCCCTTGATGCTTTATGCGCAAACATGGACATCAGAGCTGGTACAAAGAGACACAAGGCTGAGAGACTCTACGTTTCATTGGCACCTTCGGTGCAACAGATGTGTGAGGCCCATTGATGATATCACACTGGAGACTTCCCAGATTTTCGAATTTCCGGATGTGTCGAGAAGAATATCTAGAATGGTTTCTGGAGCTGTGCCTCACTTTCAGAAACTCCCTGATATCCGCCTAAAGCCAGGTGACTTCGAGTCTCTGAACGGTAGAGAAAAGTCTCGCCATATAGGATCGGCTCAAGGGCTCTTATACTCAATCTTAGTGGCAATTCATGACTCTGGATACAATGATGGGACCATCTTTCCTGTCAACATATATGGCAAGGTCTCTCCTAGAGACTATTTGAGGGGGCTCGCAAGGGGAGTTTTGATAGGGTCTTCGATTTGCTTCTTGACAAGAATGACAAATATCAATATTAATAGACCTCTTGAGTTGATCTCAGGGGTAATCTCATATATCCTTCTGAGACTAGATAATCACCCCTCTTTGTATATAATGCTCAGAGAACAGTCCCTTAGAGGAGAGATATTCTCTATCCCTCAGAAGATCCCTGCTGCTTATCCGACCACCATGAAAGAAGGGAACAGATCGATTTTGTGTTATCTCCAACATGTGCTACGCTATGAGCGGGAGGTGATCACGGCGTCGCCTGAGAATGACTGGTTGTGGATCTTCTCAGACTTTAGAAGTGCCAAAATGACATACCTGACCCTCATTACTTACCAGTCTCACCTTCTACTTCAGAGGGTTGAGAGAAATTTGTCTAAGAGTATGAGAGCTAACCTGCGACAATTGAGTTCCTTGATGAGGCAGGTGCTGGGGGGGCATGGGGAAGATACTTTAGAGTCAGACGATGATGTTCAACGACTATTAAAAGACTCTTTGCGAAGGACAAGGTGGGTCGATCAGGAAGTCCGCCATGCAGCTAGAACCATGACAGGGGACTATAGTCCCAACAAGAAAGTGTCCCGCAAGGCAGGAGGCTCAGAATGGGTTTGCTCTGCCCAACAGGTTGCAGTCTCCACCTCAGCTAACCCGGCCCCTGTCTCAGAGCTTGACATAAGGGCCCTCTCCAGGAGGCTTCAAAACCCTTTGATCTCGGGCCTGAGGGTAGTTCAATGGGCAACTGGTGCTCATTATAAGCTTAAGCCTATTCTAGATGATCTCAACGTCTTCCCATCTCTATGTCTAGTAGTCGGAGATGGGTCAGGCGGGATATCAAGGGCAGTACTCCACATGTTTCCAGACGTCAAGCTTGTGTTCAACAGTTTGTTAGAGGTAAATGACCTAATGGCTTCCGGAACACATCCACTGCCTCCTTCAGCAATCGTGAGCGGAGGAGATGACCTTGTTTCCAGAGTAATAGATTTTGACTCAATCTGGGAAAAACCGTCCGACCTGAGAAACTTGGCAACCTGGAGATACTTCCAATCAGTCCAAAGACAGGTAAACATGTCTTATGATCTCATTATTTGTGACGCAGAAGTTACTGACATTGCATCTATCAATAGAATAACCCTGTTGATGTCGGATTTCGCATTGTCTATAGACGGACCTCTTTATTTGGTCTTCAAAACTTACGGGACTATGCTGGTAAACCCAGACTATAAAGCGATTCAACACTTGTCGAGAGCGTTCCCCTCGGTCACAGGTTTTATAACTCAAGTAACTTCGTCATTTTCATCTGAGCTATATCTTCGGTTTTCCAAACGAGGGAAATTTTTCAGAGATCCCGAGTACCTGACCTCCTCTACCCTTCGAGAGATGAGCCTTGTGTTATTCAATTGCAGCAGCCCAAAGAGTGAGATGCAGAGAGCTCGCTCCTTAAATTATCAAGATCTTGTAAGGGGGTTTCCCGAAGAGATCATATCAAATCCTTATAATGAAATGATCATAACTCTAATTGACAGTGACGTAGAATCTTTCTTGGTCCACAAGATGGTGGATGACCTCGAGTTACAGAGGGGAACTCTGTCAAAAGTGGCTATCATTATAGCCATTATGATAGTCTTTTCCAATAGAGTATTTAACATTTCCAAACCGTTGACTGACCCCTTGTTCTATCCTCCATCTGATCCCAAGATCCTAAGGCACTTCAACATATGTTGCAGCACTATGATGTATCTATCCACCGCTCTAGGAGATGTCCCCAGCTTTGCAAGACTTCATGACCTATATAACAGACCTATAACTTATTACTTTAGAAAGCAAGTCATTCGAGGGAATATTTATCTCTCTTGGAGTTGGTCAGATGATACCTCGGTGTTCAAGAGGGTGGCTTGTAACTCTAGCCTGAGTCTATCATCTCATTGGATCAGATTGATTTACAAAATAGTAAAAACCACTAGACTGATTGGAAGTATTGAGGACCTATCAGGAGAGATTGAAAAGCACCTTCAGGGGTACAACAGATGGATTACCCTCGAAGATATCAGATCCAGAACGTCTCTGCTAGATTACAGCTGCTT
>GRL.2002.GraRV1420AFX
ACGCTTAACAACAAAATCAGAGAAAAAGCAGACAGCATCAATTGCAAAGCAAAAATGTAACACCCCTACAATGGATGCCGACAAGATTGTATTCAAAGTTAATAATCAGGTGGTCTCTTTGAAGCCTGAGATTATCGTGGATCAATATGAGTACAAGTACCCTGCTATTAAAGACTTGAAGAAGCCCAGTATCACCCTAGGGAAAGCCCCCGATCTGAACAAGGCATACAAGTCAGTTTTATCAGGCTTGAATGCTGCCAAGCTTGATCCTGATGACGTATGTTCCTATTTAGCAGCCGCAATGCAGTTCTTCGAGGGGACGTGTCCCGAAGACTGGACCAGCTATGGGATCCTGATTGCACGGAAAGGAGATAAGATCACCCCAGATTCTCTGGTGGAGATAAAGCGTACTGGTGTAGAAGGGAATTGGGCTTTGACGGGAGGGATGGAACTGACTAGGGACCCCACTGTTCCAGAGCATGCGTCTTTAGTCGGTCTTCTCTTGAGTCTGTATAGACTAAGCAAAATATCTGGGCAAAACACTGGTAACTATAAGACAAACATTGCAGATAGGATAGAGCAGATTTTCGAGACAGCCCCCTTTATTAAGATCGTGGAGCATCATACTCTGATGACAACTCACAAGATGTGTGCCAACTGGAGTACTATACCAAACTTCAGATTCCTGGCAGGGACCTACGACATGTTTTTCTCCCGGATTGAGCATCTGTATTCAGCAATCAGAGTAGGTACGGTAGTCACTGCTTATGAAGACTGCTCGGGGCTGGTATCATTTACTGGGTTTATAAAACAGATAAATCTCACTGCAAGGGAAGCAATACTATATTTCTTCCACAAAAACTTCGAGGAAGAGATAAGAAGAATGTTTGAGCCAGGACAAGAGACAGCTGTTCCTCACTCCTATTTCATTCACTTTCGTTCACTGGGCTTGAGTGGGAAGTCCCCTTATTCATCAAATGCAGTTGGTCATGTGTTCAATCTCATCCACTTTGTCGGATGCTATATGGGACAAGTGAGATCTCTGAATGCAACGGTCATTGCTGCATGTGCTCCTCATGAGATGTCTGTTCTGGGAGGCTATTTGGGGGAGGAGTTTTTCGGGAAGGGAACGTTTGAAAGAAGATTCTTCAGAGATGAGAAAGAACTTCAAGAATATGAGACGGCTGAATTAACAAAGACTGACACGGCACTGGCAGATGATGGAACTGTCAATTCGGATGACGAGGACTACTTCTCTGGGGAAACCAGAAGCCCTGAGGCTGTTTATGCCCGAATCATGATGAATGGGGGTAGACTAAAGAGATCGCACATACGGAGATATGTCTCAGTCAGCTCAAATCACCAAGCTCGTCCAAACTCATTTGCTGAGTTTCTAAATAAGACGTATTCTAGTGACTCGTAAATAGTTGAATAACGGAACACAAGAAATCCATAGATTGTGTATATCCCTCATGAAAAAAACTAACACCCCTCCTTATGAACCACCCCAAATATGAGCAAAATCTTTGTCAATCCGAGTGCAATTAGAGCTGGTCTGGCTGATCTGGAGATGGCTGAAGAGACTGTTGATCTGATCAACAAAAACATAGAAGACAATCAGGCTCATCTCCAGGGAGAACCTATAGAGGTGGACAATCTCCCTGAGGACATGAAGCGGCTTCAGCTGGGCGATAAAAAACCTTCCGGCCTAGGGGAGATGGCCAGAGCAGGGGAAGGCAAGTGTCGGGAAGACTTTCTGATGGGTGAAGGGGAGGATCCTAGCCTCCTCTTCCAGTCATACCTGGACAATGTTGGAGTGCAGATAGTCAGACAAATGAGGTCAGGGGAGAGATTCCTCAAGATATGGTCACAAACCGTGGAGGAAATCATATCTTATGTCACAGTCAACTTTCCTAACCCCCCAGGGAAGTCCTTGGAAGATAAGTCAACCCAGACAACTGGCCGAGAACTCAAGAAGGAGACAACATCTATTTCTTCCCAGAGAGACAGTCAATCCTCGAAGGCCAGGATGGTGGCTCAAGCCGCCTCTGGTCCCCCGGCCCTCGAGTGGTCTGCTACCAATGAGGAGGATGATCTGTCAGTAGAAGCTGAGATCGCTCACCAGGTTGCCGAAAGCTTCTCCAAGAAGTACAAGTTTCCCTCTCGATCATCTGGGATATTTCTGTATAATTTTGAGCAGTTAAAAATGAACCTTGATGACATAGTCAAAGAAGCAAAAAATGTGCCGGGTGTCACCCGTTTAGCCCATGACGGATCTAAACTCCCTCTAAGATGTGTACTGGGATGGGTTGGTCTGGCCAACTCTAAAAAATTCCAGTTGTTAGTCGAGCCAGACAAGCTAAATAAAATCATGCAAGACGATCTAAATCGCTATACATCCAGCTAACTAAGCTTTTCTACTCGGTCCTGACAGACGGCAAAATGTGAAATGCTCTGAATTCGACATGAAAAAAACAAGCAACACCACTGATAAGATGAACTTTCTACGCAAGATAGTAAAAAACTGTCGGGATGAGGACACCCAGAAGCCCTCTCTTGTGTCAGCTCCTCCAGATGACGATGACCTATGGCTCCCTCCCCCCGAATATGTTCCGCTGAAAGAACTCACAGGCAAGAAGAACCTGAAGAACTTTTGCATCAACGGAGAGGTTAAGGTGTGTAGCCCGAACGGTTACTCGTTTAGGATCCTGCGACACATTCTGAGATCATTCGACGAGATATATTCTGGGAATCACAGAATGATCGGGTTAGTCAAGGTTGTTATTGGACTGGCTTTGTCAGGAGCCCCCGTCCCAGAGGGCATGAACTGGGTATACAAGTTGAGGAGAACCCTTATCTTCCAGTGGGCTGACTCCAGGGGCCCTCTTGAGGGGGAGGAATTGGAATACTCTCAAGAGATCACTTGGGACGATGACACTGAATTTGTTGGATTACAAATAAGAGTAAGTGCAAGACAGTGTCATATTCAGGGCAGGATCTGGTGTATCAACATGAACTCGAGAGCATGTCAACTATGGTCAGACATGTCTCTTCAGACACAAAGGTCCGAAGAGGACAAAGACTCTTCTCTGCTTCTAGAATAATCAAATTATATCCCGCAAGTTTCTAACTTGTTTACCTCTGGAGGAGAGAACATACGGGCTTGACTCCAACCTTTGGGAGCAATAGAACAAAAAACCATA--TGTAATGGTGCCATTTAATCGCTGCATTTTATCGAAGTCAAACTAATTACCTTTACATTTGGGGTCTCTTGGATGTGAAAAAAACTGTCAACATCCCTCAAAAGACTTAAGGAATGATGGTTCCTCAAGCTCTTTTGTTTGTGCCCCTTCTGGCTTTTCCAATGTGTTTCGGGAAATTCCCCATCTACACAATACCAGACAAACTTGGTCCCTGGAGCCCGATTGACATACATCATCTCAGCTGTCCAAATAACTTGGTTGTGGAAGACGAAGGATGCACTAACTTGTCAGGTTTCTCCTACATGGAACTTAAGGTGGGATACATTTCGGCCATAAAAGTGAACGGGTTCACGTGCACAGGTGTGGTGACAGAGGCTGAGACTTACACTAACTTTGTCGGTTATGTTACCACCACGTTCAAGAGAAAGCATTTCCGCCCAACACCAGATGCATGTAGAGCTGCTTACAACTGGAAAATGGCCGGTGATCCCAGATATGAAGAATCTCTTCATAATCCGTACCCTGACTACCATTGGCTTCGAACCGTGAAAACCACGAAGGAGTCTCTCATCATCATATCCCCAAGTGTAGCAGACCTAGACCCATATGACAAATCCCTTCACTCGAGAGTCTTTCCTAGCGGGAAGTGCTTGGGAATAACAATATCATCTACCTACTGCTCGACTAACCATGATTACACCATCTGGATGCCCGAGAATGTGAGATTAGGGACATCTTGTGACATCTTTACCAACAGTAGAGGGAAGAGAGCATCCAAAGGGAGCAAGACTTGCGGATTTGTTGACGAAAGAGGCTTGTATAAGTCTTTGAAGGGGGCATGCAAGCTCAAATTATGTGGAGTTCTGGGACTTAGACTTATGGACGGAACGTGGGTCGCGATGCCAACATCGGATGAGACCAAGTGGTGTCCCCCTGATCAGTTGGTAAATCTACACGACTTTCGCTCGGACGAGATCGAACATCTTGTCGTGGAGGAGTTGGTCAGGAAAAGAGAGGAATGTCTGGATGCCCTAGAGTCCATCATGACTACCAAGTCGGTGAGTTTTAGACGTCTCAGCCACTTGAGAAAACTTGTCCCTGGATTCGGAAAAGCATACACCATATTCAACAAAACCCTGATGGAAGCCGATGCTCACTACAAGTCAGTCCGGACCTGGAATGAGATCATCCCCTCCAAGGGGTGTCTGAGAGTTGGAGGGAGGTGTCATCCTCATGTAAACGGAGTGTTTTTCAACGGTATAATACTGGGCCCTGACGGGCATGTTCTGATCCCAGAGATGCAATCATCCCTCCTTCAGCAACATATGGAGTTGTTGGAATCATCAGTTATCCCTCTGATGCATCCTTTAGCAGACCCGTCTACAGTTTTCAAGGACGGTGATGAAGCAGAGGATTTTGTTGAGGTTCACCTTCCCGATGTGCACAAACAGATCTCAGGGGTTGACCTGGGTCTCCCTAACTGGGGAAAGTATGTCTTAATAATTGCAGGGGTATTGATTGCCATGATATTGACAATCTTCTTAATGACATGTTGTGGAAGAGGTAATCGACCCATGTCCAAACAACACAGTCTTGGAGGGATAGGGAGGAAGGTGTCATCCACTTCCCAAAGCGGGAAGGTCATATCTTCGTGGGAGTCATATAAAAGCGGGGGTGAGACCAGACTGTGAAGGCCAGTCATCCCTTCCAAACTTCAAGTCCCGAAGATCGCCTCCCCTCGGGGCTAGGGGGAA---TCTCTGGGTTCAACAGTCCTCCCTGGACTCCATGCAACAGGGTAGGCTTAAGAGTCATGAGACTTTCATTAATCATCTCCGTTAATCAGACAAGGTCGTGTAGATTCTTAAAATACAAGAAGTCTTCTAGCAGTTTCAGTGACCAACGGTGCTTTCATCCTCCAGGGATTGATACCAAAGGTTGTGGACAGGTCAGGGGTTACCTCAGATCACTTCGCGTTCGGGCACGGACAGAGATTATGGTGAGTCCCCTGACAGTAGACTCAACATGATTCAACTGAGCAGGGCGATCTGCCTCTCCTGAAGGACATAAGCAATAGCTCACAATCATCTTACATCTCAGTAAAGTGTGTATAATTATAAAGGG-CTGGATCATCTAAGCTTTTCCGTCGAGAAAAAAA--CTGTAGGCCGAAAGAGCAACTGGCAACACTTCTCATCTTCGGACATAGATCAAAATGCTTGATCCAGGAGAGGTCTATGATGACCCTGTTGATCCAATTGAGTCAGAGGCTGAGTCTAGAGGGGCCCCCACTGTCCCTAACATCTTGAGGAATTCTGATTACAATCTAAATTCCCCTTTAATAGAAGATCCTGCCGGATTAATGTTGGAGTGGTTGAAAACGGGGAACAGACCTCACCGAATGACCCTGACGGACAATTGCTCCAGGTCTTACAAAGTTCTGAAAGATTATTTCAAGAAAGTGGATATGGGCTCTCTCAAAGTGGGTGGGACTGCTGCACAGGCAATGATTTCCCTCTGGTTATATGGTGCCCACTCTGAATCAAACAGAAGTAGAAAATGCATAACTGAATTAGCTCATTTCTATTCCAAGTCATCCCCTATAGAGAAGTTGCTGAATTGTACACTTGGAAATAGAGGGCTGAGGATTCCCCCAGAGGGGGTATTAAGTTGCCTTGAGAGGGTCGATTATGATAAGGCATTTGGGAGATATCTGGCTAACACATATTCCTCTTATTTATTTTTCCATGTGATCACCCTGTACATGAATGCCCTAGACTGGGACGAAGAGAAGACTATCCTGGCTTTATGGAGAGAATTAACCTCAGTGGATATCGGGAAGGACTTGGTCAAGTTCAAAGATCAAATATGGGGACTACTAATTGTGACAAAAGACTTTGTTTATTCTCAGAGTTCTAACTGTCTTTTTGACAGAAACTACACACTTATGCTAAAAGACCTCTTCTTGTCTCGTTTCAATTCCCTAATGATTTTGCTTTCTCCCCCAGAACCCAGATATTCAGATGACTTGATCTCCCAGTTGTGCCAACTATACATAGCTGGGGATCAAGTCCTTTCCATGTGTGGGAACTCTGGTTATGACGTTATCAAGATACTGGAGCCATATGTCGTGAACAGCCTCGTCCAAAGGGCAGAAAAGTTTAGGCCCCTCATTCACTCCCTGGGAGACTTCCCTGTATTTATAAAAGATAAAGTCAGTCAGCTCGAAGGGACGTTTGGCCCCAGTGCAAAAAGGTTTTTTGGAGTTCTGGATCAATTCGACAACATACATGACTTGGTTTTTGTGTACGGCTGTTACAGGCATTGGGGTCATCCCTATATAGATTATAGAAAGGGTCTTTCAAAACTATATGATCAAGTTCACATTAAGAAGGTGATAGACAAGTCTTACCAGGAGTGTCTGGCAAGCGACTTAGCCAGAAGGATCCTCCGGTGGGGGTTTGACAAGTATTCTAAATGGTATCTTGATTCACGACTTCTCGCCCGAGACCACCCTTTGACTCCCTACATCAAAACCCAGACATGGCCACCCAAACATATAGTAGATTTGGTAGGAGATACTTGGCATAGGCTCCCGATAACGCAAATTTTTGAAATCCCTGAGTCAATGGATCCGTCAGAAATACTGGATGACAAATCCCATTCTTTCACCAGAACAAGACTGGCCTCTTGGTTGTCGGAGAACCGAGGGGGGCCTGTTCCCAGCGAGAAGGTCATTATCACGGCGTTGTCTAAGCCGCCCGTCAATCCTAGAGAATTCTTAAAATCTATTGACCTCGGAGGATTGCCTAATGAGGACTTGATAATTGGTCTCAAGCCAAAGGAACGAGAACTAAAGATCGAGGGTCGATTTTTTGCTCTGATGTCATGGAATCTAAGATTGTATTTTGTTATTACGGAAAAGCTTTTGGCCAACTACATCCTGCCACTCTTTGATGCGTTGACTATGACAGACAATTTGAACAAAGTGTTTAAGAAGCTGATCGACAGAGTCACCGGACAAGGACTTTTGGACTATTCAAGGGTCACATATGCCTTTCACCTTGACTATGAGAAATGGAACAACCATCAAAGATTGGAGTCGACAGAAGATGTGTTTTCTGTCCTAGACCAGGTGTTTGGACTAAAAAGGGTGTTTTCCAGAACACACGAGTTTTTTCAAAAGTCCTGGATCTACTATTCAGACAGATCAGACCTTATCGGATTATGGGAAGATCAGATATATTGCTTAGATATGTCCAATGGCCCGACCTGCTGGAATGGTCAAGATGGTGGGTTGGAGGGCTTACGGCAGAAGGGCTGGAGTCTAGTCAGCCTATTAATGATAGATAGAGAATCCCAAACCAGGAACACACGAACCAAGATACTGGCTCAAGGGGACAATCAGGTTCTATGTCCTACATACATGTTGTCTCCAGGACTATCTCGAGAAGGGCTCCTCTATGAGTTGGAGAGTATATCAAGGAATGCGCTTTCAATATACCGGGCCATCGAGGAAGGAGCATCTAAGCTGGGGCTGATCATCAAGAAAGAAGAGACCATGTGTAGTTATGACTTTCTTATCTATGGAAAGACTCCTCTGTTTCGAGGCAACATCTTAGTACCTGAATCTAAAAGATGGGCCCGAGTTTCTTGCATCTCTAACGACCAAATAGTCAACCTAGCCAATATCATGTCGACAGTATCCACAAATGCACTGACAGTAGCACAACACTCTCAATCTCTGATCAAACCGATGAGGGACTTTCTGCTCATGTCAGTACAGGCAGTCTTTCACTACCTGTTGTTTAGCCCAATTTTGAAGGGCAGAGTTTACAAGATTCTAAGTGCTGAAGGGGAGAGTTTTCTTTTAGCCATGTCAAGGATAATCTACTTAGATCCTTCTTTGGGAGGAGTGTCTGGAATGTCTCTTGGAAGGTTCCATATACGTCAATTCTCAGACCCTGTCTCTGAAGGGCTGTCTTTCTGGAGAGAGATCTGGTTAAGCTCCCACGAGTCCTGGATTCATGCGTTATGTCAGGAGGCCGGGAACCCAGATCTTGGAGAGAGAACACTCGAGAGCTTCACTCGCCTTCTGGAGGATCCTACCACCTTAAATATCAAAGGAGGGGCTAGTCCCACCATCTTACTCAAGGATGCAATCAGGAAGGCTCTGTACGATGAGGTGGATAAGGTGGAAAACTCAGAGTTCAGAGAGGCAATCTTGTTGTCCAAGACCCATAGAGATAACTTTATACTTTTCTTAAAATCTGTTGAGCCTTTGTTTCCTCGATTTCTTAGTGAACTTTTCAGTTCGTCTTTTCTGGGAATCCCCGAGTCCATCATTGGACTGATACAGAACTCTCGGACAATAAGAAGGCAGTTCAGAAGGAGTCTATCAAGAACTTTAGAAGAGTCCTTTTACAACTCAGAGATCCATGGGATCAATCGGATGACCCAGACACCTCAACGGGTCGGGAGGGTGTGGCCTTGTTCTTCTGAGAGGGCAGACCTCTTAAGGGAGATCTCTTGGGGAAGAAAAGTGGTTGGCACAACAGTCCCCCACCCCTCTGAGATGTTGGGGTTACTTCCCAAGTCCTCCATTTCCTGTTCTTGTGGAGCAACAAGAGGAAGCAACCCTAGAGTCTCGGTCTCCGTACTCCCGTCTTTCGATCAGTCATTCTTTTCACGAGGCCCCCTAAAAGGGTACTTGGGCTCATCCACCTCCATGTCGACCCAGCTATTCCATGCTTGGGAAAAAGTCACTAATGTTCATGTGGTCAAAAGGGCCTTATCATTAAAAGAATCCATAAACTGGTTTATCACAAGAAATTCCAATTTGGCTCAAACTCTAATTAGAAACATTATGTCTCTGACAGGCCCCGATTTCCCTCTAGAAGAGGCTCCTGTCTTCAAAAGAACTGGGTCAGCATTGCATAGGTTCAAATCTGCAAGGTACAGCGAGGGAGGGTATTCCTCTGTCTGCCCCAATCTACTCTCTCATATTTCCGTTAGTACAGACACTATGTCTGATTTAACCCAAGACGGAAAAAATTATGACTTCATGTTTCAGCCCTTGATGCTTTATGCGCAAACATGGACATCAGAGCTGGTACAAAGAGACACAAGGCTGAGAGACTCTACGTTTCATTGGCACCTTCGGTGCAACAGATGTGTGAGACCCATTGATGATATCACACTGGAGACTTCCCAGATCTTCGAATTTCCGGATGTGTCGAGAAGAATATCTAGAATGGTTTCTGGAGCTGTGCCTCACTTTCAGAAACTCCCTGATATCCGCCTAAAGCCAGGTGACTTCGAGTCTCTGAACAGTAGAGAAAAGTCTCGCCATATAGGATCGGCTCAAGGGCTCTTATACTCAATCTTAGTGGCAATTCATGACTCTGGATACAATGATGGGACCATCTTTCCTGTCAACATATATGGCAAGGTCTCTCCTAGAGACTATTTGAGGGGGCTCGCAAGGGGAGTTTTGATAGGGTCTTCGATTTGCTTCTTGACAAGAATGACAAATATCAATATTAATAGACCTCTTGAGTTGATCTCAGGGGTAATCTCATATATCCTTTTGAGACTAGATAACCACCCCTCTTTGTATATAATGCTCAGAGAACAGTCCCTTAGAGGAGAGATATTCTCTATTCCTCAGAAGATCCCTGCTGCTTATCCGACCACCATGAAAGAAGGCAACAGATCGATTCTGTGTTATCTCCAACATGTGCTACGCTATGAGCGGGAGGTGATCACGGCGTCTCCTGAGAATGACTGGTTGTGGATCTTCTCAGACTTTAGAAGTGCCAAAATGACATACCTGACCCTCATCACTTACCAGTCTCACCTTCTACTTCAGAGGGTTGAGAGAAATTTGTCTAAGAGTATGAGAGCTAACCTGCGACAATTGAGTTCCTTGATGAGGCAGGTGCTGGGGGGGCATGGGGAAGATACTTTAGAGTCAGACGATGATGTTCAACGACTATTAAAAGACTCTTTGCGAAGGACAAGGTGGGTCGATCAGGAAGTCCGCCATGCAGCTAGAACCATGACAGGGGACTATAGTCCCAACAAGAAAGTGTCCCGCAAGGCAGGAGGCTCCGAATGGGTTTGCTCTGCCCAACAGGTTGCAGTCTCCACCTCAGCTAACCCGGCCCCTGTCTCAGAGCTTGACATAAGGGCCCTCTCCAGGAGGCTTCAAAACCCTTTGATCTCAGGCCTGAGGGTAGTTCAATGGGCAACTGGTGCTCATTATAAGCTTAAGCCTATTCTAGATGATCTCAACGTCTTCCCATCTCTATGTCTAGTAGTCGGAGATGGGTCAGGCGGGATATCAAGGGCAGTACTCCACATGTTTCCAGACGTCAAGCTTGTGTTCAACAGTTTGTTAGAGGTAAATGACCTAATGGCTTCCGGAACACATCCACTGCCTCCTTCAGCAATCGTGAGCGGAGGAGATGACATTGTTTCCAGAGTAATAGATTTTGACTCAATCTGGGAAAAACCGTCCGACCTGAGAAACTTGGCAACCTGGAGATACTTCCAATCAGTCCAAAGGCAGGTAAACATGTCTTATGATCTCATTATTTGTGACGCAGAAGTTACTGACATTGCATCTATCAATAGAATAACCCTGTTGATGTCGGATTTCGCATTGTCTATAGACGGACCTCTTTATTTGGTCTTCAAAACTTACGGGACTATGCTGGTAAACCCAGACTATAAAGCGATTCAACACTTGTCAAGAGCGTTCCCCTCGGTCACAGGTTTTATAACTCAAGTAACTTCGTCATTTTCATCTGAGCTATATCTTCGGTTTTCCAAACGAGGGAAATTTTTCAGAGATCCCGAGTACCTGACCTCCTCTACCCTTCGAGAGATGAGCCTTGTGTTATTCAATTGCAGCAGCCCAAAGAGTGAGATGCAGAGAGCTCGCTCCTTAAATTATCAAGATCTTGTAAGGGGGTTTCCCGAAGAGATCATATCAAATCCTTATAATGAAATGATCATAACTCTAATTGACAGTGATGTAGAATCTTTCTTGGTCCACAAGATGGTGGATGACCTCGAGTTACAGAGGGGAACTCTGTCAAAAGTGGCTATCATTATAGCCATTATAATAGTCTTTTCCAATAGAGTATTTAACATTTCCAAACCGTTGACTGACCCCTTGTTCTATCCTCCATCTGATCCCAAGATCCTAAGGCACTTCAACATATGTTGCAGCACTATGATGTATCTATCTACCGCTCTAGGAGATGTCCCCAGCTTTGCAAGACTTCATGACCTATATAACAGACCTATAACTTATTACTTTAGAAAGCAAGTCGTTCGAGGGAATATTTATCTCTCTTGGAGTTGGTCAGATGATACCTCGGTGTTCAAGAGGGTGGCTTGTAACTCTAGCCTGAGTCTATCATCTCATTGGATCAGATTGATTTACAAAATAGTAAAAACCACTAGACTGATTGGAAGTATTGAGGACCTATCAGGAGAGATTGAAAAGCACCTTCAGGGGTACAACAGATGGATTACCCTCGAAGATATCAGATCCAGAACGTCTCTGCTAGATTACAGCTGCTT
>NL.2002.2909RFX
ACGCTTAACAACAAAATCAGAGAARAAGCAGACAGCGTCAATTGCAAAGCAAAAATGTAACACCCCTACAATGGATGCCGACAAGATTGTATTCAAAGTTAATAATCAGGTGGTCTCTTTGAAGCCTGAGATTATCGTGGATCAATATGAGTACAAGTACCCTGCTATTAAGGACTTGAAGAAGCCCAGTATCACCCTAGGGAAAGCCCCCGATTTGAACAAGGCATACAAGTCAGTTTTATCAGGCTTGAATGCTGCCAAGCTTGATCCTGATGACGTATGTTCCTATTTAGCGGCCGCAATGCAGTTCTTCGAGGGGACGTGTCCCGAAGACTGGACCAGCTATGGGATCCTGATTGCAAGGAAAGGAGATAAGATCACCCCAGATTCTCTGGTGGAGATAAAGCGTACTGGTGTAGAAGGGAATTGGGCTTTGACGGGAGGGATGGAACTGACTAGGGACCCCACTGTTCCAGAGCATGCGTCTTTAGTCGGTCTTCTCTTGAGTCTGTATAGACTAAGCAAAATATCTGGGCAAAACACTGGTAACTATAAGACAAACATTGCAGATAGGATAGAGCAGATTTTCGAGACAGCCCCCTTTATTAAGATCGTGGAGCATCATACTCTGATGACAACTCACAAGATGTGTGCCAACTGGAGTACTATACCAAACTTCAGATTCCTGGCAGGGACCTACGACATGTTTTTCTCCCGGATTGAGCATCTGTATTCAGCAATCAGAGTAGGTACGGTAGTCACTGCTTATGAAGACTGCTCGGGGCTGGTATCATTTACTGGGTTTATAAAACAGATAAATCTCACTGCAAGGGAAGCAATACTATATTTCTTCCACAAAAACTTCGAGGAAGAGATAAGAAGAATGTTTGAGCCAGGACAAGAGACAGCTGTTCCTCACTCCTATTTCATTCACTTTCGTTCACTGGGCTTGAGTGGGAAGTCCCCTTATTCATCAAATGCAGTTGGTCATGTGTTCAATCTCATCCACTTTGTCGGATGCTATATGGGGCAAGTGAGATCTCTGAATGCAACGGTCATTGCTGCATGTGCTCCTCATGAGATGTCTGTTTTGGGAGGCTATTTGGGGGAGGAGTTTTTTGGGAAGGGAACGTTTGAAAGAAGATTCTTCAGAGATGAGAAAGAACTTCAAGAATATGAGACGGCTGAATTGACAAAGACTGACACGGCACTGGCAGATGATGGAACTGTCAATTCGGATGACGAGGACTACTTCTCCGGGGAAACCAGAAGCCCTGAGGCTGTTTATGCCCGAATCATGATGAATGGGGGTAGACTAAAGAGATCGCACATACGGAGATATGTCTCAGTCAGCTCAAATCACCAAGCTCGTCCAAACTCATTTGCTGAGTTTCTAAATAAGACGTATTCTAGTGACTCGTAAATAGTTGAATAACGGAACACAAGAAATCCATAGATTGTGTATATCCTTCATGAAAAAAACTAACACCCCTCCTTATGAACCACCCCAAATATGAGCAAAATCTTTGTCAATCCGAGTGCAATTAGAGCTGGTCTGGCTGATCTGGAGATGGCTGAAGAGACTGTTGATCTGATCAACAAAAACATAGAAGACAATCAGGCTCATCTCCAGGGAGAACCTATAGAGGTGGACAATCTCCCTGAGGACATGAAGCGGCTTCAGCTGGATGATAAAAAACCTTCCGGCCTAGGGGAGATGGCCAGAGCAGGGGAAGGCAAGTGTCGGGATGACTTTCTGATGGATGAAGGGGAGGATCCTAGCCTCCTCTTCCAGTCATACCTGGACAATGTTGGAGTGCAGATAGTCAGACAAATGAGGTCAGGGGAGAGATTCCTCAAGATATGGTCACAAACCGTGGAGGAAATCATATCTTATGTCACAGTCAACTTTCCTAACCCCCCAGGGAAGTCCCTGGAAGATAAGTCAACCCAGACAACTGGCCGAGAACTCAAGAAGGAGACAACATCTATTTCTTCCCAGAGAGACAGTCAATCCTCGAAGGCCAGGATGGCGGCTCAAGCCGCCTCTGGTCCCCCAGCCCTCGAGTGGTCTGCTACCAATGAGGAAGATGATCTGTCAGTAGAAGCTGAGATCGCTCACCAGGTTGCCGAAAGCTTCTCCAAGAAGTACAAGTTTCCTTCTAGATCATCTGGGATATTTCTGTATAATTTTGAGCAGTTAAAAATGAACCTTGATGACATAGTTAAAGAAGCAAAAAATGTACCGGGTGTCACCCGTTTAGCCCATGACGGATCTAAACTCCCTCTAAGATGTGTACTGGGATGGGTTGGTCTGGCCAATTCTAAAAAATTCCAGTTGTTAGTCGAGCCAGACAAGCTAAATAAAATCATGCAAGACGATCTAAATCGCTATACATCCAGCTAACTAAGCTTTTCTACTCGGTCCCGACAGACGGCAAAATATGAAATGCTCTGAATTCGACATGAAAAAAACAAGCAACACCACTGATAAGATGAACTTTTTACGCAAGATAGTAAAAAACTGTCGGGATGAAGACACCCAGAAGCCCTCTCTTGTGTCAGCTCCTCCAGATGACGATGACCTATGGCTCCCTCCCCCCGAATATGTTCCGCTGAAAGAACTCACAGGCAAGAAGAACCTGAAGAACTTTTGCATCAACGGAGAGGTTAAGGTGTGTAGCCCGAACGGTTACTCGTTTAGGATCCTGCGACACATTCTGAGATCATTCGACGAGATATATTCTGGGAATCACAGAATGATCGGGTTAGTCAAGGTTGTTATTGGACTGGCTTTGTCAGGAGCCCCCGTCCCAGAGGGCATGAACTGGGTATACAAGTTGAGGAGAACCCTTATCTTCCAGTGGGCCGACTCCAGGGGCCCTCTTGAGGGGGAGGAATTGGAATACTCTCAAGAGATCACTTGGGACGATGACACTGAATTTGTTGGATTACAAATAAGAGTGAGTGCAAGACAATGTCATATTCAGGGCAGGATCTGGTGTATCAACATGAACTCGAGAGCATGTCAACTATGGTCAGACATGTCTCTTCAGACACAAAGGTCTGAAGAGGACAAAGACTCTTCTCTGCTTCTAGAATAATCAAATTATATCCCGCAAGTTTCTAACTTGTTTACCTCTGGAGGAGAGAACATACGGGCTTGACTCCAACCTTTGGGAGCAATAGAACAAAAAACCATA--TGTAATGGTGCCATTTAATCGCTGCATTTTATCGAAGTCAAACTAATTACCTTTACATTTGGGGTCTCTTGGATGTGAAAAAAACTGTCAACATCCCTCAAAAGACTTAAGGAATGATGGTTCCTCAAGCTCTTTTGTTTGTGCCCCTTCTGGCTTTTCCAATGTGTTTCGGGAAATTCCCCATCTACACAATACCAGACAAACTTGGTCCCTGGAGCCCGATTGACATACATCATCTCAGCTGTCCAAATAACTTGGTTGTGGAAGACGAAGGATGCACCAACTTGTCGGGTTTCTCCTACATGGAACTTAAGGTGGGATACATTTCGGCCATAAAAGTGAACGGGTTCACGTGCACAGGTGTGGTGACAGAGGCTGAGACTTACACTAACTTTGTCGGTTATGTTACCACCACGTTCAAGAGAAAGCATTTCCGCCCAACACCAGATGCATGTAGAGCTGCTTACAACTGGAAAATGGCCGGTGATCCCAGATATGAAGAATCTCTTCATAATCCGTACCCTGACTACCATTGGCTTCGAACCGTGAAAACCACGAAGGAGTCTCTCATCATCATATCCCCAAGTGTAGCAGACCTAGACCCATATGACAAATCCCTTCACTCGAGGATCTTTCCTAGCGGGAAGTGCTTGGGAATAACAATATCATCTACCTACTGCTCGACTAACCATGATTACACCATCTGGATGCCCGATAATGTGAGATTAGGGACATCTTGTGACATCTTTACCAACAGTAGAGGGAAGAGAGCATCCAAAGGGAGCAAGACTTGCGGATTTGTTGACGAAAGAGGCTTGTATAAGTCTTTGAAGGGGGCATGCAAGCTCAAATTATGTGGAGTTCTGGGACTTAGACTTATGGACGGAACGTGGGTCGCGATGCCAACATCGGATGAGACCAAGTGGTGTCCCCCTGATCAGTTGGTAAATCTACACGACTTTCGCTCGGACGAGATCGAACATCTTGTCGTGGAGGAGTTGGTCAGGAAAAGAGAGGAGTGTCTGGATGCCCTAGAGTCCATCATGACTACCAAGTCGGTGAGTTTTAGACGTCTCAGCCACTTGAGAAAACTTGTCCCTGGATTCGGAAAAGCATACACCATATTCAACAAAACCCTGATGGAAGCCGATGCTCACTACAAGTCAGTCCGGACCTGGAATGAGATCATCCCCTCCAAGGGGTGTCTGAGAGTTGGAGGGAGGTGTCATCCCCATGTAAACGGAGTGTTTTTTAACGGCATAATACTGGGCCCTGACGGCCATGTTCTAATCCCAGAGATGCAATCATCCCTCCTTCAGCAACATATGGAGTTGTTGGAATCATCAGTTATCCCTCTGATGCATCCTTTAGCAGACCCGTCTACAGTTTTCAAGGACGGTGATGAACCAGAGGATTTTGTTGAGGTTCACCTTCCCGATGTGCACAAACAGATCTCAGGGGTTGACCTGGGTCTCCCTAACTGGGGAAAGTATGTCTTAATAATTGCAGGGGTATTGATTGCCATGATATTGACAATCTTCTTAATGACATGTTGTGGAAGAGGTAATCGACCCAAGTCCACACAACACAGTCTTGGAGGGATAGGGAGGAAGGTGTCATCCACTTCCCAAAGCGGGAAGGTCATATCTTCGTGGGAGTCATATAAAAGCGGGGGTGAGACCAGACTGTGAAGGCCGGTCATCCCTTCCAAACTTCAAGTCCCGAAGATCGCCTCCCCTCGGGGCTAGGGGGAA---TCTCTGGGTTCAACAGTCCTCCCTGGACTCCATGCAACAGGGTAGGCTTAAGAGTCATGAGACTTTCATTAATCATCTCCGTTAATCAGACAAGGTCGTGTAGATTCTTAAAATACAAGAAGTCTTTTAGCAGTTTCAGTGACCAACGGTGCTTTCATCCTCCAGGGATCGATACAAAAGGTTGTGGACAGGTCAGGGGTTACCTCAGATCACTTCGCGTTCGGGCACGGACAGAGATCATGGTGAGTCCCCTGACAGTAGACTCAACATGATTCAACTGAGCAGGGCGATCTGCCTCTCCTGAAGGACATAAGCAATAGCTCACAATCATCTTACATCTCAGTAAAGTGTGTATAATTATAAAGGG-CTGGGTCATCTAAGCTTTTCCGTCGAGAAAAAAA--CTGTAGGCCGAAAGAGCAACTGGCAACACTTCTCATCTTCGGACATAGATCAAAATGCTTGATCCAGGAGAGGTCTATGATGACCCTGTTGATCCAATTGAGTCAGAGGCTGAGTCTAGAGGGGCCCCCACTGTCCCTAACATCTTGAGGAATTCTGATTACAATCTAAATTCCCCTTTAATAGAAGATCCTGCCGGATTAATGTTAGAGTGGTTGAAAACGGGGAACAGACCTCACCGAATGACCCTGACGGACAATTGCTCCAGGTCTTACAAAGTTCTGAAAGATTATTTCAAGAAAGTGGATATGGGCTCTCTCAAAGTGGGTGGGACTGCTGCACAGGCAATGATTTCCCTCTGGTTATATGGTGCCCACTCTGAATCAAACAGAAGTAGAAAATGCATAACTGAATTAGCTCATTTCTATTCCAAGTCATCCCCTATAGAGAAGTTGCTGAATTGTACACTTGGAAATAGAGGGCTGAGGATTCCCCCAGAGGGGGTATTAAGTTGCCTTGAGAGGGTCGATTATGATAAGGCATTTGGGAGATATCTGGCTAACACATATTCCTCTTATTTATTTTTCCATGTGATCACCCTGTACATGAATGCCCTAGACTGGGACGAAGAGAAGACTATCCTGGCTTTATGGAGAGAATTAACCTCAGTGGATATCGGGAAGGACTTGGTCAAGTTCAAAGATCAAATATGGGGACTACTAATTGTGACAAAAGACTTTGTTTATTCTCAGAGTTCTAACTGTCTTTTTGACAGAAACTACACACTTATGCTAAAAGACCTCTTCTTGTCTCGTTTCAATTCCCTAATGATTTTGCTTTCTCCCCCAGAACCCAGATATTCAGACGACTTGATCTCCCAGTTGTGCCAACTATACATAGCTGGGGATCAAGTCCTTTCCATGTGTGGAAACTCTGGTTATGACGTTATCAAGATACTGGAGCCATATGTCGTGAACAGCCTCGTCCAAAGGGCAGAAAAGTTTAGGCCCCTCATTCACTCCCTGGGAGACTTCCCTGTATTTATAAAAGATAAAGTCAGTCAGCTCGAAGGGACGTTTGGCCCCAGTGCAAAAAGGTTTTTTGGAGTTCTGGATCAATTCGACAACATACATGACTTGGTTTTCGTGTACGGCTGTTACAGGCATTGGGGTCATCCCTATATAGATTATAGAAAGGGTCTTTCGAAACTATATGATCAAGTTCACATTAAGAAGGTGATAGACAAGTCTTACCAGGAGTGTCTGGCAAGCGACTTAGCCAGAAGGATCCTCCGGTGGGGGTTTGACAAGTATTCTAAATGGTATCTTGATTCACGACTTCTCGCCCGAGACCACCCTTTGACTCCCTACATCAAAACCCAGACATGGCCACCCAAACATATAGTAGATTTGGTAGGAGATACTTGGCATAGGCTCCCAATAACGCAAATTTTTGAAATCCCTGAGTCAATGGATCCGTCAGAAATACTGGATGACAAATCCCATTCTTTCACCAGAACAAGACTGGCCTCTTGGTTGTCGGAGAACAGAGGGGGGCCTGTTCCCAGCGAGAAGGTCATTATCACGGCGTTGTCTAAGCCGCCCGTCAATCCTAGAGAATTCTTAAAATCTATTGACCTTGGAGGATTGCCTAATGAGGACTTGATAATTGGTCTCAAACCAAAGGAACGAGAACTAAAGATCGAGGGTCGATTTTTTGCTCTGATGTCATGGAATCTAAGATTGTATTTTGTTATTACGGAAAAGCTTTTGGCCAACTACATCCTGCCACTCTTTGATGCGTTGACTATGACAGACAATTTGAACAAAGTGTTTAAGAAGCTGATCGACAGAGTCACCGGACAAGGACTTTTGGACTATTCAAGGGTCACATATGCCTTTCACCTTGACTATGAGAAATGGAACAATCATCAAAGATTGGAGTCGACAGAAGATGTGTTTTCTGTCCTAGACCAGGTGTTTGGACTAAAAAGGGTGTTTTCCAGAACACACGAGTTTTTTCAAAAGTCCTGGATCTACTATTCAGACAGATCAGACCTTATCGGATTATGGGAAGATCAGATATATTGCTTAGATATGTCCAACGGCCCTACCTGCTGGAATGGTCAAGATGGTGGGTTGGAGGGCTTACGGCAGAAGGGCTGGAGTCTAGTCAGCCTATTAATGATAGATAGAGAATCTCAAACCAGGAACACACGAACCAAGATACTAGCTCAAGGGGACAATCAGGTTCTATGTCCTACATACATGTTGTCTCCAGGACTATCTCGAGAAGGGCTCCTCTATGAGTTGGAGAGTATATCAAGGAATGCGCTTTCAATATACCGGGCCATCGAGGAAGGAGCATCTAAGCTGGGGCTGATCATCAAGAAAGAAGAGACCATGTGTAGTTATGACTTTCTTATCTATGGAAAGACTCCTCTGTTTCGAGGCAACATCTTAGTACCTGAATCTAAAAGATGGGCCCGAGTCTCTTGCATCTCTAACGACCAAATAGTCAACCTAGCCAATATCATGTCGACAGTATCCACAAATGCACTGACAGTAGCACAACACTCTCAATCTCTGATCAAACCGATGAGGGACTTTCTGCTCATGTCAGTACAAGCAGTCTTTCACTACCTGTTGTTTAGCCCAATTTTGAAGGGCAGAGTTTACAAGATTCTAAGTGCTGAAGGGGAGAGTTTTCTTTTAGCCATGTCAAGGATAATCTACTTAGATCCTTCTTTGGGAGGAGTGTCTGGAATGTCTCTTGGAAGGTTCCATATACGTCAATTCTCAGACCCTGTCTCTGAAGGGCTGTCTTTCTGGAGAGAGATCTGGTTAAGCTCCCACGAGTCCTGGATTCATGCGTTATGTCAGGAGGCCGGGAACCCAGATCTTGGAGAGAGAACACTCGAGAGCTTCACTCGCCTTCTGGAGGATCCTACCACCTTAAATATTAAAGGAGGGGCTAGTCCCACCATCTTACTCAAGGATGCAATCAGGAAGGCTCTGTACGATGAGGTGGATAAGGTGGAAAACTCAGAGTTCAGAGAGGCAATCTTGTTGTCCAAGACCCATAGAGATAACTTTATACTTTTCTTAAAATCTGTTGAGCCTTTGTTTCCTCGATTTCTTAGTGAACTTTTCAGTTCGTCTTTTCTGGGAATCCCCGAGTCCATCATTGGACTGATACAGAACTCTCGGACAATAAGAAGGCAGTTCAGAAGGAGTCTATCAAGAACTTTAGAAGAGTCCTTTTATAACTCAGAGATCCATGGGATCAATCGGATGACCCAGACACCTCAACGGGTCGGGAGGGTGTGGCCTTGTTCTTCTGAGAGGGCAGACCTCTTAAGGGAGATCTCTTGGGGAAGAAAAGTGGTTGGCACAACAGTCCCTCACCCTTCTGAGATGTTGGGGTTACTTCCCAAGTCCTCCATTTCCTGTTCTTGTGGAGCAACAAGAGGAAGCAACCCTAGAGTCTCGGTCTCCGTACTCCCGTCTTTCGATCAGTCATTCTTTTCACGAGGCCCCCTAAAAGGGTACTTGGGCTCGTCCACCTCCATGTCGACCCAGCTATTCCATGCTTGGGAAAAAGTCACTAATGTTCATGTGGTCAAAAGGGCCTTATCATTAAAAGAATCCATAAACTGGTTTATCACAAGAAATTCCAATTTGGCTCAAACTCTAATTAGAAACATTATGTCTCTGACAGGCCCCGATTTCCCTCTAGAAGAGGCTCCTGTCTTCAAAAGAACTGGGTCAGCATTGCATAGGTTCAAATCTGCAAGGTACAGCGAGGGAGGGTATTCCTCTGTCTGCCCCAATCTACTCTCTCATATTTCCGTTAGTACAGACACTATGTCTGATTTAACCCAAGACGGAAAAAATTATGATTTCATGTTTCAGCCCTTGATGCTTTATGCGCAAACATGGACATCAGAACTGGTACAAAGAGACACAAGGCTGAGAGACTCTACGTTTCATTGGCACCTTCGGTGCAACAGATGTGTGAGGCCCATTGATGATATCACACTGGAGACTTCCCAGATCTTCGAATTCCCGGATGTGTCGAGAAGAATATCTAGAATGGTTTCTGGAGCTGTGCCTCACTTTCAGAAACTCCCTGATATCCGCCTAAAGCCAGGTGACTTCGAGTCTCTGAACGGTAGAGAAAAGTCTCGCCATATAGGATCGGCTCAAGGGCTCTTATACTCAATCTTAGTGGCAATTCATGACTCTGGATACAATGATGGGACCATCTTTCCTGTCAACATATATGGCAAGGTCTCTCCTAGAGACTATTTGAGGGGGCTCGCAAGGGGAGTTTTGATAGGGTCTTCGATTTGCTTCTTGACAAGAATGACAAATATCAATATTAATAGACCTCTTGAGTTGATCTCAGGGGTAATCTCATATATCCTTCTGAGACTAGATAATCACCCCTCTTTGTATATAATGCTCAGAGAACAGTCCCTTAGAGGAGAGATATTCTCTATCCCTCAGAAGATCCCTGCTGCTTATCCGACCACCATGAAAGAAGGCAACAGATCGATTTTGTGTTATCTCCAACATGTGCTACGCTATGAGCGGGAGGTGATCACGGCGTCTCCTGAGAATGACTGGTTGTGGATCTTCTCAGACTTTAGAAGTGCCAAAATGACATACCTGACCCTCATTACTTACCAGTCTCACCTTCTACTTCAGAGGGTTGAGAGAAATTTGTCTAAGAGTATGAGAGCTAACCTGCGACAATTGAGTTCCTTGATGAGGCAGGTGCTGGGGGGGCATGGGGAAGATACTTTAGAGTCAGACGATGATGTTCAACGACTATTAAAAGACTCTTTGCGAAGGACAAGGTGGGTCGATCAGGAAGTCCGCCATGCAGCTAGAACCATGACAGGGGACTATAGTCCCAACAAGAAAATGTCCCGCAAGGCAGGAGGCTCAGAATGGGTTTGCTCTGCCCAACAGGTTGCAGTCTCCACCTCAGCTAACCCGGCCCCTGTCTCAGAGCTTGACATAAGGGCCCTCTCCAGGAGGCTTCAAAACCCTTTGATCTCGGGCCTGAGGGTAGTTCAATGGGCAACTGGTGCTCATTATAAGCTTAAGCCTATTCTAGATGATCTCAACGTCTTCCCATCTCTATGTCTAGTAGTCGGAGATGGGTCAGGCGGGATATCAAGGGCAGTACTCCACATGTTTCCAGACGTCAAGCTTGTGTTCAACAGTTTGTTAGAGGTAAATGACCTAATGGCTTCCGGAACACATCCACTGCCTCCTTCAGCAATCGTGAGCGGAGGAGATGACATTGTTTCCAGAGTAATAGATTTTGACTCAATCTGGGAAAAACCGTCCGACCTGAGAAACTTGGCAACCTGGAGATACTTCCAATCAGTCCAAAGACAGGTAAACATGTCTTATGATCTCATTATTTGTGACGCAGAAGTTACTGACATTGCATCTATCAATAGAATAACCCTGTTGATGTCGGATTTCGCATTGTCTATAGACGGACCTCTTTATTTGGTCTTCAAAACTTACGGGACTATGCTGGTAAACCCAGACTATAAAGCGATTCAACACTTGTCGAGAGCGTTCCCCTCGGTCACAGGTTTTATAACTCAAGTAACTTCGTCATTTTCATCTGAGCTATATCTTCGGTTTTCCAAACGAGGGAAATTTTTCAGAGATCCCGAGTACCTGACCTCCTCTACCCTTCGAGAGATGAGCCTTGTGTTATTCAATTGCAGCAGCCCAAAGAGTGAGATGCAGAGAGCTCGCTCCTTAAATTATCAAGATCTTGTAAGGGGGTTTCCCGAAGAGATCATATCAAATCCTTATAATGAAATGATCATAACTCTAATTGACAGTGACGTAGAATCTTTCTTAGTCCACAAGATGGTGGATGACCTCGAGTTACAGAGGGGAACTCCATCAAAAGTGGCTATCATTATAGCCATTATGATAGTCTTTTCCAATAGAGTATTTAACATTTCCAAACCGTTGACTGACCCCTTGTTCTATCCTCCATCTGATCCCAAGATCCTAAGGCACTTCAACATATGTTGCAGCACTATGATGTATCTATCCACCGCTCTAGGAGATGTCCCCAGCTTTGCAAGACTTCATGACCTATATAACAGACCTATAACTTATTACTTTAGAAAGCAAGTCATTCGAGGGAATATTTATCTCTCTTGGAGTTGGTCAGATGATACCTCGGTGTTCAAGAGGGTGGCTTGTAACTCTAGCCTGAGTCTATCATCTCATTGGATCAGATTGATTTACAAAATAGTAAAAACCACTAGACTGATTGGAAGTATTGAGGACTTATCAGGAGAGATTGAAAAGCACCTTCAGGAGTACAACAGATGGATTACCCTCGAAGATATCAGATCCAGAACGTCTCTGCTAGATTACAGCTGCTT
>NU.2002.0035RFX
ACGCTTAACAACAAAATCAGAGAAGAAGCAGACAGCGTCAATTGCAAAGCAAAAATGTAACACCCCTACAATGGATGCCGACAAGATTGTATTCAAAGTTAATAATCAGGTGGTCTCTTTGAAGCCTGAGATTATCGTGGATCAATATGAGTACAAGTACCCTGCTATTAAGGACTTGAAGAAGCCCAGTATCACCCTAGGTAAGGCCCCCGATTTGAACAAGGCATACAAGTCAGTTTTATCAGGCTTGAATGCTGCCAAGCTTGATCCTGATGACGTATGTTCCTATTTAGCAGCCGCAATGCAGTTCTTCGAGGGGACGTGTCCCGAAGACTGGACCAGCTATGGGATCCTGATTGCACGGAAAGGAGATAAGATCACCCCAGATTCTCTGGTGGAGATAAAGCGTACTGGTGTAGAAGGGAATTGGGCTTTGACGGGAGGGATGGAACTGACTAGGGACCCCACTGTTCCAGAGCATGCGTCTCTAGTCGGTCTTCTCTTGAGTCTGTATAGACTAAGCAAAATATCTGGGCAAAACACTGGTAACTATAAGACAAACATTGCAGATAGGATAGAGCAGATTTTCGAGACAGCCCCCTTTATTAAGATCGTGGAGCATCATACTCTGATGACAACTCACAAGATGTGTGCCAACTGGAGTACTATACCAAACTTCAGATTCCTTGCAGGGACCTACGACATGTTTTTCTCCCGGATTGAGCATCTGTATTCAGCAATCAGAGTAGGTACGGTAGTCACTGCTTATGAAGACTGCTCGGGGCTGGTATCATTTACTGGGTTTATAAAACAGATAAATCTCACTGCCAGGGAAGCAATACTATATTTCTTCCACAAAAACTTCGAGGAAGAGATAAGAAGAATGTTTGAGCCAGGACAAGAGACAGCTGTTCCTCACTCCTATTTCATTCACTTTCGTTCACTGGGCTTGAGTGGGAAGTCCCCTTATTCATCAAATGCAGTTGGTCATGTGTTCAATCTCATCCACTTTGTTGGATGCTATATGGGACAAGTGAGATCTTTGAATGCAACGGTCATTGCTGCATGTGCTCCTCATGAGATGTCTGTTTTGGGAGGCTATTTGGGGGAGGAGTTTTTCGGGAAGGGAACGTTTGAAAGAAGATTCTTCAGAGATGAGAAAGAACTTCAAGAATATGAGACGGCTGAATTGACAAAGACTGACACGGCACTGGCAGATGATGGAACTGTCAATTCGGATGACGAGGACTACTTCTCCGGGGAAACCAGAAGCCCTGAGGCTGTTTATGCCCGAATCATGATGAATGGGGGTAGACTAAAGAGATCACACATACGGAGATATGTCTCAGTCAGCTCAAATCACCAAGCTCGTCCAAACTCATTTGCTGAGTTTCTAAATAAGACGTATTCTAGTGACTCGTAAATAGTTGAATAACGGAACACAAGAAATCCATAGATTGTGTATATCCTTCATGAAAAAAACTAACACCCCTCCTTATGAACCACCCCAAATATGAGCAAAATCTTTGTCAATCCGAGTGCAATTAGAGCTGGTCTGGCTGATCTGGAGATGGCTGAAGAGACTGTTGATCTGATCAACAGAAACATAGAAGACAATCAGGCTCATCTCCAGGGAGAACCTATAGAGGTGGACAATCTCCCTGAGGACATGAATCGGCTTCAGCTGGACGATAAAAAACCTTCCGGCCTAGGGGAGATGGCCAGAGCAGGGGAAGGCAAGTGTCGGGAAGATTTTCTGATGGATGAAGGGGAGGATCCTAGCCTCCTCTTCCAGTCATACCTGGACAATGTTGGAGTGCAGATAGTCAGACAAATGAGGTCAGGGGAGAGATTCCTCAAGATATGGTCACAAACCGTGGAGGAAATCATATCTTATGTCACAGTCAACTTTCCTAACCCCCCAAGGAAGTCCTTGGAAGATAAGTCAACCCAGACAACTGGCCGAGAACTCAAGAAGGAGACAACATCTATTTCTTCCCAGAGAGACAGTCAATCCTCGAAGGCCAAGATGGTGGCTCAAGCCGCCTCTGGTCCCCCAGCCCTCGAGTGGTCTGCTACCAATGAGGAGGATGATCTGTCAGTAGAAGCTGAGATCGCTCACCAGGTTGCAGAAAGCTTCTCCAAGAAGTACAAGTTTCCCTCTCGATCATCTGGGATATTTCTGTATAATTTTGAGCAGTTAAAAATGAACCTTGATGACATAGTTAAAGAAGCAAAAAATGTGCCGGGTGTCACCCGTTTAGCCCATGACGGATCTAAACTCCCTCTAAGATGTGTACTGGGATGGGTTGGTCTGGCCAACTCTAAAAAATTCCAGTTGTTAGTCGAGCCAGACAAGCTAAATAAAATCATGCAAGACGATTTAAATCGCTATACATCCAGCTAACTAAGCTTTTCTGCTCGGTCCCGACAGACGGCAAAATATGAAATGCTCTGAATTCGACATGAAAAAAACAAGCAACACCACTGATAAGATGAACTTTCTACGCAAGATAGTAAAAAACTGTCGGGATGAGGACACCCAGAAGCCCTCTCTTGTGTCAGCTCCTCCAGATGACGATGACCTATGGCTCCCTCCCCCCGAATATGTTCCGCTGAAAGAACTCACAGGCAAGAAGAACCTGAAGAACTTTTGCATCAACGGAGAGGTTAAGGTGTGTAGCCCGAACGGTTACTCGTTTAGGATCCTGCGACACATTCTGAGATCATTCGACGAGATATATTCTGGGAATCACAGAATGATCGGGTTAGTCAAGGTTGTTATTGGACTGGCTTTGTCAGGAGCCCCCGTCCCGGAGGGCATGAACTGGGTATACAAGTTGAGGAGAACCCTTATCTTCCAGTGGGCCGACTCCAGGGGCCCTCTTGAGGGGGAGGAGTTGGAATACTCTCAAGAGATCACTTGGGACGATGACACTGAATTTGTTGGGTTACAAATAAGAGTAAGTGCAAGACAATGTCACATTCAGGGCAGGATCTGGTGTATCAACATGAACTCGAGAGCATGTCAACTATGGTCAGACATGTCTCTTCAGACACAAAGGTCTGAAGAGGACAAAGACTCTTCTCTACTTCTAGAATAATCAAATTATATCCCGCAAGTTTCTAACTTGTTTACCTCTGGAGGAGAGAACATACGGGCTTGACTCCAACCTTTGGGAGCAATAGAACAAAAAACCATA--TGTAATGGTGCCATTTAATCGCTGCATTTTATCGAAGTCAAACTAATTACCTTTACATTTGGGGTCTCTTGGATGTGAAAAAAACTGTCAACATCCCTCAAAAGACTTAAGGAATGATGGTTCCTCAAGCTCTTTTGTTTGTGCCCCTTCTGGCTTTTCCAATGTGTTTCGGGAAATTCCCCATCTACACAATACCAGACAAACTTGGTCCCTGGAGCCCGATTGACATACATCATCTCAGCTGTCCAAATAACTTGGTTGTGGAAGACGAAGGATGCACCAACTTGTCGGGTTTCTCCTACATGGAACTTAAGGTGGGATACATTTCGGCCATAAAAGTGAACGGGTTCACGTGCACAGGTGTGGTGACAGAGGCTGAGACCTACACTAACTTTGTCGGTTATGTTACCACCACGTTTAAGAGAAAGCATTTCCGCCCAACACCAGATGCATGTAGAGCTGCTTACAACTGGAAAATGGCCGGTGATCCCAGATATGAAGAATCTCTTCATAATCCGTACCCTGACTACCATTGGCTTCGAACCGTGAAAACCACGAAGGAGTCTCTCATCATCATATCCCCAAGTGTAGCAGACCTAGACCCATATGACAAATCCCTTCACTCGAGGGTCTTTCCTAGCGGGAAGTGCTTGGGAATAACAATATCATCTACCTACTGCTCGACTAACCATGATTACACCATCTGGATGCCCGAGAATGTGAGATTAGGGACATCTTGTGACATCTTTACCAACAGTAGAGGGAAGAGAGCATCCAAAGGGAGCAAGACTTGTGGATTTGTTGACGAAAGAGGCTTGTATAAGTCTTTGAAGGGGGCATGCAAGCTCAAATTATGTGGAGTTCTGGGACTTAGACTTATGGACGGAACGTGGGTCGCGATGCCAACATCGGATGAGACCAAGTGGTGTCCCCCTGATCAGTTGGTAAATCTACACGACTTTCGCTCGGACGAGATCGAACATCTTGTCGTGGAGGAGTTGGTCAGGAAAAGAGAGGAGTGTCTGGATGCCCTAGAGTCCATCATGACTACCAAGTCGGTGAGTTTTAGACGTCTAAGCCACTTGAGAAAACTTGTCCCTGGATTCGGAAAAGCATACACCATATTCAACAAAACCCTGATGGAAGCCGATGCTCACTACAAGTCAGTCCGGACCTGGAATGAGATCATCCCCTCCAAGGGGTGTCTGAGAGTTGGAGGGAGGTGTCATCCCCATGTAAACGGAGTGTTTTTTAACGGCATAATACTGGGCCCTGACGGCCATGTTCTAATCCCAGAGATGCAATCATCCCTCCTTCAGCAACATATGGAGTTGTTGGAATCATCAGTTATCCCTCTGATGCATCCTTTAGCAGACCCGTCTACAGTTTTCAAGGACGGTGATGAAGCAGAAGATTTTGTTGAGGTTCACCTTCCCGATGTGCACAAACAGATCTCAGGGGTTGACCTGGGTCTCCCTAACTGGGGAAAGTATGTCTTAATAATTGCAGGGGTATTGATTGCCATGATATTGACAATCTTCTTAATGACATGTTGTGGAAGAGGTAATCGACCCAAGTCCACACAACACAGTCTTGGAGGGATAGGGAGGAAGGTGTCATCCACTTCCCAAAGCGGGAAGGTCATATCTTCGTGGGAGTCATATAAAAGCGGGGGTGAGACCAGACTGTGAAGGCCGGTCATCCCTTCCAAACTTCAAGTCCCGAAGATCGCCTCCCCTCGGGGCTAGGGGGAA---TCTCTGGGTTCAACAGTCCTCCCTGGACTCCATGCAACAGGGTAGGCTTAAGAGTCATGAGACTTTCATTAATCATCTCCGTTAATCAGACAAGGTTGTGTAGATTCTTAAAATACAAGAAGTCTTCTAACAGTTTCAGTGACCAACGGTGCTTTCATTCTCCAGGGATCGATACCAAAGGTTGTGGACAGGTCAGGGGTTACCTCAGATCACTTCGCGTTCGGGCACGGACAGAGATCATGGTGAGTCCCCTGACATTAGACTCAACATGATTCAACTGAGCAGGGCGATCTGCCTCTCCTGAAGGACATAAGCAATAGCTCACAATCATCTTACATCTCAGTAAAGTGTGTATAATTATAAAGGG-CTGGGTCATCTAAGCTTTTCCGTCGAGAAAAAAA--CTGTAGGCCGAAAGAGCAACTGGCAACACTTCTCATCTTCAGACATAGATCAAAATGCTTGATCCAGGAGAGGTCTATGATGACCCTGTTGATCCAATTGAGTCAGAGGCTGAGTCTAGAGGGGCCCCCACTGTCCCTAACATCTTGAGGAATTCTGATTACAATCTAAATTCCCCCTTAATAGAAGATCCTGCCGGATTAATGTTAGAGTGGTTGAAAACGGGGAACAGACCTCACCGAATGACCCTGACGGACAATTGCTCCAGGTCTTACAAAGTTCTGAAAGATTATTTCAAGAAAGTGGATATGGGCTCTCTCAAAGTGGGTGGGACTGCTGCACAGGCAATGATTTCCCTCTGGTTGCATGGTGCCCACTCTGAATCAAACAGAAGTAGAAAATGCATAACTGAATTAGCTCATTTCTATTCCAAGTCATCCCCTATAGAGAAGTTGCTGAATTGTACACTTGGAAATAGAGGGCTGAGGATTCCCCCAGAGGGGGTATTAAGTTGCCTCGAGAGGGTCGATTATGATAAGGCATTTGGGAGATATCTGGCTAACACATATTCCTCTTATTTATTTTTCCATGTGATCACCCTGTACATGAATGCCCTAGACTGGGACGAAGAGAAGACTATCCTGGCTTTATGGAGAGAATTAACCTCAGTGGATATCGGGAAGGACTTGGTCAAGTTCAAAGATCAAATATGGGGACTACTAATTGTGACAAAAGACTTTGTTTATTCTCAGAGTTCTAACTGTCTTTTTGACAGAAACTACACACTTATGCTAAAAGACCTCTTCTTGTCTCGTTTCAATTCCCTAATGATTTTGCTTTCTCCCCCAGAACCCAGATATTCAGACGACTTGATCTCCCAGTTGTGCCAACTATACATAGCTGGGGATCAAGTCCTTTCCATGTGTGGAAACTCCGGTTATGACGTTATCAAGATACTGGAGCCATATGTCGTGAACAGCCTCGTCCAAAGGGCAGAAAAATTTAGGCCCCTCATTCACTCCCTGGGAGACTTCCCTGTATTTATAAAAGATAAAGTCAGTCAGCTCGAAGGGACGTTTGGCCCCAGTGCAAAAAGGTTTTTTGGAGTTCTGGATCAATTCGACAACATACATGACTTGGTTTTTGTGTACGGCTGTTACAGGCATTGGGGTCATCCCTATATAGATTATAGAAAGGGTCTTTCGAAACTATATGATCAAGTTCACATTAAGAAGGTGATAGACAAGTCTTACCAGGAGTGTCTGGCAAGCGACTTAGCCAGAAGGATCCTCCGGTGGGGGTTTGACAAGTATTCTAAATGGTATCTTGATTCACGACTTCTCGCCCGAGACCACCCTTTGACTCCCTACATCAAAACCCAGACATGGCCACCCAAACATATAGTTGATTTGGTAGGAGATACTTGGCATAGGCTCCCAATAACGCAAATTTTTGAAATCCCTGAGTCAATGGATCCGTCAGAAATACTGGATGACAAATCCCATTCTTTCACCAGAACAAGACTGGCCTCTTGGTTGTCGGAGAACAGAGGGGGGCCTGTTCCCAGCGAGAAGGTCATCATCACGGCGTTGTCTAAGCCGCCCGTCAATCCCAGAGAATTCTTAAAATCTATTGACCTCGGAGGATTGCCTAATGAGGACTTGATAATTGGTCTCAAACCAAAGGAACGAGAACTAAAGATCGAGGGTCGATTTTTTGCTCTGATGTCATGGAATCTAAGATTGTATTTTGTTATTACGGAAAAGCTTTTGGCCAACTACATCCTGCCACTCTTTGATGCGTTGACTATGACAGACAATCTGAACAAAGTGTTTAAGAAGCTGATCGACAGAGTCACCGGACAAGGACTTTTGGACTATTCAAGGGTCACATATGCCTTTCACCTTGACTATGAGAAATGGAACAATCATCAAAGATTGGAGTCGACAGAAGATGTGTTTTCTGTCCTAGACCAGGTGTTTGGACTAAAAAGGGTGTTTTCCAGGACACACGAGTTTTTTCAAAAGTCCTGGATCTACTATTCAGACAGATCAGACCTTATCGGATTATGGGAAGATCAGATATATTGCTTAGATATGTCCAATGGCCCGACCTGCTGGAATGGTCAAGATGGTGGGTTGGAGGGCTTACGGCAGAAGGGCTGGAGTCTAGTCAGCCTGTTAATGATAGATAGAGAATCCCAAACCAGGAACACACGAACCAAGATACTAGCTCAAGGGGACAATCAGGTTCTATGTCCTACATACATGTTATCTCCAGGACTATCTCGAGAAGGGCTCCTCTATGAGTTGGAGAGTATATCAAGGAATGCGCTTTCAATATACCGGGCCATCGAGGAAGGAGCATCTAAGCTGGGGCTGATCATCAAGAAAGAAGAGACCATGTGTAGTTATGACTTTCTTATCTATGGAAAGACCCCTCTGTTTCGAGGCAACATCTTAGTACCTGAATCTAAAAGATGGGCCCGAGTCTCTTGCATCTCTAACGACCAAATAGTCAACCTAGCCAATATCATGTCGACAGTATCCACAAATGCACTGACAGTAGCACAACACTCTCAATCTCTGATCAAACCGATGAGGGACTTTCTGCTCATGTCAGTACAGGCAGTCTTTCACTACCTGTTGTTTAGCCCAATTTTGAAGGGCAGAGTTTACAAGATTCTAAGTGCTGAAGGGGAGAGTTTTCTTTTAGCCATGTCAAGGATAATCTACTTAGATCCTTCTTTGGGAGGAGTGTCTGGAATGTCTCTTGGAAGGTTCCATATACGTCAATTCTCGGACCCTGTCTCTGAAGGGCTGTCTTTCTGGAGAGAGATCTGGTTAAGCTCCCACGAGTCCTGGATTCATGCGTTATGTCAGGAGGCCGGGAACCCAGATCTTGGAGAGAGAACACTCGAGAGCTTCACTCGCCTTCTGGAGGATCCTACCACCTTGAATATTAAAGGAGGGGCTAGTCCCACCATCTTACTCAAGGATGCAATCAGGAAGGCTCTGTACGATGAGGTGGATAAGGTGGAAAACTCAGAGTTCAGAGAGGCAATCTTGTTGTCCAAGACCCATAGAGATAACTTTATACTTTTCTTAAAATCTGTTGAGCCTTTGTTTCCTCGATTTCTTAGTGAACTTTTCAGTTCGTCTTTTCTGGGAATCCCCGAGTCCATCATTGGACTGATACAGAACTCTCGGACAATAAGAAGGCAGTTCAGAAGGAGTCTATCAAGAACTTTAGAAGAGTCCTTTTACAACTCAGAGATCCATGGGATCAATCGGATGACCCAGACACCTCAACGGGTCGGGAGGGTATGGCCTTGTTCTTCTGAGAGGGCAGACCTCTTAAGGGAGATCTCTTGGGGAAGAAAAGTGGTTGGCACAACAGTCCCTCACCCTTCTGAGATGTTGGGGTTACTTCCCAAGTCCTCCATTTCCTGTTCTTGTGGAGCAACAAGAGGAAGCAACCCTAGAGTCTCGGTCTCTGTACTCCCGTCTTTCGATCAGTCATTCTTTTCACGAGGCCCCCTAAAAGGGTACTTGGGCTCGTCCACCTCCATGTCGACCCAGCTATTCCATGCTTGGGAAAAAGTCACTAATGTTCATGTGGTCAAAAGGGCCTTATCATTAAAAGAATCCATAAACTGGTTTATCACAAGAAATTCCAATTTGGCTCAAACTCTAATTAGAAACATTATGTCTCTGACAGGCCCCGATTTCCCTCTAGAAGAGGCTCCTGTCTTCAAAAGAACTGGGTCAGCATTGCATAGGTTCAAATCTGCAAGGTACAGCGAGGGAGGGTATTCCTCTGTCTGCCCCAATCTACTCTCTCATATTTCCGTTAGTACAGACACTATGTCTGATTTAACCCAAGACGGAAAAAATTATGACTTCATGTTTCAGCCCTTGATGCTTTATGCGCAAACATGGACATCAGAGCTGGTACAAAGAGACACAAGGCTGAGAGACTCTACGTTTCATTGGCACCTTCGGTGCAACAGATGTGTGAGGCCCATTGATGATATCACACTGGAGACTTCCCAGATCTTCGAATTTCCGGATGTGTCGAGAAGAATATCTAGAATGGTTTCTGGAGCTGTGCCTCACTTTCAGAAACTCCCTGATATCCGCCTAAAGCCAGGTGACTTCGAGTCTCTGAACGGTAGAGAAAAGTCTCGCCATATAGGATCGGCTCAAGGGCTCTTATACTCAATCTTAGTGGCAATTCATGACTCTGGATACAATGATGGGACCATCTTTCCTGTCAACATATATGGCAAGGTCTCTCCTAGAGACTATTTGAGGGGGCTCGCAAGGGGAGTTTTGATAGGGTCTTCGATTTGCTTCTTGACAAGAATGACAAATATCAATATTAATAGACCTCTTGAGTTGATCTCAGGGGTAATCTCATATATCCTTCTGAGACTAGATAATCACCCCTCTTTGTATATAATGCTCAGAGAACAGTCCCTTAGAGGAGAGATATTCTCTATCCCTCAGAAGATCCCTGCTGCTTATCCGACCACCATGAAAGAAGGGAACAGATCGATTTTGTGTTATCTCCAACATGTGCTACGCTATGAGCGGGAGGTGATCACGGCGTCGCCTGAGAATGACTGGTTGTGGATCTTCTCAGACTTTAGAAGTGCCAAAATGACATACCTGACCCTCATTACTTACCAGTCTCACCTTCTACTTCAGAGGGTTGAGAGAAATTTGTCTAAGAGTATGAGAGCTAACCTGCGACAATTGAGTTCCTTGATGAGGCAGGTGCTGGGGGGGCATGGGGAAGATACTTTAGAGTCAGACGATGATGTTCAACGACTATTAAAAGACTCTTTGCGAAGGACAAGGTGGGTCGATCAGGAAGTCCGCCATGCAGCTAGAACCATGACAGGGGACTATAGTCCCAACAAGAAAGTGTCCCGCAAGGCAGGAGGCTCAGAATGGGTTTGCTCTGCCCAACAGGTTGCAGTCTCCACCTCAGCTAACCCGGCCCCTGTCTCAGAGCTTGACATAAGGGCCCTCTCCAGGAGGCTTCAAAACCCTTTGATCTCGGGCCTGAGGGTAGTTCAATGGGCAACTGGTGCTCATTATAAGCTTAAGCCTATTCTAGATGATCTCAACGTCTTCCCATCTCTATGTCTAGTAGTCGGAGATGGGTCAGGCGGGATATCAAGGGCAGTACTCCACATGTTTCCAGACGTCAAGCTTGTGTTCAACAGTTTGTTAGAGGTAAATGACCTAATGGCTTCCGGAACACATCCACTGCCTCCTTCAGCAATCGTGAGCGGAGGAGATGACCTTGTTTCCAGAGTAATAGATTTTGACTCAATCTGGGAAAAACCGTCCGACCTGAGAAACTTGGCAACCTGGAGATACTTCCAATCAGTCCAAAGACAGGTAAACATGTCTTATGATCTCATTATTTGTGACGCAGAAGTTACTGACATTGCATCTATCAATAGAATAACCCTGTTGATGTCGGATTTCGCATTGTCTATAGACGGACCTCTTTATTTGGTCTTCAAAACTTACGGGACTATGCTGGTAAACCCAGACTATAAAGCGATTCAACATTTGTCGAGAGCGTTCCCCTCGGTCACAGGTTTTATAACTCAAGTAACTTCGTCATTTTCATCTGAGCTATATCTTCGGTTTTCCAAACGAGGGAAATTTTTCAGAGATCCCGAGTACCTGACCTCCTCTACCCTTCGAGAGATGAGCCTTGTGTTATTCAATTGCAGCAGCCCAAAGAGTGAGATGCAGAGAGCTCGCTCCTTAAATTATCAAGATCTTGTAAGGGGGTTTCCCGAAGAGATCATATCAAATCCTTATAATGAAATGATCATAACTCTAATTGACAGTGACGTAGAATCTTTCTTGGTCCACAAGATGGTGGATGACCTCGAGTTACAGAGGGGAACTCTGTCAAAAGTGGCTATCATTATAGCCATTATGATAGTCTTTTCCAATAGAGTATTTAACATTTCCAAACCGTTGACTGACCCCTTGTTCTATCCTCCATCTGATCCCAAGATCCTAAGGCACTTCAACATATGTTGCAGCACTATGATGTATCTATCCACCGCTCTAGGAGATGTCCCCAGCTTTGCAAGACTTCATGACCTATATAACAGACCTATAACTTATTACTTTAGAAAGCAAGTCATTCGAGGGAATATTTATCTCTATTGGAGTTGGTCAGATGATACCTCGGTGTTCAAGAGGGTGGCTTGTAACTCTAGCCTGAGTCTATCATCTCATTGGATCAGATTGATTTACAAAATAGTAAAAACCACTAGACTGATTGGAAGTATTGAGGACCTATCAGGAGAGATTGAAAAGCACCTTCAGGGGTACAACAGATGGATTACCCTCGAAGATATCAGATCCAGAACGTCTCTGCTAGATTACAGCTGCTT
>NL.2003.0352RFX
ACGCTTAACAACAAAATCAGAGAARAAGCAGACAGCGTCAATTGCAAAGCAAAAATGTAACACCCCTACAATGGATGCCGACAAGATTGTATTCAAAGTTAATAATCAGGTGGTCTCTTTGAAGCCTGAGATTATCGTGGATCAATATGAGTACAAGTACCCTGCTATTAAGGACTTGAAGAAGCCCAGTATCACCCTAGGTAAGGCCCCCGATTTGAACAAGGCATACAAGTCAGTTTTATCAGGCTTGAATGCTGCCAAGCTTGATCCTGATGACGTATGTTCCTATTTAGCAGCCGCAATGCAGTTCTTCGAGGGGACGTGTCCCGAAGACTGGACCAGCTATGGGATCCTGATTGCACGGAAAGGAGATAAGATCACCCCAGATTCTCTGGTGGAGATAAAGCGTACTGGTGTAGAAGGGAATTGGGCTTTGACGGGAGGGATGGAACTGACTAGGGACCCCACTGTTCCAGAGCATGCGTCTCTAGTCGGTCTTCTCTTGAGTCTGTATAGACTAAGCAAAATATCTGGGCAAAACACTGGTAACTATAAGACAAACATTGCAGATAGGATAGAGCAGATTTTCGAGACAGCCCCCTTTATTAAGATCGTGGAGCATCATACTCTGATGACAACTCACAAGATGTGTGCCAACTGGAGTACTATACCAAACTTCAGATTCCTTGCAGGGACCTACGACATGTTTTTCTCCCGGATTGAGCATCTGTATTCAGCAATCAGAGTAGGTACGGTAGTCACTGCTTATGAAGACTGCTCGGGGCTGGTATCATTTACTGGGTTTATAAAACAGATAAATCTCACTGCCAGGGAAGCAATACTATATTTCTTCCACAAAAACTTCGAGGAAGAGATAAGAAGAATGTTTGAGCCAGGACAAGAGACAGCTGTTCCTCACTCCTATTTCATTCACTTTCGTTCACTGGGCTTGAGTGGGAAGTCCCCTTATTCATCAAATGCAGTTGGTCATGTGTTCAATCTCATCCACTTTGTTGGATGCTATATGGGACAAGTGAGATCTCTGAATGCAACGGTCATTGCTGCATGTGCTCCTCATGAGATGTCTGTTTTGGGAGGCTATTTGGGGGAGGAGTTTTTCGGGAAGGGAACGTTTGAAAGAAGATTCTTCAGAGATGAGAAAGAACTTCAAGAATATGAGACGGCCGAATTGACAAAGACTGACACAGCACTGGCAGATGATGGAACTGTCAATTCGGATGACGAGGACTACTTCTCCGGGGAAACCAGAAGCCCTGAGGCTGTTTATGCCCGAATCATGATGAATGGGGGTAGACTAAAGAGATCGCACATACGGAGATATGTCTCAGTCAGCTCAAATCACCAAGCTCGTCCAAACTCATTTGCTGAGTTTCTAAATAAGACGTATTCTAGTGACTCGTAAATAGTTGAATAACGGAACACAAGAAGTCCATAGATTGTGTATATCCTTCATGAAAAAAACTAACACCCCTCCTTATGAACCACTCCAAATATGAGCAAAATCTTTGTCAATCCGAGTGCGATTAGAGCCGGTCTGGCTGATCTGGAGATGGCTGAAGAGACTGTTGATCTGATCAACAAAAACATAGAAGACAATCAGGCTCATCTCCAGGGAGAACCTATAGAGGTGGACAATCTCCCTGAGGACATGAAGCGGCTTCAGCTGGACGATAAAAAACCTTCAGGCCTAGGGGAGATGGCCAGAGCAGGGGAAGGCAAGGGTCGGGAAGATTTTCTGATGGATGAAGGGGAGGATCCTAGCCTCCTCTTCCAGTCATACCTGGACAATGTTGGAGTGCAGATAGTCAGACAAATGAGGTCAGGGGAGAGATTCCTCAAGATATGGTCACAAACCGTGGAGGAAATCATATCTTATGTCACAGTCAACTTTCCTAACCCCCCAAGGAAGTCCTTGGAAGATAAGTCAACCCAGACAACTGGCCGAGAACTCAAGGAGGAGACAACATCTATTTCTTCCCAGAGAGACAGTCAATCCTCGAAGGCCAAGATGGTGGCTCAAGCCGCCTCTGGTCCCCCAGCCCTCGAGTGGTCTGCTACCAATGAGGAGGATGATCTGTCAGTAGAAGCTGAGATCGCTCACCAGGTTGCAGAAAGCTTCTCCAAGAAGTACAAGTTTCCCTCTCGATCATCTGGGATATTTCTGTATAATTTTGAGCAGTTAAAAATGAACCTTGATGACATAGTTAAAGAAGCAAAAAATGTGCCGGGTGTCACCCGCTTAGCCCATGACGGATCTAAACTCCCTCTAAGATGTGTACTGGGATGGGTTGGTCTGGCCAACTCTAAAAAATTCCAGTTGTTAGTCGAGCCAGACAAGCTAAATAAAATCATGCAAGACGATTTAAATCGCTATACATCCAGCTAACTAAGCTTTTCTGCTCGGTCCCGACAGACGGCAAAATATGAAATGCTCTGAATTCGACATGAAAAAAACAAGCAACACCACTGATAAGATGAACTTTCTACGCAAGATAGTAAAAAACTGTCGGGATGAGGACACCCAGAAGCCATCTCTTGTGTCAGCTCCTCCAGATGACGATGACCTATGGCTCCCTCCCCCCGAATATGTTCCGCTGAAAGAACTCACAGGCAAGAAGAACCTGAAGAACTTTTGCATCAACGGAGAGGTTAAGGTGTGTAGCCCGAACGGTTACTCGTTTAGGATCCTGCGACACATTCTGAGATCATTCGACGAGATATATTCTGGGAATCACAGAATGATCGGGTTAGTCAAGGTTGTTATTGGACTGGCTTTGTCAGGAGCCCCCGTCCCGGAGGGCATGAACTGGGTATACAAGTTGAGGAGAACCCTTATCTTCCAGTGGGCCGACTCCAGGGGCCCTCTTGAGGGGGAGGAGTTGGAATACTCTCAAGAGATCACTTGGGACGATGACACTGAATTTGTTGGGTTACAAATAAGAGTAAGTGCAAGACAATGTCACATTCAGGGCAGGATCTGGTGTATCAACATGAACTCGAGAGCATGTCAACTATGGTCAGACATGTCTCTTCAGACACAAAGGTCTGAAGAGGACAAAGACTCTTCTCTACTTCTAGAATAATCAAATTATATCCCGCAAGTTTCTAACTTGTTTACCTCTGGAGGAGAGAACATACGGGCTTGACTCCAACCTTTGGGAGCAATAGAACAAAAAACCATA--TGTAATGGTGCCATTTAATCGCTGCATTTTATCGAAGTCAAACTAATTACCTTTACATTTGGGGTCTCTTGGATGTGAAAAAAACTGTCAACATCCCTCAAAAGACTTAAGGAATGATGGTTCCTCAAGCTCTTTTGTTTGTGCCCCTTCTGGCTTTTCCAATGTGTTTCGGGAAATTCCCCATCTACACAATACCAGACAAACTTGGTCCCTGGAGCCCGATTGACATACATCATCTCAGCTGTCCAAATAACTTGGTTGTGGAAGACGAAGGATGCACCAACTTGTCGGGTTTCTCCTACATGGAACTTAAGGTGGGATACATTTCGGCCATAAAAGTGAACGGGTTCACGTGCACAGGTGTGGTGACAGAGGCTGAGACCTACACTAACTTTGTCGGTTATGTTACCACCACGTTTAAGAGAAAGCATTTCCGCCCAACACCAGATGCATGTAGAGCTGCTTACAACTGGAAAATGGCCGGTGATCCCAGATATGAAGAATCTCTTCATAATCCGTACCCTGACTACCATTGGCTTCGAACCGTGAAAACAACGAAGGAGTCTCTCATCATCATATCCCCAAGTGTAGCAGACCTAGACCCATATGACAAATCCCTTCACTCGAGGGTCTTTCCTAGCGGGAAGTGCTTGGGAATAACAATATCATCTACCTACTGCTCGACTAACCATGATTACACCATCTGGATGCCCGAGAATGTGAGATTAGGGACATCTTGTGACATCTTTACCAACAGTAGAGGGAAGAGAGCATCCAAAGGGAGCAAGACTTGTGGATTTGTTGACGAAAGAGGCTTGTATAAGTCTTTGAAGGGGGCATGCAAGCTCAAATTATGTGGAGTTCTGGGACTTAGACTTATGGACGGAACGTGGGTCGCGATGCCAACATCGGATGAGACCAAGTGGTGTCCCCCTGATCAGTTGGTAAATCTACACGACTTTCGCTCGGACGAGATCGAACATCTTGTCGTGGAGGAGTTGGTCAGGAAAAGAGAGGAGTGTCTGGATGCCCTAGAGTCCATCATGACTACCAAGTCGGTGAGTTTTAGACGTCTAAGCCACTTGAGAAAACTTGTCCCTGGATTCGGAAAAGCATACACCATATTCAACAAAACCCTGATGGAAGCCGATGCTCACTACAAGTCAGTCCGGACCTGGAATGAGATCATCCCCTCCAAGGGGTGTCTGAGAGTTGGAGGGAGGTGTCATCCCCATGTAAACGGAGTGTTTTTTAACGGCATAATACTGGGCCCTGACGGCCATGTTCTAATCCCAGAGATGCAATCATCCCTCCTTCAGCAACATATGGAGTTGTTGGAATCATCAGTTATCCCTCTGATGCATCCTTTAGCAGACCCGTCTACAGTTTTCAAGGACGGTGATGAAGCAGAGGATTTTGTTGAGGTTCACCTTCCCGATGTGCACAAACAGATCTCAGGGGTTGACCTGGGTCTCCCTAACTGGGGAAAGTATGTCTTAATAATTGCAGGGGTATTGATTGCCATGATATTGACAATCTTCTTAATGACATGTTGTGGAAGAGGTAATCGACCCAAGTCCACACAACACAGTCTTGGAGGGATAGGGAGGAAGGTGTCATCCACTTCCCAAAGCGGGAAGGTCATATCTTCGTGGGAGTCATATAAAAGCGGGGGTGAGACCAGACTGTGAAGGCCGGTCATCCCTTCCAAACTTCAAGTCCCGAAGATCGCCTCCCCTCGGGGCTAGGGGGAA---TCTCTGGGTTCAACAGTCCTCCCTGGACTCCATGCAACAGGGTAGGTTTAAGAGTCATGAGACTTTCATTAATCATCTCCGTTAATCAGACAAGGTCGTGTAGATTCTTAAAATACAAGAAGTCTTCTAACAGTTTCAGTGACCAACGGTGCTTTCATTCTCCAGGGATCGATACCAAAGGTTGTGGACAGGTCAGGGGTTACCTCAGATCACTTCGCGTTCGGGCACGGACAGAGATCATGGTGAGTCCCCTGACATTAGACTCAACATGATTCAACTGAGCAGGGCGATCTGCCTCTCCTGAAGGACATAAGCAATAGCTCACAATCATCTTACATCTCAGTAAAGTGTGTATAATTATAAAGGG-CTGGGTCATCTAAGCTTTTCCGTCGAGAAAAAAA--CTGTAGGCCGAAAGAGCAACTGGCAACACTTCTCATCTTCGGACATAGATCAAAATGCTTGATCCAGGAGAGGTCTATGATGACCCTGTTGATCCAATTGAGTCAGAGGCTGAGTCTAGAGGGGCCCCCACTGTCCCTAACATCTTGAGGAATTCTGATTACAATCTAAATTCCCCCTTAATAGAAGATCCTGCCGGATTAATGTTAGAGTGGTTGAAAACGGGGAACAGACCTCACCGAATGACCCTGACGGACAATTGCTCCAGGTCTTACAAAGTTCTGAAAGATTATTTCAAGAAAGTGGATATGGGCTCTCTCAAAGTGGGTGGGACTGCTGCACAGGCAATGATTTCCCTCTGGTTGTATGGTGCCCACTCTGAATCAAACAGAAGTAGAAAATGCATAACTGAATTAGCTCATTTCTATTCCAAGTCATCCCCTATAGAGAAGTTGCTGAATTGTACACTTGGAAATAGAGGGCTGAGGATTCCCCCAGAGGGGGTATTAAGTTGCCTTGAGAGGGTCGATTATGATAAGGCATTTGGGAGATATCTGGCTAACACATATTCCTCTTATTTATTTTTCCATGTGATCACCCTGTACATGAATGCCCTAGACTGGGACGAAGAGAAGACTATCCTGGCTTTATGGAGAGAATTAACCTCAGTGGATATCGGGAAGGACTTGGTCAAGTTCAAAGATCAAATATGGGGACTACTAATTGTGACAAAAGACTTTGTTTATTCTCAGAGTTCTAACTGTCTTTTTGACAGAAACTACACACTTATGCTAAAAGACCTCTTCTTGTCTCGTTTCAATTCCCTAATGATTTTGCTTTCTCCCCCAGAACCCAGATATTCAGACGACTTGATCTCCCAGTTGTGCCAACTATACATAGCTGGGGATCAAGTCCTTTCCATGTGTGGAAACTCCGGTTATGACGTTATCAAGATACTGGAGCCATATGTCGTGAACAGCCTCGTCCAAAGGGCAGAAAAATTTAGGCCCCTCATTCACTCCCTGGGAGACTTCCCTGTATTTATAAAAGATAAAGTCAGTCAGCTCGAAGGGACGTTTGGCCCCAGCGCAAAAAGGTTTTTTGGAGTTCTGGATCAATTCGACAACATACATGACTTGGTTTTTGTGTACGGCTGTTACAGGCATTGGGGTCATCCCTATATAGATTATAGAAAGGGTCTTTCGAAACTATATGATCAAGTTCACATTAAGAAGGTGATAGACAAGTCTTACCAGGAGTGTCTGGCAAGCGACTTAGCCAGAAGGATCCTCCGGTGGGGGTTTGACAAGTATTCTAAATGGTATCTTGATTCACGACTTCTCGCCCGAGACCACCCTTTGACTCCCTACATCAAAACCCAGACATGGCCGCCCAAACATATAGTTGATTTGGTAGGAGATACTTGGCATAGGCTCCCAATAACGCAAATTTTTGAAATCCCTGAGTCAATGGATCCGTCAGAAATACTGGATGACAAATCCCATTCTTTCACCAGAACAAGACTGGCCTCTTGGTTGTCGGAGAACAGAGGGGGGCCTGTTCCCAGCGAGAAGGTCATTATCACGGCGTTGTCTAAGCCGCCCGTCAATCCCAGAGAATTCTTAAAATCTATTGACCTCGGAGGATTGCCTAATGAGGACTTGATAATTGGTCTCAAACCAAAGGAACGAGAACTAAAGATCGAGGGTCGATTTTTTGCTCTGATGTCATGGAATCTAAGATTGTATTTTGTTATTACAGAAAAGCTTTTGGCCAACTACATCCTGCCACTCTTTGATGCGTTGACTATGACAGACAATCTGAACAAAGTGTTTAAGAAGCTGATCGACAGAGTCACCGGACAAGGACTTTTGGACTATTCAAGGGTCACATATGCCTTTCACCTTGACTATGAGAAATGGAACAATCATCAAAGATTGGAGTCGACAGAAGATGTGTTTTCTGTCCTAGACCAGGTGTTTGGACTAAAAAGGGTGTTTTCCAGGACACACGAGTTTTTTCAAAAGTCCTGGATCTACTATTCAGACAGATCAGACCTTATCGGATTATGGGAAGATCAGATATATTGCTTAGATATGTCCAATGGCCCGACCTGCTGGAATGGTCAAGATGGTGGGTTGGAGGGCTTACGGCAGAAGGGCTGGAGTCTAGTCAGCCTATTAATGATAGATAGAGAATCCCAAACCAGGAACACACGAACCAAGATACTAGCTCAAGGGGACAATCAGGTTCTATGTCCTACATACATGTTATCTCCAGGACTATCTCGAGAAGGGCTCCTCTATGAGTTGGAGAGTATATCAAGGAATGCGCTTTCAATATACCGGGCCATCGAGGAAGGAGCATCTAAGCTGGGGCTGATCATCAAGAAAGAAGAGACCATGTGTAGTTATGACTTTCTTATCTATGGAAAGACCCCTCTGTTTCGAGGCAACATCTTAGTACCTGAATCTAAAAGATGGGCCCGAGTCTCTTGCATCTCTAACGACCAAATAGTCAACCTAGCCAATATCATGTCGACAGTATCCACAAATGCACTGACAGTAGCACAACACTCTCAATCTCTGATCAAACCGATGAGGGACTTTCTGCTCATGTCAGTACAGGCAGTCTTTCACTACCTGTTGTTTAGCCCAATTTTGAAGGGCAGAGTTTACAAGATTCTAAGTGCTGAAGGGGAGAGTTTTCTTTTAGCCATGTCAAGGATAATCTACTTAGATCCTTCTTTGGGAGGAGTGTCTGGAATGTCTCTTGGAAGGTTCCATATACGTCAATTCTCGGACCCTGTCTCTGAAGGGCTGTCTTTCTGGAGAGAGATCTGGTTAAGCTCCCACGAGTCCTGGATTCATGCGTTATGTCAGGAGGCCGGGAACCCAGATCTTGGAGAGAGAACACTCGAGAGCTTCACTCGCCTTCTGGAGGATCCTACCACCTTAAATATTAAAGGAGGGGCTAGTCCCACCATCTTACTCAAGGATGCAATCAGGAAGGCTCTGTACGATGAGGTGGATAAGGTGGAAAACTCAGAGTTCAGAGAGGCAATCTTGTTGTCCAAGACCCATAGAGATAACTTTATACTTTTCTTAAAATCTGTTGAGCCTTTGTTTCCTCGATTTCTTAGTGAACTTTTCAGTTCGTCTTTTCTGGGAATCCCCGAGTCCATCATTGGACTGATACAGAACTCTCGGACAATAAGAAGGCAGTTCAGAAGGAGTCTATCAAGAACTTTAGAAGAGTCCTTTTACAACTCAGAGATCCATGGGATCAATCGGATGACCCAGACACCTCAACGGGTCGGGAGGGTGTGGCCTTGTTCTTCTGAGAGGGCAGACCTCTTAAGGGAGATCTCTTGGGGAAGAAAAGTGGTTGGCACAACAGTCCCTCACCCTTCTGAGATGTTGGGGTTACTTCCCAAGTCCTCCATTTCCTGTTCTTGTGGAGCAACAAGAGGAAGCAACCCTAGAGTCTCGGTCTCTGTACTCCCGTCTTTCGATCAGTCATTCTTTTCACGAGGCCCCCTAAAAGGGTACTTGGGCTCGTCCACCTCCATGTCGACCCAGCTATTCCATGCTTGGGAAAAAGTCACTAATGTTCATGTGGTCAAAAGGGCCTTATCATTAAAAGAATCCATAAACTGGTTTATCACAAGAAATTCCAATTTGGCTCAAACTCTAATTAGAAACATTATGTCTCTGACAGGCCCCGATTTCCCTCTAGAAGAGGCTCCTGTCTTCAAAAGAACTGGGTCAGCATTGCATAGGTTCAAATCTGCAAGGTACAGCGAGGGAGGGTATTCCTCTGTCTGCCCCAATCTACTCTCTCATATTTCCGTTAGTACAGACACTATGTCTGATTTAACCCAAGACGGAAAAAATTATGACTTCATGTTTCAGCCCTTGATGCTTTATGCGCAAACATGGACATCAGAGCTGGTACAAAGAGACACAAGGCTGAGAGACTCTACGTTTCATTGGCACCTTCGGTGCAACAGATGTGTGAGGCCCATTGATGATATCACACTGGAGACTTCCCAGATCTTCGAATTTCCGGATGTGTCGAGAAGAATATCTAGAATGGTTTCTGGAGCTGTGCCTCACTTTCAGAAACTCCCTGATATCCGCCTAAAGCCAGGTGACTTCGAGTCTCTGAACGGTAGAGAAAAGTCTCGCCATATAGGATCGGCTCAAGGGCTCTTATACTCAATCTTAGTGGCAATTCATGACTCTGGATACAATGATGGGACCATCTTTCCTGTCAACATATATGGCAAGGTCTCTCCTAGAGACTATTTGAGGGGGCTCGCAAGGGGAGTTTTGATAGGGTCTTCGATTTGCTTCTTGACAAGAATGACAAATATCAATATTAATAGACCTCTTGAGTTGATCTCAGGGGTAATCTCATATATCCTTCTGAGACTAGATAATCACCCCTCTTTGTATATAATGCTCAGAGAACAGTCCCTTAGAGGAGAGATATTCTCTATCCCTCAGAAGATCCCTGCTGCTTATCCGACCACCATGAAAGAAGGGAACAGATCGATTTTGTGTTATCTCCAACATGTGCTACGCTATGAGCGGGAGGTGATCACGGCGTCGCCTGAGAATGACTGGTTGTGGATCTTCTCAGACTTTAGAAGTGCCAAAATGACATACCTGACCCTCATTACTTACCAGTCTCACCTTCTACTTCAGAGGGTTGAGAGAAATTTGTCTAAGAGTATGAGAGCTAACCTGCGACAATTGAGTTCCTTGATGAGGCAGGTGCTGGGGGGGCATGGGGAAGATACTTTAGAGTCAGACGATGATGTTCAACGACTATTAAAAGACTCTTTGCGAAGGACAAGGTGGGTCGATCAGGAAGTCCGCCATGCAGCTAGAACCATGACAGGGGACTATAGTCCCAACAAGAAAGTGTCCCGCAAGGCAGGAGGCTCAGAATGGGTTTGCTCTGCCCAACAGGTTGCAGTCTCCACCTCAGCTAACCCGGCCCCTGTCTCAGAGCTTGACATAAGGGCCCTCTCCAGGAGGCTTCAAAACCCTTTGATCTCGGGCCTGAGGGTAGTTCAATGGGCAACTGGTGCTCATTATAAGCTTAAGCCTATTCTAGATGATCTCAACGTCTTCCCATCTCTATGTCTAGTAGTCGGAGATGGGTCAGGCGGGATATCAAGGGCAGTACTCCACATGTTTCCAGACGTCAAGCTTGTGTTCAACAGTTTGTTAGAGGTAAATGACCTAATGGCTTCCGGAACACATCCACTGCCTCCTTCAGCAATCGTGAGCGGAGGAGATGACCTTGTTTCCAGAGTAATAGATTTTGACTCAATCTGGGAAAAACCGTCCGACCTGAGAAACTTGGCAACCTGGAGATACTTCCAATCAGTCCAAAGACAGGTAAACATGTCTTATGATCTCATTATTTGTGACGCAGAAGTTACTGACATTGCATCTATCAATAGAATAACTCTGTTGATGTCGGATTTCGCATTGTCTATAGACGGACCTCTTTATTTGGTCTTCAAAACTTACGGGACTATGCTGGTAAACCCAGACTATAAAGCGATTCAACACTTGTCGAGAGCGTTCCCCTCGGTCACAGGTTTTATAACTCAAGTAACTTCGTCATTTTCATCTGAGCTATATCTTCGGTTTTCCAAACGAGGGAAATTTTTCAGAGATCCCGAGTACCTGACCTCCTCTACCCTTCGAGAGATGAGCCTTGTGTTATTCAATTGCAGCAGCCCAAAGAGTGAGATGCAGAGAGCTCGCTCCTTAAATTATCAAGATCTTGTAAGGGGGTTTCCCGAAGAGATCATATCAAATCCTTATAATGAAATGATCATAACTCTAATTGACAGTGACGTAGAATCTTTCTTGGTCCACAAGATGGTGGATGACCTCGAGTTACAGAGGGGAACTCTGTCAAAAGTGGCTATCATTATAGCCATTATGATAGTCTTTTCCAATAGAGTATTTAACATTTCCAAACCGTTGACTGACCCCTTGTTCTATCCTCCATCTGATCCCAAGATCCTAAGGCACTTCAACATATGTTGCAGCACTATGATGTATCTATCCACCGCTCTAGGAGATGTCCCCAGCTTTGCAAGACTTCATGACCTATATAACAGACCTATAACTTATTACTTTAGAAAGCAAGTCATTCGAGGGAATATTTATCTCTCTTGGAGTTGGTCAGATGATACCTCGGTGTTCAAGAGGGTGGCTTGTAACTCTAGCCTGAGTCTATCATCTCATTGGATCAGATTGATTTACAAAATAGTAAAAACCACTAGACTGATTGGAAGTATTGAGGACCTATCAGGAGAGATTGAAAAGCACCTTCAGGGGTACAACAGATGGATTACCCTCGAAGATATCAGATCCAGAACGTCTCTGCTAGATTACAGCTGCTT
>QC.2003.1497RFX
ACGCTTAACAACAAAATCAGAGAAGAAGCAGACAGCGTCAATTGCAAAGCAAAAATGTAACACCCCTACAATGGATGCCGACAAGATTGTATTCAAAGTTAATAATCAGGTGGTCTCTTTGAAGCCTGAGATTATCGTGGATCAATATGAGTACAAGTACCCTGCTATTAAGGACTTGAAGAAGCCCAGTATCACCCTAGGTAAGGCCCCCGATTTGAACAAGGCATACAAGTCAGTTTTATCAGGCTTGAATGCTGCCAAGCTTGATCCTGATGACGTATGTTCCTATTTAGCAGCCGCAATGCAGTTCTTCGAGGGGACGTGTCCCGAAGACTGGACCAGCTATGGGATCCTGATTGCACGGAAAGGAGATAAGATCACCCCAGATTCTCTGGTGGAGATAAAGCGTACTGGTGTAGAAGGGAATTGGGCTTTGACGGGAGGGATGGAACTGACTAGGGACCCCACCGTTCCAGAGCATGCGTCTCTAGTCGGTCTTCTCTTGAGTCTGTATAGACTAAGCAAAATATCTGGGCAAAACACTGGTAACTATAAGACAAACATTGCAGATAGGATAGAGCAGATTTTCGAGACAGCCCCCTTTATTAAGATCGTGGAGCATCATACTCTGATGACAACTCACAAGATGTGTGCCAACTGGAGTACTATACCAAACTTCAGATTCCTTGCAGGGACCTACGACATGTTTTTCTCCCGGATTGAGCATCTGTATTCAGCAATCAGAGTAGGTACGGTAGTCACTGCTTATGAAGACTGCTCGGGGCTGGTATCATTTACTGGGTTTATAAAACAGATAAATCTCACTGCCAGGGAAGCAATACTATATTTCTTCCACAAAAACTTCGAGGAAGAGATAAGAAGAATGTTTGAGCCAGGACAAGAGACAGCTGTTCCTCACTCCTATTTCATTCACTTTCGTTCACTGGGCTTGAGTGGGAAGTCCCCTTATTCATCAAATGCAGTTGGTCATGTGTTCAACCTCATCCACTTTGTTGGATGCTATATGGGACAAGTGAGATCTCTGAATGCAACGGTCATTGCTGCATGTGCTCCTCATGAGATGTCTGTTTTGGGAGGCTATTTGGGGGAGGAGTTTTTCGGGAAGGGAACGTTTGAAAGAAGATTCTTCAGAGATGAGAAAGAACTTCAAGAATATGAGACGGCTGAATTGACAAAGACTGACACGGCACTGGCAGATGATGGAACTGTCAATTCGGATGACGAGGACTACTTCTCCGGGGAAACCAGAAGCCCTGAGGCTGTTTATGCCCGAATCATGATGAATGGGGGTAGACTAAAGAGATCGCACATACGGAGATATGTCTCAGTCAGCTCAAATCACCAAGCTCGTCCAAACTCATTTGCTGAGTTTCTAAATAAGACGTATTCTAGTGACTCGTAAATAGTTGAATAACGGAACACAAGAAATCCATAGATTGTGTATATCCTTCATGAAAAAAACTAACACCCCTCCTTATGAACCACCCCAAATATGAGCAAAATCTTTGTCAATCCGAGTGCAATTAGAGCTGGTCTGGCTGATTTGGAGATGGCTGAAGAGACTGTTGATCTGATCAACAAAAACATAGAAGACAATCAGGCTCATCTCCAGGGAGAACCTATAGAGGTGGACAATCTCCCTGAGGACATGAAGCGGCTTCAGCTGGACGATAAAAAACCTTTAGGCCTAGGGGAGATGGCCAGAGCAGGGGAAGGCAAGGGTCGGGAAGATTTTCTGATGGATGAAGGGGAGGATCCTAGCCTCCTCTTCCAGTCATACCTGGACAATGTTGGAGTGCAGATAGTCAGACAAATGAGGTCAGGGGAGAGATTCCTCAAGATATGGTCACAAACCGTGGAGGAAATCATATCTTATGTCACAGTCAACTTTCCYAACCCCCCAAGGAAGTCCTTGGAAGATAAGTCAACCCAGACAACTGGCCGAGAACTCAAGAAGGAGACAACATCTATTTCTTCCCAGAGAGACAGTCAATCCTCGAAGGCCAAGATGGTGGCTCAAGCCGCCTCTGGTCCCCCAGCCCTCGAGTGGTCTGCTACCAATGAGGAGGATGATCTGTCAGTAGAAGCTGAGATCGCTCACCAGGTTGCAGAAAGCTTCTCCAAGAAGTACAAGTTTCCCTCTCGATCATCTGGGATATTTCTGTATAATTTTGAGCAGTTAAAAATGAACCTTGATGACATAGTTAAAGAAGCAAAAAATGTGCCGGGTGTCACCCGTTTAGCCCATGACGGATCTAAACTCCCTCTAAGATGTGTACTGGGATGGGTTGGTCTGGCCAACTCTAAAAAATTCCAGTTGTTAGTCGAGCCAGACAAGCTAAATAAAATCATGCAAGACGATTTAAATCGCTATACATCCAGCTAACTAAGCTTTTCTGCTCGGTCCCGACAGACGGCAAAATATGAAATGCTCTGAATTCGACATGAAAAAAACAAGCAACACCACTGATAAGATGAACTTTCTACGCAAGATAGTAAAAAACTGTCGGGATGAGGACACCCAGAAGCCCTCTCTTGTGTCAGCTCCTCCAGATGACGATGACCTATGGCTCCCTCCCCCCGAATATGTTCCGCTGAAAGAACTCACAGGCAAGAAGAACCTGAAGAACTTTTGCATCAACGGAGAGGTTAAGGTGTGTAGCCCGAACGGTTACTCGTTTAGGATCCTGCGACACATTCTGAGATCATTCGACGAGATATATTCTGGGAATCACAGAATGATCGGGTTAGTCAAGGTTGTTATTGGACTGGCTTTGTCAGGAGCCCCCGTCCCGGAGGGCATGAACTGGGTATACAAGTTGAGGAGAACCCTTATCTTCCAGTGGGCCGACTCCAGGGGCCCTCTTGAGGGGGAGGAGTTGGAATACTCTCAAGAGATCACTTGGGACGATGACACTGAATTTGTTGGGTTACAAGTAAGAGTAAGTGCAAGACAATGTCACATTCAGGGCAGGATCTGGTGTATCAACATGAACTCGAGAGCATGTCAACTATGGTCAGACATGTCTCTTCAGACACAAAGGTCTGAAGAGGACAAAGACTCTTCTCTACTTCTAGAATAATCAAATTATATCCCGCAAGTTTCTAACTTGTTTACCTCTGGAGGAGAGAACATACGGGCTTGACTCCAACCTTTGGGAGCAATAGAACAAAAAACCATA--TGTAATGGTGCCATTTAATCGCTGCATTTTATCGAAGTCAAACTAATTACCTTTACATTTGGGGTCTCTTGGATGTGAAAAAAACTGTCAACATCCCTCAAAAGACTTAAGGAATGATGGTTCCTCAAGCTCTTTTGTTTGTGCCCCTTCTGGCTTTTCCAATGTGTTTCGGGAAATTCCCCATCTACACAATACCAGACAAACTTGGTCCCTGGAGCCCGATTGACATACATCATCTCAGCTGTCCAAATAACTTGGTTGTGGAAGACGAAGGATGCACCAACTTGTCGGGTTTCTCCTACATGGAACTTAAGGTGGGATACATTTCGGCCATAAAAGTGAACGGGTTCACGTGCACAGGTGTGGTGACAGAGGCTGAGACCTACACTAACTTTGTCGGTTATGTTACCACCACGTTTAAGAGAAAGCATTTCCGCCCAACACCAGATGCATGTAGAGCTGCTTACAACTGGAAAATGGCCGGTGATCCCAGATATGAAGAATCTCTTCATAATCCGTACCCTGACTACCATTGGCTTCGAACCGTGAAAACCACGAAGGAGTCTCTCATCATCATATCCCCAAGTGTAGCAGACCTAGACCCATATGACAAATCCCTTCACTCGAGGGTCTTTCCTAGCGGGAAGTGCTTGGGAATAACAATATCATCTACCTACTGCTCGACTAACCATGATTACACCATCTGGATGCCCGAGAATGTGAGATTAGGGACATCTTGTGACATCTTTACCAACAGTAGAGGGAAGAGAGCATCCAAAGGGAGCAAGACTTGTGGATTCGTTGATGAAAGAGGCTTGTATAAGTCTTTGAAGGGGGCATGCAAGCTCAAATTATGTGGAGTTCTGGGACTTAGACTTATGGACGGAACGTGGGTCGCGATGCCAACATCGGATGAGACCAAGTGGTGTCCCCCTGATCAGTTGGTAAATCTACACGACTTTCGCTCGGACGAGATCGAACATCTTGTCGTGGAGGAGTTGGTCAGGAAAAGAGAGGAGTGTCTGGATGCCCTAGAGTCCATCATGACTACCAAGTCGGTGAGTTTTAGACGTCTAAGCCACTTGAGAAAACTTGTCCCTGGATTCGGAAAAGCATACACCATATTCAACAAAACCCTGATGGAAGCCGATGCTCACTACAAGTCAGTCCGGACCTGGAATGAGATCATCCCCTCCAAGGGGTGTCTGAGAGTTGGAGGGAGGTGTCATCCCCATGTAAACGGAGTGTTTTTTAACGGCATAATACTGGGCCCTGACGGCCATGTTCTAATCCCAGAGATGCAATCATCCCTCCTTCAGCAACATATGGAGTTGTTGGAATCATCAGTTATCCCTCTGATGCATCCTTTAGCAGACCCGTCTACAGTTTTCAAGGACGGTGATGAAGCAGAGGATTTTGTTGAGGTTCACCTTCCCGATGTGCACAAACAGATCTCAGGGGTTGACCTGGGTCTCCCTAACTGGGGAAAGTATGTCTTAATAATTGCAGGGGTATTGATTGCCATGATATTGACAATCTTCTTAATGACATGTTGTGGAAGAGGTAATCGACCCAAGTCCACACAACACAGTCTTGGAGGGATAGGGAGGAAGGTGTCATCCACTTCCCAAAGCGGGAAGGTCATATCTTCGTGGGAGTCATATAAAAGCGGGGGTGAGACCAGACTGTGAAGGCCGGTCATCCCTTCCAAACTTCAAGTCCCGAAGATCGCCTCCCCTCGGGGCTAGGGGGAA---TCTCTGGGTTCAACAGTCCTCCCTGGACTCCATGCAACAGGGTAGGCTTAAGAGTCATGAGACTTTCATTAATCATCTCCGTTAATCAGACAAGGTCGTGTAGATTCTTAAAATACAAGAAGTCTTCTAACAGTTTCAGTGACCAACGGTGCTTTCATTCTCCAGGGGTCGATACCAAAGGTTGTGGACAGGTCAGGGGTTACCTCAGATCACTTCGCGTTCGGGCACGGACAGAGATCATGGTGAGTCCCCTGACATTAGACTCAACATGATTCAACTGAGCAGGGCGATCTGCCTCTCCTGAAGGACATAAGCAATAGCTCACAATCATCTTACATCTCAGTAAAGTGTGTATAATTATAAAGGG-CTGGGTCATCTAAGCTTTTCCGTCGAGAAAAAAA--CTGTAGGCCGAAAGAGCAACTGGCAACACTTCTCATCTTCGGACATAGATCAAAATGCTTGATCCAGGAGAGGTCTATGATGACCCTGTTGATCCAATTGAGTCAGAGGCTGAGTCTAGAGGGGCCCCCACTGTCCCTAACATCTTGAGGAATTCTGATTACAATCTAAATTCCCCCTTAATAGAAGATCCTGCCGGATTAATGTTAGAGTGGTTGAAAACGGGGAACAGACCTCACCGAATGACCCTGACGGACAATTGCTCCAGGTCTTACAAAGTTCTGAAAGATTATTTCAAGAAAGTGGATATGGGCTCTCTCAAAGTGGGTGGGACTGCTGCACAGGCAATGATTTCCCTCTGGTTGTATGGTGCCCACTCTGAATCAAACAGAAGTAGAAAATGCATAACTGAATTAGCTCATTTCTATTCCAAGTCATCCCCTATAGAGAAGTTGCTGAATTGTACACTTGGAAATAGAGGGCTGAGGATTCCCCCAGAGGGGGTATTAAGTTGCCTTGAGAGGGTCGATTATGATAAGGCATTTGGGAGATATCTGGCTAACACATATTCCTCTTATTTATTTTTCCATGTGATCACCCTGTACATGAATGCCCTAGACTGGGACGAAGAGAAGACTATCCTGGCTTTATGGAGAGAATTAACCTCAGTGGATATCGGGAAGGACTTGGTCAAGTTCAAAGATCAAATATGGGGACTACTAATTGTGACAAAAGACTTTGTTTATTCTCAGAGTTCTAACTGTCTTTTTGACAGAAACTACACACTTATGCTAAAAGACCTCTTCTTGTCTCGTTTCAATTCCCTAATGATTTTGCTTTCTCCCCCAGAACCCAGATATTCAGACGACTTGATCTCCCAGTTGTGCCAACTATACATAGCTGGGGATCAAGTCCTTTCCATGTGTGGAAACTCCGGTTATGACGTTATCAAGATACTGGAGCCATATGTCGTGAACAGCCTCGTCCAAAGGGCAGAAAAATTTAGACCCCTCATTCACTCCCTGGGAGACTTCCCTGTATTTATAAAAGATAAAGTCAGTCAGCTCGAAGGGACGTTTGGCCCCAGCGCAAAAAGGTTTTTTGGAGTTCTGGATCAATTCGACAACATACATGACTTGGTTTTTGTGTACGGCTGTTACAGGCATTGGGGTCATCCCTATATAGATTATAGAAAGGGTCTTTCGAAACTATATGATCAAGTTCACATTAAGAAGGTGATAGACAAGTCTTACCAGGAGTGTCTGGCAAGCGACTTAGCCAGAAGGATCCTCCGGTGGGGGTTTGACAAGTATTCTAAATGGTATCTTGATTCACGACTTCTCGCCCGAGACCACCCTTTGACTCCCTACATCAAAACCCAGACATGGCCACCCAAACATATAGTTGATTTGGTAGGAGATACTTGGCATAGGCTCCCAATAACGCAAATTTTTGAAATCCCTGAGTCAATGGATCCGTCAGAAATACTGGATGACAAATCCCATTCTTTCACCAGAACAAGACTGGCCTCTTGGTTGTCGGAGAACAGAGGGGGGCCTGTTCCCAGCGAGAAGGTCATTATCACGGCGTTGTCTAAGCCGCCCGTCAATCCCAGAGAATTCTTAAAATCTATTGACCTCGGAGGATTGCCTAATGAGGACTTGATAATTGGTCTCAAACCAAAGGAACGAGAACTAAAGATCGAGGGTCGATTTTTTGCTCTGATGTCATGGAATCTAAGATTGTATTTTGTTATTACGGAAAAGCTTTTGGCCAACTACATCCTGCCACTCTTTGATGCGTTGACTATGACAGACAATCTGAACAAAGTGTTTAAGAAGCTGATCGACAGAGTCACCGGACAAGGACTTTTGGACTATTCAAGGGTCACATATGCCTTTCACCTTGACTATGAGAAATGGAACAATCATCAAAGATTGGAGTCGACAGAAGATGTGTTTTCTGTCCTAGACCAGGTGTTTGGACTAAAAAGGGTGTTTTCCAGGACACACGAGTTTTTTCAAAAGTCCTGGATCTACTATTCAGACAGATCAGACCTTATCGGATTATGGGAAGATCAGATATATTGCTTAGATATGTCCAATGGCCCGACCTGCTGGAATGGTCAAGATGGTGGGTTGGAGGGCTTACGGCAGAAGGGCTGGAGTCTAGTCAGCCTATTAATGATAGATAGAGAATCCCAAACCAGGAACACACGAACCAAGATACTAGCTCAAGGGGACAATCAGGTTCTATGTCCTACATACATGTTATCTCCAGGACTATCTCGAGAAGGGCTCCTCTATGAGTTGGAGAGTATATCAAGGAATGCGCTTTCAATATACCGGGCCATCGAGGAAGGAGCATCTAAGCTGGGGCTGATCATCAAGAAAGAAGAGACCATGTGTAGTTATGACTTTCTTATCTATGGAAAGACCCCTCTGTTTCGAGGCAACATCTTAGTACCTGAATCTAAAAGATGGGCCCGAGTCTCTTGCATCTCTAACGACCAAATAGTCAACCTAGCCAATATCATGTCGACAGTATCCACAAATGCACTGACAGTAGCACAACACTCTCAATCTCTGATCAAACCGATGAGGGACTTTCTGCTCATGTCAGTACAGGCAGTCTTTCACTACCTGTTGTTTAGCCCAATTTTGAAGGGCAGAGTTTACAAGATTCTAAGTGCTGAAGGGGAGAGTTTTCTTTTAGCCATGTCAAGGATAATCTACTTAGATCCTTCTTTGGGAGGAGTGTCTGGAATGTCTCTTGGAAGGTTCCATATACGTCAATTCTCGGACCCTGTCTCTGAAGGGCTGTCTTTCTGGAGAGAGATCTGGTTAAGCTCCCACGAGTCCTGGATTCATGCGTTATGTCAGGAGGCCGGGAACCCAGATCTTGGAGAGAGAACACTCGAGAGCTTCACTCGCCTTCTGGAGGATCCTACCACCTTAAATATTAAAGGAGGGGCTAGTCCCACCATCTTACTCAAGGATGCAATCAGGAAGGCTCTGTATGATGAGGTGGATAAGGTGGAAAACTCAGAGTTCAGAGAGGCAATCTTGTTGTCCAAGACCCATAGAGATAACTTTATACTTTTCTTAAAATCTGTTGAGCCTTTGTTTCCTCGATTTCTTAGTGAACTTTTCAGTTCGTCTTTTCTGGGAATCCCCGAGTCCATCATTGGACTGATACAGAACTCTCGGACAATAAGAAGGCAGTTCAGAAGGAGTCTATCAAGAACTTTAGAAGAGTCCTTTTACAACTCAGAGATCCATGGGATCAATCGGATGACCCAGACACCTCAACGGGTCGGGAGGGTGTGGCCTTGTTCTTCTGAGAGGGCAGACCTCTTAAGGGAGATCTCTTGGGGAAGAAAAGTGGTTGGCACAACAGTCCCTCACCCTTCTGAGATGTTGGGGTTAATTCCCAAGTCCTCCATTTCCTGTTCTTGTGGAGCAACAAGAGGAAGCAACCCTAGAGTCTCGGTCTCTGTACTCCCGTCTTTCGATCAGTCATTCTTTTCACGAGGCCCTCTAAAAGGGTACTTGGGCTCGTCCACCTCCATGTCGACCCAGCTATTCCATGCTTGGGAAAAAGTCACTAATGTTCATGTGGTCAAAAGGGCCTTATCATTAAAAGAATCCATAAACTGGTTTATCACAAGAAATTCCAATTTGGCTCAAACTCTAATTAGAAACATTATGTCTCTGACAGGCCCCGATTTCCCTCTAGAAGAGGCTCCTGTCTTCAAAAGAACTGGGTCAGCATTGCATAGGTTCAAATCTGCAAGGTACAGCGAGGGAGGGTATTCCTCTGTCTGCCCCAATCTACTCTCTCATATTTCCGTTAGTACAGACACTATGTCTGATTTAACCCAAGACGGAAAAAATTATGACTTCATGTTTCAGCCCTTGATGCTTTATGCGCAAACATGGACATCAGAGCTGGTACAAAGAGACACAAGGCTGAGAGACTCTACGTTTCATTGGCACCTTCGGTGCAACAGATGTGTGAGGCCCATTGATGATATCACACTGGAGACTTCCCAGATCTTCGAATTTCCGGATGTGTCGAGAAGAATATCTAGAATGGTTTCTGGAGCTGTGCCTCACTTTCAGAAACTCCCTGATATCCGCTTAAAGCCAGGTGACTTCGAGTCTCTGAACGGTAGAGAAAAGTCTCGCCATATAGGATCGGCTCAAGGGCTCTTATACTCAATCTTAGTGGCAATTCATGACTCTGGATACAATGATGGGACCATCTTTCCTGTCAACATATATGGCAAGGTCTCTCCTAGAGACTATTTGAGGGGGCTCGCAAGGGGAGTTTTGATAGGGTCTTCGATTTGCTTCTTGACAAGAATGACAAATATCAATATTAATAGACCTCTTGAGTTGATCTCAGGGGTAATCTCATATATCCTTCTGAGACTAGATAATCACCCCTCTTTGTATATAATGCTCAGAGAACAGTCCCTTAGAGGAGAGATATTCTCTATCCCTCAGAAGATCCCTGCTGCTTATCCGACCACCATGAAAGAAGGGAACAGATCGATTTTGTGTTATCTCCAACATGTGCTACGCTATGAGCGGGAGGTGATCACGGCGTCGCCTGAGAATGACTGGTTGTGGATCTTCTCAGACTTTAGAAGTGCCAAAATGACATACCTGACCCTCATTACTTACCAGTCTCACCTTCTACTTCAGAGGGTTGAGAGAAATTTGTCTAAGAGTATGAGAGCTAACCTGCGACAATTGAGTTCCTTGATGAGGCAGGTGCTGGGGGGGCATGGGGAAGATACTTTAGAGTCAGACGATGATGTTCAACGACTATTAAAAGACTCTTTGCGAAGGACAAGGTGGGTCGATCAGGAAGTCCGCCATGCAGCTAGAACCATGACAGGGGACTATAGTCCCAACAAGAAAGTGTCCCGCAAGGCAGGAGGCTCAGAATGGGTTTGCTCTGCCCAACAGGTTGCAGTCTCCACCTCAGCTAACCCGGCCCCTGTCTCAGAGCTTGACATAAGGGCCCTCTCCAGGAGGCTTCAAAACCCTTTGATCTCGGGCCTGAGGGTAGTTCAATGGGCAACTGGTGCTCATTATAAGCTTAAGCCTATTCTAGATGATCTCAACGTCTTCCCATCTCTATGTCTAGTAGTCGGAGATGGGTCAGGCGGGATATCAAGGGCAGTACTCCACATGTTTCCAGACGTCAAGCTTGTGTTCAACAGTTTGTTAGAGGTAAATGACCTAATGGCTTCCGGAACACATCCACTGCCTCCTTCAGCAATCGTGAGCGGAGGAGATGACCTTGTTTCCAGAGTAATAGATTTTGACTCAATCTGGGAAAAACCGTCCGACCTGAGAAACTTGGCAACCTGGAGATACTTCCAATCAGTCCAAAGACAGGTAAACATGTCTTATGATCTCATTATTTGTGACGCAGAAGTTACTGACATTGCATCTATCAATAGAATAACTCTGTTGATGTCGGATTTCGCATTGTCTATAGACGGACCTCTTTATTTGGTCTTCAAAACTTACGGGACTATGCTGGTAAACCCAGACTATAAAGCGATTCAACACTTGTCGAGAGCGTTCCCCTCGGTCACAGGTTTTATAACTCAAGTAACTTCGTCATTTTCATCTGAGCTATATCTTCGGTTTTCCAAACGAGGGAAATTTTTCAGAGATCCCGAGTACCTGACCTCCTCTACCCTTCGAGAGATGAGCCTTGTGTTATTCAATTGCAGCAGCCCAAAGAGTGAGATGCAGAGAGCTCGCTCCTTAAATTATCAAGATCTTGTAAGAGGGTTTCCCGAAGAGATCATATCAAATCCTTATAATGAAATGATCATAACTCTAATTGACAGTGACGTAGAATCTTTCTTGGTCCACAAGATGGTGGATGACCTCGAGTTACAGAGGGGAACTCTGTCAAAAGTGGCTATCATTATAGCCATTATGATAGTCTTTTCCAATAGAGTATTTAACATTTCCAAACCGTTGACTGACCCCTTGTTCTATCCTCCATCTGATCCCAAGATCCTAAGGCACTTCAACATATGTTGCAGCACTATGATGTATCTATCCACCGCTCTAGGAGATGTCCCCAGCTTTGCAAGACTTCATGACCTATATAACAGACCTATAACTTATTACTTTAGAAAGCAAGTCATTCGAGGGAATATTTATCTCTCTTGGAGTTGGTCAGATGATACCTCGGTGTTCAAGAGGGTGGCTTGTAACTCTAGCCTGAGTCTATCATCTCATTGGATCAGATTGATTTACAAAATAGTAAAAACCACTAGACTGATTGGAAGTATTGAGGACCTATCAGGAGAGATTGAAAAGCACCTTCAGGGGTACAACAGATGGATTACCCTCGAAGATATCAGATCCAGAACGTCTCTGCTAGATTACAGCTGCTT
>NL.2004.5133DOG
ACGCTTAACAACAAAATCAGAGAAGAAGCAGACAGCGTCAATTGCAAAGCAAAAATGTAACACCCCTACAATGGATGCCGACAAGATTGTATTCAAAGTTAATAATCAGGTGGTCTCTTTGAAGCCTGAGATTATCGTGGATCAATATGAGTACAAGTACCCTGCTATTAAGGACTTGAAGAAGCCCAGTATCACCCTAGGTAAGGCCCCCGATTTGAACAAGGCATACAAGTCAGTTTTATCAGGCTTGAATGCTGCCAAGCTTGATCCTGATGACGTATGTTCCTATTTAGCAGCCGCAATGCAGTTCTTCGAGGGGACGTGTCCCGAAGACTGGACCAGCTATGGGATCCTGATTGCACGGAAAGGAGATAAGATCACCCCAGATTCTCTGGTGGAGATAAAGCGTACTGGTGTAGAAGGGAATTGGGCTTTGACGGGAGGGATGGAACTGACTAGGGACCCCACTGTTCCAGAGCATGCGTCTCTAGTCGGTCTTCTCTTGAGTCTGTATAGACTAAGCAAAATATCTGGGCAAAACACTGGTAACTATAAGACAAACATTGCAGATAGGATAGAGCAGATTTTCGAGACAGCCCCCTTTATTAAGATCGTGGAGCATCATACTCTGATGACAACTCACAAGATGTGTGCCAACTGGAGTACTATACCAAACTTCAGATTCCTTGCAGGGACCTACGACATGTTTTTCTCCCGGATTGAGCATCTGTATTCAGCAATCAGAGTAGGTACGGTAGTCACTGCTTATGAAGACTGCTCGGGGCTGGTATCATTTACTGGGTTTATAAAACAGATAAATCTCACTGCAAGGGAAGCAATACTATATTTCTTCCACAAAAACTTCGAGGAAGAGATAAGAAGAATGTTTGAGCCAGGACAAGAGACAGCTGTTCCTCACTCCTATTTCATTCACTTTCGTTCACTGGGCTTGAGTGGGAAGTCCCCTTATTCATCAAATGCAGTTGGTCATGTGTTCAATCTCATCCACTTTGTTGGATGCTATATGGGACAAGTGAGATCTCTGAATGCAACGGTCATTGCTGCATGTGCTCCTCATGAGATGTCTGTTTTGGGAGGCTATTTGGGGGAGGAGTTTTTCGGGAAGGGAACGTTTGAAAGAAGATTCTTCAGAGATGAGAAAGAACTTCAAGAATATGAGACGGCTGAATTGACAAAGACTGACACGGCACTGGCAGATGATGGAACTGTCAATTCGGATGACGAGGACTACTTCTCCGGGGAAACCAGAAGCCCTGAGGCTGTTTATGCCCGAATCATGATGAATGGGGGTAGACTAAAGAGATCGCACATACGGAGATATGTCTCAGTCAGCTCAAATCACCAAGCTCGTCCAAACTCATTTGCTGAGTTTCTAAATAAGACGTATTCTAGTGACTCGTAAATAGTTGAATAACGGAACACAAGAAATCCATAGATTGTGTATATCCTTCATGAAAAAAACTAACACCCCTCCTTATGAACCACCCCAAATATGAGCAAAATCTTTGTCAATCCGAGTGCAATTAGAGCTGGGCTGGCTGATCTGGAGATGGCTGAAGAGACTGTTGATCTGATCAACAAAAACATAGAAGACAATCAGGCTCATCTCCAGGGAGAACCTATAGAGGTGGACAGTCTCCCTGAGGACATGAAGCGGCTTCAGCTGGACGATAAAAAACCTTCCGGCCTAGGGGAGATGGCCAGAGCAGGGGAAGGCAAGTGTCGGGAAGATTTTCTGATGGATGAAGGGGAGGATCCTAGCCTCCTCTTCCAGTCATACCTGGACAATGTTGGAGTGCAGATAGTCAGACAAATGAGGTCAGGGGAGAGATTCCTCAAGATATGGTCACAAACCGTGGAGGAAATCATATCTTATGTCACAGTCAACTTTCCTAACCCCCCAGGGAAGTCCTTGGAAGATAAGTCAACCCAGACAACTGGCCGGGAACTCAAGAAGGAGACAACATCTATTTCTTCCCAGAGAGACAGTCAATCCTCGAAGGCCAGGATGGTGGCTCAAGCCGCCTCTGGTCCCCCAGCCCTCGAGTGGTCTGCTACCAATGAGGAGGATGATCTGTCAGTAGAAGCTGAGATCGCTCACCAGGTTGCCGAAAGCTTCTCCAAGAAGTACAAGTTTCCCTCTCGATCATCTGGGATATTTCTGTATAATTTTGAGCAGTTAAAAATGAACCTTGATGACATAGTTAAAGAAGCAAAAAATGTGCCGGGTGTCACCCGTTTAGCCCATGACGGATCTAAACTCCCTCTAAGATGTGTACTGGGATGGGTTGGTCTGGCCAACTCTAAAAAATTCCAGTTGTTAGTCGAGCCAGACAAGCTAAATAAAATCATGCAAGACGATTTAAATCGCTATACATCCAGCTAACTAAGCTTTTCTGCTCGGTCCCGACAGACGGCAAAATATGAAATGCTCTGAATTCGACATGAAAAAAACAAGCAACACCACTGATAAGATGAACTTTCTACGCAAGATAGTAAAAAACTGTCGGGATGAGGACACCCAGAAGCCCTCTCTTGTGTCAGCTCCTCCAGATGACGATGACCTATGGCTCCCTCCCCCCGAATATGTTCCGCTGAAAGAACTCACAGGCAAGAAGAACCTGAAGAACTTTTGCATCAACGGAGAGGTTAAGGTGTGTAGCCCGAACGGTTACTCGTTTAGGATCCTGCGACACATCCTGAGATCATTCGACGAGATATATTCTGGGAATCACAGAATGATCGGGTTAGTCAAGGTTGTTATTGGACTGGCTTTGTCAGGAGCCCCCGTCCCGGAGGGCATGAACTGGGTATACAAGTTGAGGAGAACCCTTATCTTCCAGTGGGCCGACTCCAGGGGCCCTCTTGAGGGGGAGGAGTTGGAATACTCTCAAGAGATCACTTGGGACGATGACACTGAATTTGTTGGATTACAAATAAGAGTAAGTGCAAGACAATGTCATATTCAGGGCAGGATCTGGTGTATTAACATGAACTCGAGAGCATGTCAACTATGGTCAGACATGTCTCTTCAGACACAAAGGTCTGAAGAGGACAAAGACTCTTCTCTGCTTCTAGAATAATCAAATTATATCCCGCAAGTTTCTAACTTGTTTACCTCTGGAGGAGAGAACATACGGGCTTGACTCCAACCTTTGGGAGCAATAGAACAAAAAACCATA--TGTAATGGTGCCATTTAATCGCTGCATTTTATCGAAGTCAAACTAATTACCTTCACATTTGGGGTCTCTTGGATGTGAAAAAAACTGTCAACATCCCTCAAAAGACTTAAGGAATGATGGTTCCTCAAGTTCTTTTGTTTGTGCCCCTTCTGGCTTTTCCAATGTGTTTCGGGAAATTCCCCATCTACACAATACCAGACAAACTTGGTCCCTGGAGCCCTATTGACATACATCATCTCAGCTGTCCAAATAACTTGGTTGTGGAAGACGAAGGATGCACCAACTTGTCGGGTTTCTCCTACATGGAACTTAAGGTGGGATACATTTCGGCCATAAAAGTGAACGGGTTCACGTGCACAGGTGTGGTGACAGAGGCTGAGACCTACACTAACTTTGTCGGTTATGTTACCACCACGTTTAAGAGAAAGCATTTCCGCCCAACACCAGATGCATGTAGAGCTGCTTACAACTGGAAAATGGCCGGTGATCCCAGATATGAAGAATCTCTTCATAATCCGTACCCTGACTACCATTGGCTCCGAACCGTGAAAACCACGAAGGAGTCTCTCATCATCATATCCCCAAGTGTAGCAGACCTAGACCCATATGACAAATCCCTTCACTCGAGGGTCTTTCCTAGCGGGAAGTGCTTGGGAATAACAATATCATCTACCTACTGCTCGACTAACCATGATTACACCATCTGGATGCCCGAAAATGTGAGATTAGGGACATCTTGTGACATCTTTACCAACAGTAGAGGGAAGAGAGCATCCAAAGGGAGCAAGACTTGTGGATTTGTTGACGAAAGAGGCTTGTATAAGTCTTTGAAGGGGGCATGCAAGCTCAAATTATGTGGAGTTCTGGGACTTAGACTTATGGACGGAACGTGGGTCGCGATGCCAACATCGGATGAGACCAAGTGGTGTCCCCCTGATCAGTTGGTAAATCTACACGACTTTCGCTCGGACGAGATCGAACATCTTGTCGTGGAGGAGTTGGTCAGGAAAAGAGAGGAGTGTCTGGATGCCCTAGAGTCCATCATGACTACCAAGTCGGTGAGTTTTAGACGTCTAAGCCACTTGAGAAAACTTGTCCCTGGATTCGGAAAAGCATACACCATATTCAACAAAACCCTGATGGAAGCCGATGCTCACTACAAGTCAGTCCGGACCTGGAATGAGATCATCCCCTCCAAGGGGTGTCTGAGAGTTGGAGGGAGGTGTCATCCCCATGTAAACGGAGTGTTTTTTAACGGCATAATACTGGGCCCTGACGGCCATGTTCTAATCCCAGAGATGCAATCATCCCTCCTTCAGCAACATATGGAGTTGTTGGAATCATCAGTTATCCCTCTGATGCATCCTTTAGCAGACCCGTCTACAGTTTTCAAGGACGGTGATGAAGCAGAGGATTTTGTTGAGGTTCACCTTCCCGATGTGCACAAACAGATCTCAGGGGTTGACCTGGGTCTCCCCAACTGGGGAACGTATGTCTTAATAATTGCAGGGGTATTGATTGCCATGATATTGACAATCTTCTTAATGACATGTTGTGGAAGAGGTAATCGACCCAAGTCCACACAACACAGTCTTGGAGGGATAGGGAGGAAGGTGTCATCCACTTCCCAAAGCGGGAAGGTCATATCTTCGTGGGAGTCATATAAAAGCGGGGGTGAGACCAGACTGTGAAGGCCGGTCATCCCTTCCAAACTTCAAGTCCCGAAGATCGCCTCCCCTCGGGGCTAGGGGGAA---TCTCTGGGTTCAACAGTCCTCCCTGGACTCCATGCAACAGGGTAGGCTTAAGAGTCATGAGACTTTCATTAATCATCTCCGTCAATCAGACAAGGTCGTGTAGATTCTTAAAATACAAGAAGTCTTCTAACAGTTTCAGTGACCAACGGTGCTTTCATTCTCCAGGGATCGATACCAAAGGTTGTGGACAGGTCAGGGGTTACCTCAGATCACTTCGCGTTCGGGCACGGACAGAGATCATGGTGAGTCCCCTGACATTAGACTCAACATGATTCAACTGAGCAGGGCGATCTGCCTCTCCTGAAGGACATAAGCAATAGCTCACAATCATCTTACATCTCAGTAAAGTGTGTATAATTATAAAGGG-CTGGGTCATCTAAGCTTTTCCGTCGAGAAAAAAA--CTGTAGGCCGAAAGAGCAACTGGCAACACTTCTCATCTTCGGACATAGATCAAAATGCTTGATCCAGGAGAGGTCTATGATGACCCTGTTGATCCAATTGAGTCAGAGGCTGAGTCTAGAGGGGCCCCCACTGTCCCTAACATCTTGAGGAATTCTGATTACAATCTAAATTCCCCCTTAATAGAAGATCCTGCCGGATTAATGTTAGAGTGGTTGAAAACGGGGAACAGACCTCACCGAATGACCCTGACGGACAATTGCTCCAGGTCTTACAAAGTTCTGAAAGATTATTTCAAGAAAGCGGATATGGGCTCTCTCAAAGTGGGTGGGACTGCTGCACAGGCAATGATTTCCCTCTGGTTGTATGGTGCCCACTCTGAATCAAACAGAAGTAGAAAATGCATAACTGAATTAGCTCATTTCTATTCCAAGTCATCCCCTATAGAGAAGTTGCTGAATTGTACACTTGGAAATAGAGGGCTGAGGATTCCCCCAGAGGGGGTATTAAGTTGCCTTGAGAGGGTCGATTATGATAAGGCATTTGGGAGATATCTGGCTAACACATATTCCTCTTATTTATTTTTCCATGTGATCACCCTGTACATGAATGCCCTAGACTGGGACGAAGAGAAGACTATCCTGGCTTTATGGAGAGAATTAACCTCAGTGGATATCGGGAAGGACTTGGTCAAGTTCAAAGATCAAATATGGGGACTACTAATTGTGACAAAAGACTTTGTTTATTCTCAGAGTTCTAACTGTCTTTTTGACAGAAACTACACACTTATGCTAAAAGACCTCTTCTTGTCTCGTTTCAATTCCCTAATGATTTTGCTTTCTCCCCCAGAACCCAGATATTCAGACGACTTGATCTCCCAGTTGTGCCAACTATACATAGCTGGGGATCAAGTCCTTTCCATGTGTGGAAACTCCGGTTATGACGTTATCAAGATACTGGAGCCATATGTCGTGAACAGCCTCGTCCAAAGGGCAGAAAAATTTAGGCCCCTCATTCACTCCCTGGGAGACTTCCCTGTATTTATAAAAGATAAAGTCAGTCAGCTCGAAGGGACGTTTGGCCCCAGTGCAAAAAGGTTTTTTGGAGTTCTGGATCAATTCGACAACATACATGACTTGGTTTTTGTGTACGGCTGTTACAGGCATTGGGGTCATCCCTATATAGATTATAGAAAGGGTCTTTCGAAACTATATGATCAAGTTCACATTAAGAAGGTGATAGACAAGTCTTACCAGGAGTGTCTGGCAAGCGACTTAGCCAGAAGGATCCTCCGGTGGGGGTTTGACAAGTATTCTAAATGGTATCTTGATTCACGACTTCTCGCCCGAGACCACCCTTTGACTCCCTACATCAAAACCCAGACATGGCCACCCAAACATATAGTTGATTTGGTAGGAGATACTTGGCATAGGCTCCCAATAACGCAAATTTTTGAAATCCCTGAGTCAATGGATCCGTCAGAAATACTGGATGACAAATCCCATTCTTTCACCAGAACAAGACTGGCCTCTTGGTTGTCGGAGAACAGAGGGGGGCCTGTTCCCAGCGAGAAGGTCATTATCACGGCGTTGTCTAAGCCGCCCGTCAATCCCAGAGAATTCTTAAAATCTATTGACCTCGGAGGATTGCCTAATGAGGACTTGATAATTGGTCTCAAACCAAAGGAACGAGAACTAAAGATCGAGGGTCGATTTTTTGCTCTGATGTCATGGAATCTAAGATTGTATTTTGTTATTACGGAAAAGCTTTTGGCCAACTACATCCTGCCACTCTTTGATGCGTTGACTATGACAGACAATCTGAACAAAGTGTTTAAGAAGCTGATCGACAGAGTCACCGGACAAGGACTTTTGGACTATTCAAGGGTCACATATGCCTTTCACCTTGACTATGAGAAATGGAACAATCATCAAAGATTGGAGTCGACAGAAGATGTGTTTTCTGTCCTAGACCAGGTGTTTGGACTAAAAAGGGTGTTTTCCAGGACACACGAGTTTTTTCAAAAGTCCTGGATCTACTATTCAGACAGATCAGACCTTATCGGATTATGGGAAGATCAGATATATTGCTTAGATATGTCCAATGGCCCGACCTGCTGGAATGGTCAAGATGGTGGGTTGGAGGGCTTACGGCAGAAGGGCTGGAGTCTAGTCAGCCTATTAATGATAGATAGAGAATCCCAAACCAGGAACACACGAACCAAGATACTAGCTCAAGGGGACAATCAGGTTCTATGTCCTACATACATGTTGTCTCCAGGACTATCTCGAGAAGGGCTCCTCTATGAGTTGGAGAGTATATCAAGGAATGCGCTTTCAATATACCGGGCCATCGAGGAAGGAGCATCTAAGCTGGGGCTGATCATCAAGAAAGAAGAGACCATGTGTAGTTATGACTTTCTTATCTATGGAAAGACCCCTCTGTTTCGAGGCAACATCTTAGTACCTGAATCTAAAAGATGGGCCCGAGTCTCTTGCATCTCTAACGACCAAATAGTCAACCTAGCCAATATCATGTCGACAGTATCAACAAATGCACTGACAGTAGCACAACACTCTCAATCTCTGATCAAACCGATGAGGGACTTTCTGCTCATGTCAGTGCAGGCAGTCTTTCACTACCTGTTGTTTAGCCCAATTTTGAAGGGCAGAGTTTACAAGATTCTAAGTGCTGAAGGGGAGAGTTTTCTTTTAGCCATGTCAAGGATAATCTACTTAGATCCTTCTTTGGGAGGAGTGTCTGGAATGTCTCTTGGAAGGTTCCATATACGTCAATTCTCGGACCCTGTCTCTGAAGGGCTGTCTTTCTGGAGAGAGATCTGGTTAAGCTCCCACGAGTCCTGGATTCATGCGTTATGTCAGGAGGCCGGGAACCCAGATCTTGGAGAGAGAACACTCGAGAGCTTCACTCGCCTTCTGGAGGATCCTACCACCTTAAATATTAAAGGAGGGGCTAGTCCCACCATCTTACTCAAGGATGCAATCAGGAAGGCTCTGTACGATGAGGTGGATAAGGTGGAAAACTCAGAGTTCAGAGAGGCAATCTTGTTGTCCAAGACCCATAGAGATAACTTTATACTTTTCTTAAAATCTGTTGAGCCTTTGTTTCCTCGATTTCTTAGTGAACTTTTCAGTTCGTCTTTTCTGGGAATCCCCGAGTCCATCATTGGACTGATACAGAACTCTCGGACAATAAGAAGGCAGTTCAGAAGGAGTCTATCAAGAACTTTAGAAGAGTCCTTTTACAACTCAGAGATCCATGGGATCAATCGGATGACCCAGACACCTCAACGGGTCGGGAGGGTGTGGCCTTGTTCTTCTGAGAGGGCAGACCTCTTAAGGGAGATCTCTTGGGGAAGAAAAGTGGTTGGCACAACAGTCCCTCACCCTTCTGAGATGTTGGGGTTACTCCCCAAGTCCTCCATTTCCTGTTCTTGTGGAGCAACAAGAGGAAGCAACCCTAGAGTCTCGGTCTCCGTACTCCCGTCTTTCGATCAGTCATTCTTTTCACGAGGCCCCCTAAAAGGGTACTTGGGCTCGTCCACCTCCATGTCGACCCAGCTATTCCATGCTTGGGAAAAAGTCACTAATGTTCATGTGGTCAAAAGGGCCTTATCATTAAAAGAATCCATAAACTGGTTTATCACAAGAAATTCCAATTTGGCTCAAACTCTAATTAGAAACATTATGTCTCTGACAGGCCCCGATTTCCCTCTAGAAGAGGCTCCTGTCTTCAAAAGAACTGGGTCAGCATTGCATAGGTTCAAATCTGCAAGGTACAGCGAGGGAGGGTATTCCTCTGTCTGCCCCAATCTACTCTCTCATATTTCCGTTAGTACAGACACTATGTCTGATTTAACCCAAGACGGAAAAAATTATGACTTCATGTTTCAGCCCTTGATGCTTTATGCGCAAACATGGACATCAGAGCTGGTACAAAGAGACACAAGGCTGAGAGACTCTACGTTTCATTGGCATCTTCGGTGCAACAGATGTGTGAGGCCCATTGATGATATCACACTGGAGACTTCCCAGATCTTCGAATTTCCGGATGTGTCGAGAAGAATATCTAGAATGGTTTCTGGAGCTGTGCCTCACTTTCAGAAACTCCCTGATATCCGCCTAAAGCCAGGTGACTTCGAGTCTCTGAACGGTAGAGAAAAGTCTCGCCATATAGGATCGGCTCAAGGGCTCTTATACTCAATCTTAGTGGCAATTCATGACTCTGGATACAATGATGGAACCATCTTTCCTGTCAACATATATGGCAAGGTCTCTCCTAGAGACTATTTGAGGGGGCTCGCAAGGGGAGTTTTGATAGGGTCTTCGATTTGCTTCTTGACAAGAATGACAAATATCAATATTAATAGACCTCTTGAGTTGATCTCAGGGGTAATCTCATATATCCTTCTGAGACTAGATAATCACCCCTCTTTGTATATAATGCTCAGAGAACAGTCCCTTAGAGGAGAGATATTCTCTATCCCTCAGAAGATCCCTGCTGCTTATCCGACCACCATGAAAGAAGGGAACAGATCGATTTTGTGTTATCTCCAACATGTGCTACGCTATGAGCGGGAGGTGATCACGGCGTCGCCTGAGAATGACTGGTTGTGGATCTTCTCAGACTTTAGAAGTGCCAAAATGACATACCTGACCCTCATTACTTACCAGTCTCACCTTCTACTTCAGAGGGTTGAGAGAAATTTGTCTAAGAGTATGAGAGCTAACCTGCGACAATTGAGTTCCTTGATGAGGCAGGTGCTGGGGGGGCATGGGGAAGATACTTTAGAGTCAGACGATGATGTTCAACGACTATTAAAAGACTCTTTGCGAAGGACAAGGTGGGTCGATCAGGAAGTCCGCCATGCAGCTAGAACCATGACAGGGGACTATAGTCCCAACAAGAAAGTGTCCCGCAAGGCAGGAGGCTCAGAATGGGTTTGCTCTGCCCAACAGGTTGCAGTCTCCACCTCAGCTAACCCGGCCCCTGTCTCAGAGCTTGACATAAGGGCCCTCTCCAGGAGGCTTCAAAACCCTTTGATCTCGGGCCTGAGGGTAGTTCAATGGGCAACTGGTGCTCATTATAAGCTTAAGCCTATTCTAGATGATCTCAACGTCTTCCCATCTCTATGTCTAGTAGTCGGAGATGGGTCAGGCGGGATATCAAGGGCAGTACTCCACATGTTTCCAGACGTCAAGCTTGTGTTCAACAGTTTGTTAGAGGTAAATGACCTAATGGCTTCCGGAACACATCCACTGCCTCCTTCAGCAATCGTGAGCGGAGGAGATGACATTGTTTCCAGAGTAATAGATTTTGACTCAATCTGGGAAAAACCGTCCGACCTGAGAAACTTGGCAACCTGGAGATACTTCCAATCAGTCCAAAGACAGGTAAACATGTCTTATGATCTCATTATTTGTGACGCAGAAGTTACTGACATTGCATCTATCAATAGAATAACCCTGTTGATGTCGGATTTCGCATTGTCTATAGACGGACCTCTTTATTTGGTCTTCAAAACTTACGGGACTATGCTGGTAAACCCAGACTATAAAGCGATTCAACACTTGTCGAGAGCGTTCCCCTCGGTCACAGGTTTTATAACTCAAGTAACTTCGTCATTTTCATCTGAGCTATATCTTCGGTTTTCCAAACGAGGGAAATTTTTCAGAGATCCCGAGTACCTGACCTCCTCTACCCTTCGAGAGATGAGCCTTGTGTTATTCAATTGCAGCAGCCCAAAGAGTGAGATGCAGAGAGCTCGCTCCTTAAATTATCAAGATCTTGTAAGGGGGTTTCCCGAAGAGATCATATCAAATCCTTATAATGAAATGATCATAACTCTGATTGACAGTGACGTAGAATCTTTCTTGGTCCACAAGATGGTGGATGACCTCGAGTTACAGAGGGGAACTCTGTCAAAAGTGGCTATCATTATAGCCATTATGATAGTCTTTTCCAATAGAGTATTTAACATTTCCAAACCGTTGACTGACCCCTTGTTCTATCCTCCATCTGATCCCAAGATCCTAAGGCACTTCAACATATGTTGCAGCACTATGATGTATCTATCCACCGCTCTAGGAGATGTCCCCAGCTTTGCAAGACTTCATGACCTATATAACAGACCTATAACTTATTACTTTAGAAAGCAAGTCATTCGAGGGAATATTTATCTCTCTTGGAGTTGGTCAGATGATACCTCGGTGTTCAAGAGGGTGGCTTGTAACTCTAGCCTGAGTCTATCATCTCATTGGATCAGATTGATTTACAAAATAGTAAAAACCACTAGACTGATTGGAAGTATTGAGGACCTATCAGGAGAGATTGAAAAGCACCTTCAGGGATACAACAGATGGATTGCCCTCGAAGATATCAGATCCAGAACGTCTCTGCTAGATTACAGCTGCTT
>MB.2005.6048RFX
ACGCTTAACAACAAAATCAGAGAAAAAGCAGACAGCGTCAATTGCAAAGCAAAAATGTAACACCCCTACAATGGATGCCGACAAGATTGTATTCAAAGTTAATAATCAGGTGGTCTCTTTGAAGCCTGAGATTATCGTGGATCAATATGAGTACAAGTACCCTGCTATTAAGGACTTGAAGAAGCCCAGTATCACCCTAGGTAAGGCCCCCGATTTGAACAAGGCATACAAGTCAGTTTTATCAGGCTTGAATGCTGCCAAGCTTGATCCTGATGATGTATGTTCCTATTTAGCAGCCGCAATGCAGTTCTTCGAGGGGACGTGTCCCGAAGACTGGACCAGCTATGGGATCCTGATTGCACGGAAAGGAGATAAGATCACCCCAGATTCTCTGGTGGAGATAAAGCGTACTGGTGTAGAAGGGAATTGGGCTTTGACGGGAGGGATGGAACTGACTAGGGACCCCACTGTTCCAGAGCATGCGTCTCTAGTCGGTCTTCTCTTGAGTCTGTATAGACTAAGCAAAATATCTGGGCAAAACACTGGTAACTATAAGACAAACATTGCAGACAGGATAGAGCAGATTTTCGAGACAGCCCCCTTTATTAAGATCGTGGAGCATCATACTCTGATGACAACTCACAAGATGTGTGCCAACTGGAGTACTATACCAAACTTCAGATTCCTTGCAGGGACCTACGACATGTTTTTCTCCCGGATTGAGCATCTGTATTCAGCAATCAGAGTAGGTACGGTAGTCACTGCTTATGAAGACTGCTCGGGGCTGGTATCATTTACTGGGTTTATAAAACAGATAAATCTCACTGCCAGGGAAGCAATACTATATTTCTTCCACAAAAACTTCGAGGAAGAGATAAGAAGAATGTTTGAGCCAGGACAAGAGACAGCTGTTCCTCACTCCTATTTCATTCACTTTCGTTCACTGGGCTTGAGTGGGAAGTCCCCTTATTCATCAAATGCAGTTGGTCATGTGTTCAATCTCATCCACTTTGTTGGATGCTATATGGGACAAGTGAGATCTCTGAATGCAACGGTCATTGCTGCATGTGCTCCTCATGAGATGTCTGTTTTGGGAGGCTATTTGGGGGAGGAGTTTTTCGGGAAGGGAACGTTTGAAAGAAGATTCTTCAGAGATGAGAAAGAACTTCAAGAATATGAGACGGCTGAATTGACAAAGACTGACACGGCACTGGCAGATGATGGAACTGTCAATTCGGATGACGAGGACTACTTCTCCGGGGAAACCAGAAGCCCTGAGGCTGTTTATGCCCGAATCATGATGAATGGGGGTAGACTAAAGAGATCGCACATACGGAGATATGTCTCAGTCAGCTCAAATCACCAAGCTCGTCCAAACTCATTTGCTGAGTTTCTAAATAAGACGTATTCTAGTGACTCGTAAATAGTTGAATAACGGAACACAAGAAATCCATAGATTGTGTATATCCTTCATGAAAAAAACTAACACCCCTCCTTATGAACCACCCCAAATATGAGCAAAATCTTTGTCAATCCGAGTGCAATTAGAGCTGGTCTGGCTGATCTGGAGATGGCTGAAGAGACTGTTGATCTGATCAACAAAAACATAGAAGACAATCAGGCTCATCTCCAGGGAGAACCTATAGAGGTGGACAATCTCCCTGAGGACATGAAGCGGCTTCAGCTGGACGATAAAAAACCTTCAGGCCTAGGGGAGATGGCCAGAGCAGGGGAAGGCAAGGGTCGGGAAGATTTTCTGATGGATGAAGGGGAGGATCCTAGCCTCCTCTTCCAGTCATACCTGGACAATGTTGGAGTGCAGATAGTCAGACAAATGAGGTCAGGGGAGAGATTCCTCAAGATATGGTCACAAACCGTGGAGGAAATCATATCTTATGTCACAGTCAACTTTCCTAACCCCCCAAGGAAGTCCTTGGAAGATAAGTCAACCCAGACAACTGGCCGAGAACTCAAGAAGGAGACAACATCTATTTCTTTCCAGAGAGACAGTCAATCCTCGAAGGCCAAGATGGTGGCTCAAGCCGCCTCTGGTCCCCCAGCCCTCGAGTGGTCTGCTACCAATGAGGAGGATGATCTGTCAGTAGAAGCTGAGATCGCTCACCAGGTTGCAGAAAGCTTCTCCAAGAAGTACAAGTTTCCCTCTCGATCATCTGGGATATTTCTGTATAATTTTGAGCAGTTAAAAATGAACCTTGATGACATAGTTAAAGAAGCAAAAAATGTGCCGGGTGTCACCCGTTTAGCCCATGACGGATCTAAACTCCCTCTAAGATGTGTACTGGGATGGGTTGGTCTGGCCAACTCTAAAAAATTCCAGTTGTTAGTCGAGCCAGACAAGCTAAATAAAATCATGCAAGACGATTTAAATCGCTATACATCCAGCTAACTAAGCTTTTCTGCTCGGTCCCGACAGACGTCAAAATATGAAATGCTCTGAATTCGACACGAAAAAAACAAGCAACACCACTGATAAGATGAACTTTCTACGCAAGATAGTAAAAAACTGTCGGGATGAGGACACCCAGAAGCCCTCTCTTGTGTCAGCTCCTCCAGATGACGATGACCTATGGCTCCCTCCCCCCGAATATGTTCCGCTGAAAGAACTCACAGGCAAGAAGAACCTGAAGAACTTTTGCATCAACGGAGAGGTTAAGGTGTGTAGCCCGAACGGTTACTCGTTTAGGATCCTGCGACACATTCTGAGATCATTCGACGAGATATATTCTGGGAATCACAGAATGATCGGGTTAGTCAAGGTTGTTATTGGACTGGCTTTGTCAGGAGCCCCCGTCCCGGAGGGCATGAACTGGGTATACAAGTTGAGGAGAACCCTTATCTTCCAGTGGGCCGACTCCAGGGGCCCTCTTGAGGGGGAGGAGTTGGAATACTCTCAAGAGATCACTTGGGACGATGACACTGAATTTGTTGGGTTACAAATAAGAGTAAGTGCAAGACAATGTCACATTCAGGGCAGGATCTGGTGTATCAACATGAACTCGAGAGCATGTCAACTATGGTCAGACATGTCTCTTCAGACACAAAGGTCTGAAGAGGACAAAGACTCTTCTCTACTTCTAGAATAATCAAATTATATCCCGCAAGTTTCTAACTTGTTTACCTCTGGAGGAGAGAACATACGGGCTTGACTCCAACCTTTGGGAGCAATAGAACAAAAAACCATA--TGTAATGGTGCCATTTAATCGCTGCATTTTATCGAAGTCAAACTAATTACCTTTACATTTGGGGTCTCTTGGATGTGAAAAAAACTGTCAACATCCCTCAAAAGACTTAAGGAATGATGGTTCCTCAAGCTCTTTTGTTTGTGCCCCTTCTGGCTTTCCCAATGTGTTTCGGGAAATTCCCCATCTACACAATACCAGACAAACTTGGTCCCTGGAGCCCGATTGACATACATCATCTCAGCTGTCCAAACAACTTGGTTGTGGAAGACGAAGGATGCACCAACTTGTCGGGTTTCTCCTACATGGAACTTAAGGTGGGATACATTTCGGCCATAAAAGTGAACGGGTTCACGTGCACAGGTGTGGTGACAGAGGCTGAGACCTACACTAACTTTGTCGGTTATGTTACCACCACGTTTAAGAGAAAGCATTTCCGCCCAACACCAGATGCATGTAGAGCTGCTTACAACTGGAAAATGGCCGGTGATCCCAGATATGAAGAATCTCTTCATAATCCGTACCCTGACTACCATTGGCTTCGAACCGTGAAAACCACGAAGGAGTCTCTCATCATCATATCCCCAAGTGTAGCAGACCTAGACCCATATGACAAATCCCTTCACTCGAGGGTCTTTCCTAGCGGGAAGTGCTTGGGAATAACAATATCATCTACCTACTGCTCTACTAACCATGATTACACCATCTGGATGCCCGAGAATGTGAGATTAGGGACATCTTGTGACATCTTTACCAACAGTAGAGGGAAGAGAGCATCCAAAGGGAGCAAGACTTGTGGATTTGTTGACGAAAGAGGCTTGTATAAGTCTTTGAAGGGGGCATGCAAGCTCAAATTATGTGGAGTTCTGGGACTTAGACTTATGGACGGAACGTGGGTCGCGATGCCAACATCGGATGAGACCAAGTGGTGTCCCCCTGATCAGTTGGTAAATCTACACGACTTTCGCTCGGACGAGATCGAACATCTTGTCGTGGAGGAGTTGGTCAGGAAAAGAGAGGAGTGTCTGGATGCCCTAGAGTCCATCATGACTACCAAGTCGGTGAGTTTTAGACGTCTAAGCCACTTGAGAAAACTTGTCCCTGGATTCGGAAAAGCATACACCATATTCAACAAAACCCTGATGGAAGCCGATGCTCACTACAAGTCAGTCCGGACCTGGAATGAGATCATCCCCTCCAAGGGGTGTCTGAGAGTTGGAGGGAGGTGTCATCCCCATGTAAACGGAGTGTTTTTTAACGGCATAATACTGGGCCCTGACGGCCATGTTCTAATCCCAGAGATGCAATCATCCCTCCTTCAGCAACATATGGAGTTGTTGGAATCATCAGTTATCCCTCTGATGCATCCTTTAGCAGACCCGTCTACAGTTTTCAAGGACGGTGATGAAGCAGAGGATTTTGTTGAGGTTCACCTTCCCGATGTGCACAAACAGATCTCAGGGGTTGACCTGGGTCTCCCTAACTGGGGAAAGTATGTCTTAATAATTGCAGGGGTATTGATTGCTATGATATTGACAATCTTCTTAATGACATGTTGTGGAAGAGGTAATCGACCCAAGTCCACACAACACAGTCTTGGAGGGATAGGGAGGAAGGTGTCATCCACTTCCCAAAGCGGGAAGGTCATATCTTCGTGGGAGTCATATAAAAGCGGGGGTGAGACCAGACTGTGAAGGCCGGTCATCCCTTCCAAACTTCAAGTCCCGAAGATCGCCTCCCCTCGGGGCTAGGGGGAA---TCTCTGGGTTCAACAGTCCTCCCTGGACTCCATGCAACAGGGTAGGCTTAAGAGTCATGAGACTTTCATTAATCATCTCCGTTAATCAGACAAAGTCGTGTAGATTCTTAAAATACAAGAAGTCTTCTAACAGTTTCAGTGACCAACGGTGCTTTCATTCTCCAGGGATCGATACCAAAGGTTGTGGACAGGTCAGGGGTTACCTCAGATCACTTCGCGTTCGGGCACGGACAGAGATCATGGTGAGTCCCCTGACATTAGACTCAACATGATTCAACTGAGCAGGGCGATCTGCCTCTCCTGAAGGACATAAGCAATAGCTCACAATCATCTTACATCTCAGTAAAGTGTGTATAATTATAAAGGG-CTGGATCATCTAAGCTTTTCCGTCGAGAAAAAAA--CTGTAGGCCAAAAGAGCAACTGGCAACACTTCTCATCTTCAGACATAGATCAAAATGCTTGATCCAGGAGAGGTCTATGATGACCCTGTTGATCCAATTGAGTCAGAGGCAGAGTCTAGAGGGGCCCCCACTGTCCCTAACATCTTGAGGAATTCTGATTACAATCTAAATTCCCCCTTAATAGAAGATCCTGCCGGATTAATGTTAGAGTGGTTGAAAACGGGGAACAGACCTCACCGAATGACCCTGACGGACAATTGCTCCAGGTCTTACAAAGTTCTGAAAGATTATTTCAAGAAAGTGGATATGGGCTCTCTCAAAGTGGGTGGGACTGCTGCACAGGCAATGATTTCCCTCTGGTTGTATGGTGCCCACTCTGAATCAAACAGAAGTAGAAAATGCATAACTGAATTAGCTCATTTCTATTCCAAGTCATCCCCTATAGAGAAGTTGCTGAATTGTACACTTGGAAATAGAGGGCTGAGGATTCCCCCAGAGGGGGTATTAAGTTGCCTTGAGAGGGTTGATTATGATAAGGCATTTGGGAGATATCTGGCTAACACATATTCCTCTTATTTATTTTTCCATGTGATCACCCTGTACATGAATGCCCTAGACTGGGACGAAGAGAAGACTATCCTGGCTTTATGGAGAGAATTAACCTCAGTGGATATCGGGAAGGACTTGGTCAAGTTCAAAGATCAAATATGGGGACTATTAATTGTGACAAAAGACTTTGTTTATTCTCAGAGTTCTAACTGTCTTTTTGACAGAAACTACACACTTATGCTAAAAGACCTCTTCTTGTCTCGTTTCAATTCCCTAATGATTTTGCTTTCTCCCCCAGAACCCAGATATTCAGACGACCTGATCTCCCAGTTGTGCCAACTATACATAGCTGGGGATCAAGTCCTTTCCATGTGTGGAAACTCCGGTTATGACGTTATCAAGATACTGGAGCCATATGTCGTGAATAGCCTCGTCCAAAGGGCAGAAAAATTTAGGCCCCTCATTCACTCCCTGGGAGACTTCCCTGTATTTATAAAAGACAAAGTCAGTCAGCTCGAAGGGACGTTTGGCCCCAGCGCAAAAAGGTTTTTTGGAGTTCTGGATCAATTCGACAACATACATGACTTGGTTTTTGTGTACGGCTGTTACAGGCATTGGGGTCATCCCTATATAGATTATAGAAAGGGTCTTTCAAAACTATATGATCAAGTTCACATTAAGAAGGTGATAGACAAGTCTTACCAGGAGTGTCTGGCAAGCGACTTAGCCAGAAGGATCCTCCGGTGGGGGTTTGACAAGTATTCTAAATGGTATCTTGATTCACGACTTCTCGCCCGAGACCACCCTTTGACTCCCTACATCAAAACCCAGACATGGCCACCCAAACATATAGTTGATTTGGTAGGAGATACTTGGCATAGGCTCCCAATAACGCAAATTTTTGAAATCCCTGAGTCAATGGATCCGTCAGAAATACTGGATGACAAATCCCATTCTTTCACCAGAACAAGACTGGCCTCTTGGTTGTCGGAGAACAGAGGGGGGCCTGTCCCCAGCGAGAAGGTCATTATCACGGCGTTGTCTAAGCCGCCCGTCAATCCCAGAGAATTCTTAAAATCTATTGACCTCGGAGGATTGCCTAATGAGGACTTGATAATTGGTCTCAAACCAAAGGAACGAGAACTAAAGATCGAGGGTCGATTTTTTGCTCTGATGTCATGGAATCTAAGATTGTATTTTGTTATTACGGAAAAGCTTTTGGCCAACTACATCCTGCCACTTTTTGATGCGTTGACTATGACAGACAATCTGAACAAAGTGTTTAAGAAGCTGATCGACAGAGTCACCGGACAAGGACTTTTGGACTATTCAAGGGTCACATATGCCTTTCACCTTGACTATGAGAAATGGAACAATCATCAAAGATTGGAGTCGACAGAAGATGTGTTTTCTGTCCTAGACCAGGTGTTTGGACTAAAAAGGGTGTTTTCCAGGACACACGAGTTTTTTCAAAAGTCCTGGATCTACTATTCAGACAGATCAGACCTTATCGGATTATGGGAAGATCAGATATATTGCTTAGATATGTCCAATGGCCCGACCTGCTGGAATGGTCAAGATGGTGGGTTGGAGGGCTTACGGCAGAAGGGCTGGAGTCTAGTCAGCCTATTAATGATAGATAGAGAATCCCAAACCAGGAACACACGAACCAAGATACTAGCTCAAGGGGACAATCAGGTTCTATGTCCTACATACATGTTATCTCCAGGACTATCTCGAGAAGGGCTCCTCTATGAGTTGGAGAGTATATCAAGGAATGCGCTTTCAATATACCGGGCCATCGAGGAAGGAGCATCTAAGCTGGGGCTGATCATCAAGAAAGAAGAGACCATGTGTAGTTATGACTTTCTTATCTATGGAAAGACCCCTCTGTTTCGAGGCAACATCTTAGTACCTGAATCTAAAAGATGGGCCCGAGTCTCTTGCATCTCTAACGACCAAATAGTCAACCTAGCCAATATCATGTCGACAGTATCCACAAATGCACTGACAGTAGCACAACACTCTCAGTCTCTGATCAAACCGATGAGGGACTTTCTGCTCATGTCAGTACAGGCAGTCTTTCACTACCTGTTGTTTAGCCCAATTTTGAAGGGCAGAGTTTACAAGATTCTAAGTGCTGAAGGGGAGAGTTTTCTTTTAGCCATGTCAAGGATAATCTACTTAGATCCTTCTTTGGGAGGAGTGTCTGGAATGTCTCTTGGAAGGTTCCATATACGTCAATTCTCGGACCCTGTCTCTGAAGGGCTGTCTTTCTGGAGAGAGATCTGGTTAAGCTCCCACGAGTCCTGGATTCATGCGTTATGTCAGGAGGCCGGGAACCCAGATCTTGGAGAGAGAACACTCGAGAGCTTCACTCGCCTTCTGGAGGATCCTACCACCTTAAATATTAAAGGAGGGGCTAGTCCCACCATCTTACTCAAGGATGCAATCAGGAAGGCTCTGTACGATGAGGTGGATAAGGTGGAAAACTCAGAGTTCAGAGAGGCAATCTTGTTGTCCAAGACCCATAGAGATAACTTTATACTTTTCTTAAAATCTGTTGAGCCTTTGTTTCCTCGATTTCTTAGTGAACTTTTCAGTTCGTCTTTTCTGGGAATCCCCGAGTCCATCATTGGACTGATACAGAACTCTCGGACAATAAGAAGGCAGTTCAGAAGGAGTCTATCAAGAACTTTAGAAGAGTCCTTTTACAACTCAGAGATCCATGGGATCAATCGGATGACCCAGACACCTCAACGGGTCGGGAGGGTGTGGCCTTGTTCTTCTGAGAGGGCAGACCTCTTAAGGGAGATCTCTTGGGGAAGAAAAGTGGTTGGCACAACAGTCCCTCACCCTTCTGAGATGTTGGGGTTACTTCCCAAGTCCTCCATTTCCTGTTCTTGTGGAGCAACAAGAGGAAGCAACCCTAGAGTCTCGGTCTCTGTACTCCCGTCTTTCGATCAGTCATTCTTTTCACGAGGCCCCCTAAAAGGGTACTTGGGCTCGTCCACCTCCATGTCGACCCAGCTATTCCATGCTTGGGAAAAAGTCACTAATGTTCATGTGGTCAAAAGGGCCTTATCATTAAAAGAATCCATAAACTGGTTTATCACAAGAAATTCCAATTTGGCTCAAACTCTAATTAGAAACATTATGTCTCTGACAGGCCCCGATTTCCCTCTAGAAGAGGCTCCTGTCTTCAAAAGAACTGGGTCAGCATTGCATAGGTTCAAATCTGCAAGGTACAGCGAGGGAGGGTATTCCTCTGTCTGCCCCAATCTACTCTCTCATATTTCCGTTAGTACAGACACTATGTCTGATTTAACCCAAGACGGAAAAAATTATGACTTCATGTTTCAGCCCTTGATGCTTTATGCGCAAACATGGACATCAGAGCTGGTACAAAGAGACACAAGGCTGAGAGACTCTACGTTTCATTGGCACCTTCGGTGCAACAGATGTGTGAGGCCCATTGATGATATCACACTGGAGACTTCCCAGATCTTCGAATTTCCGGATGTGTCGAGAAGAATATCTAGAATGGTTTCTGGAGCTGTGCCTCACTTTCAGAAACTCCCTGATATCCGCCTAAAGCCAGGTGACTTCGAGTCTCTGAACGGTAGAGAAAAGTCTCGCCATATAGGATCGGCTCAAGGGCTCTTATACTCAATCTTAGTGGCAATTCATGACTCTGGATACAATGATGGGACCATCTTTCCTGTCAACATATATGGCAAGGTCTCTCCTAGAGACTATTTGAGGGGGCTCGCAAGGGGAGTTTTGATAGGGTCTTCGATTTGCTTCTTGACAAGAATGACAAATATCAATATTAATAGACCTCTTGAGTTGATCTCAGGGGTAATCTCATATATCCTTCTGAGACTAGATAATCACCCCTCTTTGTATATAATGCTCAGAGAACAGTCCCTTAGAGGAGAGATATTCTCTATCCCTCAGAAGATCCCTGCTGCTTATCCGACCACCATGAAAGAAGGGAACAGATCGATTTTGTGTTATCTCCAACATGTGCTACGCTATGAGCGGGAGGTGATCACGGCGTCGCCTGAGAATGACTGGTTGTGGATCTTCTCAGACTTTAGAAGTGCCAAAATGACATACCTGACCCTCATTACTTACCAGTCTCACCTTCTACTTCAGAGGGTTGAGAGAAATTTGTCTAAGAGTATGAGAGCTAACCTGCGACAATTGAGTTCCTTGATGAGGCAGGTGCTGGGGGGGCATGGGGAAGATACTTTAGAGTCAGACGATGATGTTCAACGACTATTAAAAGACTCTTTGCGAAGGACAAGGTGGGTCGATCAGGAAGTCCGCCATGCAGCTAGAACCATGACAGGGGACTATAGTCCCAACAAGAAAGTGTCCCGCAAGGCAGGAGGCTCAGAATGGGTTTGCTCTGCCCAACAGGTTGCAGTCTCCACCTCAGCTAACCCGGCCCCTGTCTCAGAGCTTGACATAAGGGCCCTCTCCAGGAGGCTTCAAAACCCTTTGATCTCGGGCCTGAGGGTAGTTCAATGGGCAACTGGTGCTCATTATAAGCTTAAGCCTATTCTAGATGATCTCAACGTCTTCCCATCTCTATGTCTAGTAGTCGGAGATGGGTCAGGCGGGATATCAAGGGCAGTACTCCACATGTTTCCAGACGTCAAGCTTGTGTTCAACAGTTTGTTAGAGGTAAATGACCTAATGGCTTCCGGAACACATCCACTGCCTCCTTCAGCAATCGTGAGCGGAGGAGATGACCTTGTTTCCAGAGTAATAGATTTTGACTCAATCTGGGAAAAACCGTCCGACCTGAGAAACTTGGCAACCTGGAGATACTTCCAATCAGTCCAAAGACAGGTAAACATGTCTTATGATCTCATTATTTGTGACGCAGAAGTTACTGACATTGCATCTATCAATAGAATAACCCTGTTGATGTCGGATTTCGCATTGTCTATAGACGGACCTCTTTATTTGGTCTTCAAAACTTACGGGACTATGCTGGTAAACCCAGACTATAAAGCGATTCAACACTTGTCGAGAGCGTTCCCCTCGGTCACAGGTTTTATAACTCAAGTAACTTCGTCATTTTCATCTGAGCTATATCTTCGGTTTTCCAAACGAGGGAAATTTTTCAGAGATCCCGAGTACCTGACCTCCTCTACCCTTCGAGAGATGAGCCTTGTGTTATTCAATTGCAGCAGCCCAAAGAGTGAGATGCAGAGAGCTCGCTCCTTAAATTATCAAGATCTTGTAAGGGGGTTTCCCGAAGAGATCATATCAAATCCTTATAATGAAATGATCATAACTCTAATTGACAGTGACGTAGAATCTTTCTTGGTCCACAAGATGGTGGATGACCTCGAGTTACAGAGGGGAACTCTGTCAAAAGTGGCTATCATTATAGCCATTATGATAGTCTTTTCCAATAGAGTATTTAACATTTCCAAACCGTTGACTGACCCCTTGTTCTATCCTCCATCTGATCCCAAGATCCTAAGGCACTTCAACATATGTTGCAGCACTATGATGTATCTATCCACCGCTCTAGGAGATGTCCCCAGCTTTGCAAGACTTCATGACCTATATAACAGACCTATAACTTATTACTTTAGAAAGCAAGTCATTCGAGGGAATATTTATCTCTCCTGGAGTTGGTCAGATGATACCTCGGTGTTCAAGAGGGTGGCTTGTAACTCTAGCCTGAGTCTATCATCTCATTGGATCAGATTGATTTACAAAATAGTAAAAACCACTAGACTGATTGGAAGTATTGAGGACCTATCAGGAGAGATTGAAAAGCACCTTCAGGGGTACAACAGATGGATTACCCTCGAAGATATCAGATCCAGAACGTCTTTGCTAGATTACAGCTGCTT
>GRL.2006.Gra14.06-1AFX
ACGCTTAACAACAAAATCAGAGAAAAAGCAGACAGCGTCAATTGCAAAGCAAAAATGTAACACCCCTACAATGGATGCCGACAAGATTGTATTCAAAGTTAATAATCAGGTGGTCTCTTTGAAGCCTGAGATTATCGTGGATCAATATGAGTACAAGTACCCTGCTATTAAGGACTTGAAGAAGCCCAGTATCACCCTAGGTAAGGCCCCCGATTTGAACAAGGCATACAAGTCAGTTTTATCAGGCTTGAATGCTGCCAAGCTTGATCCTGATGACGTATGTTCCTATTTAGCAGCCGCAATGCAGTTCTTCGAGGGGACGTGTCCCGAAGACTGGACCAGCTATGGGATCCTGATTGCACGGAAAGGAGATAAGATCACCCCAGATTCTCTGGTGGAGATAAAGCGTACTGGTGTAGAAGGGAATTGGGCTTTGACGGGAGGGATGGAACTGACTAGGGACCCCACTGTTCCAGAGCATGCGTCTCTAGTCGGTCTTCTCTTGAGTCTGTATAGACTAAGCAAAATATCTGGGCAAAACACTGGTAACTATAAGACAAACATTGCAGATAGGATAGAGCAGATTTTCGAGACAGCCCCCTTTATTAAGATCGTGGAGCATCATACTCTGATGACAACTCACAAGATGTGTGCCAACTGGAGTACTATACCAAACTTCAGATTCCTTGCAGGGACCTACGACATGTTTTTCTCCCGGATTGAGCATCTGTATTCAGCAATCAGAGTAGGTACGGTAGTCACTGCTTATGAAGACTGCTCGGGGCTGGTATCATTTACTGGGTTTATAAAACAGATAAATCTCACTGCCAGGGAAGCAATACTATATTTCTTCCACAAAAACTTCGAGGAAGAGATAAGAAGAATGTTTGAGCCAGGACAAGAGACAGCTGTTCCTCACTCCTATTTCATTCACTTTCGTTCACTGGGCTTGAGTGGGAAGTCCCCTTATTCATCAAATGCAGTTGGTCATGTGTTCAATCTCATCCACTTTGTTGGATGCTATATGGGACAAGTGAGATCTCTGAATGCAACGGTCATTGCTGCATGTGCTCCTCATGAGATGTCTGTTTTGGGAGGCTATTTGGGGGAGGAGTTTTTCGGGAAGGGAACGTTTGAAAGAAGATTCTTCAGAGATGAGAAAGAACTTCAAGAATATGAGACGGCTGAATTGACAAAGACTGACACGGCACTGGCAGATGATGGAACTGTCAATTCGGATGACGAGGACTACTTCTCCGGGGAAACCAGAAGCCCTGAGGCTGTTTATGCCCGAATCATGATGAATGGGGGTAGACTAAAGAGATCGCACATACGGAGATATGTCTCAGTCAGCTCAAATCACCAAGCTCGTCCAAACTCATTTGCTGAGTTTCTAAATAAGACGTATTCTAGTGACTCGTAAATAGTTGAATAACGGAACACAAGAAATCCATAGATTGTGTATATCCTTCATGAAAAAAACTAACACCCCTCCTTATGAACCACCCCAAATATGAGCAAAATCTTTGTCAATCCGAGTGCAATTAGAGCTGGTCTGGCTGATCTGGAGATGGCTGAAGAGACTGTTGATCTGATTAACAAAAACATAGAAGACAATCAGGCTCATCTCCAGGGAGAACCTATAGAGGTGGACAATCTCCCTGAGGACATGAAGCGGCTTCAGCTGGACGATAAAAAACCTTCAGGTCTAGGGGAGATGGCCAGAGCAGGGGAAGGCAAGGGTCGGGAAGATTTTCTGATGGATGAAGGGGAGGATCCTAGCCTCCTCTTCCAGTCATACCTGGACAATGTTGGAGTGCAGATAGTCAGACAAATGAGGTCAGGGGAGAGATTCCTCAAGATATGGTCACAAACCGTGGAGGAAATCATATCTTATGTCACAGTCAACTTTCCTAACCCCCCAAGGAAGTCCTTGGAAGATAAGTCAACCCAGACAACTGGCCGAGAACTCAAGAAGGAGACAACATCTATTTCTTCCCAGAGAGACAGTCAATCCTCGAAGGCCAAGATGGTGGCTCAAGCCGCCTCTGGTCCCCCAGCCCTCGATTGGTCTGCTACCAATGAGGAGGATGATCTGTCAGTAGAAGCTGAGATCGCTCACCAGGTTGCAGAAAGCTTCTCCAAGAAGTACAAGTTTCCCTCTCGATCATCTGGGATATTTCTGTATAATTTTGAGCAGTTAAAAATGAACCTTGATGACATAGTTAAAGAAGCAAAAAATGTGCCGGGTGTCACCCGTTTAGCCCATGACGGATCTAAACTCCCTCTAAGATGTGTACTGGGATGGGTTGGTCTGGCCAACTCTAAAAAATTCCAGTTGTTAGTCGAGCCAGACAAGCTAAATAAAATCATGCAAGACGATTTAAATCGCTATACATCCAGCTAACTAAGCTTTTCTGCTAGGTCCCGACAGACGGCAAAATATGAAATGCTCTGAATTCGACATGAAAAAAACAAGCAACACCACTGATAAGATGAACTTTCTACGCAAGATAGTAAAAAACTGTCGGGATGAGGACACCCAGAAGCCCTCTCTTGTGTCAGCTCCTCCAGATGACGATGACCTATGGCTCCCTCCCCCCGAATATGTTCCGCTGAAAGAACTCACAGGCAAGAAGAACCTGAAGAACTTTTGCATCAACGGAGAGGTTAAGGTGTGTAGCCCGAACGGTTACTCGTTTAGGATCCTGCGACACATTCTGAGATCATTCGACGAGATATATTCTGGGAATCACAGAATGATCGGGTTAGTCAAGGTTGTTATTGGACTGGCTTTGTCAGGAGCCCCCGTCCCGGAGGGCATGAACTGGGTATACAAGTTGAGGAGAACCCTTATCTTCCAGTGGGCCGACTCCAGGGGCCCTCTTGAGGGGGAGGAGTTGGAATACTCTCAAGAGATCACTTGGGACGATGACACTGAATTTGTTGGGTTACAAATAAGAGTAAGTGCAAGACAATGTCACATTCAGGGCAGGATCTGGTGTATCAACATGAACTCGAGAGCATGTCAACTATGGTCAGACATGTCTCTTCAGACACAAAGGTCTGAAGAGGACAAAGACTCTTCTCTACTTCTAGAATAATCAAATTATATCCCGCAAGTTTCTAACTTGTTTACCTCTGGAGGAGAGAACATACGGGCTTGACTCCAACCTTTGGGAGCAATAGAACAAAAAACCATA--TGTAATGGTGCCATTTAATCGCTGCATTTTATCGAAGTCAAACTAATTACCTTTACATTTGGGGTCTCTTGGATGTGAAAAAAACTGTCAACATCCCTCAAAAGACTTAAGGAATGATGGTTCCTCAAGCTCTTTTGTTTGTGCCCCTTCTGGCTTTTCCAATGTGTTTCGGGAAATTCCCCATCTACACAATACCAGACAAACTTGGTCCCTGGAGCCCAATTGACATACATCATCTCAGCTGTCCAAACAACTTGGTTGTGGAAGACGAAGGATGCACCAACTTGTCGGGTTTCTCCTACATGGAACTTAAGGTGGGATACATTTCGGCCATAAAAGTGAACGGGTTCACGTGCACAGGTGTGGTGACAGAGGCTGAGACCTACACTAACTTTGTCGGTTATGTTACCACCACGTTTAAGAGAAAGCATTTCCGCCCAACACCAGATGCATGTAGAGCTGCTTACAACTGGAAAATGGCCGGTGATCCCAGATATGAAGAATCTCTTCATAATCCGTACCCTGACTACCATTGGCTTCGAACCGTGAAAACCACGAAGGAGTCTCTCATCATCATATCCCCAAGTGTAGCAGACCTAGACCCATATGACAAATCCCTTCACTCGAGGGTCTTTCCTAGCGGGAAGTGCTTGGGAATAACAATATCATCTACCTACTGCTCGACTAACCATGATTACACCATCTGGATGCCTGAGAATGTGAGATTAGGGACATCTTGTGACATCTTTACCAACAGTAGAGGGAAGAGAGCATCCAAAGGGAGCAAGACTTGTGGATTTGTTGACGAAAGAGGCTTGTATAAGTCTTTGAGGGGGGCATGCAAGCTCAAATTATGTGGAGTTCTGGGACTTAGACTTATGGACGGAACGTGGGTCGCGATGCCAACATCGGATGAGACCAAGTGGTGTCCCCCTGATCAGTTGGTAAATCTACACGACTTTCGCTCGGACGAGATCGAACATCTTGTCGTGGAGGAGTTGGTCAGGAAAAGAGAGGAGTGTCTGGATGCCCTAGAGTCCATCATGACTACCAAGTCGGTGAGTTTTAGACGTCTAAGCCACTTGAGAAAACTTGTCCCTGGATTCGGAAAAGCATACACCATATTCAACAAAACCCTGATGGAAGCCGATGCTCACTACAAGTCAGTCCGGACCTGGAATGAGATCATCCCCTCCAAGGGGTGTCTGAGAGTTGGAGGGAGGTGTCATCCCCATGTAAACGGAGTGTTTTTTAACGGCATAATACTGGGCCCTGACGGCCATGTTCTAATCCCAGAGATGCAATCATCCCTCCTTCAGCAACATATGGAGTTGTTGGAATCATCAGTTATCCCTCTGATGCATCCTTTAGCAGACCCGTCTACAGTTTTCAAGGACGGTGATGAAGCAGAGGATTTTGTTGAGGTTCACCTTCCCGATGTGCACAAACAGATCTCAGGGGTTGACCTGGGTCTCCCTAACTGGGGAAAGTATGTCTTAATAATTGCAGGGGTATTGATTGCCATGATATTGACAATCTTCTTAATGACATGTTGTGGAAGAGGTAATCGACCCAAGTCCACACAACACAGTCTTGGAGGGATAGGGAGGAAGGTGTCATCCACTTCCCAAAGCGGGAAGGTCATATCTTCGTGGGAGTCATATAAAAGCGGGGGTGAGACCAGACTGTGAAGGCCGGTCATCCCTTCCAAACTTCAAGTCCCGAAGATCGCCTCCCCTCGGGGCTAGGGGGAA---TCTCTGGGTTCAACAGTCCTCCCTGGACTCCATGCAATAGGGTAGGCTTAAGAGTCATGAGACTTTCATTAATCATCTCCGTTAATCAGACAAGGTCGTGTAGATTCTTAAAATACAAGAAGTCTTCTAACAGTTTCAGTGACCAACGGTGCTTTCATTCTCCGGGGATCGATACCAAAGGTTGTGGACAGGTCAGGGGTTACCTCAGATCACTTCGCGTTCGGGCACGGACAGAGATCATGGTGAGTCCCCTGACATTAGACTCAACATGATTCAACTGAGCAGGGCGATCTGCCTCTCCTGAAGGACATAAGCAATAGCTCACAATCATCTTACATCTCAGTAAAGTGTGTATAATTATAAAGGG-CTGGGTCATCTAAGCTTTTCCGTCGAGAAAAAAA--CTGTAGGCCGAAAGAGCAACTGGCAACACTTCTCATCTTCGGACATAGATCAAAATGCTTGATCCAGGAGAGGTCTATGATGACCCTGTTGATCCAATTGAGTCAGAGGCTGAGTCTAGAGGGGCCCCCACTGTCCCTAACATCTTGAGGAATTCTGATTACAATCTAAATTCCCCCTTAATAGAAGATCCTGCCGGATTAATGTTAGAGTGGTTGAAAACGGGGAACAGACCTCACCGAATGACCCTGACGGACAATTGCTCCAGGTCTTACAAAGTTCTGAAAGATTATTTCAAGAAAGTGGATATGGGCTCTCTCAAAGTGGGTGGGACTGCTGCACAGGCAATGATTTCCCTCTGGTTGTATGGTGCCCACTCTGAATCAAACAGAAGTAGAAAATGCATAACTGAATTAGCTCATTTCTATTCCAAGTCATCCCCTATAGAGAAGTTGCTGAATTGTACACTTGGAAATAGAGGGCTGAGGATTCCCCCAGAGGGGGTATTAAGTTGCCTTGAGAGGGTCGATTATGATAAGGCATTTGGGAGATATCTGGCTAACACATATTCCTCTTATTTATTTTTCCATGTGATCACCCTGTACATGAATGCCCTAGACTGGGACGAAGAGAAGACTATCCTGGCTTTATGGAGAGAATTAACCTCAGTGGATATCGGGAAGGACTTGGTCAAGTTCAAAGATCAAATATGGGGACTACTAATTGTGACAAAAGACTTTGTTTATTCTCAGAGTTCTAACTGTCTTTTTGACAGAAACTACACACTTATGCTAAAAGACCTCTTCTTGTCTCGTTTCAATTCCCTAATGATTTTGCTTTCTCCCCCAGAACCCAGATATTCAGACGACTTGATCTCCCAGTTGTGCCAACTATACATAGCTGGGGATCAAGTCCTTTCCATGTGTGGAAACTCCGGTTATGACGTTATCAAGATACTGGAGCCATATGTCGTGAACAGCCTCGTCCAAAGGGCAGAAAAATTTAGGCCCCTCATTCACTCCCTGGGAGACTTCCCTGTATTTATAAAAGATAAAGTCAGTCAGCTTGAAGGGACGTTTGGCCCCAGCGCAAAAAGGTTTTTTGGAGTTCTGGATCAATTCGACAACATACATGACTTGGTTTTTGTGTACGGCTGTTACAGGCATTGGGGTCATCCCTATATAGATTATAGAAAGGGTCTTTCGAAACTATATGATCAAGTTCACATTAAGAAGGTGATAGACAAGTCTTACCAGGAGTGTCTGGCAAGCGACTTAGCCAGAAGGATCCTCCGGTGGGGGTTTGACAAGTATTCTAAATGGTATCTTGATTCACGACTTCTCGCCCGAGACCACCCTTTGACTCCCTACATCAAAACCCAGACATGGCCACCCAAACATATAGTTGATTTGGTAGGAGATACTTGGCATAGGCTCCCAATAACGCAAATTTTTGAAATCCCTGAGTCAATGGATCCGTCAGAAATACTGGATGACAAATCCCATTCTTTCACCAGAACAAGACTGGCCTCTTGGTTGTCGGAGAACAGAGGGGGGCCTGTTCCCAGCGAGAAGGTCATTATCACGGCGTTGTCTAAGCCGCCCGTCAATCCCAGAGAATTCTTAAAATCTATTGACCTCGGAGGATTGCCTAACGAGGACTTGATAATTGGTCTCAAACCAAAGGAACGAGAACTAAAGATCGAGGGTCGATTTTTTGCTCTGATGTCATGGAATCTAAGATTGTATTTTGTTATTACGGAAAAGCTTTTGGCCAACTACATCCTGCCACTCTTTGATGCGTTGACTATGACAGACAATCTGAACAAAGTGTTTAAGAAGCTGATCGACAGAGTCACCGGACAAGGACTTTTGGACTATTCAAGGGTCACATATGCCTTTCACCTTGACTATGAGAAATGGAACAATCATCAAAGATTGGAGTCGACAGAAGATGTGTTTTCTGTCCTAGACCAGGTGTTTGGACTAAAAAGGGTGTTTTCCAGGACACACGAGTTTTTTCAAAAGTCCTGGATCTACTATTCAGACAGATCAGACCTTATCGGATTATGGGAAGATCAGATATATTGCTTAGATATGTCCAATGGCCCGACCTGCTGGAATGGTCAAGATGGTGGGTTGGAGGGCTTACGGCAGAAGGGCTGGAGTCTAGTCAGCCTATTAATGATAGATAGAGAATCCCAAACCAGGAACACACGAACCAAGATACTAGCTCAAGGGGACAATCAGGTTCTATGTCCTACATACATGTTATCTCCAGGACTATCTCGAGAAGGGCTCCTCTATGAGTTGGAGAGTATATCAAGGAATGCGCTTTCAATATACCGGGCCATCGAGGAAGGAGCATCTAAGCTGGGGCTGATCATCAAGAAAGAAGAGACCATGTGTAGTTATGACTTTCTTATCTATGGAAAGACCCCTCTGTTTCGAGGCAACATCTTAGTACCTGAATCTAAAAGATGGGCCCGAGTCTCTTGCATCTCTAACGACCAAATAGTCAACCTAGCCAATATCATGTCGACAGTATCCACAAATGCACTGACAGTAGCACAACACTCTCAATCTCTGATCAAACCGATGAGGGACTTTCTGCTCATGTCAGTACAGGCAGTCTTTCACTACCTGTTGTTTAGCCCAATTTTGAAGGGCAGAGTTTACAAGATTCTAAGTGCTGAAGGGGAGAGTTTTCTTTTAGCCATGTCAAGGATAATCTACTTAGATCCTTCTTTGGGAGGAGTGTCTGGAATGTCTCTTGGAAGGTTCCATATACGTCAATTCTCGGACCCTGTCTCTGAAGGGCTGTCTTTCTGGAGAGAGATCTGGTTAAGCTCCCACGAGTCCTGGATTCATGCGTTATGTCAGGAGGCCGGGAACCCAGATCTTGGAGAGAGAACACTAGAGAGCTTCACTCGCCTTCTGGAGGATCCTACCACCTTAAATATTAAAGGAGGGGCTAGCCCCACCATCTTACTCAAGGATGCAATCAGGAAGGCTCTGTATGATGAGGTGGATAAGGTGGAAAACTCAGAGTTCAGAGAGGCAATCTTGTTGTCCAAGACCCATAGAGATAACTTTATACTTTTCTTAAAATCTGTTGAGCCTTTGTTTCCTCGATTTCTTAGTGAACTTTTCAGTTCGTCTTTTCTGGGAATCCCCGAGTCCATCATTGGACTGATACAGAACTCTCGGACAATAAGAAGGCAGTTCAGAAGGAGTCTATCAAGAACTTTAGAAGAGTCTTTTTACAACTCAGAGATCCATGGGATCAATCGGATGACCCAGACACCTCAACGGGTCGGGAGGGTGTGGCCTTGTTCTTCTGAGAGGGCAGACCTCTTAAGGGAGATCTCTTGGGGAAGAAAAGTGGTTGGCACAACAGTCCCTCACCCTTCTGAGATGTTGGGGTTACTTCCCAAGTCCTCCATTTCCTGTTCTTGTGGAGCAACAAGAGGAAGCAACCCTAGAGTCTCGGTCTCTGTACTCCCGTCTTTCGATCAGTCATTCTTTTCACGAGGCCCTCTAAAAGGGTACTTGGGCTCGTCCACCTCCATGTCGACCCAGCTATTCCATGCTTGGGAAAAAGTCACTAATGTTCATGTGGTCAAAAAGGCCTTATCATTAAAAGAATCCATAAACTGGTTTATCACAAGAAATTCCAATTTGGCTCAAACTCTAATTAGAAACATTATGTCTCTGACAGGCCCCGATTTCCCTCTAGAAGAGGCTCCTGTCTTCAAAAGAACTGGGTCAGCATTGCATAGGTTCAAATCTGCAAGGTACAGCGAGGGAGGGTATTCCTCTGTCTGCCCCAATCTACTCTCTCATATTTCCGTTAGTACAGACACTATGTCTGATTTAACCCAAGACGGAAAAAATTATGACTTCATGTTTCAGCCCTTGATGCTTTATGCGCAAACATGGACATCAGAGCTGGTACAAAGAGACACAAGGCTGAGAGACTCTACGTTTCATTGGCACCTTCGGTGCAACAGATGTGTGAGGCCCATTGATGATATCACACTGGAGACTTCCCAGATCTTCGAATTTCCGGATGTGTCGAGAAGAATATCTAGAATGGTTTCTGGAGCTGTGCCTCACTTTCAGAAACTCCCTGATATCCGCCTAAAGCCAGGTGACTTCGAGTCTCTGAACGGTAGAGAAAAGTCTCGCCATATAGGATCGGCTCAAGGGCTCTTATACTCAATCTTAGTGGCAATTCATGACTCTGGATACAATGATGGGACCATCTTTCCTGTCAACATATATGGCAAGGTCTCTCCTAGAGACTATTTGAGGGGGCTCGCAAGGGGAGTTTTGATAGGGTCTTCGATTTGCTTCTTGACAAGAATGACAAATATCAATATTAATAGACCTCTTGAGTTGATCTCAGGGGTAATCTCATATATCCTTCTGAGACTAGATAATCACCCCTCTTTGTATATAATGCTCAGAGAACAGTCCCTTAGAGGAGAGATATTCTCTATCCCTCAGAAGATCCCTGCTGCTTATCCGACCACCATGAAAGAAGGGAACAGATCGATTTTGTGTTATCTCCAACATGTGCTACGCTATGAGCGGGAGGTGATCACGGCGTCGCCTGAGAATGACTGGTTGTGGATCTTCTCAGACTTTAGAAGTGCCAAAATGACATACCTGACCCTCATTACTTACCAGTCTCACCTTCTACTTCAGAGGGTTGAGAGAAATTTGTCTAAGAGTATGAGAGCTAACCTGCGACAATTGAGTTCCTTGATGAGGCAGGTGCTGGGGGGGCATGGGGAAGATACTTTAGAGTCAGACGATGATGTTCAACGACTATTAAAAGACTCTTTGCGAAGGACAAGGTGGGTCGATCAGGAAGTCCGCCATGCAGCTAGAACCATGACAGGGGACTATAGTCCCAACAAGAAAGTGTCCCGCAAGGCAGGAGGCTCAGAATGGGTTTGCTCTGCCCAACAGGTTGCAGTCTCCACCTCAGCTAACCCGGCCCCTGTCTCAGAGCTTGACATAAGGGCCCTCTCCAGGAGGCTTCAAAACCCTTTGATCTCGGGCCTAAGGGTAGTTCAATGGGCAACTGGTGCTCATTATAAGCTTAAGCCTATTCTAGATGATCTCAACGTCTTCCCATCTCTATGTCTAGTAGTCGGAGATGGGTCAGGCGGGATATCAAGGGCAGTACTCCACATGTTTCCAGACGTCAAGCTTGTGTTCAACAGTTTGTTAGAGGTAAATGACCTAATGGCTTCCGGAACACATCCACTGCCTCCTTCAGCAATCGTGAGCGGAGGAGATGACCTTGTTTCCAGAGTAATAGATTTTGACTCAATCTGGGAAAAACCGTCCGACCTGAGAAACTTGGCAACCTGGAGATACTTCCAATCAGTCCAAAGACAGGTAAACATGTCTTATGATCTCATTATTTGTGACGCAGAAGTTACTGACATTGCATCTATCAATAGAATAACTCTGTTGATGTCGGATTTCGCATTGTCTATAGACGGACCTCTTTATTTGGTCTTCAAAACTTACGGGACTATGCTGGTAAACCCAGACTATAAAGCGATTCAACACTTGTCGAGAGCGTTCCCCTCGGTCACAGGTTTTATAACTCAAGTAACTTCGTCATTTTCATCTGAGCTATATCTTCGATTTTCCAAACGAGGGAAATTTTTCAGAGATCCCGAGTACCTGACCTCCTCTACCCTTCGAGAGATGAGCCTTGTGTTATTCAATTGCAGCAGCCCAAAGAGTGAGATGCAGAGAGCTCGCTCCTTAAATTATCAAGATCTTGTAAGGGGGTTTCCCGAAGAGATCATATCAAATCCTTACAATGAAATGATCATAACTCTAATTGACAGTGACGTAGAATCTTTCTTGGTCCACAAGATGGTGGATGACCTCGAGTTACAGAGGGGAACTCTGTCAAAAGTGGCTATCATTATAGCCATTATGATAGTCTTTTCCAATAGAGTATTTAACATTTCCAAACCGTTGACTGACCCCTTGTTCTATCCTCCATCTGATCCCAAGATCCTAAGGCACTTCAACATATGTTGCAGCACTATGATGTATCTATCCACCGCTCTAGGAGATGTCCCCAGCTTTGCAAGACTTCATGACCTATATAACAGACCTATAACTTATTACTTTAGAAAGCAAGTCATTCGAGGGAACATTTATCTCTCTTGGAGTTGGTCAGATGATACCTCGGTGTTCAAGAGGGTGGCTTGTAACTCTAGCCTGAGTCTATCATCTCATTGGATCAGATTGATTTACAAAATAGTAAAAACCACTAGACTGATTGGAAGTATTGAGGACCTATCAGGAGAGATTGAAAAGCACCTTCAGGGGTACAACAGATGGATTACCCTCGAAGATATCAGATCCAGAACGTCTCTGCTAGATTACAGCTGCTT
>NU.2007.0248AFX
ACGCTTAACAACAAAATCAGAGAARAAGCAGACAGCGTCAATTGCAAAGCAAAAATGTAACACCCCTACAATGGATGCCGACAAGATTGTATTCAAAGTTAATAATCAGGTGGTCTCTTTGAAGCCTGAGATTATCGTGGATCAATATGAGTACAAGTACCCTGCTATTAAAGACTTGAAGAAGCCCAGTATCACCCTAGGTAAGGCCCCCGATTTGAACAAGGCATACAAGTCAGTTTTATCAGGCTTGAATGCTGCCAAGCTTGATCCTGATGACGTATGTTCCTATTTAGCAGCCGCAATGCAGTTCTTCGAGGGGACGTGTCCCGAAGACTGGACCAGCTATGGGATCCTGATTGCACGGAAAGGAGATAAGATCACCCCAGATTCTCTGGTGGAGATAAAGCGTACTGGTGTAGAAGGGAATTGGGCTTTGACGGGAGGGATGGAGCTGACTAGGGACCCCACTGTTCCAGAGCATGCGTCTCTAGTCGGTCTTCTCTTGAGTCTGTATAGACTAAGCAAAATATCTGGGCAAAACACTGGTAACTATAAGACAAACATTGCAGATAGGATAGAGCAGATTTTCGAGACAGCCCCCTTTATTAAGATCGTGGAGCATCATACTCTGATGACAACTCACAAGATGTGTGCCAACTGGAGTACTATACCAAACTTCAGATTCCTTGCAGGGACCTACGACATGTTTTTCTCCCGGATTGAGCATCTGTATTCAGCAATCAGAGTAGGTACGGTAGTCACTGCTTATGAAGACTGCTCGGGGCTGGTATCATTTACTGGGTTTATAAAACAGATAAATCTCACTGCCAGGGAAGCAATACTATATTTCTTCCACAAAAACTTCGAGGAAGAGATAAGAAGAATGTTTGAGCCAGGACAAGAGACAGCTGTTCCTCACTCCTATTTCATTCACTTTCGTTCACTGGGCTTGAGTGGGAAGTCCCCTTATTCATCAAATGCAGTTGGTCATGTGTTCAATCTCATCCACTTTGTTGGATGCTATATGGGACAAGTGAGATCTCTGAATGCAACGGTCATTGCTGCATGTGCTCCTCATGAGATGTCTGTTTTGGGGGGCTATTTGGGGGAGGAGTTTTTCGGGAAGGGAACGTTTGAAAGAAGATTCTTCAGAGATGAGAAAGAACTTCAAGAATATGAGACGGCTGAATTGACAAAGACTGACACGGCACTGGCAGATGATGGAACTGTCAATTCGGATGACGAGGACTACTTCTCCGGGGAAACCAGAAGCCCTGAGGCTGTTTATGCCCGAATCATGATGAATGGGGGTAGACTAAAGAGATCGCACATACGGAGATATGTCTCAGTCAGCTCAAATCACCAAGCTCGTCCAAACTCATTTGCTGAGTTTCTAAATAAGACGTATTCTAGTGACTCGTAAATAGTTGAATAACGGAACACAAGAAATCCATAGATTGTGTATATCCTTCATGAAAAAAACTAACACCCCTCCTTATGAACCACCCCAAATATGAGCAAAATCTTTGTCAATCCGAGTGCAATTAGAGCTGGTCTGGCTGATCTGGAGATGGCTGAAGAGACTGTTGATCTGATCAACAAAAACATAGAAGACAATCAGGCTCATCTCCAGGGAGAACCTATAGAGGTGGACAATCTCCCTGAGGACATGAAGCGGCTTCAGCTGGACGATAAAAAACCTTCAGGCCTAGGGGAGATGGCCAGAGCAGGGGAAGGCAAGGGTCGGGAAGATTTTCTGATGGATGAAGGGGAGGATCCTGGCCTCCTCTTCCAGTCATACCTGGACAATGTTGGAGTGCAGATAGTCAGACAAATGAGGTCAGGAGAGAGATTCCTCAAGATATGGTCACAAACCGTGGAGGAAATCATATCTTATGTCACAGTCAACTTTCCTAACCCCCCAAGGAAGTCCTTGGAAGATAAGTCAACCCAGACAACTGGCCGAGAACTCAAGAAGGAGACAACATCTATTTCTTCCCAGAGAGACAGTCAATCCTCGAAGGCCAAGATGGTGGCTCAAGCCGCCTCTGGTCCCCCAGCCCTCGAGTGGTCTGCTACCAATGAGGAGGATGATCTGTCAGTAGAAGCTGAGATCGCTCACCAGGTTGCAGAAAGCTTCTCCAAGAAGTACAAGTTTCCCTCTCGATCATCTGGGATATTTCTGTATAATTTTGAGCAGTTAAAAATGAACCTTGATGACATAGTTAAAGAAGCAAAAAATGTGCCGGGTGTCACCCGTTTAGCCCATGACGGATCTAAACTCCCTCTAAGATGTGTACTGGGATGGGTTGGTCTGGCCAACTCTAAAAAATTCCAGTTGTTAGTCGAGCCAGACAAGCTAAATAAAATCATGCAAGACGATTTAAATCGCTATACATCCAGCTAACTAAGCTTTTCTGCTCGGTCCCGACAGACGGCAAAATATGAAATGCTCTGAATTCGACATGAAAAAAACAAGCAACACCACTGATAAGATGAACTTTCTACGCAAGATAGTAAAAAACTGTCGGGATGAGGACACCCAGAAGCCCTCTCTTGTGTCAGCTCCTCCAGATGACGATGACCTATGGCTCCCTCCCCCCGAATATGTTCCGCTGAAAGAACTCACAGGCAAGAAGAACCTGAAGAACTTTTGCATCAACGGAGAGGTTAAGGTGTGTAGCCCGAACGGTTACTCGTTTAGGATCCTGCGACACATTCTGAGATCATTCGACGAGATATATTCTGGGAATCACAGAATGATCGGGTTAGTCAAGGTTGTTATTGGACTGGCTTTGTCAGGAGCCCCCGTCCCGGAGGGCATGAACTGGGTATACAAGTTGAGGAGAACCCTTATCTTCCAGTGGGCCGACTCCAGGGGCCCTCTTGAGGGGGAGGAGTTGGAATACTCTCAAGAGATCACTTGGGACGATGACACTGAATTTGTTGGGTTACAAATAAGAGTAAGTGCAAGACAATGTCACATTCAGGGCAGGATCTGGTGTATCAACATGAACTCGAGAGCATGTCAACTATGGTCAGACATGTCTCTTCAGACACAAAGGTCTGAAGAGGACAAAGACTCTTCTCTACTTCTAGAATAATCAAATTATATCCCGCAAGTTTCTAACTTGTTTACCTCTGGAGGAGAGAACATACGGGCTTGACTCCAACCTTTGGGAGCAATAGAACAAAAAACCATA--TGTAATGGTGCCATTTAATCGCTGCATTTTATCGAAGTCAAACTAATTACCTTTACATTTGGGGTCTCTTGGATGTGAAAAAAACTGTCAACATCCCTCAAAAGACTTAAGGAATGATGGTTCCTCAAGCTCTTTTGTTTGTGCCCCTTCTGGCTTTTCCAATGTGTTTCGGGAAATTCCCCATCTACACAATACCAGACAAACTTGGTCCCTGGAGCCCGATTGACATACATCATCTCAGCTGTCCAAACAACTTGGTTGTGGAAGACGAAGGATGCACCAACTTGTCGGGTTTCTCCTACATGGAACTTAAGGTGGGATACATCTCGGCCATAAAAGTGAACGGGTTCACGTGCACAGGTGTGGTGACAGAGGCTGAGACCTACACTAACTTTGTCGGTTATGTTACCACCACGTTTAAGAGAAAGCATTTCCGCCCAACACCAGATGCATGTAGAGCTGCTTACAACTGGAAAATGGCCGGTGATCCCAGATATGAAGAATCTCTTCATAATCCGTACCCTGACTACCATTGGCTTCGAACCGTGAAAACTACGAAGGAGTCTCTCATCATCATATCCCCAAGTGTAGCAGACCTAGACCCATATGACAAATCCCTTCACTCGAGGGTCTTTCCTAGCGGGAAGTGCTTGGGAATAACAATATCATCTACCTACTGCTCGACTAACCATGATTACACCATCTGGATGCCCGAGAATGTGAGATTAGGGACATCTTGTGACATCTTTACCAACAGTAGAGGGAAGAGAGCATCCAAAGGGAGCAAGACTTGTGGATTTGTTGACGAAAGAGGCTTGTATAAGTCTTTGAAGGGGGCATGCAAGCTCAAATTATGTGGAGTTCTGGGACTTAGACTTATGGACGGAACGTGGGTCGCGATGCCAACATCGGATGAGACCAAGTGGTGTCCCCCTGATCAGTTGGTAAATCTACACGACTTTCGCTCGGACGAGATCGAACATCTTGTCGTGGAGGAGTTGGTCAGGAAAAGAGAGGAGTGTCTGGATGCCCTAGAGTCCATCATGACTACCAAGTCGGTGAGTTTTAGACGTCTAAGCCACTTGAGAAAACTTGTCCCTGGATTCGGAAAAGCATACACCATATTCAACAAAACCCTGATGGAAGCCGATGCTCACTACAAGTCAGTCCGGACCTGGAATGAGATCATCCCCTCCAAGGGGTGTCTGAGAGTTGGAGGGAGGTGTCATCCCCATGTAAACGGAGTGTTTTTTAACGGCATAATACTGGGCCCTGACGGCCATGTTCTAATCCCAGAGATGCAATCATCCCTCCTTCAGCAACATATGGAGTTGTTGGAATCATCAGTTATCCCTCTGATGCATCCTTTAGCAGACCCGTCTACAGTTTTCAAGGACGGTGATGAAGCAGAGGATTTTGTTGAGGTTCACCTTCCCGATGTGCACAAACAGATCTCAGGGGTTGACCTGGGTCTCCCTAACTGGGGAAAGTATGTCTTAATAATTGCAGGAGTATTGATTGCCATGATATTGACAATCTTCTTAATGACATGTTGTGGAAGAGGTAATCGACCCAAGTCCACACAACACAGTCTTGGAGGGATAGGGAGGAAGGTGTCATCCACTTCCCAAAGCGGGAAGGTCATATCTTCGTGGGAGTCATATAAAAGCGGGGGTGAGACCAGACTGTGAAGGCCGGTCATCCCTTCCAAACTTCAAGTCCCGAAGATCGCCTCCCCTCGGGGCTAGGGGGAA---TCTCTGGGTTCAACAGTCCTCCCTGGACTTCATGCAATAGGGTAGGCTTAAGAGTCATGAGACTTTCATTAATCATCTCCGTTAATCAGACAAGGTCGTGTAGATTCTTAAAATACAAAAAGTCTTCTAACAGTTTCAGTGACCAACGGTGCTTTCATTCTCCAGGGATCGATACCAAAGGTTGTGGACAGGTCAGGGGTTACCTCAGATCACTTAGCGTTCGGGCACGGACAGAGATCATGGTGAGTCCCCTGACATTAGACTCAACATGATTCAAATGAGCAGGGCGATCTGCCTCTCCTGAAGGACATAAGCAATAGCTCACAATCATCTTACATCTCAGTAAAGTGTGTATAATTATAAAGGG-CTGGGTCATCTAAGCTTTTCCGTCGAGAAAAAAA--CTGTAGGCCGAAAGAGCAACTGGCAACACTTCTCATCTTCGGACATAGATCGAAATGCTTGATCCAGGAGAGGTCTATGATGACCCTGTTGATCCAATTGAGTCAGAGGCTGAGTCTAGAGGGGCCCCCACTGTCCCTAACATCTTGAGGAATTCTGATTACAATCTAAATTCCCCCTTAATAGAAGATCCTGCCGGATTAATGTTAGAGTGGTTGAAAACGGGGAACAGACCTCACCGAATGACCCTGACGGACAATTGCTCCAGGTCTTACAAAGTTCTGAAAGATTATTTCAAGAAAGTGGATATGGGCTCTCTCAAAGTGGGTGGGACTGCTGCACAGGCAATGATTTCCCTCTGGTTGTATGGTGCCCACTCTGAATCAAACAGAAGTAGAAAATGCATAACTGAATTAGCTCATTTCTATTCCAAGTCATCCCCTATAGAGAAGTTGCTGAATTGTACACTTGGAAATAGAGGGCTGAGGATTCCCCCAGAGGGGGTATTAAGTTGCCTTGAGAGGGTCGATTATGATAAGGCATTTGGGAGATATCTGGCTAACACATATTCCTCTTATTTATTTTTCCATGTGATCACCCTGTACATGAATGCCCTAGACTGGGACGAAGAGAAGACTATCCTGGCTTTATGGAGAGAATTAACCTCAGTGGATATCGGGAAGGACTTGGTCAAGTTCAAAGATCAAATATGGGGACTACTAATTGTGACAAAAGACTTTGTTTATTCTCAGAGTTCTAACTGTCTTTTTGACAGAAACTACACACTTATGCTAAAAGACCTCTTCTTGTCTCGTTTCAATTCCCTAATGATTTTGCTTTCTCCCCCAGAACCCAGATATTCAGACGACTTGATCTCCCAGTTGTGCCAACTATACATAGCTGGGGATCAAGTCCTTTCCATGTGTGGAAACTCCGGTTATGACGTTATCAAGATACTGGAGCCATATGTCGTGAACAGCCTCGTCCAAAGGGCAGAAAAATTTAGGCCCCTCATTCACTCCCTGGGAGACTTCCCTGTATTTATAAAAGATAAAGTCAGTCAGCTCGAAGGGACGTTTGGCCCCAGCGCAAAAAGGTTTTTTGGAGTTCTGGATCAATTCGACAACATACATGACTTGGTTTTTGTGTACGGCTGTTACAGGCATTGGGGTCACCCCTATATAGATTATAGAAAGGGTCTTTCGAAACTATATGATCAAGTTCACATTAAGAAGGTGATAGACAAGTCTTACCAGGAGTGTCTGGCAAGCGACTTAGCCAGAAGGATCCTCCGGTGGGGGTTTGATAAGTATTCTAAATGGTATCTTGATTCACGACTTCTCGCCCGAGACCACCCTTTGACTCCCTACATCAAAACCCAGACATGGCCACCCAAACATATAGTTGATTTGGTAGGAGATACCTGGCATAGGCTCCCAATAACGCAAATTTTTGAAATCCCTGAGTCAATGGATCCGTCAGAAATACTGGATGACAAATCCCATTCTTTCACCAGAACAAGACTGGCCTCTTGGTTGTCGGAGAACAGAGGGGGGCCTGTTCCCAGCGAGAAGGTCATTATCACGGCGTTGTCTAAGCCGCCCGTCAATCCCAGAGAATTCTTAAAATCTATTGACCTCGGAGGATTGCCTAATGAGGACTTGATAATTGGTCTCAAACCAAAGGAACGAGAACTAAAGATCGAGGGTCGATTTTTTGCTCTGATGTCATGGAATCTAAGATTGTATTTTGTTATTACGGAAAAGCTTTTAGCCAACTACATCCTGCCACTCTTTGATGCGTTGACTATGACAGACAATCTGAACAAAGTGTTTAAGAAGCTGATCGACAGAGTCACCGGACAAGGACTTTTGGACTATTCAAGGGTCACATATGCCTTTCACCTTGACTATGAGAAATGGAACAATCATCAAAGATTGGAGTCGACAGAAGATGTGTTTTCTGTCCTAGACCAGGTGTTTGGACTAAAAAGGGTGTTTTCCAGGACACACGAGTTTTTTCAAAAGTCCTGGATCTACTATTCAGACAGATCAGACCTTATCGGATTATGGGAAGATCAGATATATTGCTTGGATATGTCCAATGGCCCGACCTGCTGGAATGGTCAAGATGGTGGGTTGGAGGGCTTACGGCAGAAGGGCTGGAGTCTAGTCAGCCTATTAATGATAGATAGAGAATCCCAAACCAGGAACACACGAACCAAGATACTAGCTCAAGGGGACAATCAGGTTCTATGTCCTACATACATGTTATCTCCAGGACTATCTCGAGAAGGGCTCCTCTATGAGTTGGAGAGTATATCAAGGAATGCGCTTTCAATATACCGGGCCATCGAGGAAGGAGCATCTAAGCTGGGGCTGATCATCAAGAAAGAAGAGACCATGTGTAGTTATGACTTTCTTATCTATGGAAAGACCCCTCTGTTTCGAGGCAACATCTTAGTACCTGAATCTAAAAGATGGGCCCGAGTCTCTTGCATCTCTAACGACCAAATAGTCAACCTAGCCAATATCATGTCGACAGTATCCACAAATGCACTGACAGTAGCACAACACTCTCAATCTCTGATCAAACCGATGAGGGACTTTCTGCTCATGTCAGTACAGGCAGTCTTTCACTACCTGTTGTTTAGCCCAATTTTGAAGGGCAGAGTTTACAAGATTCTAAGTGCTGAAGGGGAGAGTTTTCTTTTAGCCATGTCAAGGATAATCTACTTAGATCCTTCTTTGGGAGGAGTGTCTGGAATGTCTCTTGGAAGGTTCCATATACGTCAATTCTCGGACCCTGTCTCTGAAGGGCTGTCTTTCTGGAGAGAGATCTGGTTAAGCTCCCACGAGTCCTGGATTCATGCGTTATGTCAGGAGGCCGGGAACCCAGATCTTGGAGAGAGAACACTCGAGAGCTTCACTCGCCTTCTGGAGGATCCTACCACCTTAAATATTAAAGGAGGGGCTAGTCCCACCATCTTACTCAAGGATGCAATCAGGAAGGCTCTGTATGATGAGGTGGATAAGGTGGAAAACTCAGAGTTCAGAGAGGCAATCTTGTTGTCCAAGACCCATAGAGATAACTTTATACTTTTCTTAAAATCTGTTGAGCCTTTGTTTCCTCGATTTCTTAGTGAACTTTTCAGTTCGTCCTTTCTGGGAATCCCCGAGTCCATCATTGGACTGATACAGAACTCTCGGACAATAAGAAGGCAGTTCAGAAGGAGTCTATCAAGAACTTTAGAAGAGTCCTTTTACAACTCAGAGATCCATGGGATCAATCGGATGACCCAGACACCTCAACGGGTCGGGAGGGTGTGGCCTTGTTCTTCTGAGAGGGCAGACCTCTTAAGGGAGATCTCTTGGGGAAGAAAAGTGGTTGGCACAACAGTCCCTCACCCTTCTGAGATGTTGGGGTTACTTCCCAAGTCCTCCATTTCCTGTTCTTGTGGAGCAACAAGAGGAAGCAACCCTAGAGTCTCGGTCTCTGTACTCCCGTCTTTCGATCAGTCATTCTTTTCACGAGGCCCTCTAAAAGGGTACTTGGGCTCGTCCACCTCCATGTCGACCCAGCTATTCCATGCTTGGGAAAAAGTCACTAATGTTCATGTGGTCAAAAGGGCCTTATCATTAAAAGAATCCATAAACTGGTTTATCACAAGAAATTCCAATTTGGCTCAAACTCTAATTAGAAACATTATGTCTCTGACAGGCCCCGATTTCCCTCTAGAAGAGGCTCCTGTCTTCAAAAGAACTGGGTCAGCATTGCATAGGTTCAAATCTGCAAGGTACAGCGAGGGAGGGTATTCCTCTGTCTGCCCCAATCTACTCTCTCATATTTCCGTTAGTACAGACACTATGTCTGATTTAACCCAAGACGGAAAAAATTATGACTTCATGTTTCAGCCCTTGATGCTTTATGCGCAAACATGGACATCAGAGCTGGTACAAAGAGACACAAGGCTGAGAGACTCTACGTTTCATTGGCACCTTCGGTGCAACAGATGTGTGAGGCCCATTGATGATATCACACTGGAGACTTCCCAGATCTTCGAATTTCCGGATGTGTCGAGAAGAATATCTAGAATGGTTTCTGGAGCTGTGCCTCACTTTCAGAAACTCCCTGATATCCGCCTAAAGCCAGGTGACTTCGAGTCTCTGAACGGTAGAGAAAAGTCTCGCCATATAGGATCGGCTCAAGGGCTCTTATACTCAATCTTAGTGGCAATTCATGACTCTGGATACAATGATGGGACCATCTTTCCTGTCAACATATATGGCAAGGTCTCTCCTAGAGACTATTTGAGGGGGCTCGCAAGGGGAGTTTTGATAGGGTCTTCGATTTGCTTCTTGACAAGAATGACAAATATCAATATTAATAGACCTCTTGAGTTGATCTCAGGGGTAATCTCATATATCCTTCTGAGACTAGATAATCACCCCTCTTTGTATATAATGCTCAGAGAACAGTCCCTTAGAGGAGAGATATTCTCTATCCCTCAGAAGATCCCTGCTGCTTATCCGACCACCATGAAAGAAGGGAACAGATCGATTTTGTGTTATCTCCAACATGTGCTACGCTATGAGCGGGAGGTGATCACGGCGTCGCCTGAGAATGACTGGTTGTGGATCTTCTCAGACTTTAGAAGTGCCAAAATGACATACCTGACCCTCATTACTTACCAGTCTCACCTTCTACTTCAGAGGGTTGAGAGAAATTTGTCTAAGAGTATGAGAGCTAACCTGCGACAATTGAGTTCCTTGATGAGGCAGGTGCTGGGGGGGCACGGGGAAGATACTTTAGAGTCAGACGATGATGTTCAACGACTATTAAAAGACTCTTTGCGAAGGACAAGGTGGGTCGATCAGGAAGTCCGCCATGCAGCTAGAACCATGACAGGGGACTATAGTCCCAACAAGAAAGTGTCCCGCAAGGCAGGAGGCTCAGAATGGGTTTGCTCTGCCCAACAGGTTGCAGTCTCCACCTCAGCTAACCCGGCCCCTGTCTCAGAACTTGACATAAGGGCCCTCTCCAGGAGGCTTCAAAACCCTTTGATCTCGGGCCTGAGGGTAGTTCAATGGGCAACTGGTGCTCATTATAAGCTTAAGCCTATTCTAGATGATCTCAACGTCTTCCCATCTCTATGTCTAGTAGTCGGAGATGGGTCAGGCGGGATATCAAGGGCAGTACTCCACATGTTTCCAGACGTCAAGCTTGTGTTCAACAGTTTGTTAGAGGTAAATGACCTAATGGCTTCCGGAACACATCCACTGCCTCCTTCAGCAATCGTGAGCGGAGGAGATGACCTTGTTTCCAGAGTAATAGATTTTGACTCAATCTGGGAAAAACCGTCCGACCTGAGAAACTTGGCAACCTGGAGATACTTCCAATCAGTCCAAAGACAGGTAAACATGTCTTATGATCTCATTATTTGTGACGCAGAAGTTACTGACATTGCATCTATCAATAGAATAACTCTGTTGATGTCGGATTTCGCATTGTCTATAGACGGACCTCTTTATTTGGTCTTCAAAACTTACGGGACTATGCTGGTAAACCCAGACTATAAAGCGATTCAACACTTGTCGAGAGCGTTCCCCTCGGTCACAGGTTTTATAACTCAAGTAACTTCGTCATTTTCATCTGAGCTATATCTTCGATTTTCCAAACGAGGGAAATTTTTCAGAGATCCCGAGTACCTGACCTCCTCTACCCTTCGAGAGATGAGCCTTGTGTTATTCAATTGCAGCAGCCCAAAGAGTGAGATGCAGAGAGCTCGCTCCTTAAATTATCAAGATCTTGTAAGGGGGTTTCCAGAAGAGATCATATCAAATCCTTACAATGAAATGATCATAACTCTAATTGACAGTGACGTAGAATCTTTCTTGGTCCACAAGATGGTGGATGACCTCGAGTTACAGAGGGGAACTCTGTCAAAAGTGGCTATCATTATAGCCATTATGATAGTCTTTTCCAATAGAGTATTTAACATTTCCAAACCGTTGACTGACCCCTTGTTCTATCCTCCATCTGATCCCAAGATCCTAAGGCACTTCAACATATGTTGCAGCACTATGATGTATCTATCCACCGCTCTAGGAGATGTCCCCAGCTTTGCAAGACTTCATGACCTATATAACAGACCTATAACTTATTACTTTAGAAAGCAAGTCATTCGAGGGAATATTTATCTCTCTTGGAGTTGGTCAGATGATACCTCGGTGTTCAAGAGGGTGGCTTGTAACTCTAGCCTGAGTCTATCATCTCATTGGATCAGATTGATTTACAAAATAGTAAAAACCACTAGACTGATTGGAAGTATTGAGGATCTATCAGGAGAGATTGAAAAGCACCTTCAGGGGTACAACAGATGGATTACCCTCGAAGATATCAGATCCAGAACGTCTCTGCTAGATTACAGCTGCTT
>NU.2007.1475AFX
ACGCTTAACAACAAAATCAGAGAAGAAGCAGACAGCGTCAATTGCAAAGCAAAAATGTAACACCCCTACAATGGATGCCGACAAGATTGTATTCAAAGTTAATAATCAGGTGGTCTCTTTGAAGCCTGAGATTATCGTGGATCAATATGAGTACAAGTACCCTGCTATTAAGGACTTGAAGAAGCCCAGTATCACCCTAGGTAAGGCCCCCGATTTGAACAAGGCATACAAGTCAGTTTTATCAGGCTTGAATGCTGCCAAGCTTGATCCTGATGACGTATGTTCCTATTTAGCAGCCGCAATGCAGTTCTTCGAGGGGACGTGTCCCGAAGACTGGACCAGCTATGGGATCCTGATTGCACGGAAAGGAGATAAGATCACCCCAGATTCTCTGGTGGAGATAAAGCGTACTGGTGTAGAAGGGAATTGGGCTTTGACGGGAGGGATGGAACTGACTAGGGACCCCACTGTTCCAGAGCATGCGTCTCTAGTCGGTCTTCTCTTGAGTCTGTATAGACTAAGCAAGATATCTGGGCAAAACACTGGTAACTATAAGACAAACATTGCAGATAGGATAGAGCAGATTTTCGAGACAGCCCCCTTTATTAAGATCGTGGAGCATCATACTCTGATGACAACTCACAAGATGTGTGCCAACTGGAGTACTATACCAAACTTCAGATTCCTTGCAGGGACCTACGACATGTTTTTCTCCCGGATTGAGCATCTGTATTCAGCAATCAGAGTAGGTACGGTAGTCACTGCTTATGAAGACTGCTCGGGGCTGGTATCATTTACTGGGTTTATAAAACAGATAAATCTCACTGCAAGGGAAGCAATACTATATTTCTTCCACAAAAACTTCGAGGAAGAGATAAGAAGAATGTTCGAGCCAGGACAAGAGACAGCTGTTCCTCACTCTTATTTCATTCACTTTCGTTCACTGGGCTTGAGTGGGAAGTCCCCTTATTCATCAAATGCAGTTGGTCATGTGTTCAATCTCATCCACTTTGTTGGATGCTATATGGGACAAGTGAGATCTCTGAATGCAACGGTCATTGCTGCATGTGCTCCTCATGAGATGTCTGTTTTGGGAGGCTATTTGGGGGAGGAGTTTTTCGGGAAGGGAACGTTTGAAAGAAGATTCTTCAGAGATGAGAAAGAACTTCAAGAATATGAGACGGCTGAATTGACAAAGACTGACACGGCACTGGCAGATGATGGAACTGTCAATTCGGATGACGAGGACTACTTCTCCGGGGAAACCAGAAGCCCTGAGGCTGTTTATGCCCGAATCATGATGAATGGGGGTAGACTAAAGAGATCGCACATACGGAGATATGTCTCAGTCAGCTCAAATCACCAAGCTCGTCCAAACTCATTTGCTGAGTTTCTAAATAAGACGTATTCTAGTGACTCGTAAATAGTTGAATAACGGAACACAAGAAATCCATAGATTGTGTATATCCTTCATGAAAAAAACTAACACCCCTCCTTATGAACCACCCCAAATATGAGCAAAATCTTTGTCAATCCGAGTGCAATTAGAGCTGGTCTGGCTGATCTGGAGATGGCTGAAGAGACTGTTGATCTGATCAACAAAAACATAGAAGACAATCAGGCTCATCTCCAGGGAGAACCTATAGAGGTGGACAATCTCCCTGAGGACATGAAGCGGCTTCAGCTGGACGATAAAAAACCTTCCGGCCTAGGGGAGATGGCCAGAGCAGGGGAAGGCAAGTGTCGGGAAGATTTTCTGATGGATGAAGGGGAGGATCCTAGCCTCCTCTTCCAGTCATACCTGGACAATGTTGGAGTGCAGATAGTCAGACAAATGAGGTCAGGGGAGAGATTCCTCAAGATATGGTCACAAACCGTGGAGGAAATCATATCTTATGTCACAGTCAACTTTCCTAACCCCCCAGGGAAGTCCTTGGAAGATAAGTCAACCCAGACAACTGGCCGAGAACTCAAGAAGGAGACAACATCTATTTCTTCCCAGAGAGACAGTCAATCCTCGAAGGCCAGGATGGTGGCTCAAGCCGCCTCTGGTCCCCCAGCCCTCGAGTGGTCTGCTACCAATGAGGAGGATGATCTGTCAGTAGAAGCTGAGATCGCTCACCAGGTTGCCGAAAGCTTCTCCAAGAAGTACAAGTTTCCCTCTCGATCATCTGGGATATTTCTGTATAATTTTGAGCAGTTAAAAATGAACCTTGATGACATAGTTAAAGAAGCAAAAAATGTGCCGGGTGTCACCCGTTTAGCCCATGACGGATCTAAACTCCCTCTAAGATGTGTACTGGGATGGGTTGGTCTGGCCAACTCTAAAAAATTCCAGTTGTTAGTCGAGCCAGACAAGCTAAATAAAATCATGCAAGACGATTTAAATCGCTATACATCCAGCTAACTAAGCTTTTCTGCTCGGTCCCGACAGACGGCAAAATATGAAATGCTCTGAATTCGACATGAAAAAAACAAGCAACACCACTGATAAGATGAACTTTCTACGCAAGATAGTAAAAAACTGTCGGGATGAGGACACCCAGAAGCCCTCTCTTGTGTCAGCTCCTCCAGATGACGATGACCTATGGCTCCCTCCCCCCGAATATGTTCCGCTGAAAGAACTCACAGGCAAGAAGAACCTGAAGAATTTTTGCATCAACGGAGAGGTTAAGGTGTGTAGCCCGAACGGTTACTCGTTTAGGATCCTGCGACACATTCTGAGATCATTCGACGAGATATATTCTGGGAATCACAGAATGATCGGGTTAGTCAAGGTTGTTATTGGACTGGCTTTGTCAGGAGCCCCCGTCCCGGAGGGCATGAACTGGGTATACAAGTTGAGGAGAACCCTTATCTTCCAGTGGGCCGACTCCAGGGGCCCTCTTGAGGGGGAGGAGTTGGAATACTCTCAAGAGATCACTTGGGACGATGACACTGAATTTGTTGGATTACAAATAAGAGTAAGTGCAAGACAATGTCATATTCAGGGCAGGATCTGGTGTATCAACATGAACTCGAGAGCATGTCAACTATGGTCAGACATGTCTCTTCAGACACAAAGGTCTGAAGAGGACAAAGACTCTTCTCTACTTCTAGAATAATCAAATTATATCCCGCAAGTTTCTAACTTGTTTACCTCTGGAGGAGAGAACATACGGGCTTGACTCCAACCTTTGGGAGCAATAGAACAAAAAACCATA--TGTAATGGTGCCATTTAATCGCTGCATTTTATCGAAGTCAAACTAATTACCTTTACATTTGGGGTCTCTTGGATGTGAAAAAAACTGTCAACATCCCTCAAAAGACTTAAGGAATGATGGTTCCTCAAGCTCTTTTGTTTGTGCCCCTTCTGGCTTTTCCAATGTGTTTCGGGAAATTCCCCATCTACACAATACCAGACAAACTTGGTCCCTGGAGCCCGATTGACATACATCATCTCAGCTGTCCAAATAACTTGGTTGTGGAAGACGAAGGATGCACCAACTTGTCGGGTTTCTCCTACATGGAACTTAAGGTGGGATACATTTCGGCCATAAAAGTGAACGGGTTCACGTGCACAGGTGTGGTGACAGAGGCTGAGACCTACACTAACTTTGTCGGTTATGTTACCACCACGTTTAAGAGAAAGCATTTCCGCCCAACACCAGATGCATGTAGAGCTGCTTACAACTGGAAAATGGCCGGTGATCCCAGATATGAAGAATCTCTTCATAATCCGTACCCTGACTACCATTGGCTTCGAACCGTGAAAACCACGAAGGAGTCTCTCATCATCATATCCCCAAGTGTAGCAGACCTAGACCCATATGACAAATCCCTTCACTCGAGGGTCTTTCCTGGCGGGAAGTGCTTGGGAATAACAATATCATCTACCTACTGCTCGACTAACCATGATTACACCATCTGGATGCCCGAGAATGTGAGATTAGGGACATCTTGTGACATCTTTACCAACAGTAGAGGGAAGAGAGCATCCAAAGGGAGCAAGACTTGTGGATTTGTTGACGAAAGAGGCTTGTATAAGTCTTTGAAGGGGGCATGCAAGCTCAAATTATGTGGAGTTCTGGGACTTAGACTTATGGACGGAACGTGGGTCGCGATGCCAACATCGGATGAGACCAAGTGGTGTCCCCCTGATCAGTTGGTAAATCTACACGACTTTCGCTCGGACGAGATCGAACATCTTGTCGTGGAGGAGTTGGTCAGGAAAAGAGAGGAGTGTCTGGATGCCCTAGAGTCCATCATGACTACCAAGTCGGTGAGTTTTAGACGTCTAAGCCACTTGAGAAAACTTGTCCCTGGATTCGGAAAAGCATACACCATATTCAACAAAACCCTGATGGAAGCCGATGCTCACTACAAGTCAGTCCGGACCTGGAATGAGATCATCCCCTCCAAGGGGTGTCTGAGAGTTGGAGGGAGGTGTCATCCCCATGTAAACGGAGTGTTTTTTAACGGCATAATACTGGGCCCTGACGGCCATGTTCTAATCCCAGAGATGCAATCATCCCTCCTTCAGCAACATATGGAGTTGTTGGAATCATCAGTTATCCCTCTGATGCATCCTTTAGCAGACCCGTCTACAGTTTTCAAGGACGGTGATGAAGCAGAGGATTTTGTTGAGGTTCACCTTCCCGATGTGCACAAACAGATCTCAGGGGTTGACCTGGGTCTCCCTAACTGGGGAAAGTATGTCTTAATAATTGCAGGGGTATTGATTGCCATGATATTGACAATCTTCTTAATGACATGTTGTGGAAGAGGTAATCGACCCAAGTCCACACAACACAGTCTTGGAGGGATAGGGAGGAAGGTGTCATCCACTTCCCAAAGCGGGAAGGTCATATCTTCGTGGGAGTCATATAAAAGCGGGGGTGAGACCAGACTGTGAAGGCCGGTCATCCCTTCCAAACTTCAAGTCCCGAAGATCGCCTCCCCTCGGGGCTAGGGGGAA---TCTCTGGGTTCAACAGTCCTCCCTGGACTCCATGCAACAGGGTAGGCTTAAGAGTCATGAGACTTTCATTAATCATCTCCGTTAATCAGACAAGGTCGTGTAGATTCTTAAAATACAAGAAGTCTTCTAACAGTTTCAGTGACCAACGGTGCTTTCATTCTCCAGGGATCGATACCAAAGGTTGTGGACAGGTCAGGGGTTACCTCAGATCACTTCGCGTTCGGGCACGGACAGAGATCATGGTGAGTCCCCTGACATTAGACTCAACATGATTCAACTGAGCAGGGCGATCTGCCTCTCCTGAAGGACATAAGCAATAGCTCACAATCATCTTACATCTCAGTAAAGTGTGTATAATTATAAAGGG-CTGGGTCATCTAAGCTTTTCCGTCGAGAAAAAAA--CTGTAGGCCGAAAGAGCAACTGGCAACACTTCTCATCTTCGGACATAGATCAAAATGCTTGATCCAGGAGAGGTCTATGATGACCCTGTTGATCCAATTGAGTCAGAGGCTGAGTCTAGAGGGGCCCCCACTGTCCCTAACATCTTGAGGAATTCTGATTACAATCTAAATTCCCCCTTAATAGAAGATCCTGCCGGATTAATGTTAGAGTGGTTGAAAACGGGGAACAGACCTCACCGAATGACCCTGACGGACAATTGCTCCAGGTCTTACAAAGTTCTGAAAGATTATTTCAAGAAAGTGGATATGGGCTCTCTCAAAGTGGGTGGGACTGCTGCACAGGCAATGATTTCCCTCTGGTTGTATGGTGCCCACTCTGAATCAAACAGAAGTAGAAAATGCATAACTGAATTAGCTCATTTCTATTCCAAGTCATCCCCTATAGAGAAGTTGCTGAATTGTACACTTGGAAATAGAGGGCTGAGGATTCCCCCAGAGGGGGTATTAAGTTGCCTTGAGAGGGTCGATTATGATAAGGCATTTGGGAGATATCTGGCTAACACATATTCCTCTTATTTATTTTTCCATGTGATCACCCTGTACATGAATGCCCTAGACTGGGACGAAGAGAAGACTATCCTGGCTTTATGGAGAGAATTAACCTCAGTGGATATCGGGAAGGACTTGGTCAAGTTCAAAGATCAAATATGGGGACTACTAATTGTGACAAAAGACTTTGTTTATTCTCAGAGTTCTAACTGTCTTTTTGACAGAAACTACACACTTATGCTAAAAGACCTCTTCTTGTCTCGTTTCAATTCCCTAATGATTTTGCTTTCTCCCCCAGAACCCAGATATTCAGACGACTTGATCTCCCAGTTGTGCCAACTATACATAGCTGGGGATCAAGTCCTTTCCATGTGTGGAAACTCCGGTTATGACGTTATCAAGATACTGGAGCCATATGTCGTGAACAGCCTCGTCCAAAGGGCAGAAAAATTTAGGCCCCTCATTCACTCCCTGGGAGACTTCCCTGTATTTATAAAAGATAAAGTCAGTCAGCTCGAAGGGACGTTTGGCCCCAGTGCAAAAAGGTTTTTTGGAGTTCTGGATCAATTCGACAACATACATGACTTGGTTTTTGTGTACGGCTGTTACAGGCATTGGGGTCATCCCTATATAGATTATAGAAAGGGTCTTTCGAAACTATATGATCAAGTTCACATTAAGAAGGTGATAGACAAGTCTTACCAGGAGTGTCTGGCAAGCGACTTAGCCAGAAGGATCCTCCGGTGGGGGTTTGACAAGTATTCTAAATGGTATCTTGATTCACGACTTCTCGCCCGAGACCACCCTTTGACTCCCTACATCAAAACCCAGACATGGCCACCCAAACATATAGTTGATTTGGTAGGAGATACTTGGCATAGGCTCCCAATAACGCAAATTTTTGAAATCCCTGAGTCAATGGATCCGTCAGAAATACTGGATGACAAATCCCATTCTTTCACCAGAACAAGACTGGCCTCTTGGTTGTCGGAGAACAGAGGGGGGCCTGTTCCCAGCGAGAAGGTCATTATCACGGCGTTGTCTAAGCCGCCCGTCAATCCCAGAGAATTCTTAAAATCTATTGACCTCGGAGGATTGCCTAATGAGGACTTGATAATTGGTCTCAAACCAAAGGAACGAGAACTAAAGATCGAGGGTCGATTTTTTGCTCTGATGTCATGGAATCTAAGATTGTATTTTGTTATTACGGAAAAGCTTTTGGCCAACTACATCCTGCCACTCTTTGATGCGTTGACTATGACAGACAATCTGAATAAAGTGTTTAAGAAGCTGATCGACAGAGTCACCGGACAAGGACTTTTGGACTATTCAAGGGTCACATATGCCTTTCACCTTGACTATGAGAAATGGAACAATCATCAAAGATTGGAGTCGACAGAAGATGTGTTTTCTGTCCTAGACCAGGTGTTTGGACTAAAAAGGGTGTTTTCCAGGACACACGAGTTTTTTCAAAAGTCCTGGATCTACTATTCAGACAGATCAGACCTTATCGGATTATGGGAAGATCAGATATATTGCTTAGATATGTCCAATGGCCCGACCTGCTGGAATGGTCAAGATGGTGGGTTGGAGGGCTTACGGCAGAAGGGCTGGAGTCTAGTCAGCCTATTAATGATAGATAGAGAATCCCAAACCAGGAACACACGAACCAAGATACTAGCTCAAGGGGACAATCAGGTTCTATGTCCTACATACATGTTATCTCCAGGACTATCTCGAGAAGGGCTCCTCTATGAGTTGGAGAGTATATCAAGGAATGCGCTTTCAATATACCGGGCCATCGAGGAAGGAGCATCTAAGCTGGGGCTGATCATCAAGAAAGAAGAGACCATGTGTAGTTATGACTTTCTTATCTATGGAAAGACCCCTCTGTTTCGAGGCAACATCTTAGTACCTGAATCTAAAAGATGGGCACGAGTCTCTTGCATCTCTAACGACCAAATAGTCAACCTAGCCAATATCATGTCGACAGTATCCACAAATGCACTGACAGTAGCACAACACTCTCAATCTCTGATCAAACCGATGAGGGACTTTCTGCTCATGTCAGTACAGGCAGTCTTTCACTACCTGTTGTTTAGCCCAATTTTGAAGGGCAGAGTTTACAAGATTCTAAGTGCTGAAGGGGAGAGTTTTCTTTTAGCCATGTCAAGGATAATCTACTTAGATCCTTCTTTGGGAGGAGTGTCTGGAATGTCTCTTGGAAGGTTCCATATACGTCAATTCTCGGACCCTGTCTCTGAAGGGCTGTCTTTCTGGAGAGAGATCTGGTTAAGCTCCCACGAGTCCTGGATTCATGCGTTATGTCAGGAGGCCGGGAACCCAGATCTTGGAGAGAGAACACTCGAGAGCTTCACTCGCCTTCTGGAGGATCCTACCACCTTAAATATTAAAGGAGGGGCTAGTCCCACCATCTTACTCAAGGATGCAATCAGGAAGGCTCTGTACGATGAGGTGGATAAGGTGGAAAACTCAGAGTTCAGAGAGGCAATCTTGTTGTCCAAGACCCATAGAGATAACTTTATACTTTTCTTAAAATCTGTTGAGCCTTTGTTTCCTCGATTTCTTAGTGAACTTTTCAGTTCGTCTTTTCTGGGAATCCCCGAGTCCATCATTGGACTGATACAGAACTCTCGGACAATAAGAAGGCAGTTCAGAAGGAGTCTATCAAGAACTTTAGAAGAGTCCTTTTACAACTCAGAGATCCATGGGATCAATCGGATGACCCAGACACCTCAACGGGTCGGGAGGGTGTGGCCTTGTTCTTCTGAGAGGGCAGACCTCTTAAGGGAGATCTCTTGGGGAAGAAAAGTGGTTGGCACAACAGTCCCTCACCCTTCTGAGATGTTGGGGTTACTTCCCAAGTCCTCCATTTCCTGTTCTTGTGGAGCAACAAGAGGAAGCAACCCTAGAGTCTCGGTCTCCGTACTCCCGTCTTTCGATCAGTCATTCTTTTCACGAGGCCCCCTAAAAGGGTACTTGGGCTCGTCCACCTCCATGTCGACCCAGCTATTCCATGCTTGGGAAAAAGTCACCAATGTTCATGTGGTCAAAAGGGCCTTATCATTAAAAGAATCCATAAACTGGTTTATCACAAGAAATTCCAATTTGGCTCAAACTCTAATTAGAAACATTATGTCTCTGACAGGCCCCGATTTCCCTCTAGAAGAGGCTCCTGTCTTCAAAAGAACTGGGTCAGCATTGCATAGGTTCAAATCTGCAAGGTACAGCGAGGGAGGGTATTCCTCTGTCTGCCCCAATCTACTCTCTCATATTTCCGTTAGTACAGACACTATGTCTGATTTAACCCAAGACGGAAAAAATTATGACTTCATGTTTCAGCCCTTGATGCTTTATGCGCAAACATGGACATCAGAGCTGGTACAAAGAGACACAAGGCTGAGAGACTCTACGTTTCATTGGCACCTTCGGTGCAACAGATGTGTGAGGCCCATTGATGATATCACACTGGAGACTTCCCAGATCTTCGAATTTCCGGATGTATCGAGAAGAATATCTAGAATGGTTTCTGGAGCTGTGCCTCATTTTCAGAAACTCCCTGATATCCGCCTAAAGCCAGGTGATTTCGAGTCTCTGAACGGTAGAGAAAAGTCTCGCCATATAGGATCGGCTCAAGGGCTCTTATACTCAATCTTAGTGGCAATTCATGACTCTGGATACAATGATGGGACCATCTTTCCTGTCAACATATATGGCAAGGTCTCTCCTAGAGACTATTTGAGGGGGCTCGCAAGGGGAGTTTTGATAGGGTCTTCGATTTGCTTCTTGACAAGAATGACAAATATCAATATTAATAGACCTCTTGAGTTGATCTCAGGGGTAATCTCATATATCCTTCTGAGACTAGATAATCACCCCTCTTTGTATATAATGCTCAGAGAACAGTCCCTTAGAGGAGAGATATTCTCTATCCCTCAGAAGATCCCTGCTGCTTATCCGACCACCATGAAAGAAGGGAACAGATCGATTTTGTGTTATCTCCAACATGTGCTACGCTATGAGCGGGAGGTGATCACGGCGTCGCCTGAGAATGACTGGTTGTGGATCTTCTCAGACTTTAGAAGTGCCAAAATGACATACCTGACCCTCATTACTTACCAGTCTCACCTTCTACTTCAGAGGGTTGAGAGAAATTTGTCTAAGAGTATGAGAGCTAACCTGCGACAATTGAGTTCCTTGATGAGGCAGGTGCTGGGGGGGCATGGGGAAGATACTTTAGAGTCAGACGATGATGTTCAACGACTATTAAAAGACTCTTTGCGAAGGACAAGGTGGGTCGATCAGGAAGTCCGCCATGCAGCTAGAACCATGACAGGGGACTATAGTCCCAACAAGAAATTGTCCCGCAAAGCAGGAGGCTCAGAATGGGTTTGCTCTGCCCAACAGGTTGCAGTCTCCACCTCAGCTAACCCGGCCCCTGTCTCAGAGCTTGACATAAGGGCCCTCTCCAGGAGGCTTCAAAACCCTTTGATCTCGGGCCTGAGGGTAGTTCAATGGGCAACTGGTGCTCATTATAAGCTTAAGCCTATTCTAGATGATCTCAACGTCTTCCCATCTCTATGTCTAGTAGTCGGAGATGGGTCAGGCGGGATATCAAGGGCAGTACTCCACATGTTTCCAGACGTCAAGCTTGTGTTCAACAGTTTGTTAGAGGTAAATGACCTAATGGCTTCCGGAACACATCCACTGCCTCCTTCAGCAATCGTGAGCGGAGGAGATGACCTTGTTTCCAGAGTAATAGATTTTGACTCAATCTGGGAAAAACCGTCCGACCTGAGAAACTTGGCAACCTGGAGATACTTCCAATCAGTCCAAAGACAGGTAAACATGTCTTATGATCTCATTATTTGTGACGCAGAAGTTACTGACATTGCATCTATCAATAGAATAACCCTGCTGATGTCGGATTTCGCATTGTCTATAGACGGACCTCTTTATTTGGTCTTCAAAACTTACGGGACTATGCTGGTAAACCCAGACTATAAAGCGATTCAACACTTGTCGAGAGCGTTCCCCTCGGTCACAGGTTTTATAACTCAAGTAACTTCGTCATTTTCATCTGAGCTATATCTTCGGTTTTCCAAACGAGGGAAATTTTTCAGAGATCCCGAGTACCTGACCTCCTCTACCCTTCGAGAGATGAGCCTTGTGTTATTCAATTGCAGCAGCCCAAAGAGTGAGATGCAGAGAGCTCGCTCCTTAAATTATCAAGATCTTGTAAGGGGGTTTCCCGAAGAGATCATATCAAATCCTTATAATGAAATGATCATAACTCTAATTGACAGTGACGTAGAATCTTTCTTGGTCCACAAGATGGTGGATGACCTCGAGTTACAGAGGGGAACTCTGTCAAAAGTGGCTATCATTATAGCCATTATGATAGTCTTTTCCAATAGAGTATTTAACATTTCCAAACCGTTGACTGACCCCTTGTTCTATCCTCCATCTGATCCCAAGATCCTAAGGCACTTCAACATATGTTGCAGCACTATGATGTATCTATCCACCGCTCTAGGAGATGTCCCCAGCTTTGCAAGACTTCATGACCTATATAACAGACCTATAACTTATTACTTTAGAAAGCAAGTCATTCGAGGGAATATTTATCTCTCTTGGAGTTGGTCAGATGATACCTCGGTGTTCAAGAGGGTGGCTTGTAACTCTAGCCTAAGTCTATCATCTCATTGGATCAGATTGATTTACAAAATAGTAAAAACCACTAGACTGATTGGAAGTATTGAGGACCTATCGGGAGAGATTGAAAAGCACCTTCAGGGGTACAACAGATGGATTACCCTCGAAGATATCAGATCCAGAACGTCTCTGCTAGATTACAGCTGCTT
>QC.2009.0671RFX
ACGCTTAACAACAAAATCAGAGAARAAGCAGACAGCGTCAATTGCAAAGCAAAAATGTAACACCCCTACAATGGATGCCGACAAGATTGTATTCAAAGTTCATAATCAGGTGGTCTCTTTGAAGCCTGAGATTATCGTGGATCAATATGAGTACAAGTACCCTGCTATTAAGGACTTGAAGAAGCCCAGTATCACCCTAGGTAAGGCCCCCGATTTGAACAAGGCATACAAGTCAGTTTTATCAGGCTTGAATGCTGCCAAGCTTGATCCTGATGACGTATGCTCCTATTTAGCAGCCGCAATGCAGTTCTTCGAGGGGACGTGTCCCGAAGACTGGACCAGCTATGGGATCCTGATTGCACGGAAAGGAGATAAGATCACCCCAGATTCTCTGGTGGAGATAAAGCGTACTGGTGTAGAAGGGAATTGGGCTTTGACGGGAGGGATGGAACTGACTAGGGACCCCACTGTTCCAGAGCATGCGTCTCTAGTCGGTCTTCTCTTGAGTCTGTATAGACTAAGCAAAATATCTGGGCAAAACACTGGTAACTATAAGACAAACATTGCAGATAGGATAGAGCAGATTTTCGAGACAGCCCCCTTTATTAAGATCGTGGAGCATCATACTCTGATGACAACTCACAAGATGTGTGCCAACTGGAGTACTATACCAAACTTCAGATTCCTTGCAGGGACCTACGACATGTTTTTCTCCCGGATTGAGCATCTGTATTCAGCAATCAGAGTAGGTACGGTAGTCACTGCTTATGAAGACTGCTCGGGGCTGGTGTCATTTACTGGGTTTATAAAACAGATAAATCTCACTGCCAGGGAAGCCATACTATATTTCTTCCACAAAAACTTCGAGGAAGAGATAAGAAGAATGTTTGAGCCAGGACAAGAGACAGCTGTTCCTCACTCCTATTTCATTCACTTTCGTTCACTGGGCTTGAGTGGGAAGTCCCCTTATTCATCAAATGCAGTTGGTCATGTGTTCAATCTCATCCACTTTGTTGGATGCTATATGGGACAAGTGAGATCTCTGAATGCAACGGTCATTGCTGCATGTGCTCCTCATGAGATGTCTGTTTTGGGAGGCTATTTGGGGGAGGAGTTTTTCGGGAAGGGAACGTTTGAAAGAAGATTCTTCAGAGATGAGAAAGAACTTCAAGAATATGAGACGGCTGAATTGACAAAGACTGACACGGCACTGGCAGATGATGGAACTGTCAATTCGGATGACGAGGACTACTTCTCCGGGGAAACCAGAAGCCCTGAGGCTGTTTATGCCCGAATCATGATGAATGGGGGTAGACTAAAGAGATCGCACATACGGAGATATGTCTCAGTCAGCTCAAATCACCAAGCTCGTCCAAACTCATTTGCTGAGTTTCTAAATAAGACGTATTCTAGTGACTCGTAAATAGTTGAATAACGGAACACAAGAAATCCATAGATTGTGTACATCCTTCATGAAAAAAACTAACACCCCTCCTTATGAACCACCCCAAATATGAGCAAAATCTTTGTCAATCCGAGTGCTATTAGAGCTGGTCTGGCTGATCTGGAGATGGCTGAAGAGACTGTTGATCTGATCAACAAAAACATAGAAGACAATCAGGCTCATCTCCAGGGAGAACCTATAGAGGTGGACAATCTCCCTGAGGACATGAAGCGGCTTCAGCTGGACGATAAAAGACCTTCCGGCCTAGGGGAGATGGCCAGAGCAGGGGAAGGCAAGTGTCGGGAAGATTTTCTGATGGATGAAGGGGAGGATCCTAGCCTCCTCTTCCAGTCATACCTGGACAATGTTGGAGTGCAGATAGTCAGACAAATGAGGTCAGGGGAGAGATTCCTCAAGATATGGTCACAAACCGTGGAGGAAATCATATCTTATGTCACAGTCAACTTTCCTAACCCCCCAAGGAAGTCCTTGGAAGATAAGTCAACCCAGACAACTGGCCGAGAACTCAAGAAGGAGACAACATCTATTTCTTCCCAGAGAGACAGTCAATCCTCGAAGGCTAGGATGGTGGCTCAAGCCGCCTCTGGTCCCCCAGCCCTCGAGTGGTCTGCTACCAATGAGGAGGATGATCTGTCAGTAGAAGCTGAGATCGCTCACCAGGTTGCAGAAAGCTTCTCCAAGAAGTACAAGTTTCCCTCTCGATCGTCTGGGATATTTCTGTATAATTTTGAGCAGTTAAAAATGAACCTTGATGACATAGTTAAAGAAGCAAAAAATGTGCCGGGTGTCACCCGTTTAGCCCATGACGGATCTAAACTCCCTCTAAGATGTGTACTGGGATGGGTTGGTCTGGCCAACTCTAAAAAATTCCAGTTGTTAGTCGAGCCAGACAAGCTAAATAAAATCATGCAAGACGATTTAAATCGCTATACATCCAGCTAACTAAGCTTTTCTGCTCGGTCCCGACAGACGGCAAAATATGAAATGCTCTGAATTCGACATGAAAAAAACAAGCAACACCACTGATAAGATGAACTTTCTACGCAAGATAGTAAAAAACTGTCGGGATGAGGACACCCAGAAGCCCTCTCTTGTGTCAGCTCCTCCAGATGACGATGACCTATGGCTCCCTCCCCCCGAATATGTTCCGCTGAAAGAACTCACAGGCAAGAAGAACCTGAAGAACTTTTGCATCAACGGAGAGGTTAAGGTGTGTAGTCCGAACGGTTACTCGTTTAGGATCCTGCGACACATTCTGAGATCATTCGACGAGATATATTCTGGGAATCACAGAATGATCGGGTTAGTCAAGGTTGTTATTGGACTGGCTTTGTCAGGAGCCCCCGTCCCGGAGGGCATGAACTGGGTATACAAGTTGAGGAGAACCCTTATCTTCCAGTGGGCCGACTCCAGGGGCCCTCTTGAGGGGGAGGAGTTGGAATACTCCCAAGAGATCACCTGGGACGACGACACTGAATTTGTTGGATTACAAATAAGAGTAAGTGCAAGACAATGTCATATTCAGGGCAGGATCTGGTGTATCAACATGAACTCGAGAGCATGTCAACTATGGTCAGACATGTCTCTTCAGACACAAAGGTCTGAAGAGGACAAAGACTCTTCTCTACTTCTAGAATAATCAAATTATATCCCGCAAGTTTCTAACTTGTTTACCTCTGGAGGAGAGAACATACGGGCTTGACTCCAACCTTTGGGAGCAATAGAACAAAAAACCATA--TGTAATGGTGCCATTTAATCGCTGCATTTTATCGAAGTCAAACTAATTACCTTTACATTTGGGGTCTCTTGGATGTGAAAAAAACTGTCAACATCCCTCAAAAGACTTAAGGAATGATGGTTCCTCAAGCTCTTTTGTTTGTGCCCCTTCTGGCTTTTCCAATGTGTTTCGGGAAATTCCCCATCTACACAATACCAGACAAACTTGGTCCCTGGAGCCCGATTGACATACATCATCTCAGCTGTCCAAATAACTTGGTTGTGGAAGACGAAGGATGCACCAACTTGTCGGGTTTCTCCTACATGGAACTTAAGGTGGGATACATTTCGGCCATAAAAGTGAACGGGTTCACGTGCACAGGTGTGGTGACAGAGGCTGAGACCTACACTAACTTTGTCGGTTATGTTACCACCACGTTTAAGAGAAAGCATTTCCGCCCAACACCAGATGCATGTAGAACTGCTTACAACTGGAAAATGGCCGGTGATCCCAGATATGAAGAATCTCTTCATAATCCGTACCCTGACTACCATTGGCTTCGAACCGTGAAAACCACGAAGGAGTCTCTCATCATCATATCCCCAAGTGTAGCAGACCTAGACCCATATGACAAATCCCTTCACTCGAGGGTCTTTCCTAGCGGGAAGTGCTTGGGAATAACAATATCATCTACCTACTGCTCGACTAACCATGATTACACCATCTGGATGCCCGAGAATGTGAGATTAGGGACATCTTGTGACATCTTTACCAACAGTAGAGGGAAGAGAGCATCCAAAGGGAGCAAGACTTGTGGATTTGTTGACGAAAGAGGCTTGTATAAGTCTTTGAAGGGGGCATGCAAGCTCAAATTATGTGGAGTTCTGGGACTTAGACTTATGGACGGAACGTGGGTCGCGATGCCAACATCGGATGAGACCAAGTGGTGTCCCCCTGATCAGTTGGTAAATCTACACGACTTTCGCTCGGACGAGATCGAACATCTTGTCGTGGAGGAGTTGGTCAGGAAAAGAGAGGAGTGTCTGGATGCCCTAGAGTCCATCATGACTACCAAGTCGGTGAGTTTTAGACGTCTAAGCCACTTGAGAAAACTTGTCCCTGGATTCGGAAAAGCATACACCATATTCAACAAAACCCTGATGGAAGCCGATGCTCACTACAAGTCAGTCCGGACCTGGAATGAGATCATCCCCTCCAAGGGGTGTCTGAGAGTTGGAGGGAGGTGTCATCCCCATGTAAACGGAGTGTTTTTTAACGGCATAATACTGGGCCCTGACGGCCATGTTCTAATCCCAGAGATGCAATCATCCCTCCTTCAGCAACATATGGAGTTGTTGGAATCATCAGTTATCCCTCTGATGCATCCCTTAGCAGACCCGTCTACAGTTTTCAAGGACGGTGATGAAGCAGAGGATTTTGTTGAGGTTCACCTTCCCGATGTGCACAAACAGATCTCAGGGGTTGACCTGGGTCTCCCTAACTGGGGAAAGTATGTCTTAATAATTGCAGGGGTATTGATTGCCATGATATTGACAATCTTCTTAATGACATGTTGTGGAAGAGGTAATCGACCCAAGTCCACACAACATAGTCTTGGAGGGATAGGGAGGAAGGTGTCATCCACTTCCCAAAGCGGGAAGGTCATATCTTCGTGGGAGTCATATAAGAGCGGGGGTGAGACCAGACTGTGAAGGCCGGTCATCCCTTCCAAACTTCAAGTCCCGAAGATCGCCTCCCCTCGGGGCTAGGGGGAA---TCTCTGGGTTCAACAGTCCTCCCTGGACTCCATGCAACAGGGTAGGCTTAAGAGTCATGAGACTTTCATTAATCATCTCCGTTAATCAGACAAGGTCGTGTAGATTCTTAAAATACAAGAAGTCCTCTAACAGTTTCAGTGACCAACGGTGCTTTCATTCTCCAGGGATCGATACCAAAGGTTGTGGACAGGTCAGGGGTTACCTCAGATCACTTCGCGTTCGGGCACGGACAGAGATCATGGTGAGTCCCCTGACATTAGACTCAACATGATTCAACTGAGCAGGGCGATCTGCCTCTCCTGAAGGACATAAGCAATAGCTCACAATCATCTTACATCTCAGTAAAGTGTGTATAATTATAAAGGG-CTGGGTCATCTAAGCTTTTCCGTCGAGAAAAAAA--CTGTAGGCCGAAAGAGCAACTGGCAACACTTCTCATCTTCGGACATAGATCAAAATGCTTGATCCAGGAGAGGTCTATGATGACCCTGTTGATCCAATTGAGTCAGAGGCTGAGTCTAGAGGGGCCCCCACTGTCCCTAACATCTTGAGGAATTCTGATTACAATCTAAATTCCCCCTTAATAGAAGATCCTGCCGGATTAATGTTGGAGTGGTTGAAAACGGGGAACAGACCTCACCGAATGACCCTGACGGACAATTGCTCCAGGTCTTACAAAGTTCTGAAAGATTATTTCAAGAAAGTGGATATGGGCTCTCTCAAAGTGGGTGGGACTGCTGCACAGGCAATGATTTCCCTCTGGTTGTATGGTGCCCACTCTGAATCAAACAGAAGTAGAAAATGCATAACTGAATTAGCTCATTTCTATTCCAAGTCATCCCCTATAGAGAAGTTGCTGAATTGTACACTTGGAAATAGAGGGCTGAGGATTCCCCCAGAGGGGGTATTAAGTTGCCTTGAGAGGGTCGATTATGATAAGGCATTTGGGAGATATCTGGCTAACACATATTCCTCTTATTTATTTTTCCATGTGATCACCCTGTACATGAATGCCCTAGACTGGGACGAAGAGAAGACTATCCTGGCTTTATGGAGAGAATTAACCTCAGTGGATATCGGGAAGGACTTGGTCAAGTTCAAAGATCAAATATGGGGACTACTAATTGTGACAAAAGACTTTGTTTATTCTCAGAGTTCTAACTGTCTTTTTGACAGAAACTACACACTTATGCTAAAAGACCTCTTCTTGTCTCGTTTCAATTCCCTAATGATTTTGCTTTCTCCCCCAGAACCCAGATATTCAGACGACTTGATCTCCCAGTTGTGCCAACTATACATAGCTGGGGATCAAGTCCTTTCCATGTGTGGAAACTCCGGTTATGACGTTATCAAGATACTGGAGCCATATGTCGTGAACAGCCTCGTCCAAAGGGCAGAAAAATTTAGGCCCCTCATTCACTCCCTGGGAGACTTCCCTGTATTTATAAAAGATAAAGTCAGTCAGCTCGAAGGGACGTTTGGCCCCAGTGCAAAAAGGTTTTTTGGAGTTCTGGATCAATTCGACAACATACATGACTTGGTTTTTGTGTACGGCTGTTACAGGCATTGGGGTCATCCCTATATAGATTATAGAAAGGGTCTTTCGAAACTATATGATCAAGTTCACATTAAGAAGGTGATAGACAAGTCTTACCAGGAGTGTCTGGCAAGCGACTTAGCCAGAAGGATCCTCCGGTGGGGGTTTGACAAGTATTCTAAATGGTATCTTGATTCACGACTTCTCGCCCGAGACCACCCTTTGACTCCCTACATCAAAACCCAGACATGGCCACCCAAACATATAGTTGATTTGGTAGGAGATACTTGGCATAGGCTCCCAATAACGCAAATTTTTGAAATCCCTGAGTCAATGGATCCGTCAGAAATACTGGATGACAAATCCCATTCTTTCACCAGAACAAGACTGGCCTCTTGGTTGTCGGAGAACAGAGGGGGGCCTGTTCCCAGCGAGAAGGTCATTATCACGGCGTTGTCTAAGCCGCCCGTCAATCCCAGAGAATTCTTAAAATCTATTGACCTCGGAGGATTGCCTAATGAGGACTTGATAATTGGTCTCAAACCAAAGGAACGAGAACTAAAGATCGAGGGTCGATTTTTTGCTCTGATGTCATGGAATCTAAGATTGTATTTTGTTATTACGGAAAAGCTTTTGGCCAACTACATCCTGCCACTCTTTGATGCGTTGACTATGACAGACAATCTGAACAAAGTGTTTAAGAAGCTGATCGACAGAGTCACCGGACAAGGACTTTTGGACTATTCAAGGGTCACATATGCCTTTCACCTTGACTATGAGAAATGGAACAATCATCAAAGATTGGAGTCGACGGAAGATGTGTTTTCTGTCCTAGACCAGGTGTTTGGACTAAAAAGGGTGTTTTCCAGGACACACGAGTTTTTTCAAAAGTCCTGGATCTACTATTCAGACAGATCAGACCTTATCGGATTATGGGAAGATCAGATATATTGCTTAGATATGTCCAATGGCCCGACCTGCTGGAATGGTCAAGATGGTGGGTTGGAGGGCTTACGGCAGAAGGGCTGGAGTCTAGTCAGCCTATTAATGATAGATAGAGAATCCCAAACCAGGAACACACGAACCAAGATACTAGCTCAAGGGGACAATCAGGTTCTATGTCCTACATACATGTTATCTCCAGGACTATCTCGAGAAGGGCTCCTCTATGAGTTGGAGAGTATATCAAGGAATGCGCTTTCAATATACCGGGCCATCGAGGAAGGAGCATCTAAGCTGGGGCTGATCATCAAGAAAGAAGAGACCATGTGTAGTTATGACTTTCTTATCTATGGAAAGACCCCTCTGTTTCGAGGCAACATCTTAGTACCTGAATCTAAAAGATGGGCCCGAGTCTCTTGCATCTCTAACGACCAAATAGTCAACCTAGCCAATATCATGTCGACAGTATCCACAAATGCACTGACAGTAGCACAACACTCTCAATCTCTGATCAAACCGATGAGGGACTTTCTGCTCATGTCAGTACAGGCAGTCTTTCACTACCTGTTGTTTAGCCCAATTTTGAAGGGCAGAGTTTACAAGATTCTAAGTGCTGAAGGGGAGAGTTTTCTTTTAGCCATGTCAAGGATAATCTACTTAGATCCTTCTTTGGGAGGAGTATCTGGAATGTCTCTTGGAAGGTTCCATATACGTCAATTCTCGGACCCTGTCTCTGAAGGGCTGTCTTTCTGGAGAGAGATCTGGTTAAGCTCCCACGAGTCCTGGATTCATGCGTTATGTCAGGAGGCTGGGAACCCAGATCTTGGAGAGAGAACACTCGAGAGCTTCACTCGCCTTCTGGAGGATCCTACCACCTTAAATATTAAAGGAGGGGCTAGTCCCACCATCTTACTCAAGGATGCAATCAGGAAGGCTCTGTACGATGAGGTGGATAAGGTGGAAAACTCAGAGTTCAGAGAGGCAATCTTGTTGTCCAAGACCCATAGAGATAACTTTATACTTTTCTTAAAATCTGTTGAGCCTTTGTTTCCTCGATTTCTTAGTGAACTTTTCAGTTCGTCTTTTCTGGGAATCCCCGAGTCCATCATTGGACTGATACAGAACTCTCGGACAATAAGAAGGCAGTTCAGAAGGAGTCTATCAAGAACTTTAGAAGAGTCCTTTTACAACTCAGAGATCCATGGGATCAATCGGATGACCCAGACACCTCAACGGGTCGGGAGGGTGTGGCCTTGTTCTTCTGAGAGGGCAGACCTCTTAAGGGAGATCTCTTGGGGAAGAAAAGTGGTTGGCACAACAGTCCCTCACCCTTCTGAGATGTTGGGGTTACTTCCCAAGTCCTCCATTTCCTGTTCTTGTGGAGCAACAAGAGGAAGCAACCCTAGAGTCTCGGTCTCTGTACTCCCGTCTTTCGATCAGTCATTCTTTTCACGAGGCCCCCTAAAAGGGTACTTGGGCTCGTCCACCTCCATGTCGACCCAGCTATTCCATGCTTGGGAAAAAGTCACTAATGTTCATGTGGTCAAAAGGGCCTTATCATTAAAAGAATCCATAAACTGGTTTATCACAAGAAATTCCAATTTGGCTCAAACTCTAATTAGAAACATTATGTCTCTGACAGGCCCCGATTTCCCTCTAGAAGAGGCTCCTGTCTTCAAAAGAACTGGGTCAGCATTGCATAGGTTCAAATCTGCAAGGTACAGCGAGGGAGGGTACTCCTCTGTCTGCCCCAATCTACTCTCTCATATTTCCGTTAGTACAGACACTATGTCTGATTTAACCCAAGACGGAAAAAATTATGACTTCATGTTTCAGCCCTTGATGCTTTATGCGCAAACATGGACATCAGAGCTGGTACAAAGAGACACAAGGCTGAGAGACTCTACGTTTCATTGGCACCTTCGGTGCAACAGATGTGTGAGGCCCATTGATGATATCACACTGGAGACTTCCCAGATCTTCGAATTTCCGGATGTGTCGAGAAGAATATCTAGAATGGTTTCTGGAGCTGTGCCTCACTTTCAGAAACTCCCTGATATCCGCCTAAAGCCAGGTGACTTCGAGTCTCTGAACGGTAGAGAAAAGTCTCGCCATATAGGATCGGCTCAAGGGCTCTTATACTCAATCTTAGTGGCAATTCATGACTCTGGATACAATGATGGGACCATCTTTCCTGTCAACATATATGGCAAGGTCTCTCCTAGAGACTATTTGAGGGGGCTCGCAAGGGGAGTTTTGATAGGGTCTTCGATTTGCTTCTTGACAAGAATGACAAATATCAATATTAATAGACCTCTTGAGTTGATCTCAGGGGTAATCTCATATATCCTTCTGAGACTAGATAATCACCCCTCTTTGTATATAATGCTCAGAGAACAATCCCTTAGAGGAGAGATATTCTCTATCCCTCAGAAGATCCCTGCTGCTTATCCGACCACCATGAAAGAAGGGAACAGATCGATTTTGTGTTATCTCCAACATGTGCTACGCTATGAGCGGGAGGTGATCACGGCGTCGCCTGAGAATGACTGGTTGTGGATCTTCTCAGACTTTAGAAGTGCCAAAATGACATACCTGACCCTCATTACTTACCAGTCTCACCTTCTACTTCAGAGGGTTGAGAGAAATTTGTCTAAGAGTATGAGAGCTAACCTGCGACAATTGAGTTCCTTGATGAGGCAGGTGCTGGGGGGGCATGGGGAAGATACTTTAGAGTCAGACGATGATGTTCAACGACTATTAAAAGACTCTTTGCGAAGGACAAGGTGGGTCGATCAGGAAGTCCGCCATGCAGCTAGAACCATGACAGGGAACTATAGTCCCAACAAGAAAGTGTCCCGCAAGGCAGGAGGCTCAGAATGGGTTTGCTCTGCCCAACAGGTTGCAGTCTCCACCTCAGCTAACCCGGCCCCTGTCTCAGAGCTTGACATAAGGGCCCTCTCCAGGAGGCTTCAAAACCCTTTGATCTCGGGCCTGAGGGTAGTTCAATGGGCAACTGGTGCTCATTACAAGCTTAAGCCTATTCTAGATGATCTCAACGTCTTCCCATCTCTATGTCTAGTAGTCGGAGATGGGTCAGGCGGGATATCAAGGGCAGTACTCCACATGTTTCCAGACGTCAAGCTTGTGTTCAACAGTTTGTTAGAGGTAAATGACCTAATGGCTTCCGGAACACATCCACTGCCTCCTTCAGCAATCGTGAGCGGAGGAGATGACCTTGTTTCCAGAGTAATAGATTTTGACTCAATCTGGGAAAAACCGTCCGACCTGAGAAACTTGGCAACCTGGAGATACTTCCAATCAGTCCAAAGACAGGTAAACATGTCTTATGATCTCATTATTTGTGACGCAGAAGTTACTGACATTGCATCTATCAATAGAATAACCCTGTTGATGTCGGATTTCGCATTGTCTATAGACGGACCTCTTTATTTGGTCTTCAAAACTTACGGGACTATGCTGGTAAACCCAGACTATAAAGCGATTCAACACTTGTCGAGAGCTTTCCCCTCGGTCACAGGTTTTATAACTCAAGTAACTTCGTCATTTTCATCTGAGCTATATCTTCGGTTCTCCAAACGAGGGAAATTTTTCAGAGATCCCGAGTACCTGACCTCCTCTACCCTTCGAGAGATGAGCCTTGTGTTATTCAATTGCAGCAGCCCAAAGAGTGAGATGCAGAGAGCTCGCTCCTTAAATTATCAAGATCTTGTAAGGGGGTTTCCCGAAGAGATCATATCAAATCCTTATAATGAAATGATCATAACTCTAATTGACAGTGACGTAGAATCTTTCTTGGTCCACAAGATGGTGGATGACCTCGAGTTACAGAGGGGAACTCTGTCAAAAGTGGCTATCATTATAGCCATTATGATAGTCTTTTCCAATAGAGTATTTAACATTTCCAAACCGTTGACTGACCCCTTGTTCTATCCTCCATCTGATCCCAAGATCCTAAGGCACTTCAACATATGTTGCAGCACTATGATGTATCTATCCACCGCTCTAGGAGATGTCCCCAGCTTTGCAAGACTTCATGACCTATATAACAGACCTATAACTTATTACTTTAGAAAGCAAGTCATTCGAGGGAATATTTATCTCTCTTGGAGTTGGTCAGATGATACCTCGGTGTTCAAGAGGGTGGCTTGTAACTCTAGCCTGAGTCTATCATCTCATTGGATCAGATTGATTTACAAAATAGTAAAAACCACTAGACTGATTGGAAGTATTGAGGACCTATCAGGAGAGATTGAAAAGCACCTTCAGGGGTACAACAGATGGATTACCCTCGAAGATATCAGATCCAGGACGTCTCTGCTAGATTACAGCTGCTT
>NL.2012.0449RFX
ACGCTTAACAACAAAATCAGAGAAGAAGTAGACAGCGTCAATTGCAAAGCAAAAATGTAACACCCCTACAATGGATGCCGACAAGATTGTATTCAAAGTTAATAATCAGGTGGTCTCTTTGAAGCCTGAGATTATCGTGGATCAATATGAGTACAAGTACCCTGCTATTAAGGACTTGAAGAAGCCCAGTATCACCCTAGGTAAGGCCCCCGATTTGAACAAGGCATACAAGTCAGTTTTATCAGGCTTGAATGCTGCCAAGCTTGATCCTGATGACGTATGTTCCTATTTAGCAGCCGCAATGCAGTTCTTCGAGGGGACGTGTCCCGAAGACTGGACCAGCTATGGGATCCTGATTGCACGGAAAGGAGATAAGATCACCCCAGATTCTCTGGTGGAGATAAAGCGTACTGGTGTAGAAGGGAATTGGGCTTTGACGGGAGGGATGGAACTGACTAGGGACCCCACTGTTCCAGAGCATGCGTCTCTAGTCGGTCTTCTCTTGAGTCTGTATAGACTAAGCAAAATATCTGGGCAAAACACTGGTAACTATAAGACAAACATTGCAGATAGGATAGAGCAGATTTTCGAGACAGCCCCCTTTATTAAGATCGTGGAGCATCATACTCTGATGACAACTCACAAGATGTGTGCCAACTGGAGTACTATACCAAACTTCAGATTCCTTGCAGGGACCTACGACATGTTTTTCTCCCGGATCGAGCATCTGTATTCAGCAATCAGAGTAGGTACGGTAGTCACTGCTTATGAAGACTGCTCGGGGCTGGTATCATTTACTGGGTTTATAAAACAGATAAATCTCACTGCCAGGGAAGCAATACTATATTTCTTCCACAAAAACTTCGAGGAAGAGATAAGAAGAATGTTTGAGCCAGGACAAGAGACAGCTGTTCCTCACTCCTATTTCATTCACTTTCGTTCACTGGGCTTGAGTGGGAAGTCCCCTTATTCATCAAATGCAGTTGGTCATGTGTTCAATCTCATCCACTTTGTTGGATGCTATATGGGACAAGTGAGATCTCTGAATGCAACGGTCATTGCTGCATGTGCTCCTCATGAGATGTCTGTTTTGGGAGGCTATTTGGGGGAGGAGTTTTTCGGGAAGGGAACGTTTGAAAGAAGATTCTTTAGAGATGAGAAAGAACTTCAAGAATATGAGACGGCTGAATTGACAAAGACTGACACGGCACTGGCAGATGATGGAACTGTCAATTCGGATGACGAAGACTACTTCTCCGGGGAAACCAGAAGCCCTGAGGCTGTTTATGCCCGAATCATGATGAATGGGGGTAGACTAAAGAGATCGCACATACGGAGATATGTCTCAGTCAGCTCAAATCACCAAGCTCGTCCAAACTCATTTGCTGAGTTTCTAAATAAGACGTATTCTAGTGACTCGTAAATAGTTGAATAACGGAACACAAGAAACCCATAGATTGTGTATATCCTTCATGAAAAAAACTAACACCCCTCCTTATGAACCACCCCAAATATGAGCAAAATCTTTGTCAATCCGAGTGCAATTAGAGCTGGTCTGGCTGATCTGGAGATGGCTGAAGAGACTGTTGATCTGATCAACAAAAACATAGAAGACAATCAGGCTCATCTCCAGGGAGAACCTATAGAGGTGGACAATCTCCCTGAGGACATGAAGCGGCTTCAGCTGGACGATAAAAAACCTTCAGGCCTAGGGGAGATGGCCAGAGCAGGGGAAGGCAAGGGTCGGGAAGATTTTCTGATGGATGAAGGGGAGGATCCTGGCCTCCTCTTCCAGTCATACCTGGACAATGTTGGAGTGCAGATAGTCAGACAAATGAGGTCAGGGGAGAGATTCCTCAAGATATGGTCACAAACCGTGGAGGAAATCATATCTTATGTCACAGTCAACTTTCCTAACCCCCCAAGGAAGTCCTTGGAAGATAAGTCAACTCAGACAACTGGCCGAGAACTCAAGAAGGAGACAACATCTATTTCTTCCCAGAGAGACAGTCAATCCTCGAAGGCCAAGATGGCGGCTCAAGCCGCCTCTGGTCCCCCAGCCCTCGAGTGGTCTGCTACCAATGAGGAGGATGATCTGTCAGTAGAAGCTGAGATCGCTCACCAGGTTGCAGAAAGCTTCTCCAAGAAGTACAAGTTTCCCTCTCGATCATCTGGGATATTTCTGTATAATTTTGAGCAGTTAAAAATGAACCTTGATGACATAGTTAAAGAAGCAAAAAATGTGCCGGGTGTCACCCGTTTAGCCCATGACGGATCTAAACTCCCTCTAAGATGTGTACTGGGATGGGTTGGTCTGGCCAACTCTAAAAAATTCCAGTTGTTAGTCGAGCCAGACAAGCTAAATAAAATCATGCAAGACGATTTAAATCGCTATACATCCAGCTAACTAAGCTTTTCTGCTCGGTCCCGACAGACGGCAAAACATGAAATGCTCTGAATTCGACATGAAAAAAACAAGCAACACCACTGATAAGATGAACTTTCTACGCAAGATAGTAAAAAACTGTCGGGATGAGGACACCCAGAAGCCCTCTCTTGTGTCAGCTCCTCCAGATGACGACGACCTATGGCTCCCTCCCCCCGAATATGTTCCGCTGAAAGAACTCACAGGCAAGAAGAACCTGAAGAACTTTTGCATCAACGGAGAGGTTAAGGTGTGTAGCCCGAACGGTTACTCGTTTAGGATCCTGCGACACATTCTGAGATCATTCGACGAGATATATTCTGGGAATCACAGAATGATCGGGTTAGTCAAGGTTGTTATTGGACTAGCTTTGTCAGGAGCCCCCGTCCCGGAGGGCATGAACTGGGTATACAAGTTGAGGAGAACCCTTATCTTCCAGTGGGCCGACTCCAGGGGCCCTCTTGAGGGGGAGGAGTTGGAATACTCTCAAGAGATCACTTGGGACGATGACACTGAATTTGTTGGGTTACAAATAAGAGTAAGTGCAAGACAATGTCACATTCAGGGCAGGATCTGGTGTATCAACATGAACTCGAGAGCATGTCAACTATGGTCAGACATGTCTCTTCAGACACAAAGGTCTGAAGAGGACAAAGACTCTTCTCTACTTCTAGAATAATCAAATTATATCCCGCAAGTTTCTAACTTGTTTACCTCTGGAGGAGAGAACATACGGGCTTGACTCCAACCTTTGGGAGCAATAGAACAAAAAACCATA--TGTAATGGTGCCATTTAATCGCTGCATTTTATCGAAGTCAAACTAATTACCTTTACATTTGGGGTCTCTTGGATGTGAAAAAAACTGTCAACATCCCTCAAAAGACTTAAGGAATGATGGTTCCTCAAGCTCTTTTGTTTGTGCCCCTTCTGGCTTTTCCAATGTGTTTCGGGAAATTCCCCATCTACACAATACCAGACAAACTTGGTCCCTGGAGCCCGATTGACATACATCATCTCAGCTGTCCAAACAACTTGGTTGTGGAAGACGAAGGATGCACCAACTTGTCGGGTTTCTCCTACATGGAACTTAAGGTGGGATACATTTCGGCCATAAAAGTGAACGGGTTCACGTGCACAGGTGTGGTGACCGAGGCTGAGACCTACACTAACTTTGTCGGTTATGTTACCACCACGTTTAAGAGAAAGCATTTCCGCCCAACACCAGATGCATGTAGAGCTGCTTACAACTGGAAAATGGCCGGTGATCCCAGATATGAAGAATCTCTTCATAATCCGTACCCTGACTACCATTGGCTTCGAACCGTGAAAACCACGAAGGAGTCTCTCATCATCATATCCCCAAGTGTAGCAGACCTAGACCCATATGACAAATCCCTTCACTCGAGGGTCTTTCCTAGCGGGAAGTGCTTGGGAATAACAATATCATCTACCTACTGCTCGACTAACCATGATTACACCATCTGGATGCCCGAGAATGTGAGATTAGGGACATCTTGTGACATCTTTACCAACAGTAGAGGGAAGAGAGCATCCAAAGGGAGCAAGACTTGTGGATTTGTTGACGAAAGAGGCTTGTATAAGTCTTTGAAGGGGGCATGCAAGCTCAAATTATGTGGAGTTCTGGGACTTAGACTTATGGACGGAACGTGGGTCTCGATGCCAACATCGGATGAGACCAAGTGGTGTCCCCCTGATCAGTTGGTAAATCTACACGACTTTCGCTCGGACGAGATCGAACATCTTGTCGTGGAGGAGTTGGTCAGGAAAAGAGAGGAGTGTCTGGATGCCCTAGAGTCCATCATGACTACCAAGTCGGTGAGTTTTAGACGTCTAAGCCACTTGAGAAAACTTGTCCCTGGATTCGGAAAAGCATACACCATATTCAACAAAACCCTGATGGAAGCCGATGCTCACTACAAGTCAGTCCGGACCTGGAATGAGATCATCCCCTCCAAGGGGTGTCTGAGAGTTGGAGGGAGGTGTCATCCCCACGTAAACGGAGTGTTTTTTAACGGCATAATACTGGGCCCTGACGGCCATGTTCTAATCCCAGAGATGCAATCATCCCTCCTTCAGCAACATATGGAGTTGTTGGAATCATCAGTTATCCCTCTGATGCATCCTTTAGCAGACCCGTCTACAGTTTTCAAGGACGGTGATGAAGCAGAGGATTTTGTTGAGGTTCACCTTCCCGATGTGCACAAACAGATCTCAGGGGTTGACCTGGGTCTCCCTAACTGGGGAAAGTATGTCTTAATAATTGCAGGGGTATTGATTGCCATGATATTGACAATCTTCTTAATGACATGTTGTGGAAGAGGTAATCGACCCAAGTCCACACAACACAGTCTTGGAGGGATAGGGAGGAAGGTGTCATCCACTTCCCAAAGCGGGAAGGTCATATCTTCGTGGGAGTCATATAAAAGCGGGGGTGAGACCAGACTGTGAAGGCCGGTCATCCCTTCCAAACTTCAAGTCCCGAAGATCGCCTCCCCTCGGGGCTAGGGGGAA---TCTCTGGGTTCAACAGTCCTCCCTGGACTCCATGCAATAGGGTAGGCTTAAGAGTCATGAGACTTTCATTAATCATCTCCGTTAATCAAACAAGGTCGTGTAGATTCTTAAAATACAAAAAGTCTTCTGACAGTTTCAGTGACCAACGGTGCTTTCATTCTCCAGGGATCGATACCAAAGGTTGTGGACAGGTCAGGGGTTACCTCAGATCACTTAGCGTTCGGGCACGGACAGAGATCATGGTGAGTCCCCTGACATTAGACTCAACATGATTCAACTGAGCAGGGCGATCTGCCTCTCCTGAAGGACATAAGCAATAGCTCACAATCATCTTACATCTCAGTAAAGTGTGTATAATTATAAAGGG-CTGGGTCATCTAAGCTTTTCCGTCGAGAAAAAAA--CTGTAGGCCGAAAGAGCAACTGGCAACACCTCTCATCTTCGGACATAGATCAAAATGCTTGATCCAGGAGAGGTCTATGATGACCCTGTTGATCCAATTGAGTCAGAGGCTGAGTCTAGAGGGGCCCCCACTGTCCCTAACATCTTGAGGAATTCTGATTACAATCTAAATTCCCCCTTAATAGAAGATCCTGCCGGATTAATGTTAGAGTGGTTGAAAACGGGGAACAGACCTCACCGAATGACCCTGACGGACAATTGCTCCAGGTCTTACAAAGTTCTGAAAGATTATTTCAAGAAAGTGGATATGGGCTCTCTCAAAGTGGGTGGGACTGCTGCACAGGCAATGATTTCCCTCTGGTTGTATGGTGCCCACTCTGAATCAAACAGAAGTAGAAAATGCATAACTGAATTAGCTCATTTCTATTCCAAGTCATCCCCTATAGAGAAGTTGCTGAATTGTACACTTGGAAATAGAGGGCTGAGGATTCCCCCAGAGGGGGTATTAAGTTGCCTTGAGAGGGTCGATTATGATAAGGCATTTGGGAGATATCTGGCTAACACATATTCCTCTTATTTATTTTTCCATGTGATCACCCTGTACATGAATGCCCTAGACTGGGACGAAGAGAAGACTATCCTGGCTTTATGGAGAGAATTAACCTCAGTGGATATCGGGAAGGACTTGGTCAAGTTCAAAGATCAAATATGGGGACTACTAATTGTGACAAAAGACTTTGTTTATTCTCAGAGTTCTAACTGTCTTTTTGACAGAAACTACACACTTATGCTAAAAGACCTCTTCTTGTCTCGTTTCAATTCCCTAATGATTTTGCTTTCTCCCCCAGAACCCAGATATTCAGACGACTTGATCTCCCAGTTGTGCCAACTATACATAGCTGGGGATCAAGTCCTTTCCATGTGTGGAAACTCCGGTTATGACGTTATCAAGATACTGGAGCCATATGTCGTGAACAGCCTCGTCCAAAGGGCAGAAAAATTTAGGCCCCTCATTCACTCCCTGGGAGACTTCCCTGTATTTATAAAAGATAAAGTCAGTCAGCTCGAAGGGACGTTTGGCCCCAGCGCAAAAAGGTTTTTTGGAGTTCTGGATCAATTCGACAACATACATGACTTGGTTTTTGTGTACGGCTGTTACAGGCATTGGGGTCATCCCTATATAGATTATAGAAAGGGTCTTTCGAAACTATATGATCAAGTTCACATTAAGAAGGTGATAGACAAGTCTTACCAGGAGTGTCTGGCAAGCGACTTAGCCAGAAGGATCCTCCGGTGGGGGTTTGATAAGTATTCTAAATGGTATCTTGATTCACGACTTCTCGCCCGAGACCATCCTTTGACTCCCTACATCAAAACCCAGACATGGCCACCCAAACATATAGTTGATTTGGTAGGAGATACCTGGCATAGGCTCCCAATAACGCAAATTTTTGAAATCCCTGAGTCAATGGATCCGTCAGAAATACTGGATGACAAATCCCATTCTTTCACCAGAACAAGACTGGCCTCTTGGTTGTCGGAGAACAGAGGGGGGCCTGTTCCCAGCGAGAAGGTCATTATCACGGCGTTGTCTAAGCCGCCCGTCAATCCCAGAGAATTCTTAAAATCTATTGACCTCGGAGGATTGCCTAATGAGGACTTGATAATTGGTCTCAAGCCAAAGGAACGAGAACTAAAGATCGAGGGTCGATTTTTTGCTCTGATGTCATGGAATCTAAGATTGTATTTTGTTATTACGGAAAAGCTTTTGGCCAACTACATCCTGCCACTCTTTGATGCGTTGACTATGACAGACAATCTGAACAAAGTGTTTAAGAAGCTGATCGACAGAGTCACCGGACAAGGACTTTTGGACTATTCAAGGGTCACATATGCCTTTCACCTTGACTATGAGAAATGGAACAATCATCAAAGATTGGAGTCGACAGAAGATGTGTTTTCTGTCCTAGACCAGGTGTTTGGACTAAAAAGGGTGTTTTCCAGGACACACGAGTTTTTTCAAAAGTCCTGGATCTACTATTCAGACAGATCAGACCTTATCGGATTATGGGAAGATCAGATATATTGCTTAGATATGTCCAATGGCCCGACCTGCTGGAATGGTCAAGATGGTGGGTTGGAGGGCTTACGGCAGAAGGGCTGGAGTCTAGTCAGCCTATTAATGATAGATAGAGAATCCCAAACCAGGAACACACGAACCAAGATACTAGCTCAAGGGGACAATCAGGTTCTATGTCCTACATACATGTTATCTCCAGGACTATCTCGAGAAGGGCTCCTCTATGAGTTGGAGAGTATATCAAGGAATGCGCTTTCAATATACCGGGCCATCGAGGAAGGAGCATCTAAGCTGGGGCTGATCATCAAGAAAGAAGAGACCATGTGTAGTTATGACTTTCTTATCTATGGAAAGACCCCTCTGTTTCGAGGCAACATCTTAGTACCTGAATCTAAAAGATGGGCCCGAGTCTCTTGCATCTCTAACGACCAAATAGTCAACCTAGCCAATATCATGTCGACAGTATCCACAAATGCACTGACAGTAGCACAACACTCTCAATCTCTGATCAAACCGATGAGGGACTTTCTGCTCATGTCAGTACAGGCAGTCTTTCACTACCTGTTGTTTAGCCCAATTTTGAAGGGCAGAGTTTACAAGATTCTAAGTGCTGAAGGGGAGAGTTTTCTTTTAGCCATGTCAAGGATAATCTACTTAGATCCTTCTTTGGGAGGAGTGTCTGGAATGTCTCTTGGAAGGTTCCATATACGTCAATTCTCGGACCCTGTCTCTGAAGGGCTGTCTTTCTGGAGAGAGATCTGGTTAAGCTCCCACGAGTCCTGGATTCATGCGTTATGTCAGGAGGCCGGGAACCCAGATCTTGGAGAGAGAACACTCGAGAGCTTCACTCGCCTTCTGGAGGATCCTACCACCTTAAATATTAAAGGAGGGGCTAGTCCCACCATCTTACTCAAGGATGCAATCAGGAAGGCTCTGTATGATGAGGTGGATAAGGTGGAAAACTCAGAGTTCAGAGAGGCAATCTTGTTGTCCAAGACCCATAGAGATAACTTTATACTTTTCTTAAAATCTGTTGAGCCTTTGTTTCCTCGATTTCTTAGTGAACTTTTCAGTTCGTCCTTTCTGGGAATTCCCGAGTCCATCATTGGACTGATACAGAACTCTCGGACAATAAGAAGGCAGTTCAGAAGGAGTCTATCAAGAACTTTAGAAGAGTCCTTTTACAACTCAGAGATCCATGGGATCAATCGGATGACCCAGACACCTCAACGGGTCGGGAGGGTGTGGCCTTGTTCTTCTGAGAGGGCAGACCTCTTAAGGGAGATCTCTTGGGGAAGAAAAGTGGTTGGCACAACAGTCCCTCACCCTTCTGAGATGTTGGGGTTACTTCCCAAGTCCTCCATTTCCTGTTCTTGTGGAGCAACAAGAGGAAGCAACCCTAGAGTCTCGGTCTCTGTACTCCCGTCTTTCGATCAGTCATTCTTTTCACGAGGCCCTCTAAAAGGGTACTTGGGCTCGTCCACCTCCATGTCGACCCAGCTATTCCATGCTTGGGAAAAAGTCACTAATGTTCATGTGGTTAAAAGGGCCTTATCATTAAAAGAATCCATAAACTGGTTTATCACAAGAAATTCCAATTTGGCTCAAACTCTAATTAGAAACATTATGTCTCTGACAGGCCCTGATTTCCCTCTAGAAGAGGCTCCTGTCTTCAAAAGAACTGGGTCAGCATTGCATAGGTTCAAATCTGCAAGGTACAGCGAGGGAGGGTATTCCTCTGTCTGCCCCAATCTACTCTCTCATATTTCCGTTAGTACAGACACTATGTCTGATTTAACCCAAGACGGAAAAAATTATGACTTCATGTTTCAGCCCTTGATGCTTTATGCGCAAACATGGACATCAGAGCTGGTACAAAGAGACACAAGGCTGAGAGACTCTACGTTTCATTGGCACCTTCGGTGCAACAGATGTGTGAGGCCCATTGATGATATCACACTGGAGACTTCCCAGATCTTCGAATTTCCGGATGTGTCGAGAAGAATATCTAGAATGGTTTCTGGAGCTGTGCCTCACTTTCAGAAACTCCCTGATATCCGCCTAAAGCCAGGTGACTTCGAGTCTCTGAACGGTAGAGAAAAGTCTCGCCATATAGGATCGGCTCAAGGGCTCTTATACTCAATCTTAGTGGCAATTCATGACTCTGGATACAATGATGGGACCATCTTTCCTGTCAACATATATGGCAAGGTCTCTCCTAGAGACTATTTGAGGGGGCTCGCAAGGGGAGTTTTGATAGGGTCTTCGATTTGCTTCTTGACAAGAATGACAAATATCAATATTAATAGACCTCTTGAGTTGATCTCAGGGGTAATCTCATATATCCTTCTGAGACTAGATAATCACCCCTCTTTGTATATAATGCTCAGAGAACAGTCCCTTAGAGGAGAGATATTCTCCATCCCTCAGAAGATCCCTGCTGCTTATCCGACCACCATGAAAGAAGGGAACAGATCGATTTTGTGTTATCTCCAACATGTGCTACGCTATGAGCGGGAGGTGATCACAGCGTCGCCTGAGAATGACTGGTTGTGGATCTTCTCAGACTTTAGAAGTGCCAAAATGACATACCTGACCCTCATTACTTACCAGTCTCACCTTCTACTTCAGAGGGTTGAGAGAAATTTGTCTAAGAGTATGAGAGCTAACCTGCGACAATTGAGTTCCTTGATGAGGCAGGTGCTGGGGGGGCATGGGGAAGATACTTTAGAGTCAGACGATGATGTTCAACGACTATTAAAAGACTCTTTGCGAAGGACAAGGTGGGTCGATCAGGAAGTCCGCCATGCAGCTAGAACCATGACAGGGGACTATAGTCCCAACAAGAAAGTGTCCCGCAAGGCAGGAGGCTCAGAATGGGTTTGCTCTGCCCAACAGGTTGCAGTCTCCACCTCAGCTAACCCGGCCCCTGTCTCAGAACTTGACATAAGGGCCCTCTCCAGGAGGCTTCAAAACCCTCTGATCTCGGGCCTGAGGGTAGTTCAATGGGCAACTGGTGCTCATTATAAGCTTAAGCCTATTCTAGATGATCTCAACGTCTTTCCATCTCTATGTCTAGTAGTCGGAGATGGGTCAGGCGGGATATCAAGGGCAGTACTCCACATGTTTCCAGACGTCAAGCTTGTGTTCAACAGTTTGTTAGAGGTAAATGACCTAATGGCTTCCGGAACACATCCACTGCCTCCTTCAGCAATCGTGAGCGGAGGAGATGACCTTGTTTCCAGAGTAATAGATTTTGACTCAATCTGGGAAAAACCGTCCGACCTGAGAAACTTGGCAACCTGGAGATACTTCCAATCAGTCCAAAGACAGGTAAACATGTCTTATGATCTCATTATTTGTGACGCAGAAGTTACTGACATTGCATCTATCAATAGAATAACTCTGTTGATGTCGGATTTCGCATTGTCTATAGACGGACCTCTTTATTTGGTCTTCAAAACTTACGGGACTATGCTGGTAAACCCAGACTATAAAGCGATTCAACACTTGTCGAGAGCGTTCCCCTCGGTCACAGGTTTTATAACTCAAGTAACTTCGTCATTTTCATCTGAGCTATATCTTCGATTTTCCAAACGAGGGAAATTTTTCAGAGATCCCGAGTACCTGACCTCCTCTACCCTTCGAGAGATGAGCCTTGTGTTATTCAATTGCAGCAGCCCAAAGAGTGAGATGCAGAGAGCTCGCTCCTTAAATTATCAAGATCTTGTAAGGGGGTTTCCAGAAGAGATCATATCAAATCCTTACAATGAAATGATCATAACTCTAATTGACAGTGACGTAGAATCTTTCTTGGTCCACAAGATGGTGGATGACCTCGAGTTACAGAGGGGAACTCTGTCAAAAGTGGCTGTCATTATAGCCATTATGATAGTCTTTTCCAATAGAGTATTTAACATTTCCAAACCGTTGACTGACCCCTTGTTCTATCCTCCATCTGATCCCAAGATCCTAAGGCACTTCAACATATGTTGCAGCACTATGATGTATCTATCCACCGCTCTAGGAGATGTCCCCAGCTTTGCAAGACTTCATGACCTATATAACAGACCTATAACTTATTACTTTAGAAAGCAAGTCATTCGAGGGAATATTTATCTCTCTTGGAGTTGGTCAGATGATACCTCGGTGTTCAAGAGGGTGGCTTGTAACTCTAGCCTGAGTCTGTCATCTCATTGGATCAGATTGATTTACAAAGTAGTAAAAACCACTAGACTGATTGGAAGTATTGAGGATCTATCAGGAGAGATTGAAAAGCACCTTCAGGGGTACAACAGATGGATTACCCTCGAAGATATCAGATCCAGAACGTCTCTGCTAGATTACAGCTGCTT
>NL.2012.0857RFX
ACGCTTAACAACAAAATCAGAGAAAAAGCAGACAGCGTCAATTGCAAAGCAAAAATGTAACACCCCTACAATGGATGCCGACAAGATTGTATTCAAAGTTAATAATCAGGTGGTCTCTTTGAAGCCTGAGATTATCGTGGATCAATATGAGTACAAGTACCCTGCTATTAAGGACTTGAAGAAGCCCAGTATCACCCTAGGTAAGGCCCCCGATTTGAACAAGGCATACAAGTCAGTTTTATCAGGCTTGAATGCTGCCAAGCTTGATCCTGATGACGTATGTTCCTATTTAGCAGCCGCAATGCAGTTCTTCGAGGGGACGTGTCCCGAAGACTGGACCAGCTATGGGATCCTGATTGCACGGAAAGGAGATAAGATCACCCCAGATTCTCTGGTGGAGATAAAGCGTACTGGTGTAGAAGGGAATTGGGCTTTGACGGGAGGGATGGAACTGACTAGGGACCCCACTGTTCCAGAGCATGCGTCTCTAGTCGGTCTTCTCTTGAGTCTGTATAGACTAAGCAAAATATCTGGGCAAAACACTGGTAACTATAAGACAAACATTGCAGATAGGATAGAGCAGATTTTCGAGACAGCCCCCTTTATTAAGATCGTGGAGCATCATACTCTGATGACAACTCACAAGATGTGTGCCAACTGGAGTACTATACCAAACTTCAGATTCCTTGCAGGGACCTACGACATGTTCTTCTCCCGGATCGAGCATCTGTATTCAGCAATCAGAGTAGGTACGGTAGTCACTGCTTATGAAGACTGCTCGGGGCTGGTATCATTTACTGGGTTTATAAAACAGATAAATCTCACTGCCAGGGAAGCAATACTATATTTCTTCCACAAAAACTTCGAGGAAGAGATAAGAAGAATGTTTGAGCCAGGACAAGAGACAGCTGTTCCTCACTCCTATTTCATTCACTTTCGTTCACTGGGCTTGAGTGGGAAGTCCCCTTATTCATCAAATGCAGTTGGTCATGTGTTCAATCTCATCCACTTTGTTGGATGCTATATGGGACAAGTGAGATCTCTGAATGCAACGGTCATTGCTGCATGTGCTCCTCATGAGATGTCTGTTTTGGGAGGCTATTTGGGGGAGGAGTTTTTCGGGAAGGGAACGTTTGAAAGAAGATTCTTCAGAGATGAGAAAGAACTTCAAGAATATGAGACGGCTGAATTGACAAAGACTGACACGGCACTGGCAGATGATGGAACTGTCAATTCGGATGACGAAGACTACTTCTCCGGGGAAACCAGAAGCCCTGAGGCTGTTTATGCCCGAATCATGATGAATGGGGGTAGACTAAAGAGATCGCACATACGGAGATATGTCTCAGTCAGCTCAAATCACCAAGCTCGTCCAAACTCATTTGCTGAGTTTCTAAATAAGACGTATTCTAGTGACTCGTAAATAGTTGAATAACGGAACACAAGAAACCCATAGATTGTGTATATCCTTCATGAAAAAAACTAACACCCCTCCTTATGAACCACCCCAAATATGAGCAAAATCTTTGTCAATCCGAGTGCAATTAGAGCTGGTCTGGCTGATCTGGAGATGGCTGAAGAGACTGTTGATCTGATCAACAAAAACATAGAAGACAATCAGGCTCATCTCCAGGGAGAACCTATAGAGGTGGACAATCTCCCTGAGGACATGAAGCGGCTTCAGCTGGACGATAAAAAACCTTCAGGCCTAGGGGAGATGGCCAGAGCAGGGGAAGGCAAGGGTCGGGAAGATTTTCTGATGGATGAAGGGGAGGATCCTGGCCTCCTCTTCCAGTCATACCTGGACAATGTTGGAGTGCAGATAGTCAGACAAATGAGGTCAGGGGAGAGATTCCTCAAGATATGGTCACAAACCGTGGAGGAAATCATATCTTATGTCACAGTCAACTTTCCTAACCCCCCAAGGAAGTCCTTGGAAGATAAGTCAACTCAGACAACTGGCCGAGAACTCAAGAAGGAGACAACATCTATTTCTTCCCAGAGAGACAGTCAATCCTCGAAGGCCAAGATGGTGGCTCAAGCCGCCTCTGGTCCCCCAGCCCTCGAGTGGTCTGCTACCAATGAGGAGGATGATCTGTCAGTAGAAGCTGAGATCGCTCACCAGGTTGCAGAAAGCTTCTCTAAGAAGTACAAGTTTCCCTCTCGATCATCTGGGATATTTCTGTATAATTTTGAGCAGTTAAAAATGAACCTTGATGACATAGTTAAAGAAGCAAAAAATGTGCCGGGTGTCACCCGTTTAGCCCATGACGGATCTAAACTCCCTCTAAGATGTGTACTGGGATGGGTTGGTCTGGCCAACTCTAAAAAATTCCAGTTGTTAGTCGAGCCAGACAAGCTAAATAAAATCATGCAAGACGATTTAAATCGCTATACATCCAGCTAACTAAGCTTTTCTGCTCGGTCCCGACAGACGGCAAAATATGAAATGCTCTGAATTCGACATGAAAAAAACAAGCAACACCACTGATAAGATGAACTTTCTACGCAAGATAGTAAAAAACTGTCGGGATGAGGACACCCAGAAGCCCTCTCTTGTGTCAGCTCCTCCAGATGACGATGACCTATGGCTCCCTCCCCCCGAATATGTTCCGCTGAAAGAACTCACAGGCAAGAAGAACCTGAAGAACTTTTGCATCAACGGAGAGGTTAAGGTGTGTAGCCCGAACGGTTACTCGTTTAGGATCCTGCGACACATTCTGAGATCATTCGACGAGATATATTCTGGGAATCACAGAATGATCGGGTTAGTCAAGGTTGTTATTGGACTAGCTTTGTCAGGAGCCCCCGTCCCGGAGGGCATGAACTGGGTATACAAGTTGAGGAGAACCCTTATCTTCCAGTGGGCCGACTCCAGGGGCCCTCTTGAGGGGGAGGAGTTGGAATACTCTCAAGAGATCACTTGGGACGATGACACTGAATTTGTTGGGTTACAAATAAGAGTAAGTGCAAGACAATGTCACATTCAGGGCAGGATCTGGTGTATCAACATGAACTCGAGAGCATGTCAACTATGGTCAGACATGTCTCTTCAGACACAAAGGTCTGAAGAGGACAAAGACTCTTCTCTACTTCTAGAATAATCAAATTATATCCCGCAAGTTTCTAACTTGTTTACCTCTGGAGGAGAGAACATACGGGCTTGACTCCAACCTTTGGGAGCAATAGAACAAAAAACCATA--TGTAATGGTGCCATTTAATCGCTGCATTTTATCGAAGTCAAACTAATTACCTTTACATTTGGGGTCTCTTGGATGTGAAAAAAACTGTCAACATCCCTCAAAAGACTTAAGGAATGATGGTTCCTCAAGCTCTTTTGTTTGTGCCCCTTCTGGCTTTTCCAATGTGTTTCGGGAAATTCCCCATCTACACAATACCAGACAAACTTGGTCCCTGGAGCCCGATTGACATACATCATCTCAGCTGTCCAAACAACTTGGTTGTGGAAGACGAAGGATGCACCAACTTGTCGGGTTTCTCCTACATGGAACTCAAGGTGGGATACATTTCGGCCATAAAAGTGAACGGGTTCACGTGCACAGGTGTGGTGACAGAGGCTGAGACCTACACTAACTTTGTCGGTTATGTTACCACCACGTTTAAGAGAAAGCATTTCCGCCCAACACCAGATGCATGTAGAGCTGCTTACAACTGGAAAATGGCCGGTGATCCCAGATATGAAGAATCTCTTCATAATCCGTACCCTGACTACCATTGGCTTCGAACCGTGAAAACCACGAAGGAGTCTCTCATCATCATATCCCCAAGTGTAGCAGACCTAGACCCATATGACAAATCCCTTCACTCGAGGGTCTTTCCTAGCGGGAAGTGCTTGGGAATAACAATATCATCTACCTACTGCTCGACTAACCATGATTACACCATCTGGATGCCCGAGAATGTGAGATTAGGGACATCTTGTGACATCTTTACCAACAGTAGAGGGAAGAGAGCATCCAAAGGGAGCAAGACTTGTGGATTTGTTGACGAAAGAGGCTTGTATAAGTCTTTGAAGGGGGCATGCAAGCTCAAATTATGTGGAGTTCTGGGACTTAGACTTATGGACGGAACGTGGGTCTCGATGCCAACATCGGATGAGACCAAGTGGTGTCCCCCTGATCAGTTGGTAAATCTACACGACTTTCGCTCGGACGAGATCGAACATCTTGTCGTGGAGGAGTTGGTCAGGAAAAGAGAGGAGTGTCTGGATGCCCTAGAGTCCATCATGACTACCAAGTCGGTGAGTTTTAGACGTCTAAGCCACTTGAGAAAACTTGTCCCTGGATTCGGAAAAGCATACACCATATTCAACAAAACCCTGATGGAAGCCGATGCTCACTACAAGTCAGTCCGGACCTGGAATGAGATCATCCCCTCCAAGGGGTGTCTGAGAGTTGGAGGGAGGTGTCATCCCCACGTAAACGGAGTGTTTTTTAACGGCATAATACTGGGCCCTGACGGCCATGTTCTAATCCCAGAGATGCAATCATCCCTCCTTCAGCAACATATGGAGTTGTTGGAATCATCAGTTATCCCTCTGATGCATCCTTTAGCAGACCCGTCTACAGTTTTCAAGGACGGTGATGAAGCAGAGGATTTTGTTGAGGTTCACCTTCCCGATGTGCACAAACAGATCTCAGGGGTTGACCTGGGTCTCCCTAACTGGGGAAAGTATGTCTTAATAATTGCAGGGGTATTGATTGCCATGATATTGACAATCTTCTTAATGACATGTTGTGGAAGAGGTAATCGACCCAAGTCCACACAACACAGTCTTGGAGGGATAGGGAGGAAGGTGTCATCCACTTCCCAAAGCGGGAAGGTCATATCTTCGTGGGAGTCATATAAAAGCGGGGGTGAGACCAGACTGTGAAGGCCGGTCATCCCTTCCAAACTTCAAGTCCCGAAGATCGCCTCCCCTCGGGGCTAGGGGGAA---TCTCTGGGTTCAACAGTCCTCCCTGGACTCCATGCAATAGGGTAGGCTTAAGAGTCATGAGACTTTCATTAATCATCTCCGTTAATCAGACAAGGTCGTGTAGATTCTTAAAATACAAAAAGTCTTCTGACAGTTTCAGTGACCAACGGTGCTTTCATTCTCCAGGGATCGATACCAAAGGTTGTGGACAGGTCAGGGGTTACCTCAGATCACTTAGCGTTCGGGCACGGACAGAGATCATGGTGAGTCCCCTGACATTAGACTCAACATGATTCAACTGAGCAGGGCGATCTGCCTCTCCTGAAGGACATAAGCAATAGCTCACAATCATCTTACATCTCAGTAAAGTGTGTATAATTATAAAGGG-CTGGGTCATCTAAGCTTTTCCGTCGAGAAAAAAA--CTGTAGGCCGAAAGAGCAACTGGCAACACTTCTCATCTTCGGACATAGATCAAAATGCTTGATCCAGGAGAGGTCTATGATGACCCTGTTGATCCAATTGAGTCAGAGGCTGAGTCTAGAGGGGCCCCCACTGTCCCTAACATCTTGAGGAATTCTGATTACAATCTAAATTCCCCCTTAATAGAAGATCCTGCCGGATTAATGTTAGAGTGGTTGAAAACGGGGAACAGACCTCACCGAATGACCCTGACGGACAATTGCTCCAGGTCTTACAAAGTTCTGAAAGATTATTTCAAGAAAGTGGATATGGGCTCTCTCAAAGTGGGTGGGACTGCTGCACAGGCAATGATTTCCCTCTGGTTGTATGGTGCCCACTCTGAATCAAACAGAAGTAGAAAATGCATAACTGAATTAGCTCATTTCTATTCCAAGTCATCCCCTATAGAGAAGTTGCTGAATTGTACACTTGGAAATAGAGGGCTGAGGATTCCCCCAGAGGGGGTATTAAGTTGCCTTGAGAGGGTCGATTATGATAAGGCATTTGGGAGATATCTGGCTAACACATATTCCTCTTATTTATTTTTCCATGTGATCACCCTGTACATGAATGCCCTAGACTGGGACGAAGAGAAGACTATCCTGGCTTTATGGAGAGAATTAACCTCAGTGGATATCGGGAAGGACTTGGTCAAGTTCAAAGATCAAATATGGGGACTACTAATTGTGACAAAAGACTTTGTTTATTCTCAGAGTTCTAACTGTCTTTTTGACAGAAACTACACACTTATGCTAAAAGACCTCTTCTTGTCTCGTTTCAATTCCCTAATGATTTTGCTTTCTCCCCCAGAACCCAGATATTCAGACGACTTGATCTCCCAGTTGTGCCAACTATACATAGCTGGGGATCAAGTCCTTTCCATGTGTGGAAACTCCGGTTATGACGTTATCAAGATACTGGAGCCATATGTCGTGAACAGCCTCGTCCAAAGGGCAGAAAAATTTAGGCCCCTCATTCACTCCCTGGGAGACTTCCCTGTATTTATAAAAGATAAAGTCAGTCAGCTCGAAGGGACGTTTGGCCCCAGCGCAAAAAGGTTTTTTGGAGTTCTGGATCAATTCGACAACATACATGACTTGGTTTTTGTGTACGGCTGTTACAGGCATTGGGGTCATCCCTATATAGATTATAGAAAGGGTCTTTCGAAACTATATGATCAAGTTCACATTAAGAAGGTGATAGACAAGTCTTACCAGGAGTGTCTGGCAAGCGACTTAGCCAGAAGGATCCTCCGGTGGGGGTTTGATAAGTATTCTAAATGGTATCTTGATTCACGACTTCTCGCCCGAGACCATCCTTTGACTCCCTACATCAAAACCCAGACATGGCCACCCAAACATATAGTTGATTTGGTAGGAGATACCTGGCATAGGCTCCCAATAACGCAAATTTTTGAAATCCCTGAGTCAATGGATCCGTCAGAAATACTGGATGACAAATCCCATTCTTTCACCAGAACAAGACTGGCCTCTTGGTTGTCGGAGAACAGAGGGGGGCCTGTTCCCAGCGAGAAGGTCATTATCACGGCGTTGTCTAAGCCGCCCGTCAATCCCAGAGAATTCTTAAAATCTATTGACCTCGGAGGATTGCCTAATGAGGACTTGATAATTGGTCTCAAGCCAAAGGAACGAGAACTAAAGATCGAGGGTCGATTTTTTGCTCTGATGTCATGGAATCTAAGATTGTATTTTGTTATTACGGAAAAGCTTTTGGCCAACTACATCCTGCCACTCTTTGATGCGTTGACTATGACAGACAATCTGAACAAAGTGTTTAAGAAGCTGATCGACAGAGTCACCGGACAAGGACTTTTGGACTATTCAAGGGTCACATATGCCTTTCACCTTGACTATGAGAAATGGAACAATCATCAAAGATTGGAGTCGACAGAAGATGTGTTTTCTGTCCTAGACCAGGTGTTTGGACTAAAAAGGGTGTTTTCCAGGACACACGAGTTTTTTCAAAAGTCCTGGATCTACTATTCAGACAGATCAGACCTTATCGGATTATGGGAAGATCAGATATATTGCTTAGATATGTCCAATGGCCCGACCTGCTGGAATGGTCAAGATGGTGGGTTGGAGGGCTTACGGCAGAAGGGCTGGAGTCTAGTCAGCCTATTAATGATAGATAGAGAATCCCAAACCAGGAACACACGAACCAAGATACTAGCTCAAGGGGACAATCAGGTTCTATGTCCTACATACATGTTATCTCCAGGACTATCTCGAGAAGGGCTCCTCTATGAGTTGGAGAGTATATCAAGGAATGCGCTTTCAATATACCGGGCCATCGAGGAAGGAGCATCTAAGCTGGGGCTGATCATCAAGAAAGAAGAGACCATGTGTAGTTATGACTTTCTTATCTATGGAAAGACCCCTCTGTTTCGAGGCAACATCTTAGTACCTGAATCTAAAAGATGGGCCCGAGTCTCTTGCATCTCTAACGACCAAATAGTCAACCTAGCCAATATCATGTCGACAGTATCCACAAATGCACTGACAGTAGCACAACACTCTCAATCTCTGATCAAACCGATGAGGGACTTTCTGCTCATGTCAGTACAGGCAGTCTTTCACTACCTGTTGTTTAGCCCAATTTTGAAGGGCAGAGTTTACAAGATTCTAAGTGCTGAAGGGGAGAGTTTTCTTTTAGCCATGTCAAGGATAATCTACTTAGATCCTTCTTTGGGAGGAGTGTCTGGAATGTCTCTTGGAAGGTTCCATATACGTCAATTCTCGGACCCTGTCTCTGAAGGGCTGTCTTTCTGGAGAGAGATCTGGTTAAGCTCCCACGAGTCCTGGATTCATGCGTTATGTCAGGAGGCCGGGAACCCAGATCTTGGAGAGAGAACACTCGAGAGCTTCACTCGCCTTCTGGAGGATCCTACCACCTTAAATATTAAAGGAGGGGCTAGTCCCACCATCTTACTCAAGGATGCAATCAGGAAGGCTCTGTATGATGAGGTGGATAAGGTGGAAAACTCAGAGTTCAGAGAGGCAATCTTGTTGTCCAAGACCCATAGAGATAACTTTATACTTTTCTTAAAATCTGTTGAGCCTTTGTTTCCTCGATTTCTTAGTGAACTTTTCAGTTCGTCCTTTCTGGGAATTCCCGAGTCCATCATTGGACTGATACAGAACTCTCGGACAATAAGAAGGCAGTTCAGAAGGAGTCTATCAAGAACTTTAGAAGAGTCCTTTTACAACTCAGAGATCCATGGGATCAATCGGATGACCCAGACACCTCAACGGGTCGGGAGGGTGTGGCCTTGTTCTTCTGAGAGGGCAGACCTCTTAAGGGAGATCTCTTGGGGAAGAAAAGTGGTTGGCACAACAGTCCCTCACCCTTCTGAGATGTTGGGGTTACTTCCCAAGTCCTCCATTTCCTGTTCTTGTGGAGCAACAAGAGGAAGCAACCCTAGAGTCTCGGTCTCTGTACTCCCGTCTTTCGATCAGTCATTCTTTTCACGAGGCCCTCTAAAAGGGTACTTGGGCTCGTCCACCTCCATGTCGACCCAGCTATTCCATGCTTGGGAAAAAGTCACTAATGTTCATGTGGTTAAAAGGGCCTTATCATTAAAAGAATCCATAAACTGGTTTATCACAAGAAATTCCAATTTGGCTCAAACTCTAATTAGAAACATTATGTCTCTGACAGGCCCCGATTTCCCTCTAGAAGAGGCTCCTGTCTTCAAAAGAACTGGGTCAGCATTGCATAGGTTCAAATCTGCAAGGTACAGCGAGGGAGGGTATTCCTCTGTCTGCCCCAATCTACTCTCTCATATTTCCGTTAGTACAGACACTATGTCTGATTTAACCCAAGACGGAAAAAATTATGACTTCATGTTTCAGCCCTTGATGCTTTATGCGCAAACATGGACATCAGAGCTGGTACAAAGAGACACAAGGCTGAGAGACTCTACGTTTCATTGGCACCTTCGGTGCAACAGATGTGTGAGGCCCATTGATGATATCACACTGGAGACTTCCCAGATCTTCGAATTTCCGGATGTGTCGAGAAGAATATCTAGAATGGTTTCTGGAGCTGTGCCTCACTTTCAGAAACTCCCTGATATCCGCCTAAAGCCAGGTGACTTCGAGTCTCTGAACGGTAGAGAAAAGTCTCGCCATATAGGATCGGCTCAAGGGCTCTTATACTCAATCTTAGTGGCAATTCATGACTCTGGATATAATGATGGGACCATCTTTCCTGTCAACATATATGGCAAGGTCTCTCCTAGAGACTATTTGAGGGGGCTCGCAAGGGGAGTTTTGATAGGATCTTCGATTTGCTTCTTGACAAGAATGACAAATATCAATATTAATAGACCTCTTGAGTTGATCTCAGGGGTAATCTCGTATATCCTTCTGAGACTAGATAATCACCCCTCTTTGTATATAATGCTCAGAGAACAGTCCCTTAGAGGAGAGATATTCTCCATCCCTCAGAAGATCCCTGCTGCTTATCCGACCACCATGAAAGAAGGGAACAGATCGATTTTGTGTTATCTCCAACATGTGCTACGCTATGAGCGGGAGGTGATCACAGCGTCGCCTGAGAATGACTGGTTGTGGATCTTCTCAGACTTTAGAAGTGCCAAAATGACATACCTGACCCTCATTACTTACCAGTCTCACCTTCTACTTCAGAGGGTTGAGAGAAATTTGTCTAAGAGTATGAGAGCTAACCTGCGACAATTGAGTTCCTTGATGAGGCAGGTGCTGGGGGGGCATGGGGAAGATACTTTAGAGTCAGACGATGATGTTCAACGACTATTAAAAGACTCTTTGCGAAGGACAAGGTGGGTCGATCAGGAAGTCCGCCATGCAGCTAGAACCATGACAGGGGACTATAGTCCCAACAAGAAAGTGTCCCGCAAGGCAGGAGGCTCAGAATGGGTTTGCTCTGCCCAACAGGTTGCAGTCTCCACCTCAGCTAACCCGGCCCCTGTCTCAGAACTTGACATAAGGGCCCTCTCCAGGAGGCTTCAAAACCCTCTGATCTCGGGCCTGAGGGTAGTTCAATGGGCAACTGGTGCTCATTATAAGCTTAAGCCTATTCTAGATGATCTCAACGTCTTCCCATCTCTATGTCTAGTAGTCGGAGATGGGTCAGGCGGGATATCAAGGGCAGTACTCCACATGTTTCCAGACGTCAAGCTTGTGTTCAACAGTTTGTTAGAGGTAAATGACCTAATGGCTTCCGGAACACATCCACTGCCTCCTTCAGCAATCGTGAGCGGAGGAGATGACCTTGTTTCCAGAGTAATAGATTTTGACTCAATCTGGGAAAAACCGTCCGACCTGAGAAACTTGGCAACCTGGAGATACTTCCAATCAGTCCAAAGACAGGTAAACATGTCTTATGATCTCATTATTTGTGACGCAGAAGTTACTGACATTGCATCTATCAATAGAATAACTCTGTTGATGTCGGATTTCGCATTGTCTATAGACGGACCTCTTTATTTGGTCTTCAAAACTTACGGGACTATGCTGGTAAACCCAGACTATAAAGCGATTCAACACTTGTCGAGAGCGTTCCCCTCGGTCACAGGTTTTATAACTCAAGTAACTTCGTCATTTTCATCTGAGCTATATCTTCGATTTTCCAAACGAGGGAAATTTTTCAGAGATCCCGAGTACCTGACCTCCTCTACCCTTCGAGAGATGAGCCTTGTGTTATTCAATTGCAGCAGCCCAAAGAGTGAGATGCAGAGAGCTCGCTCCTTAAATTATCAAGATCTTGTAAGGGGGTTTCCAGAAGAGATCATATCAAATCCTTACAATGAAATGATCATAACTCTAATTGACAGTGACGTAGAATCTTTCTTGGTCCACAAGATGGTGGATGACCTCGAGTTACAGAGGGGAACTCTGTCAAAAGTGGCTATCATTATAGCCATTATGATAGTCTTTTCCAATAGAGTATTTAACATTTCCAAACCGTTGACTGACCCCTTGTTCTATCCTCCATCTGATCCCAAGATCCTAAGGCACTTCAACATATGTTGCAGCACTATGATGTATCTATCCACCGCTCTAGGAGATGTCCCCAGCTTTGCAAGACTTCATGACCTATATAACAGACCTATAACTTATTACTTTAGAAAGCAAGTCATTCGAGGGAATATTTATCTCTCTTGGAGTTGGTCAGATGATACCTCGGTGTTCAAGAGGGTGGCTTGTAACTCTAGCCTGAGTCTGTCATCTCATTGGATCAGATTGATTTACAAAGTAGTAAAAACCACTAGACTGATTGGAAGTATTGAGGATCTATCAGGAGAGATTGAAAAGCACCTTCAGGGGTACAACAGATGGATTACCCTCGAAGATATCAGATCCAGAACGTCTCTGCTAGATTACAGCTGCTT
>NU.2013.0398DOG
ACGCTTAACAACAAAATCAGAGAARAAGCAGACAGCGTCAATTGCAAAGCAAAAATGTAACACCCCTACAATGGATGCCGACAAGATTGTATTCAAAGTTAATAATCAGGTGGTCTCTTTGAAGCCTGAGATTATCGTGGATCAATATGAGTACAAGTACCCTGCTATTAAGGACTTGAAGAAGCCCAGTATCACCCTAGGGAAAGCCCCCGATTTGAACAAGGCATACAAGTCAGTTTTATCAGGCTTGAATGCTGCCAAGCTTGATCCTGATGACGTATGTTCCTATTTAGCAGCCGCAATGCAGTTCTTCGAGGGGACGTGTCCCGAAGACTGGACCAGCTATGGGATCCTGATTGCGCGGAAAGGAGATAAGATCACCCCAGATTCTCTGGTGGAGATAAAGCGTACTGGTGTAGAAGGGAATTGGGCTTTGACGGGAGGGATGGAACTGACTAGGGACCCCACTGTTCCAGAGCATGCGTCTTTAGTCGGTCTTCTCTTGAGTCTATATAGACTAAGCAAAATATCTGGGCAAAACACTGGTAACTATAAGACAAACATTGCAGATAGGATAGAGCAGATTTTCGAGACAGCCCCCTTTATTAAGATCGTGGAGCATCATACTCTGATGACAACTCACAAGATGTGTGCCAACTGGAGTACTATACCAAACTTCAGATTCCTGGCAGGGACCTACGACATGTTTTTCTCCCGGATTGAGCATCTGTATTCAGCAATCAGAGTAGGTACGGTAGTCACTGCTTATGAAGACTGCTCAGGGCTGGTATCATTTACTGGGTTCATAAAACAGATAAATCTCACTGCAAGGGAAGCAATACTGTATTTCTTTCACAAAAACTTCGAGGAAGAGATAAGAAGAATGTTTGAGCCAGGACAAGAGACAGCTGTTCCTCACTCCTATTTCATTCACTTTCGTTCACTGGGCTTGAGTGGGAAGTCCCCTTATTCATCAAATGCAGTTGGTCATGTGTTCAATCTCATCCACTTTGTCGGATGCTATATGGGACAAGTGAGATCTCTGAATGCAACGGTCATTGCTGCATGTGCTCCTCATGAGATGTCTGTTTTGGGAGGCTATTTGGGGGAGGAGTTTTTCGGGAAGGGAACGTTTGAAAGGAGATTCTTCAGAGATGAGAAAGAACTTCAAGAATATGAGACAGCTGAATTGACAAAGACTGACACGGCACTGGCAGATGATGGAACTGTCAATTCGGATGACGAGGACTACTTCTCCGGGGAAACCAGAAGCCCTGAGGCTGTTTATGCCCGAATCATGATGAATGGGGGTAGACTAAAGAGATCGCACATACGGAGATATGTCTCAGTCAGCTCAAATCACCAAGCTCGTCCAAACTCATTTGCTGAGTTTCTAAATAAGACGTATTCTAGTGACTCGTAAATAGTTGAATAACGGAACACAAGAAATCCATAGATTGTGTATATCCTTCATGAAAAAAACTAACACCCCTCCTTATGAACCACCCCAAATATGAGCAAAATCTTTGTCAATCCGAGTGCAATTAGAGCTGGTCTGGCTGATCTGGAGATGGCTGAAGAGACTGTTGATCTGATCAACAAAAACATAGAAGACAATCAGGCTCATCTCCAGGGAGAACCTATAGAGGTGGACAATCTCCCTGAGGACATGAAGCGGCTTCAGCTGGACGATAAAAAACCTTCCGGCCTAGGGGAGATGGCCAGATCAGGGGAAGGCAAATGTCGGGAAGACTTTCTGATGGATGAAGGGGAGGATCCTAGCCTCCTCTTCCAGTCATACCTGGACAATGTTGGAGTGCAGATAGTCAGACAAATGAGGTCAGGGGAGAGATTCCTCAAGATATGGTCACAAACCGTGGAAGAAATCATATCTTATGTCACAGTCAACTTTCCTAACTCCCCAGGGAGGTCCTTGGAAGATAAGTCAACCCAGACAACTGGCCGAGAACTCAAGAAGGAGACAACATCTATTTCTTCCCAGAGAGACAGTCAATCCTCGAAGGCCAGGATGGTGGCTCAAGCCGCCTCTGGTCCCCCAGCCCTCGAGTGGTCTACTACCAATGAGGAGGATGATCTGTCAGTAGAAGCTGAGATCGCTCACCAGGTTGCCGAAAGCTTCTCCAAGAAGTACAAGTTTCCCTCTCGATCATCTGGGATATTTCTGTATAATTTTGAGCAGTTAAAAATGAACCTTGATGACATAGTTAAAGAAGCAAAAAATGTGCCGGGTGTCACCCGTTTAGCCCATGACGGATCTAAACTCCCTCTAAGATGTGTACTGGGATGGGTTGGTCTGGCCAATTCTAAAAAATTCCAGTTGTTAGTCGAGCCAGACAAGCTAAATAAAATCATGCAAGATGATCTAAATCGCTATACATCCAGCTAACTAAGCTTTTCTACTCGGTCCCGACAGACGGCAAAATATGAAATGCTCTGAATTCGACATGAAAAAAACAAGCAACACCACTGATAAAATGAACTTTCTACGCAAGATAGTAAAAAACTGTCGGGATGAGGACACCCAGAAGCCCTCTCTTGTGTCAGCTCCTCCAGATGACGATGACCTATGGCTCCCTCCCCCCGAATATGTTCCGCTGAAAGAACTCACAGGCAAGAAGAACCTGAAGAACTTTTGCATCAACGGAGAGGTTAAGGTGTGTAGCCCGAACGGTTACTCGTTTAGGATCCTGCGACACATTCTGAGATCATTCGACGAGATATATTCTGGGAATCACAGAATGATCGGGTTAGTCAAGGTTGTTATTGGACTGGCTTTGTCAGGAGCCCCCGTCCCAGAGGGCATGAACTGGGTATACAAGTTGAGGAGAACTCTTATCTTCCAGTGGGCCGACTCCAGGGGCCCTCTTGAGGGGGAGGAATTGGAATACTCTCAAGAGATCACCTGGGACGATGACACTGAATTTGTTGGATTACAAATAAGAGTAAGTGCAAAACAGTGTCATATTCAGGGCAGGATCTGGTGTATCAACATGAACTCGAGAGCATGTCAACTATGGTCAGACATGTCTCTTCAGACTCAAAGGTCTGAAGAGGACAAAGACTCTTCTCTGCTTCTAGAATAATCAAATTATATCCCGCAAGTTTCTAACTTGTTTACCTCTGGAGGAGAGAACATACGGGCTTGACTCCAACCTTTGGGAGCAATAGAACAAAAAACCATA--TGTAATGGTGCCATTTAATCGCTGCATTTTATCGAAGTCAAACTAATTACCTTTACATTTGGGGTCTCTTGGATGTGAAAAAAACTGTCAACATCCCTCAAAAGACTTAAGGAATGATGGTTCCTCAAGCTCTTTTGTTTGTGCCCCTTCTGGCTTTTCCAATGTGTTTCGGGAAATTCCCCATCTACACAATACCAGACAAACTTGGTCCCTGGAGCCCGATTGACATACATCATCTCAGCTGTCCAAATAACTTGGTTGTGGAAGACGAAGGATGCACCAACTTGTCGGGTTTCTCCTACATGGAACTTAAGGTGGGATACATTTCGGCCATAAAAGTGAACGGGTTCACGTGCACAGGTGTGGTGACAGAGGCTGAGACTTACACTAACTTTGTCGGTTATGTTACCACCACGTTTAAGAGAAAGCATTTCCGCCCAACACCAGATGCATGTAGAGCTGCTTACAACTGGAAAATGGCCGGTGATCCCAGATATGAAGAATCTCTTCATAATCCGTACCCTGACTACCATTGGCTTCGAACCGTGAAAACCATGAAGGAGTCTCTCATCATCATATCCCCAAGTGTAGCGGACCTAGACCCATATGACAAATCCCTTCACTCGAGGGTCTTTCCTAGCGGGAAGTGCTTGGGAATAACGATATCATCTACCTACTGCTCGACTAACCATGATTACACCATCTGGATGCCCGAGAATGTGAGATTAGGGACATCTTGTGACATCTTTACCAACAGTAGAGGGAAGAGAGCATCCAAAGGGAGCAAGACTTGCGGATTTGTTGACGAAAGAGGCTTGTATAAGTCTTTGAAGGGGGCATGCAAGCTCAAATTATGTGGAGTTCTGGGACTTAGACTTATGGACGGAACGTGGGTCGCGATGCCAACATCAGATGAGACCAAGTGGTGTCCCCCTGATCAGTTGGTAAATCTACACGACTTTCGCTCGGACGAGATCGAACATCTTGTCGTGGAGGAGTTGGTCAGGAAAAGAGAGGAGTGTCTGGATGCCCTAGAGTCCATCATGACTACCAAGTCGGTGAGTTTTAGACGTCTCAGCCACTTGAGAAAACTTGTCCCTGGATTCGGAAAAGCATACACCATATTCAACAAAACCCTGATGGAGGCTGATGCTCACTACAAGTCAGTCCGGACCTGGAATGAGATCATCCCCTCCAAGGGGTGTCTGAGAGTTGGAGGGAGGTGTCATCCCCATGTAAACGGAGTGTTTTTTAACGGCATAATACTGGGCCCTGATGGTCATGTTCTGATCCCAGAGATGCAATCATCCCTCCTCCAGCAACATATGGAGTTGTTGGAATCATCAGTTATCCCTCTGATGCATCCTTTAGCAGACCCGTCTACAGTTTTCAAGGACGGTGATGAAGCAGAGGATTTTGTTGAGGTTCACCTTCCCGATGTGCACAAACAGATCTCAGGGGTTGACCTGGGTCTCCCTAATTGGGGAAAGTATGTCTTAATAATTGCAGGGGTATTGATCGCCATGATATTGACAATCTTCTTAATGACATGTTGTGGAAGAGGTAATCGGCCCAAGTCCACACAACACAGTCTTGGAGGGATAGGGAGGAAGGTGTCATCCACTTCCCAAAGCGGGAAGGTCATATCTTCGTGGGAGTCATATAAAAGCGGGGGTGAGACCAGACTGTGAAGGCCGGTCATCCCTTCCAAACTTCAAGTCCCGAAGATCGCCTCCCCTCGGGGCTAGGGGGAA---TCTCTGGGTTCAACAGTCCTCCCTGGACTCCATGCAACAGGGTAGGCTTAAGAGTCATGAGACTTTCATTAATCATCTCCGTTAATCAAACAAGGTCGTGTAGATTCTTAAAATACAAGAAGTCTTCTAGCAGTTTCAGTGACCAACGGTGCTTTCATCCTCCAGGGATCGATACCAAAGGTTGTGGACAGGTCAGGGGTTACCTCAGATCACTTTGCGTTCGGGCACGGACAGAGATCATGGTGAGTCCCCTGACAGTAGACTCAACATGATTCAACTGAGCAGGGCGATCTGCCTCTCCTGAAGGACATAAGCAATAGCTCACAATCATCTTACATCTTAGTAAAGTGTGTATAATTATAAAGGG-CTGGGTCATCTAAGCTTTTCCGTCGAGAAAAAAA--CTGTAGGCCGAAGGAGCAACTGGCAACACTTCTCATCTTCGGACATAGATCAAAATGCTTGATCCAGGAGAGGTCTATGATGACCCTGTTGATCCAATTGAGTCAGAGGCTGAGTCTAGAGGGGCCCCCACTGTCCCTAACATCTTGAGGAATTCTGATTACAATCTAAATTCCCCTTTAATAGAAGATCCTGCCGGATTAATGTTAGAGTGGTTGAAAACGGGGAACAGACCTCACCGAATGACCCTGACGGATAATTGCTCCAGGTCTTACAAAGTTCTGAAAGATTATTTCAAGAAAGTGGATATGGGCTCTCTCAAAGTGGGTGGGAATGCTGCACAGGCAATGATTTCCCTCTGGTTATATGGTGCCCACTCTGAATCAAACAGAAGTAGAAAATGCATAACTGAATTAGCTCATTTCTATTCCAAGTCATCCCCTATAGAGAAGTTGCTGAATTGTACACTTGGAAATAGAGGGCTGAGGATTCCCCCAGAGGGGGTATTAAGTTGCCTTGAGAGGGTCGATTATGACAAGGCATTTGGGAGATATCTGGCTAACACATATTCCTCTTATTTATTTTTCCATGTGATCACCCTGTACATGAATGCCCTAGACTGGGACGAAGAGAAGACTATCCTGGCTTTATGGAGAGAATTGACCTCAGTGGATATCGGGAAGGACTTGGTCAAGTTCAAAGATCAAATATGGGGACTACTAATTGTGACAAAAGACTTTGTTTATTCTCAGAGTTCTAACTGTCTTTTTGACAGAAACTACACACTTATGCTAAAAGACCTCTTTTTGTCTCGTTTCAATTCCCTAATGATCTTGCTTTCTCCCCCAGAACCCAGATATTCAGACGACTTGATCTCCCAGTTGTGCCAACTATACATAGCTGGGGATCAAGTCCTTTCCATGTGTGGAAACTCTGGTTACGACGTTATCAAGATACTGGAGCCATATGTCGTGAACAGCCTCGTCCAAAGGGCAGAAAAGTTTAGGCCCCTCATTCACTCCCTGGGAGACTTCCCTGTATTTATAAAAGATAAAGTCAGTCAGCTCGAAGGGACGTTTGGCCCCAGTGCAAAAAGGTTTTTTAGAGTTCTGGATCAATTTGACAACATACATGACTTGGTTTTTGTGTACGGCTGTTACAGGCATTGGGGTCATCCCTATATAGATTATAGAAAGGGTCTTTCGAAACTATATGATCAAGTTCACATTAAGAAGGTGATAGACAAGTCTTACCAGGAGTGTCTGGCAAGCGACTTAGCCAGAAGGATCCTCCGGTGGGGGTTTGACAAGTATTCTAAATGGTATCTTGATTCACGACTTCTCGCCCGAGACCACCCTTTGACTCCCTACATCAAGACCCAGACATGGCCACCCAAACATATAGTAGATTTGGTAGGAGATACTTGGCATAGGCTCCCAATAACGCAAATTTTTGAAATCCCTGAGTCAATGGATCCGTCAGAAATACTGGATGACAAATCCCATTCTTTCACCAGAACAAGACTGGCCTCTTGGTTGTCGGAGAACAGAGGGGGGCCTGTTCCCAGCGAGAAGGTCATTATCACGGCGTTGTCTAAGCCGCCCGTCAATCCTAGAGAATTCTTAAAATCTATTGACCTCGGAGGATTGCCTAATGAGGACTTGATAATTGGTCTCAAACCAAAGGAACGAGAACTAAAGATTGAGGGTCGATTTTTTGCTCTGATGTCATGGAATCTAAGATTGTATTTCGTTATTACGGAAAAGCTTTTGGCCAACTACATCCTGCCACTCTTTGATGCGTTGACTATGACAGACAATTTGAACAAAGTGTTTAAGAAGCTGATCGACAGAGTCACCGGACAAGGACTTTTGGACTATTCAAGGGTCACATATGCCTTTCACCTTGACTATGAGAAATGGAACAATCATCAAAGATTGGAGTCGACAGAAGATGTGTTTTCTGTCCTAGACCAGGTGTTTGGACTAAAAAGGGTGTTTTCCAGAACACACGAGTTTTTTCAAAAGTCCTGGATCTACTATTCAGACAGATCAGACCTTATCGGATTATGGGAAGATCAGATATATTGCTTAGATATGTCCAATGGCCCGACCTGCTGGAATGGTCAAGATGGTGGGTTGGAGGGCTTACGGCAGAAGGGCTGGAGTCTAGTCAGCCTATTAATGATAGATAGAGAATCCCAAACCAGGAACACACGAACCAAAATACTAGCTCAAGGGGACAATCAGGTTCTATGTCCTACATACATGTTGTCTCCAGGACTATCTCGAGAAGGGCTCCTCTATGAGTTGGAGAGTATATCAAGGAATGCGCTTTCGATATACCGGGCCATCGAGGAAGGAGCATCTAAGCTGGGGCTGATCATCAAGAAGGAAGAGACCATGTGTAGTTATGACTTTCTTATCTATGGAAAGACTCCTCTGTTTCGAGGCAACATCTTAGTACCTGAATCTAAAAGATGGGCCCGAGTCTCTTGCATCTCTAACGACCAAATAGTCAACCTAGCCAATATCATGTCGACAGTATCCACAAATGCACTGACAGTGGCACAACACTCTCAATCTCTGATCAAACCGATGAGGGACTTTCTGCTCATGTCAGTACAGGCAGTCTTTCACTACCTGTTGTTTAGCCCAATTTTGAAGGGCAGAGTTTACAAGATTCTAAGTGCTGAAGGGGAGAGTTTTCTTTTAGCCATGTCAAGGATAATCTACTTAGATCCTTCTTTGGGAGGAGTGTCTGGAATGTCTCTTGGAAGGTTCCATATACGTCAATTCTCAGACCCTGTCTCTGAAGGGCTGTCTTTCTGGAGAGAGATCTGGTTAAGCTCCCACGAGTCCTGGATTCATGCGTTATGTCAGGAGGCCGGGAACCCAGATCTTGGAGAGAGAACACTCGAGAGCTTCACTCGCCTTCTGGAGGATCCTACCACCTTAAATATTAAAGGAGGGGCTAGTCCCACCATCTTACTCAAGGATGCAATCAGGAAGGCTCTGTACGATGAGGTGGATAAGGTGGAAAACTCAGAGTTCAGAGAGGCAATCTTGTTGTCCAAGACCCATAGAGATAACTTTATACTTTTCTTAAAATCTGTTGAGCCTTTGTTTCCTCGATTTCTTAGTGAACTTTTCAGTTCGTCTTTTCTGGGAATTCCCGAGTCCATCATTGGACTGATACAGAACTCTCGGACAATACGAAGGCAGTTCAGAAGGAGTCTATCAAGAACTTTAGAAGAGTCCTTTTACAACTCAGAGATCCATGGGATCAATCGGATGACACAGACACCTCAACGGGTCGGGAGGGTGTGGCCTTGTTCTTCTGAGAGGGCAGATCTCTTAAGGGAGATCTCTTGGGGAAGGAAAGTTGTTGGCACAACAGTCCCTCACCCTTCTGAGATGTTGGGGTTACTTCCCAAGTCCTCCATTTCCTGTTCTTGTGGAGCAACAAGAGGAAGCAACCCTAGAGTCTCGGTCTCCGTACTCCCGTCTTTCGATCAGTCATTCTTTTCACGAGGCCCCCTAAAAGGGTACTTGGGCTCGTCCACCTCCATGTCGACCCAGCTATTCCATGCTTGGGAAAAAGTCACTAATGTTCATGTGGTCAAAAGGGCCTTATCATTAAAAGAATCCATAAACTGGTTTATCACAAGAAATTCCAATTTGGCTCAAACTCTAATTAGAAACATTATGTCTCTGACAGGCCCCGATTTCCCTCTAGAAGAGGCTCCTGTCTTCAAAAGAACTGGGTCAGCATTGCATAGGTTCAAATCTGCAAGGTACAGCGAGGGAGGGTATTCCTCTGTCTGCCCCAATCTACTCTCTCATATTTCCGTTAGTACAGACACTATGTCTGATTTAACCCAAGACGGAAAAAATTATGACTTCATGTTTCAGCCCTTGATGCTTTATGCGCAAACATGGACATCAGAGCTGGTACAAAGAGACACAAGGCTGAGAGACTCTACGTTTCATTGGCACCTTCGGTGCAACAGATGTGTGAGGCCCATTGATGATATCACACTGGAGACTTCCCAGATCTTTGAATTTCCGGATGTGTCGAGAAGAATATCTAGAATGGTTTCCGGAGCTGTGCCTCACTTTCAGAAACTCCCTGATATCCGCCTAAAGCCAGGTGACTTCGAGTCTCTGAACGGTAGAGAAAAGTCTCGCCATATAGGATCGGCTCAAGGGCTCTTATACTCAATCTTAGTGGCAATTCATGACTCTGGATACAATGATGGGACCATCTTTCCTGTCAACATATATGGCAAGGTCTCTCCTAGAGACTATTTGAGGGGGCTCGCAAGGGGAGTTTTGATAGGGTCTTCGATTTGCTTCTTGACAAGAATGACAAATATCAATATTAATAGACCTCTTGAGTTGATTTCAGGGGTAATCTCATATATCCTTCTGAGACTAGATAATCACCCCTCTTTGTATATAATGCTCAGAGAACAGTCCCTTAGAGGAGAGATATTCTCTATCCCTCAGAAGATCCCTGCTGCTTATCCGACCACCATGAAAGAAGGCAACAGATCGATTTTGTGTTATCTCCAACATGTGCTACGCTATGAGCGGGAGGTGATCACGGCGTCTCCAGAGAATGACTGGTTATGGATCTTCTCAGACTTTAGAAGTGCCAAAATGACATACCTTACCCTCATTACTTACCAGTCTCACCTTCTACTTCAGAGGGTTGAGAGAAATTTGTCTAAGAGTATGAGAGCTAACCTGCGACAATTGAGTTCCTTGATGAGGCAGGTGCTGGGGGGGCATGGGGAAGATACTTTAGAGTCAGACGATGATGTTCAACGACTATTAAAAGACTCTTTGCGAAGGACAAGATGGGTCGATCAGGAAGTCCGCCATGCAGCTAGAACCATGACAGGGGACTATAGTCCCAACAAGAAAGTGTCCCGCAAGGCAGGAGGCTCAGAATGGGTTTGCTCTGCCCAACAGGTTGCAGTCTCCACCTCAGCTAACCCGGCCCCTGTCTCAGAGCTTGACATAAGGGCCCTCTCCAGGAGGCTTAAAAACCCTTTGATCTCAGGCCTGAGGGTAGTTCAATGGGCAACTGGTGCTCATTATAAGCTTAAGCCTATTCTAGATGATCTCAATGTCTTCCCGTCTCTATGTCTAGTAGTCGGAGATGGGTCAGGCGGGATATCAAGGGCAGTACTCCACATGTTTCCAGACGTCAAGCTTGTGTTCAACAGTTTGTTAGAGGTAAATGACCTAATGGCTTCCGGAACACATCCACTGCCTCCTTCAGCAATCGTGAGCGGAGGAGATGACATTGTTTCCAGAGTAATAGATTTTGACTCAATCTGGGAAAAGCCGTCCGACCTGAGAAACTTGGCAACCTGGAGATACTTCCAATCAGTCCAAAGACAGGTAAACATGTCTTATGATCTCATTATTTGTGACGCAGAAGTCACTGACATTGCATCTATCAATAGAATAACCCTGTTGATGTCGGATTTCGCATTGTCTATAGACGGACCTCTTTATTTGGTCTTCAAAACTTATGGGACTATGCTGGTAAACCCAGACTATAAAGCGATTCAACACTTGTCGAGAGCGTTCCCCTCGGTCACAGGTTTTATAACTCAAGTAACTTCGTCATTTTCATCTGAGCTATATCTTCGGTTTTCCAAACGAGGGAAATTTTTCAGAGATCCCGAGTACCTGACCTCCTCTACCCTTCGAGAGATGAGCCTTGTGTTATTCAATTGCAGCAGCCCAAAGAGTGAGATGCAGAGAGCTCGCTCCTTAAATTATCAAGATCTTGTAAGGGGGTTTCCTGAAGAGATCATATCAAATCCTTATAATGAAATGATCATAACTCTAATTGACAGTGATGTAGAATCTTTCTTGGTCCACAAGATGGTGGATGACCTCGAGTTACAGAGGGGAACTCTGTCAAAAGTGGCTATCATTATAGCCATTATGATAGTCTTTTCCAATAGAGTATTTAACATTTCCAAACCGTTGACTGACCCCTTGTTCTATCCTCCATCTGATCCCAAGATCCTAAGGCACTTCAACATATGTTGCAGCACTATGATGTATCTATCCACCGCTCTAGGAGATGTCCCCAGCTTTGCAAGACTTCATGACCTATATAACAGACCTATAACTTATTACTTTAGAAAGCAAGTCATTCGAGGGAATATTCATCTCTCTTGGAGTTGGTCAGATGATTCCTCGGTGTTCAAGAGGGTGGCTTGTAACTCTAGCCTGAGTCTATCATCTCATTGGATCAGATTGATTTACAAAATAGTAAAAACCACTAGACTGATTGGAAGTATTGAGGACCTATCAGGAGAGATTGAAAAGCACCTTCAGGGGTACAACAGATGGATTACCCTCGAAGATACCAGATCCAGAACGTCTCTGCTAGATTACAGCTGCTT
>QC.2015.0107DOG
ACGCTTAACAACAAAATCAGAGAAGAAGCAGACAGCGTCAATTGCAAAGCAAAAATGTAACACCCCTACAATGGATGCCGACAAGATTGTATTCAAAGTTAATAATCAGGTGGTCTCTTTGAAGCCTGAGATTATCGTGGATCAATATGAGTACAAGTACCCTGCTATTAAGGACTTGAAGAAGCCCAGTATCACCCTAGGGAAAGCCCCCGATTTGAACAAGGCATACAAGTCAGTTTTATCAGGCTTGAATGCTGCCAAGCTTGATCCTGATGACGTATGTTCCTATTTAGCAGCCGCAATGCAGTTCTTCGAGGGGACGTGTCCCGAAGACTGGACCAGCTATGGGATCCTGATTGCGCGGAAAGGAGATAAGATCACCCCAGATTCTCTGGTGGAGATAAAGCGTACTGGTGTAGAAGGGAATTGGGCTTTGACGGGAGGGATGGAACTGACTAGGGACCCCACTGTTCCAGAGCATGCGTCTTTAGTCGGTCTTCTCTTGAGTCTATATAGACTAAGCAAAATATCTGGGCAAAACACTGGTAACTATAAGACAAACATTGCAGATAGGATAGAGCAGATTTTCGAGACAGCCCCTTTTATTAAGATCGTGGAGCATCATACTCTGATGACAACTCACAAGATGTGCGCCAACTGGAGTACTATACCAAACTTCAGATTCCTGGCAGGGACCTACGACATGTTTTTCTCCCGGATTGAGCATCTGTATTCAGCAATCAGAGTAGGTACGGTAGTCACTGCTTATGAAGACTGCTCAGGGCTGGTATCATTTACTGGGTTCATAAAACAGATAAATCTCACTGCAAGGGAAGCAATACTGTATTTCTTTCACAAAAACTTCGAGGAAGAGATAAGAAGAATGTTTGAGCCAGGACAAGAGACAGCTGTTCCTCACTCCTATTTCATTCACTTTCGTTCACTGGGCTTGAGTGGGAAGTCCCCTTATTCATCAAATGCAGTTGGTCATGTGTTCAATCTCATCCACTTTGTCGGATGCTATATGGGACAAGTGAGATCTCTGAATGCAACGGTCATTGCTGCATGTGCTCCTCATGAGATGTCTGTTTTGGGAGGCTATTTGGGGGAGGAGTTTTTCGGGAAGGGAACGTTTGAAAGGAGATTCTTCAGAGATGAGAAAGAACTTCAAGAATATGAGACAGCTGAACTGACAAAGACTGACACGGCACTGGCAGATGATGGAACTGTCAATTCGGATGACGAGGACTACTTCTCCGGGGAAACCAGAAGCCCTGAGGCTGTTTATGCCCGAATCATGATGAATGGGGGTAGACTAAAGAGATCGCACATACGGAGATATGTCTCAGTCAGCTCAAATCACCAAGCTCGTCCAAACTCATTTGCTGAGTTTCTAAATAAGACGTATTCTAGTGACTCGTAAATAGTTGAATAACGGAACACAAGAAATCCATAGATTGTGTATATCCTTCATGAAAAAAACTAACACCCCTCCTTATGAACCACCCCAAATATGAGCAAAATCTTTGTCAATCCGAGTGCAATTAGAGCTGGTCTGGCTGATCTGGAGATGGCTGAAGAGACTGTTGATCTGATCAACAAAAACATAGAAGACAATCAGGCTCATCTCCAGGGAGAACCTATAGAGGTGGACAATCTCCCTGAGGACATGAAGCGGCTTCAGCTGGACGATAAAAAACCTTCCGGCCTAGGGGAGATGGCCAGATCAGGGGAAGGCAAATGTCGGGAAGACTTTCTGATGGATGAAGGGGAGGATCCTAGCCTCCTCTTCCAGTCATACCTGGACAATGTTGGAGTGCAGATAGTCAGACAAATGAGGTCAGGGGAGAGATTCCTCAAGATATGGTCACAAACCGTGGAGGAAATCATATCTTATGTCACAGTCAACTTTCCTAACTCCCCAGGGAGGTCCTTGGAAGATAAGTCAACCCAGACAACTGGCCGAGAACTCAAGAAGGAGACAACATCTATTTCTTCCCAGAGAGACAGTCAATCCTCGAAGGCCAAGATGGTGGCTCAAGCCGCCTCTGGTCCCCCAGCCCTCGAGTGGTCTACTACCAATGAGGAGGATGATCTGTCAGTAGAAGCTGAGATCGCTCACCAGGTTGCCGAAAACTTCTCCAAGAAGTACAAGTTTCCCTCTCGATCATCTGGGATATTTCTGTATAATTTTGAGCAGTTAAAAATGAACCTTGATGACATAGTTAAAGAAGCAAAAAATGTGCCGGGTGTCACCCGTTTAGCCCATGACGGATCTAAACTCCCTCTAAGATGTGTACTGGGATGGGTTGGTCTGGCCAATTCTAAAAAATTCCAGTTGTTAGTCGAGCCAGACAAGCTAAATAAAATCATGCAAGATGATCTAAATCGCTATACATCCAGCTAACTAAGCTTTTCTACTCGGTCCCGACAGACGGCAAAATATGAAATGCTCTGAATTCGACATGAAAAAAACAAGCAACACCACTGATAAAATGAACTTTCTACGCAAGATAGTAAAAAACTGTCGGGATGAGGACACCCAGAAGCCCTCTCTTGTGTCAGCTCCTCCAGATGACGATGACCTATGGCTCCCTCCCCCCGAATATGTTCCGCTGAAAGAACTCACAGGCAAGAAGAACCTGAAGAACTTTTGCATCAACGGAGAGGTTAAGGTGTGTAGCCCGAACGGTTACTCGTTTAGGATCCTGCGACATATTCTGAGATCATTCGACGAGATATATTCTGGGAATCACAGAATGATCGGGTTAGTCAAGGTTGTTATTGGACTGGCTTTGTCAGGAGCCCCCGTCCCAGAGGGCATGAACTGGGTATACAAGTTGAGGAGAACCCTTATCTTCCAGTGGGCCGACTCCAGGGGCCCTCTTGAGGGGGAGGAATTGGAATACTCTCAAGAGATCACCTGGGACGATGACACTGAATTTGTTGGATTACAAATAAGAGTAAGTGCAAAACAGTGTCATATTCAGGGCAGGATCTGGTGTATCAACATGAACTCGAGAGCATGTCAACTATGGTCAGACATGTCTCTTCAGACTCAAAGGTCTGAAGAGGACAAAGACTCTTCTCTGCTTCTAGAATAATCAAATTATATCCCGCAAGTTTCTAACTTGTTTACCTCTGGAGGAGAGAACATACGGGCTTGACTCCAACCTTTGGGAGCAATAGAACAAAAAACCATA--TGTAATGGTGCCATTTAATCGCTGCATTTTATCGAAGTCAAACTAATTACCTTTACATTTGGGGTCTCTTGGATGTGAAAAAAACTGTCAACATCCCTCAAAAGACTTAAGGAATGATGGTTCCTCAAGCTCTTTTGTTTGTGCCCCTTCTGGCTTTTCCAATGTGTTTCGGGAAATTCCCCATCTACACAATACCAGACAAACTTGGTCCCTGGAGCCCGATTGACATACATCATCTCAGCTGTCCAAATAACTTGGTTGTGGAAGACGAAGGATGCACCAACTTGTCGGGTTTCTCCTACATGGAACTTAAGGTGGGATACATTTCGGCCATAAAAGTGAACGGGTTCACGTGCACAGGTGTGGTGACAGAGGCTGAGACTTACACTAACTTTGTCGGTTATGTTACCACCACGTTTAAGAGAAAGCATTTCCGCCCAACACCAGATGCATGTAGAGCTGCTTACAACTGGAAAATGGCCGGTGATCCCAGATATGAAGAATCTCTTCATAATCCGTACCCTGACTACCATTGGCTTCGAACCGTGAAAACCACGAAGGAGTCTCTCATCATCATATCCCCAAGTGTAGCGGACCTAGACCCATATGACAAATCCCTTCACTCGAGGGTCTTTCCTAGCGGGAAGTGCTTGGGAATAACAATATCATCTACCTACTGCTCGACTAACCATGATTACACCATCTGGATGCCCGAGAATGTGAGATTAGGGACATCTTGTGACATCTTTACCAACAGTAGAGGGAAGAGAGCATCCAAAGGGAGCAAGACTTGCGGATTTGTTGACGAAAGAGGCTTGTATAAGTCTTTGAAGGGGGCATGCAAGCTCAAATTATGTGGAGTTCTGGGACTTAGACTTATGGACGGAACGTGGGTCGCGATGCCAACATCAGATGAGACCAAGTGGTGTCCCCCTGATCAGTTGGTAAATCTACACGACTTTCGCTCGGACGAGATCGAACATCTTGTCGTGGAGGAGTTGGTCAGGAAAAGAGAGGAGTGTCTGGATGCCCTAGAGTCCATCATGACTACCAAGTCGGTGAGTTTTAGACGTCTCAGCCACTTGAGAAAACTTGTCCCTGGATTCGGAAAAGCATACACCATATTCAACAAAACCCTGATGGAGGCTGATGCTCACTACAAGTCAGTCCGGACCTGGAATGAGATCATCCCCTCCAAGGGGTGTCTGAGAGTTGGAGGGAGGTGTCATCCCCATGTAAACGGAGTGTTTTTTAACGGCATAATACTGGGCCCTGACGGTCATGTTCTGATCCCAGAGATGCAATCATCCCTCCTTCAGCAACATATGGAGTTGTTGGAATCATCAGTTATCCCTCTGATGCATCCTTTAGCAGACCCGTCTACAGTTTTCAAGGAAGGTGATGAAGCAGAGGATTTTGTTGAGGTTCACCTTCCCGATGTGCACAAACAGATCTCAGGGGTTGACCTGGGTCTCCCTAATTGGGGAAAGTATGTCTTAATAATTGCAGGGGTATTGATCGCCATGATATTGACAATCTTCTTAATGACATGTTGTGGAAGAGGTAATCGGCCCAAGTCCACACAACACAGTCTTGGAGGGATAGGGAGGAAGGTGTCATCCACTTCCCAAAGCGGGAAGGTCATATCTTCGTGGGAGTCATATAAAAGCGGGGGTGAGACCAGACTGTGAAGGCCGGTCATCCCTTCCAAACTTCAAGTCCCGAAGATCGCCTCCCCTCGGGGCTAGGGGGAA---TCTCTGGGTCCAACAGTCCTCCCTGGACTCCATGCAACAGGGTAGGCTTAAGAGTCATGAGACTTTCATTAATCATCTCCGTTAATCAAACAAGGTCGTGTAGATTCTTAAAATACAAGAAGTCTTCTAGCAGTTTCAGTGACCAACGGTGCTTTCATCCTCCAGGGATCGATACCAAAGGTTGTGGACAGGTCAGGGGTTACCTCAGATCACTTTGCGTTCGGGCACGGACAGAGATCATGGTGAGTCCCCTGACAGTAGACTCAACATGATTCAACTGAGCAGGGCGATCTGCCTCTCCTGAAGGACATAAGCAATAGCTCACAATCATCTTACATCTTAGTAAAGTGTGTATAATTATAAAGGG-CTGGGTCATCTAAGCTTTTCCGTCGAGAAAAAAA--CTGTAGGCCGAAAGAGCAACTGGCAACACTTCTCATCTTCGGACATAGATCAAAATGCTTGATCCAGGAGAGGTCTATGATGACCCTGTTGATCCAATTGAGTCAGAGGCTGAGTCTAGAGGGGCCCCCACTGTCCCTAACATCTTGAGGAATTCTGATTACAATCTAAATTCCCCTTTAATAGAAGATCCTGCCGGATTAATGTTAGAGTGGTTGAAAACGGGGAACAGACCTCACCGAATGACCCTGACGGATAATTGCTCCAGGTCTTACAAAGTTCTGAAAGATTATTTCAAGAAAGTGGATATGGGCTCTCTCAAAGTGGGTGGGAATGCTGCACAGGCAATGATTTCCCTCTGGTTATATGGTGCCCACTCTGAATCAAACAGAAGTAGAAAATGCATAACTGAATTAGCTCATTTCTATTCCAAGTCATCCCCTATAGAGAAGTTGCTGAATTGTACACTTGGAAATAGAGGGCTGAGGATTCCCCCAGAGGGGGTATTAAGTTGCCTTGAGAGGGTCGATTATGACAAGGCATTTGGGAGATATCTGGCTAACACATATTCCTCTTATTTATTTTTCCATGTGATCACCCTGTACATGAATGCCCTAGACTGGGACGAAGAGAAGACTATCCTGGCTTTATGGAGAGAATTGACCTCAGTGGATATCGGGAAGGACTTGGTCAAGTTCAAAGATCAAATATGGGGACTACTAATTGTGACAAAAGACTTTGTTTATTCTCAGAGTTCTAACTGTCTTTTTGACAGAAACTACACACTTATGCTAAAAGACCTCTTTTTGTCTCGTTTCAATTCCCTAATGATCTTGCTTTCTCCCCCAGAACCCAGATATTCAGACGACTTGATCTCCCAGTTGTGCCAACTATACATAGCTGGGGATCAAGTCCTTTCCATGTGTGGAAACTCTGGTTACGACGTTATCAAGATACTGGAGCCATATGTCGTGAACAGCCTCGTCCAAAGGGCAGAAAAGTTTAGGCCCCTCATTCACTCCCTGGGAGACTTCCCTGTATTTATAAAAGATAAAGTCAGTCAGCTCGAAGGGACGTTTGGCCCCAGTGCAAAAAGGTTTTTTAGAGTTCTGGATCAATTCGACAACATACATGACTTGGTTTTTGTGTACGGCTGTTACAGGCATTGGGGTCATCCCTATATAGATTATAGAAAGGGTCTTTCGAAACTATATGATCAAGTTCACATTAAGAAGGTGATAGACAAGTCTTACCAGGAGTGTCTGGCAAGCGACTTAGCCAGAAGGATCCTCCGGTGGGGGTTTGACAAGTATTCTAAATGGTATCTTGATTCACGACTTCTCGCCCGAGACCACCCTTTGACTCCCTACATCAAGACCCAGACATGGCCACCCAAACATATAGTAGATTTGGTAGGAGATACTTGGCATAGGCTCCCAATAACGCAAATTTTTGAAATCCCTGAGTCAATGGATCCGTCAGAAATACTGGATGACAAATCCCATTCTTTCACCAGAACAAGACTGGCCTCTTGGTTGTCGGAGAACAGAGGGGGGCCTGTTCCCAGCGAGAAGGTCATTATCACGGCGTTGTCTAAGCCGCCCGTCAATCCTAGAGAATTCTTAAAATCTATTGACCTCGGAGGATTGCCTAATGAGGACTTGATAATTGGTCTCAAACCAAAGGAACGAGAACTAAAGATTGAGGGTCGATTTTTTGCTCTGATGTCATGGAATCTAAGATTGTATTTCGTTATTACGGAAAAGCTTTTGGCCAACTACATCCTGCCACTCTTTGATGCGTTGACTATGACAGACAATTTGAACAAAGTGTTTAAGAAGCTGATCGACAGAGTCACCGGACAAGGACTTTTGGACTATTCAAGGGTCACATATGCCTTTCACCTTGACTATGAGAAATGGAACAACCATCAAAGATTGGAGTCGACAGAAGATGTGTTTTCTGTCCTAGACCAGGTGTTTGGACTAAAAAGGGTGTTTTCCAGAACACACGAGTTTTTTCAAAAGTCCTGGATCTACTATTCAGACAGATCAGACCTTATCGGATTATGGGAAGATCAGATATATTGCTTAGATATGTCCAATGGCCCGACCTGCTGGAATGGTCAAGATGGTGGGTTGGAGGGCTTACGGCAGAAGGGCTGGAGTCTAGTCAGCCTATTAATGATAGATAGAGAATCCCAAACCAGGAACACACGAACCAAAATACTAGCTCAAGGGGACAATCAGGTTCTATGTCCTACATACATGTTGTCTCCAGGACTATCTCGAGAAGGGCTCCTCTATGAGTTGGAGAGTATATCAAGGAATGCGCTTTCAATATACCGGGCCATCGAGGAAGGAGCATCTAAGCTGGGGCTGATCATCAAGAAGGAAGAGACCATGTGTAGTTATGACTTTCTTATCTATGGAAAGACTCCTCTGTTTCGAGGCAACATCTTAGTACCTGAATCTAAAAGATGGGCCCGAGTCTCTTGCATCTCTAACGACCAAATAGTCAACCTAGCCAATATCATGTCGACAGTATCCACAAATGCACTGACAGTGGCACAACACTCTCAATCTCTGATCAAACCGATGAGGGACTTTCTGCTCATGTCAGTACAGGCAGTCTTTCACTACCTGTTGTTTAGCCCAATTTTGAAGGGCAGAGTTTACAAGATTCTAAGTGCTGAAGGGGAGAGTTTTCTTTTAGCCATGTCAAGGATAATCTACTTAGATCCTTCTTTGGGAGGAGTGTCTGGAATGTCTCTTGGAAGGTTCCATATACGTCAATTCTCAGACCCTGTCTCTGAAGGGCTGTCTTTCTGGAGAGAGATCTGGTTAAGCTCCCACGAGTCCTGGATTCATGCGTTATGTCAGGAGGCCGGGAACCCAGATCTTGGAGAGAGAACACTCGAGAGCTTCACTCGCCTTCTGGAGGATCCTACCACCTTAAATATTAAAGGAGGGGCTAGTCCCACCATCTTACTCAAGGATGCAATCAGGAAGGCTCTGTACGATGAGGTGGATAAGGTGGAAAACTCAGAGTTCAGAGAGGCAATCTTGTTGTCCAAGACCCATAGAGATAACTTTATACTTTTCTTAAAATCTGTTGAGCCTTTGTTTCCTCGATTTCTTAGTGAACTTTTCAGTTCGTCTTTTCTGGGAATTCCCGAGTCCATCATTGGACTGATACAGAACTCTCGGACAATACGAAGGCAGTTCAGAAGGAGTCTATCAAGAACTTTAGAAGAGTCCTTTTACAACTCAGAGATCCATGGGATCAATCGGATGACACAGACACCTCAACGGGTCGGGAGGGTGTGGCCTTGTTCTTCTGAGAGGGCAGATCTCTTAAGGGAGATCTCTTGGGGAAGGAAAGTTGTTGGCACAACAGTCCCTCACCCTTCTGAGATGTTGGGGTTACTTCCCAAGTCCTCCATTTCCTGTTCTTGTGGAGCAACAAGAGGAAGCAACCCTAGAGTCTCGGTCTCCGTACTCCCGTCTTTCGATCAGTCATTCTTTTCACGAGGCCCCCTAAAAGGGTACTTGGGCTCGTCCACCTCCATGTCGACCCAGCTATTCCATGCTTGGGAAAAAGTCACTAATGTTCATGTGGTCAAAAGGGCCTTATCATTAAAAGAATCCATAAACTGGTTTATCACAAGAAATTCCAATTTGGCTCAAACTCTAATTAGAAACATTATGTCTCTGACAGGCCCCGATTTCCCTCTAGAAGAGGCTCCTGTCTTCAAAAGAACTGGGTCAGCATTGCATAGGTTCAAATCTGCAAGGTACAGCGAGGGAGGGTATTCCTCTGTCTGCCCCAATCTACTCTCTCATATTTCCGTTAGTACAGACACTATGTCTGATTTAACCCAAGACGGAAAAAATTATGACTTCATGTTTCAGCCCTTGATGCTTTATGCGCAAACATGGACATCAGAGCTGGTACAAAGAGACACAAGGCTGAGAGACTCTACGTTTCATTGGCACCTTCGGTGCAACAGATGTGTGAGGCCCATTGATGATATCACACTGGAGACTTCCCAGATCTTTGAATTTCCGGATGTGTCGAGAAGAATATCTAGAATGGTTTCCGGAGCTGTGCCTCACTTTCAGAAACTCCCTGATATCCGCCTAAAGCCAGGTGACTTCGAGTCTCTGAACGATAGAGAAAAGTCTCGCCATATAGGATCGGCTCAAGGGCTCTTATACTCAATCTTAGTGGCAATTCATGACTCTGGATACAATGATGGGACCATCTTTCCTGTCAACATATATGGCAAGGTCTCTCCTAGAGACTATTTGAGGGGGCTCGCAAGGGGAGTTTTGATAGGGTCCTCGATTTGCTTCTTGACAAGAATGACAAATATCAATATTAATAGACCTCTAGAGTTGATTTCAGGGGTAATCTCATATATCCTTCTGAGACTAGATAATCACCCCTCTTTGTATATAATGCTCAGAGAACAGTCCCTTAGAGGAGAGATATTCTCTATCCCTCAGAAGATCCCTGCTGCTTATCCGACCACCATGAAAGAAGGCAACAGATCGATTTTGTGTTATCTCCAACATGTGCTACGCTATGAGCGGGAGGTGATCACGGCGTCTCCAGAGAATGACTGGTTATGGATCTTCTCAGACTTTAGAAGTGCCAAAATGACATACCTTACCCTCATTACTTACCAGTCTCACCTTCTACTTCAGAGGGTTGAGAGAAATTTGTCTAAGAGTATGAGAGCTAACCTGCGACAATTGAGCTCCTTGATGAGGCAGGTGCTGGGGGGGCATGGGGAAGATACTTTAGAGTCAGACGATGATGTTCAACGACTATTAAAAGACTCTTTGCGAAGGACAAGATGGGTCGATCAGGAAGTCCGCCATGCAGCTAGAACCATGACAGGGGACTATAGTCCCAACAAGAAAGTGTCCCGCAAGGCAGGAGGCTCAGAATGGGTTTGCTCTGCCCAACAGGTTGCAGTCTCCACCTCAGCTAACCCGGCCCCTGTCTCAGAGCTTGACATAAGGGCCCTCTCCAGGAGGCTTCAAAACCCTTTGATCTCAGGCCTGAGGGTAGTTCAATGGGCAACTGGTGCTCATTATAAGCTTAAGCCTATTCTAGATGATCTCAATGTCTTCCCGTCTCTATGTCTAGTAGTCGGAGATGGGTCAGGCGGGATATCAAGGGCAGTACTCCACATGTTTCCAGACGTCAAGCTTGTGTTCAACAGTTTGTTAGAGGTAAATGACCTAATGGCTTCCGGAACACATCCACTGCCTCCTTCAGCAATCGTGAGCGGAGGAGATGACATTGTTTCCAGAGTAATAGATTTTGACTCAATCTGGGAAAAGCCGTCCGACCTGAGAAACTTGGCAACCTGGAGATACTTCCAATCAGTCCAAAGACAGGTAAACATGTCTTATGATCTCATTATTTGTGACGCAGAAGTCACTGACATTGCATCTATCAATAGAATAACCCTGTTGATGTCGGATTTCGCATTGTCTATAGACGGACCTCTTTATTTGGTCTTCAAAACTTATGGGACTATGCTGGTAAACCCAGACTATAAAGCGATTCAACACTTGTCGAGAGCGTTCCCCTCGGTCACAGGTTTTATAACTCAAGTAACTTCGTCATTTTCATCTGAGCTATATCTTCGGTTTTCCAAACGAGGGAAATTTTTCAGAGATCCCGAGTACCTGACCTCCTCTACCCTTCGAGAGATGAGCCTTGTGTTATTCAATTGCAGCAGCCCAAAGAGTGAGATGCAGAGAGCTCGCTCCTTAAATTATCAAGATCTTGTAAGGGGGTTTCCTGAAGAGATCATATCAAATCCTTATAATGAAATGATCATAACTCTAATTGACAGTGATGTAGAATCTTTCTTGGTCCACAAGATGGTGGATGACCTCGAGTTACAGAGGGGAACTCTGTCAAAAGTGGCTATCATTATAGCCATTATGATAGTCTTTTCCAATAGAGTATTTAACATTTCCAAACCGTTGACTGACCCCTTGTTCTATCCTCCATCTGATCCCAAGATCCTAAGGCACTTCAACATATGTTGCAGCACTATGATGTATCTATCCACCGCTCTAGGAGATGTCCCCAGCTTTGCAAGACTTCATGACCTATATAACAGACCTATAACTTATTACTTTAGAAAGCAAGTCATTCGAGGGAATATTCATCTCTCTTGGAGTTGGTCAGATGATTCCTCGGTGTTCAAGAGGGTGGCTTGTAACTCTAGCCTGAGTCTATCATCTCATTGGATCAGATTGATTTACAAAATAGTAAAAACCACTAGACTGATTGGAAGTATTGAGGACCTATCAGGAGAGATTGAAAAGCACCTTCAGGGGTACAACAGATGGATTACCCTCGAAGATACCAGATCCAGAACGTCTCTGCTAGATTACAGCTGCTT
>NU.2017.0630AFX
ACGCTTAACAACAAAATCAGAGAAGAAGCAGACAGCGTCAATTGCAAAGCAAAAATGTAACACCCCTACAATGGATGCCGACAAGATTGTATTCAAAGTTAATAATCAGGTGGTCTCTTTGAAGCCTGAGATTATCGTGGATCAATATGAGTACAAGTACCCTGCTATTAAGGACTTGAAGAAGCCCAGTATCACCCTAGGTAAGGCCCCCGATTTGAACAAGGCATACAAGTCAGTTTTATCAGGCTTGAATGCTGCCAAGCTTGATCCTGATGACGTATGTTCCTATTTAGCAGCCGCAATGCAGTTCTTCGAGGGGACGTGTCCCGAAGACTGGACCAGCTATGGGATCCTGATTGCACGGAAAGGAGATAAGATCACCCCAGATTCTCTGGTGGAGATAAAGCGTACTGGTGTAGAAGGGAATTGGGCTTTGACGGGAGGGATGGAACTGACTAGGGACCCCACTGTTCCAGAGCATGCGTCTCTAGTCGGTCTTCTCTTGAGTCTGTATAGACTAAGCAAAATATCTGGGCAAAACACTGGTAACTATAAGACAAACATTGCAGATAGGATAGAGCAGATTTTCGAGACAGCCCCCTTTATTAAGATCGTGGAGCATCATACTCTGATGACAACTCACAAGATGTGTGCCAACTGGAGTACTATACCAAACTTCAGATTCCTTGCAGGGACCTACGACATGTTTTTCTCCCGGATCGAGCATCTGTATTCAGCAATCAGAGTAGGTACGGTAGTCACTGCTTATGAAGACTGCTCGGGGCTGGTATCATTTACTGGGTTTATAAAACAGATAAATCTCACTGCCAGGGAAGCAATACTATATTTCTTCCACAAAAACTTCGAGGAAGAGATAAGAAGAATGTTTGAGCCAGGACAAGAGACAGCTGTTCCTCACTCCTATTTCATTCACTTTCGTTCACTGGGCTTGAGTGGGAAGTCCCCTTATTCATCAAATGCAGTTGGTCATGTGTTCAATCTCATCCACTTTGTTGGATGCTATATGGGACAAGTGAGATCTCTGAATGCAACGGTCATTGCTGCATGTGCTCCTCATGAGATGTCTGTTTTGGGAGGCTATTTGGGGGAGGAGTTTTTCGGGAAGGGAACGTTTGAAAGAAGATTCTTCAGAGATGAGAAAGAACTTCAAGAATATGAGACGGCTGAATTGACAAAGACTGACACGGCACTGGCAGATGATGGAACTGTCAATTCGGATGACGAAGACTACTTCTCCGGGGAAACCAGAAGCCCTGAGGCTGTTTATGCCCGAATCATGATGAATGGGGGTAGACTAAAGAGATCGCACATACGGAGATATGTCTCAGTCAGCTCAAATCACCAAGCTCGTCCAAACTCATTTGCTGAGTTTCTAAATAAGACGTATTCTAGTGACTCGTAAATAGTTGAATAACGGAACACAAGAGACCCATAGATTGTGTATATCCTTCATGAAAAAAACTAACACCCCTCCTTATGAACCACCCCAAATATGAGCAAAATCTTTGTCAATCCGAGTGCAATTAGAGCTGGTCTGGCTGATCTGGAGATGGCTGAAGAGACTGTTGATCTGATCAACAAAAACATAGAAGACAATCAGGCTCATCTCCAGGGAGAACCTATAGAGGTGGACAATCTCCCTGAGGACATGAGGCGGCTTCAGCTGGACGATAAAAAACCTTCAGGCCTAGGGGAGATGGCCAGAGCAGGGGAAGGCAAGGGTCGGGAAGATTTTCTGATGGATGAAGGGGAGGATCCTGGCCTCCTCTTCCAGTCATACCTGGACAATGTTGGAGTGCAGATAGTCAGACAAATGAGGTCAGGGGAGAGATTCCTCAAGATATGGTCACAAACCGTGGAGGAAATCATATCTTATGTCACAGTCAACTTTCCTAACCCCCCAAGGAAGTCCTTGGAAGATAAGTCAACTCAGACAACTGGCCGAGAACTCAAGAAGGAGACAACATCTATTTCTTCCCAGAGAGACAATCAATCCTCGAAGGCCAAGATGGTGGCTCAAGCCGCCTCTGGTCCCCCAGCCCTCGAGTGGTCTGCTACCAATGAGGAGGATGATCTGTCAGTAGAAGCTGAGATCGCTCACCAGGTTGCAGAAAGCTTCTCCAAGAAGTACAAGTTTCCCTCTCGATCATCTGGGATATTTCTGTATAATTTTGAGCAGTTAAAAATGAACCTTGATGACATAGTTAAAGAAGCAAAAAATGTGCCGGGTGTCACCCGTTTAGCCCATGACGGATCTAAACTCCCTCTAAGATGTGTACTGGGATGGGTTGGTCTGGCCAACTCTAAAAAATTCCAGTTGTTAGTCGAGCCAGACAAGCTAAATAAAATCATGCAAGACGATTTAAATCGCTATACATCCAGCTAACTAAGCTTTTCTGCTCGGTCCCGACAGACGGCAAAACATGAAATGCTCTGAATTCGACATGAAAAAAACAAGCAACACCACTGATAAGATGAACTTTCTACGCAAGATAGTAAAAAACTGTCGGGATGAGGACACCCAGAAGCCCTCTCTTGTGTCAGCTCCTCCAGATGACGATGACCTATGGCTCCCTCCCCCCGAATATGTTCCGCTGAAAGAACTCACAGGCAAGAAGAACCTGAAGAACTTTTGCATCAACGGAGAGGTTAAGGTGTGTAGCCCGAACGGTTACTCGTTTAGGATCCTGCGACACATTCTGAGATCATTCGACGAGATATATTCTGGGAATCACAGAATGATCGGGTTAGTCAAGGTTGTTATTGGACTCGCTTTGTCAGGAGCCCCCGTCCCGGAGGGCATGAACTGGGTATACAAGTTGAGGAGAACCCTTATCTTCCAGTGGGCCGACTCTAGGGGCCCTCTTGAGGGGGAGGAGTTGGAATACTCTCAAGAGATCACTTGGGACGATGACACTGAATTTGTTGGGTTACAAATAAGAGTAAGTGCAAGACAATGTCACATTCAGGGCAGGATCTGGTGTATCAACATGAACTCGAGAGCATGTCAACTATGGTCAGACATGTCTCTTCAGACACAAAGGTCTGAAGAGGACAAAGACTCTTCTCTACTTCTAGAATAATCAAATTATATCCCGCAAGTTTCTAACTTGTTTACCTCTGGAGGAGAGAACATACGGGCTTGACTCCAACCTTTGGGAGCAATAGAACAAAAAACCATA--TGTAATGGTGCCATTTAATCGCTGCATTTTATCGAAGTCAAACTAATTACCTTTACATTTGGGGTCTCTTGGATGTGAAAAAAACTGTCAACATCCCTCAAAAGACTTAAGGAATGATGGTTCCTCAAGCTCTTTTGTTTGTGCCCCTTCTGGCTTTTCCAATGTGTTTCGGGAAATTCCCCATCTACACAATACCAGACAAACTTGGTCCCTGGAGCCCGATTGACATACATCATCTCAGCTGTCCAAACAACTTGGTTGTGGAAGACGAAGGATGCACCAACTTGTCGGGTTTCTCCTACATGGAACTTAAGGTGGGATACATTTCGGCCATAAAAGTGAACGGGTTCACGTGCACAGGTGTGGTGACAGAGGCTGAGACCTACACTAACTTTGTCGGTTATGTTACCACCACGTTTAAGAGAAAGCATTTCCGCCCAACACCAGATGCATGTAGAGCTGCTTACAACTGGAAAATGGCCGGTGATCCCAGATATGAAGAATCTCTTCATAATCCGTACCCTGACTACCATTGGCTTCGAACCGTGAAAACCACGAAGGAGTCTCTCATCATCATATCCCCAAGTGTATCAGACCTAGACCCATATGACAAATCCCTTCACTCGAGGGTCTTTCCTAGCGGGAAGTGCTTGGGAATAACAATATCATCTACCTACTGCTCGACTAACCATGATTACACCATCTGGATGCCCGAGAATGTGAGATTAGGGACATCTTGTGACATCTTTACCAACAGTAGAGGGAAGAGAGCATCCAAAGGGAGCAAGACTTGTGGATTTGTTGACGAAAGAGGCTTGTATAAGTCTTTGAAGGGGGCATGCAAGCTCAAATTATGTGGAGTTCTGGGACTTAGACTTATGGACGGAACGTGGGTCTCGATACCAACATCGGATGAGACCAAGTGGTGTCCCCCTGATCAGTTGGTAAATCTACACGACTTTCGCTCGGACGAGATCGAACATCTTGTCGTGGAGGAGTTGGTCAGGAAAAGAGAGGAGTGTCTGGATGCCCTAGAGTCCATCATGACTACCAAGTCGGTGAGTTTTAGACGTCTAAGCCACTTGAGAAAACTTGTCCCTGGATTCGGAAAAGCATACACCATATTCAACAAAACCCTGATGGAAGCCGATGCTCACTACAAGTCAGTCCGGACCTGGAATGAGATCATCCCCTCCAAGGGGTGTCTGAGAGTTGGAGGGAGGTGTCATCCCCACGTAAACGGAGTGTTTTTTAACGGCATAATACTGGGCCCTGACGGCCATGTTCTAATCCCAGAGATGCAATCATCCCTCCTTCAGCAACATATGGAGTTGTTGGAATCATCAGTTATCCCTCTGATGCATCCTTTAGCAGACCCGTCTACAGTTTTCAAGGACGGTGATGAAGCAGAGGATTTTGTTGAGGTTCACCTTCCCGATGTGCACAAACAGATCTCAGGGGTTGACCTGGGTCTCCCTAACTGGGGAAAGTATGTCTTAATAATTGCAGGGGTATTGATTGCCATGATATTGACAATCCTCTTAATGACATGTTGTGGAAGAGGTAATCGACCCAAGTCCACACAACACAGTCTTGGAGGGATAGGGAGGAAGGTGTCATCCACTTCCCAAAGCGGGAAGGTCATATCTTCGTGGGAGTCATATAAAAGCGGGGGTGAGACCAGACTGTGAAGGCCGGTCATCCCTTCCAAACTTCAAGTCCCGAAGATCGCCTCCCCTCGGGGCTAGGGGGAA---TCTCTGGGTTCAACAGTCCTCCCTGGACTCCATGCAATAGGGTAGGCTTAAGAGTCATGAGACTTTCATTAATCATCTCCGTTAATCAAACAAGGTCGTGTAGATTCTTAAAATACAAAAAGTCTTCTGACAGTTTCAGTGACCAACGGTGCTTTCATTCTCCAGGGATCGATACCAAAGGTTGTGGACAGGTCAGGGGTTACCTCAGATCACTTAGCGTTCGGGCACGGACAGAGATCATGGTGAGTCCCCTGACATTAGACTCAACATGATTCAACTGAGCAGGGCGATCTGCCTCTCCTGAAGGACATAAGCAATAGCTCACAATCATCTTACATCTCAGTAAAGTGTGTATAATTATAAAGGG-CTGGGTCATCTAAGCTTTTCCGTCGAGAAAAAAA--CTGTAGGCCGAAAGAGCAACTGGCAACACTTCTCATCTTCGGACATAGATCAAAATGCTTGATCCAGGAGAGGTCTATGATGACCCTGTTGATCCAATTGAGTCAGAGGCTGAGTCTAGAGGGGCCCCCACTGTCCCTAACATCTTGAGGAATTCTGATTACAATCTAAATTCCCCCTTAATAGAAGATCCTGCCGGATTAATGTTAGAGTGGTTGAAAACGGGGAACAGACCTCACCGAATGACCCTGACGGACAATTGCTCCAGGTCTTACAAAGTTCTGAAAGATTATTTCAAGAAAGTGGATATGGGCTCTCTCAAAGTGGGTGGGACTGCTGCACAGGCAATGATTTCCCTCTGGTTGTATGGTGCCCACTCTGAATCAAACAGAAGTAGAAAATGCATAACTGAATTAGCTCATTTCTATTCCAAGTCATCCCCTATAGAGAAGTTGCTGAATTGTACACTTGGAAATAGAGGGCTGAGGATTCCCCCAGAGGGGGTATTAAGTTGCCTTGAGAGGGTCGATTATGATAAGGCATTTGGGAGATATCTGGCTAACACATATTCCTCTTATTTATTTTTCCACGTGATCACCCTGTACATGAATGCCCTAGACTGGGACGAAGAGAAGACTATCCTGGCTTTATGGAGAGAATTAACCTCAGTGGATATCGGGAAGGACTTGGTCAAGTTCAAAGATCAAATATGGGGACTACTAATTGTGACAAAAGACTTTGTTTATTCTCAGAGTTCTAACTGTCTTTTTGACAGAAACTACACACTTATGCTAAAAGACCTCTTCTTGTCTCGTTTCAATTCCCTAATGATTTTGCTTTCTCCCCCAGAACCCAGATATTCAGACGACTTAATCTCCCAGTTGTGCCAACTATACATAGCTGGGGATCAAGTCCTTTCCATGTGTGGAAACTCCGGTTATGACGTTATCAAGATACTGGAGCCATATGTCGTGAACAGCCTCGTCCAAAGGGCAGAAAAATTTAGGCCCCTCATTCACTCCCTGGGAGACTTCCCTGTATTTATAAAAGATAAAGTCAGTCAGCTCGAAGGGACGTTTGGCCCCAGCGCAAAAAGGTTTTTTGGAGTTCTGGATCAATTCGACAACATACATGACTTGGTTTTTGTGTACGGCTGTTACAGGCATTGGGGTCATCCCTATATAGATTATAGAAAGGGTCTTTCGAAACTATATGATCAAGTTCACATTAAGAAGGTGATAGACAAGTCTTACCAGGAGTGTCTGGCAAGCGACTTAGCCAGAAGGATCCTCCGGTGGGGGTTTGATAAGTATTCTAAATGGTATCTTGATTCACGACTTCTCGCCCGAGACCATCCTTTAACTCCCTACATCAAAACCCAGACATGGCCACCCAAACATATAGTTGATTTGGTAGGAGATACCTGGCATAGGCTCCCAATAACGCAAATTTTTGAAATCCCTGAGTCAATGGATCCGTCAGAAATACTGGATGACAAATCCCATTCTTTCACCAGAACAAGACTGGCCTCTTGGTTGTCGGAGAACAGAGGGGGGCCTGTTCCCAGCGAGAAGGTCATTATCACGGCGTTGTCTAAGCCGCCCGTCAATCCCAGAGAATTCTTAAAATCTATTGACCTCGGAGGATTGCCTAATGAGGACTTGATAATTGGTCTCAAGCCAAAGGAACGAGAACTAAAGATCGAGGGTCGATTTTTTGCTCTGATGTCATGGAATCTAAGATTGTATTTTGTTATTACGGAAAAGCTTTTGGCCAACTACATCCTGCCACTCTTTGATGCGTTGACTATGACAGACAATCTGAACAAAGTGTTTAAGAAGCTGATCGACAGAGTCACCGGACAAGGACTTTTGGACTATTCAAGGGTCACATATGCCTTTCACCTTGACTATGAGAAATGGAACAATCATCAAAGATTGGAGTCGACAGAAGATGTGTTTTCTGTCCTAGACCAGGTGTTTGGACTAAAAAGGGTGTTTTCCAGGACACACGAGTTTTTTCAAAAGTCCTGGATCTACTATTCAGACAGATCAGACCTTATCGGATTATGGGAAGATCAGATATATTGCTTAGATATGTCCAATGGCCCGACCTGCTGGAATGGTCAAGATGGTGGGTTGGAGGGCTTACGGCAGAAGGGCTGGAGTCTAGTCAGCCTATTAATGATAGATAGAGAATCCCAAACCAGGAACACACGAACCAAGATACTAGCTCAAGGGGACAATCAGGTTCTATGTCCTACATACATGTTATCTCCAGGACTATCTCGAGAAGGGCTCCTCTATGAGTTGGAGAGTATATCAAGGAATGCGCTTTCAATATACCGGGCCATCGAGGAAGGAGCATCTAAGCTGGGGCTGATCATCAAGAAAGAAGAGACCATGTGTAGTTATGACTTTCTTATCTATGGAAAGACCCCTCTGTTTCGAGGCAACATCTTAGTACCTGAATCTAAAAGATGGGCCCGAGTCTCTTGCATCTCTAACGACCAAATAGTCAACCTAGCCAATATCATGTCGACAGTATCCACAAATGCACTGACAGTAGCACAACACTCTCAATCTCTGATCAAACCGATGAGGGACTTTCTACTCATGTCAGTACAGGCAGTCTTTCACTACCTGTTGTTTAGCCCAATTTTGAAGGGCAGAGTTTACAAGATTCTAAGTGCTGAAGGGGAGAGTTTTCTTTTAGCCATGTCAAGGATAATCTACTTAGATCCTTCTTTGGGAGGAGTGTCTGGAATGTCTCTTGGAAGGTTCCATATACGTCAATTCTCGGACCCTGTCTCTGAAGGGCTGTCTTTCTGGAGAGAGATCTGGTTAAGCTCCCACGAGTCCTGGATTCATGCGTTATGTCAGGAGGCCGGGAACCCAGATCTTGGAGAGAGAACACTCGAGAGCTTCACTCGCCTTCTGGAGGATCCTACCACCTTAAATATTAAAGGAGGGGCTAGTCCCACCATCTTACTCAAGGATGCAATCAGGAAGGCTCTGTATGATGAGGTGGATAAGGTGGAAAACTCAGAGTTCAGAGAGGCAATCTTGTTGTCCAAGACCCATAGAGATAACTTTATACTTTTCTTAAAATCTGTTGAGCCTTTGTTTCCTCGATTTCTTAGTGAACTTTTCAGTTCGTCCTTTCTGGGAATTCCCGAGTCCATCATTGGACTGATACAGAACTCTCGGACAATAAGAAGGCAGTTCAGAAGGAGTCTATCAAGAACTTTAGAAGAGTCCTTTTACAACTCAGAGATCCATGGGATCAATCGGATGACCCAGACACCTCAACGGGTCGGGAGGGTGTGGCCTTGTTCTTCTGAGAGGGCAGACCTCTTAAGGGAGATCTCTTGGGGAAGAAAAGTGGTTGGCACAACAGTCCCTCACCCTTCTGAGATGTTGGGGTTACTTCCCAAGTCCTCCATTTCCTGTTTTTGTGGAGCAACAAGAGGAAGCAACCCTAGAGTCTCGGTCTCTGTACTCCCGTCTTTCGATCAGTCATTCTTTTCACGAGGCCCTCTAAAAGGGTACTTGGGCTCGTCCACCTCCATGTCGACCCAGCTATTCCATGCTTGGGAAAAAGTCACTAATGTTCATGTGGTTAAAAGGGCCTTATCATTAAAAGAATCCATAAACTGGTTTATCACAAGAAATTCCAATTTGGCTCAAACTCTAATTAGAAACATTATGTCTCTGACAGGCCCTGATTTCCCTCTAGAAGAGGCTCCTGTCTTCAAAAGAACTGGGTCAGCATTGCATAGGTTCAAATCTGCAAGGTACAGCGAGGGAGGGTATTCCTCTGTCTGCCCCAATCTACTCTCTCATATTTCCGTTAGTACAGACACTATGTCTGATTTAACCCAAGACGGAAAAAATTATGACTTCATGTTTCAGCCCTTGATGCTTTATGCGCAAACATGGACATCAGAGCTGGTACAAAGAGACACAAGGCTGAGAGACTCTACGTTTCATTGGCACCTTCGGTGCAACAGATGTGTGAGGCCCATTGATGATATCACACTGGAGACTTCCCAGATCTTCGAATTTCCGGATGTGTCGAGAAGAATATCTAGAATGGTTTCTGGAGCTGTGCCTCACTTTCAGAAACTCCCTGATATCCGCCTAAAGCCAGGTGACTTCGAGTCTCTGAACGGTAGAGAAAAGTCTCGCCATATAGGATCGGCTCAAGGGCTCTTATACTCAATCTTAGTGGCAATTCATGACTCCGGATACAATGATGGGACCATCTTTCCTGTCAACATATATGGCAAGGTCTCTCCTAGAGACTATTTGAGGGGGCTCGCAAGGGGAGTTTTGATAGGGTCTTCGATTTGCTTCTTGACAAGAATGACAAATATCAATATTAATAGACCTCTTGAGTTGATCTCAGGGGTAATCTCATATATCCTTCTGAGACTAGATAATCACCCCTCTTTGTATATAATGCTCAGAGAACAGTCCCTTAGAGGAGAGATATTCTCCATCCCTCAGAAGATCCCTGCTGCTTATCCGACCACCATGAAAGAAGGGAACAGATCGATTTTGTGTTATCTCCAACATGTGCTACGCTATGAGCGGGAGGTGATCACAGCGTCGCCTGAGAATGACTGGTTGTGGATCTTCTCAGACTTTAGAAGTGCCAAAATGACATACCTGACCCTCATTACTTACCAGTCTCACCTTCTACTTCAGAGGGTTGAGAGAAATTTGTCTAAGAGTATGAGAGCTAACCTGCGACAATTGAGTTCCTTGATGAGGCAGGTGCTGGGGGGGCATGGGGAAGATACTTTAGAGTCAGACGATGATGTTCAACGACTATTAAAAGACTCTTTGCGAAGGACAAGGTGGGTCGATCAGGAAGTCCGCCATGCAGCTAGAACCATGACAGGGGACTATAGTCCCAACAAGAAAGTGTCCCGCAAGGCAGGAGGCTCAGAATGGGTTTGCTCTGCCCAACAGGTTGCAGTCTCCACCTCAGCTAACCCGGCCCCTGTCTCAGAACTTGACATAAGGGCCCTCTCCAGGAGGCTTCAAAACCCTCTGATCTCGGGCCTGAGGGTAGTTCAATGGGCAACTGGTGCTCATTATAAGCTTAAGCCTATTCTAGATGATCTCAACGTCTTCCCATCTCTATGTCTAGTAGTCGGAGATGGGTCAGGCGGGATATCAAGGGCAGTACTCCACATGTTTCCAGACGTCAAGCTTGTGTTCAACAGTTTGTTAGAGGTAAATGACCTAATGGCTTCCGGAACACATCCACTGCCTCCTTCAGCAATCGTGAGCGGAGGAGATGACCTTGTTTCCAGAGTAATAGATTTTGACTCAATCTGGGAAAAACCGTCCGACCTGAGAAACTTGGCAACCTGGAGATACTTCCAATCAGTCCAAAGACAGGTAAACATGTCTTATGATCTCATTATTTGTGACGCAGAAGTTACTGACATTGCATCTATCAATAGAATAACTCTGTTGATGTCGGATTTCGCATTGTCTATAGACGGACCTCTTTATTTGGTCTTCAAAACTTACGGGACTATGCTGGTAAACCCAGACTATAAAGCGATTCAACACTTGTCGAGAGCGTTCCCCTCGGTCACAGGTTTTATAACTCAAGTAACTTCGTCATTTTCATCTGAGCTATATCTTCGATTTTCCAAACGAGGGAAATTTTTCAGAGACCCCGAGTACCTGACCTCCTCTACCCTTCGAGAGATGAGCCTTGTGTTATTCAATTGCAGCAGCCCAAAGAGTGAGATGCAGAGAGCTCGCTCCTTAAATTATCAAGATCTTGTAAGGGGGTTTCCAGAAGAGATCATATCAAATCCTTACAATGAAATGATCATAACTCTAATTGACAGTGACGTAGAATCTTTCTTGGTCCACAAGATGGTGGATGACCTCGAGTTACAGAGGGGAACTCTGTCAAAAGTGGCTATCATTATAGCCATTATGATAGTCTTTTCCAATAGAGTATTTAACATTTCCAAACCGTTGACTGACCCCTTGTTCTATCCTCCATCTGATCCCAAGATCCTAAGGCACTTCAACATATGTTGCAGCACTATGATGTATCTATCCACCGCTCTAGGAGATGTCCCCAGCTTTGCAAGACTTCATGACCTATATAACAGACCTATAACTTATTACTTTAGAAAGCAAGTCATTCGAGGGAATATTTATCTCTCTTGGAGTTGGTCAGATGATACCTCGGTGTTCAAGAGGGTGGCTTGTAACTCTAGCCTGAGTCTGTCATCTCATTGGATCAGATTGATTTACAAAGTAGTAAAAACCACTAGACTGATTGGAAGTATTGAGGATCTATCAGGAGAGATTGAAAAGCACCTTCAGGGGTACAACAGATGGATTACCCTCGAAGATATCAGATCCAGAACGTCTCTGCTAGATTACAGCTGCTT
>NU.2017.0663AFX
ACGCTTAACAACAAAATCAGAGAAGAAGCAGACAGCGTCAATTGCAAAGCAAAAATGTAACACCCCTACAATGGATGCCGACAAGATTGTATTCAAAGTTAATAATCAGGTGGTCTCTTTGAAGCCTGAGATTATCGTGGATCAATATGAGTACAAGTACCCTGCTATTAAGGACTTGAAGAAGCCCAGTATCACCCTAGGTAAGGCCCCCGATTTGAACAAGGCATACAAGTCAGTTTTATCAGGCTTGAATGCTGCCAAGCTTGATCCTGATGACGTATGTTCCTATTTAGCAGCCGCAATGCAGTTCTTCGAGGGGACGTGTCCCGAAGACTGGACCAGCTATGGGATCCTGATTGCACGGAAAGGAGATAAGATCACCCCAGATTCTCTGGTGGAGATAAAGCGTACTGGTGTAGAAGGGAATTGGGCTTTGACGGGAGGGATGGAACTGACTAGGGACCCCACTGTTCCAGAGCATGCGTCTCTAGTCGGTCTTCTCTTGAGTCTGTATAGACTAAGCAAAATATCTGGGCAAAACACTGGTAACTATAAGACAAACATTGCAGATAGGATAGAGCAGATTTTCGAGACAGCCCCCTTTATTAAGATCGTGGAGCATCATACTCTGATGACAACTCACAAGATGTGTGCCAACTGGAGTACTATACCAAACTTCAGATTCCTTGCAGGGACCTACGACATGTTTTTCTCCCGGATCGAGCATCTGTATTCAGCAATCAGAGTAGGTACGGTAGTCACTGCTTATGAAGACTGCTCGGGGCTGGTATCATTTACTGGGTTTATAAAACAGATAAATCTCACTGCCAGGGAAGCAATACTATATTTCTTCCACAAAAACTTCGAGGAAGAGATAAGAAGAATGTTTGAGCCAGGACAAGAGACAGCTGTTCCTCACTCCTATTTCATTCACTTTCGTTCACTGGGCTTGAGTGGGAAGTCCCCTTATTCATCAAATGCAGTTGGTCATGTGTTCAATCTCATCCACTTTGTTGGATGCTATATGGGACAAGTGAGATCTCTGAATGCAACGGTCATTGCTGCATGTGCTCCTCATGAGATGTCTGTTTTGGGAGGCTATTTGGGGGAGGAGTTTTTCGGGAAGGGAACGTTTGAAAGAAGATTCTTCAGAGATGAGAAAGAACTTCAAGAATATGAGACGGCTGAATTGACAAAGACTGACACGGCACTGGCAGATGATGGAACTGTCAATTCGGATGACGAAGACTACTTCTCCGGGGAAACCAGAAGCCCTGAGGCTGTTTATGCCCGAATCATGATGAATGGGGGTAGACTAAAGAGATCGCACATACGGAGATATGTCTCAGTCAGCTCAAATCACCAAGCTCGTCCAAACTCATTTGCTGAGTTTCTAAATAAGACGTATTCTAGTGACTCGTAAATAGTTGAATAACGGAACACAAGAAACCCATAGATTGTGTATATCCTTCATGAAAAAAACTAACACCCCTCCTTATGAACCACCCCAAATATGAGCAAAATCTTTGTCAATCCGAGTGCAATTAGAGCTGGTCTGGCTGATCTGGAGATGGCTGAAGAGACTGTTGATCTGATCAACAAAAACATAGAAGACAATCAGGCTCATCTCCAGGGAGAACCTATAGAGGTGGACAATCTCCCTGAGGACATGAAGCGGCTTCAGCTGGACGATAAAAAACCTTCAGGCCTAGGGGAGATGGCCAGAGCAGGGGAAGGCAAGGGTCGGGAAGATTTTCTGATGGATGAAGGGGAGGATCCTGGCCTCCTCTTCCAGTCATACCTGGACAATGTTGGAGTGCAGATAGTCAGACAAATGAGGTCAGGGGAGAGATTCCTCAAGATATGGTCACAAACCGTGGAGGAAATCATATCTTATGTCACAGTCAACTTTCCTAACCCCCCAAGGAAGTCCTTGGAAGATAAGTCAACTCAGACAACTGGCCGAGAACTCAAGAAGGAGACAACATCTATTTCTTCCCAGAGAGACAGTCAATCCTCGAAGGCCAAGATGGTGGCTCAAGCCGCCTCTGGTCCCCCAGCCCTCGAGTGGTCTGCTACCAATGAGGAGGATGATCTGTCAGTAGAAGCTGAGATCGCTCACCAGGTTGCAGAAAGCTTCTCCAAGAAGTACAAGTTTCCCTCTCGATCATCTGGGATATTTCTGTATAATTTTGAGCAGTTAAAAATGAACCTTGATGACATAGTTAAAGAAGCAAAAAATGTGCCGGGTGTCACCCGTTTAGCCCATGACGGATCTAAACTCCCTCTAAGATGTGTACTGGGATGGGTTGGTCTGGCCAACTCTAAAAAATTCCAGTTGTTAGTCGAGCCAGACAAGCTAAATAAAATCATGCAAGACGATTTAAATCGCTATACATCCAGCTAACTAAGCTTTTCTGCTCGGTCCCGACAGACGGCAAAATATGAAATGCTCTGAATTCGACATGAAAAAAACAAGCAACACCACTGATAAGATGAACTTTCTACGCAAGATAGTAAAAAACTGTCGGGATGAGGACACCCAGAAGCCCTCTCTTGTGTCAGCTCCTCCAGATGACGATGACCTATGGCTCCCTCCCCCCGAATATGTTCCGCTGAAAGAACTCACAGGCAAGAAGAACCTGAAGAACTTTTGCATCAACGGAGAGGTTAAGGTGTGTAGCCCGAACGGTTACTCGTTTAGGATCCTGCGACACATTCTGAGATCATTCGACGAGATATATTCTGGGAATCACAGAATGATCGGGTTAGTCAAGGTTGTTATTGGACTAGCTTTGTCAGGAGCCCCCGTCCCGGAGGGCATGAACTGGGTATACAAGTTGAGGAGAACCCTTATCTTCCAGTGGGCCGACTCCAGGGGCCCTCTTGAGGGGGAGGAGTTGGAATACTCTCAAGAGATCACTTGGGACGATGACACTGAATTTGTTGGGTTACAAATAAGAGTAAGTGCAAGACAATGTCACATCCAGGGCAGGATCTGGTGTATCAACATGAACTCGAGAGCATGTCAACTATGGTCAGACATGTCTCTTCAGACACAAAGGTCTGAAGAAGACAAAGACTCTTCTCTACTTCTAGAATAATCAAATTATATCCCGCAAGTTTCTAACTTGTTTACCTCTGGAGGAGAGAACATACGGGCTTGACTCCAACCTTTGGGAGCAATAGAACAAAAAACCATA--TGTAATGGTGCCATTTAATCGCTGCATTTTATCGAAGTCAAACTAATTACCTTTACATTTGGGGTCTCTTGGATGTGAAAAAAACTGTCAACATCCCTCAAAAGACTTAAGGAATGATGGTTCCTCAAGCTCTTTTGTTTGTGCCCCTTCTGGCTTTTCCAATGTGTTTCGGGAAATTCCCCATCTACACAATACCAGACAAACTTGGTCCCTGGAGCCCGATTGACATACATCATCTCAGCTGTCCAAACAACTTGGTTGTGGAAGACGAAGGATGCACCAACTTGTCGGGTTTCTCCTACATGGAACTTAAGGTGGGATACATTTCGGCCATAAAAGTGAACGGGTTCACGTGCACAGGTGTGGTGACAGAGGCTGAGACCTACACTAACTTTGTCGGTTATGTTACCACCACGTTTAAGAGAAAGCATTTCCGCCCAACACCAGATGCATGTAGAGCTGCTTACAACTGGAAAATGGCCGGTGATCCCAGATATGAAGAATCTCTTCATAATCCGTACCCTGACTACCATTGGCTTCGAACCGTGAAAACCACGAAGGAGTCTCTCATCATCATATCCCCAAGTGTAGCAGACCTAGACCCATATGACAAATCCCTTCACTCGAGGGTCTTTCCTAGCGGGAAGTGCTTGGGAATAACAATATCATCTACCTACTGCTCGACTAACCATGATTACACCATCTGGATGCCCGAGAATGTGAGATTAGGGACATCTTGTGACATCTTTACCAACAGTAGAGGGAAGAGAGCATCCAAAGGGAGCAAGACTTGTGGATTTGTTGACGAAAGAGGCCTGTATAAGTCTTTGAAGGGGGCATGCAAGCTCAAATTATGTGGAGTTCTGGGACTTAGACTTATGGACGGAACGTGGGTCTCGATGCCAACATCGGATGAGACCAAGTGGTGTCCCCCTGATCAGTTGGTAAATCTACACGACTTTCGCTCGGACGAGATCGAACATCTTGTCGTGGAGGAGTTGGTCAGGAAAAGAGAGGAGTGTCTGGATGCCCTAGAGTCCATCATGACTACCAAGTCGGTGAGTTTTAGACGTCTAAGCCACTTGAGAAAACTTGTCCCTGGATTCGGAAAAGCATACACCATATTCAACAAAACCCTGATGGAAGCCGATGCTCACTACAAGTCAGTCCGGACCTGGAATGAGATCATCCCCTCCAAGGGGTGTCTGAGAGTTGGAGGGAGGTGTCATCCCCACGTAAACGGAGTGTTTTTTAACGGCATAATACTGGGCCCTGACGGCCATGTTCTAATCCCAGAGATGCAATCATCCCTCCTTCAGCAACATATGGAGTTGTTGGAATCATCAGTTATCCCTCTGATGCATCCTTTAGCAGACCCGTCTACAGTTTTCAAGGACGGTGATGAAGCAGAGGATTTTGTTGAGGTTCACCTTCCCGATGTGCACAAACAGATCTCAGGGGTTGACCTGGGTCTCCCTAACTGGGGAAAGTATGTCTTAATAATTGCAGGGGTATTGATTGCCATGATATTGACAATCTTCTTAATGACATGTTGTGGAAGAGGTAATCGACCCAAGTCCACACAACACAGTCTTGGAGGGATAGGGAGGAAGGTGTCATCCACTTCCCAAAGCGGGAAGGTCATATCTTCGTGGGAGTCATATAAAAGCGGGGGTGAGACCAGACTGTGAAGGCCGGTCATCCCTTCCAAACTTCAAGTCCCGAAGATCGCCTCCCCTCGGGGCTAGGGGGAA---TCTCTGGGTTCAACAGTCCTCCCTGGACTCCATGCAATAGGGTAGGCTTAAGAGTCATGAGACTTTCATTAATCATCTCCGTTAATCAAACAAGGTCGTGTAGATTCTTAAAATACAAAAAGTCTTCTGACAGTTTCAGTGACCAACGGTGCTTTCATTCTCCAGGGATCGATACCAAGGGTTGTGGACAGGTCAGGGGTTACCTCAGATCACTTAGCGTTCGGGCACGGACAGAGATCATGGTGAGTCCCCTGACATTAGACTCAACATGATTCAACTGAGCAGGGCGATCTGCCTCTCCTGAAGGACATAAGCAATAGCTCACAATCATCTTACATCTCAGTAAAGTGTGTATAATTATAAAGGG-CTGGGTCATCTAAGCTTTTCCGTCGAGAAAAAAA--CTGTAGGCCGAAAGAGCAACTGGCAACACTTCTCATCTTCGGACATAGATCAAAATGCTTGACCCAGGAGAGGTCTATGATGACCCTGTTGATCCAATTGAGTCAGAGGCTGAGTCTAGAGGGGCCCCCACTGTCCCTAACATCTTGAGGAATTCTGATTACAATCTAAATTCCCCCTTAATAGAAGATCCTGCCGGATTAATGTTAGAGTGGTTGAAAACGGGGAACAGACCTCACCGAATGACCCTGACGGACAATTGCTCCAGGTCTTACAAAGTTCTGAAAGATTATTTCAAGAAAGTGGATATGGGCTCTCTCAAAGTGGGTGGGACTGCTGCACAGGCAATGATTTCCCTCTGGCTGTATGGTGCCCACTCTGAATCAAACAGAAGTAGAAAATGCATAACTGAATTAGCTCATTTCTATTCCAAGTCATCCCCTATAGAGAAGTTGCTGAATTGTACACTTGGAAATAGAGGGCTGAGGATTCCCCCAGAGGGGGTATTAAGTTGCCTTGAGAGGGTCGATTATGATAAGGCATTTGGGAGATATCTGGCTAACACATATTCCTCTTATTTATTTTTCCATGTGATCACCCTGTACATGAATGCCCTAGACTGGGACGAAGAGAAGACTATCCTGGCTTTATGGAGAGAGTTAACCTCAGTGGATATCGGGAAGGACTTGGTCAAGTTCAAAGATCAGATATGGGGACTACTAATTGTGACAAAAGACTTTGTTTATTCTCAGAGTTCTAACTGTCTTTTTGACAGAAACTACACACTTATGCTAAAAGACCTCTTCTTGTCTCGTTTCAATTCCCTAATGATTTTGCTTTCTCCCCCAGAACCCAGATATTCAGACGACTTGATCTCCCAGTTGTGCCAACTATACATAGCTGGGGATCAAGTCCTTTCCATGTGTGGAAACTCCGGTTATGACGTTATCAAGATACTGGAGCCATATGTCGTGAACAGCCTCGTCCAAAGGGCAGAAAAATTTAGGCCCCTCATTCACTCCCTGGGAGACTTCCCTGTATTTATAAAAGATAAAGTCAGTCAGCTCGAAGGGACGTTTGGCCCCAGCGCAAAAAGGTTTTTTGGAGTTCTGGATCAATTCGACAACATACATGACTTGGTTTTTGTGTACGGCTGTTACAGGCATTGGGGTCATCCCTATATAGATTATAGAAAGGGTCTTTCGAAACTATATGATCAAGTTCACATTAAGAAGGTGATAGACAAGTCTTACCAGGAGTGTCTGGCAAGCGACTTAGCCAGAAGGATCCTCCGGTGGGGGTTTGATAAGTATTCTAAATGGTATCTTGATTCACGACTTCTCGCCCGAGACCATCCTTTGACTCCCTACATCAAAACCCAGACATGGCCACCCAAACATATAGTTGATTTGGTAGGAGATACCTGGCATAGGCTCCCAATAACGCAAATTTTTGAAATCCCTGAGTCAATGGATCCGTCAGAAATACTGGATGACAAATCCCATTCTTTCACCAGAACAAGACTGGCCTCTTGGTTGTCGGAGAACAAAGGGGGGCCTGTTCCCAGCGAGAAGGTCATTATCACGGCGTTGTCTAAGCCGCCCGTCAATCCCAGAGAATTCTTAAAATCTATTGACCTCGGAGGATTGCCTAATGAGGACTTGATAATTGGTCTCAAGCCAAAGGAACGAGAACTAAAGATCGAGGGTCGATTTTTTGCTCTGATGTCATGGAATCTAAGATTGTATTTTGTTATTACGGAAAAGCTTTTGGCCAACTACATCCTGCCACTCTTTGATGCGTTGACTATGACAGACAATCTGAACAAAGTGTTTAAGAAGCTGATCGACAGAGTCACCGGACAAGGACTTTTGGACTATTCAAGGGTCACATATGCCTTTCACCTTGACTATGAGAAATGGAACAATCATCAAAGATTGGAGTCGACAGAAGATGTGTTTTCTGTCCTAGACCAGGTGTTTGGACTAAAAAGGGTGTTTTCCAGGACACACGAGTTTTTTCAAAAGTCCTGGATCTACTATTCAGACAGATCAGACCTTATCGGATTATGGGAAGATCAGATATATTGCTTAGATATGTCCAATGGCCCGACCTGCTGGAATGGTCAAGATGGTGGGTTGGAGGGCTTACGGCAGAAGGGCTGGAGTCTAGTCAGCCTATTAATGATAGATAGAGAATCCCAAACCAGGAACACACGAACCAAGATACTAGCTCAAGGGGACAATCAGGTTCTATGTCCTACATACATGTTATCTCCAGGACTATCTCGAGAGGGGCTCCTCTATGAGTTGGAAAGTATATCAAGGAATGCGCTTTCAATATACCGGGCCATCGAGGAAGGAGCATCTAAGCTGGGGCTGATCATCAAGAAAGAAGAGACCATGTGTAGTTATGACTTTCTTATCTATGGAAAGACCCCTCTGTTTCGAGGCAACATCTTAGTACCTGAATCTAAAAGATGGGCCCGAGTCTCTTGCATCTCTAACGACCAAATAGTCAACCTAGCCAATATCATGTCGACAGTATCCACAAATGCACTGACAGTAGCACAACACTCTCAATCTCTGATCAAACCGATGAGGGACTTTCTGCTCATGTCAGTACAGGCAGTCTTTCACTACCTGTTGTTTAGCCCAATTTTGAAGGGCAGAGTTTACAAGATTCTAAGTGCTGAAGGGGAGAGTTTTCTTTTAGCCATGTCAAGGATAATCTACTTAGATCCTTCTTTGGGAGGAGTGTCTGGAATGTCTCTTGGAAGGTTCCATATACGTCAATTCTCGGACCCTGTCTCTGAAGGGCTGTCTTTCTGGAGAGAGATCTGGTTAAGCTCCCACGAGTCCTGGATTCATGCGTTATGTCAGGAGGCCGGGAACCCAGATCTTGGAGAGAGAACACTCGAGAGCTTCACTCGCCTTCTGGAGGATCCTACCACCTTAAATATTAAAGGAGGGGCTAGTCCCACCATCTTACTCAAGGATGCAATCAGGAAGGCTCTGTATGATGAGGTGGATAAGGTGGAAAACTCAGAGTTCAGAGAGGCAATCTTGTTGTCCAAGACCCATAGAGATAACTTTATACTTTTCTTAAAATCTGTTGAGCCTTTGTTTCCTCGATTTCTTAGTGAACTTTTCAGTTCGTCCTTTCTGGGAATTCCCGAGTCCATCATTGGACTGATACAAAACTCTCGGACAATAAGAAGGCAGTTCAGAAGGAGTCTATCAAGAACTTTAGAAGAGTCCTTTTACAACTCAGAGATCCATGGGATCAATCGGATGACCCAGACACCTCAACGGGTCGGGAGGGTGTGGCCTTGTTCTTCTGAGAGGGCAGACCTCTTAAGGGAGATCTCTTGGGGAAGAAAAGTGGTTGGCACAACAGTCCCTCACCCTTCTGAGATGTTGGGGTTACTTCCCAAGTCCTCCATTTCCTGTTCTTGTGGAACAACAAGAGGAAGCAACCCTAGAGTCTCGGTCTCTGTACTCCCGTCTTTCGATCAGTCATTCTTTTCACGAGGCCCTCTAAAAGGGTACTTGGGCTCGTCCACCTCCATGTCGACCCAGCTATTCCATGCTTGGGAAAAAGTCACTAATGTTCATGTGGTTAAAAGGGCCTTATCCTTAAAAGAATCCATAAACTGGTTTATCACAAGAAATTCCAATTTGGCTCAAACTCTAATTAGAAACATTATGTCTCTGACAGGCCCTGATTTCCCTCTAGAAGAGGCTCCTGTCTTCAAAAGAACTGGGTCAGCATTGCATAGGTTCAAATCTGCAAGGTACAGCGAGGGAGGGTATTCCTCTGTCTGCCCCAATCTACTCTCTCATATTTCCGTTAGTACAGACACTATGTCTGATTTAACCCAAGACGGAAAAAATTATGACTTCATGTTTCAGCCCTTGATGCTTTATGCGCAAACATGGACATCAGAGCTGGTACAAAGAGACACAAGGCTGAGAGACTCTACGTTTCATTGGCACCTTCGGTGCAACAGATGTGTGAGGCCTATTGATGATATCACACTGGAGACTTCCCAGATCTTCGAATTTCCGGATGTGTCGAGAAGAATATCTAGAATGGTTTCTGGAGCTGTGCCTCACTTTCAGAAACTCCCTGATATCCGCCTAAAGCCAGGTGACTTCGAGTCTCTGAACGGTAGAGAAAAGTCTCGCCATATAGGATCGGCTCAAGGGCTCTTATACTCAATCTTAGTGGCAATTCATGACTCTGGATACAATGATGGGACCATCTTTCCTGTCAACATATATGGCAAGGTCTCTCCTAGAGACTATTTGAGGGGGCTCGCAAGGGGAGTTTTGATAGGGTCTTCGATTTGCTTCTTGACAAGAATGACAAATATCAATATTAATAGACCTCTTGAGTTGATCTCAGGGGTAATCTCATATATCCTTCTGAGACTAGATAATCACCCCTCTTTGTATATAATGCTCAGAGAACAATCCCTTAGAGGAGAGATATTCTCCATCCCTCAGAAGATCCCTGCTGCTTATCCGACCACCATGAAAGAAGGGAACAGATCGATTTTGTGTTATCTCCAACATGTGCTACGCTATGAGCGGGAGGTGATCACAGCGTCGCCTGAGAATGACTGGTTGTGGATCTTCTCAGACTTTAGAAGTGCCAAAATGACATACCTGACCCTCATTACTTACCAGTCTCACCTTCTACTTCAGAGGGTTGAGAGAAATTTGTCTAAGAGTATGAGAGCTAACCTGCGACAATTGAGTTCCTTAATGAGGCAGGTGCTGGGGGGGCATGGGGAAGATACTTTAGAGTCAGACGATGATGTTCAACGACTATTAAAAGACTCTTTGCGAAGGACAAGGTGGGTCGATCAGGAAGTCCGCCATGCAGCTAGAACCATGACAGGGGACTATAGTCCCAACAAGAAAGTGTCCCGCAAGGCAGGAGGCTCAGAATGGGTTTGCTCTGCCCAACAGGTTGCAGTCTCCACCTCAGCTAACCCGGCCCCTGTCTCAGAACTTGACATAAGGGCCCTCTCCAGGAGGCTTCAAAACCCTCTGATCTCGGGCCTGAGGGTAGTTCAATGGGCAACTGGTGCTCATTATAAGCTTAAGCCTATTCTAGATGATCTCAACATCTTCCCATCTCTATGTCTAGTAGTCGGAGATGGGTCAGGCGGGATATCAAGGGCAGTACTCCACATGTTTCCAGACGTCAAGCTTGTGTTCAACAGTTTGTTAGAGGTAAATGACCTAATGGCTTCCGGAACACATCCACTGCCTCCCTCAGCAATCGTGAGCGGAGGAGATGACCTTGTTTCCAGAGTAATAGATTTTGACTCAATCTGGGAAAAACCGTCCGACCTGAGAAACTTGGCAACCTGGAGATACTTCCAATCAGTCCAAAGACAGGTACACATGTCTTATGATCTCATTATTTGTGACGCAGAAGTTACTGACATTGCATCTATCAATAGAATAACTCTGTTGATGTCGGATTTCGCATTGTCTATAGACGGACCTCTTTATTTGGTCTTCAAAACTTACGGGACTATGCTGGTAAACCCAGACTATAAAGCGATTCAACACTTGTCGAGAGCGTTCCCCTCGGTCACAGGTTTTATAACTCAAGTAACTTCGTCATTTTCATCTGAGCTATATCTTCGATTTTCCAAACGAGGGAAATTTTTCAGAGATCCCGAGTACCTGACCTCCTCTACCCTTCGAGAGATGAGCCTTGTGTTATTCAATTGCAGCAGCCCAAAGAGTGAGATGCAGAGAGCTCGCTCCTTAAATTATCAAGATCTTGTAAGGGGGTTTCCAGAAGAGATCATATCAAATCCTTACAATGAAATGATCATAACTCTAATTGACAGTGACGTAGAATCTTTCTTGGTCCACAAGATGGTGGATGACCTCGAGTTACAGAGGGGAACTCTGTCAAAAGTGGCTATCATTATAGCCATTATGATAGTCTTTTCCAATAGAGTATTTAACATTTCCAAACCGTTGACTGACCCCTTGTTCTATCCTCCATCTGATCCCAAGATCCTAAGGCACTTCAACATATGTTGCAGCACTATGATGTATCTATCCACCGCTCTAGGAGATGTCCCCAGCTTTACAAGACTTCATGACCTATATAACAGACCTATAACTTATTACTTTAGAAAGCAAGTCATTCGAGGGAATATTTATCTCTCTTGGAGTTGGTCAGATGATACCTCGGTGTTCAAGAGGGTGGCTTGTAACTCTAGCCTGAGTCTGTCATCTCATTGGATCAGATTGATTTACAAAGTAGTAAAAACCACTAGACTGATTGGAAGTATTGAGGATCTATCAGGAGAGATTGAAAAGCACCTTCAGGGGTACAACAGATGGATTACCCTCGAAGATATCAGATCCAGAACGTCTCTGCTAGATTACAGCTGCTT
>QC.2017.0133AFX
ACGCTTAACAACAAAATCAGAGAAGAAGCAGACAGCGTCAATTGCAAAGCAAAAATGTAACACCCCTACAATGGATGCCGACAAGATTGTATTCAAAGTTAATAATCAGGTGGTCTCTTTGAAGCCTGAGATTATCGTGGATCAATATGAGTACAAGTACCCTGCTATTAAGGACTTGAAGAAGCCCAGTATCACCCTAGGTAAGGCCCCTGATTTGAACAAGGCATACAAGTCAGTTTTATCAGGCTTGAATGCTGCCAAGCTTGATCCTGATGACGTATGTTCCTATTTAGCAGCCGCAATGCAGTTCTTCGAGGGGACGTGTCCCGAAGACTGGACCAGCTATGGGATCCTGATTGCACGGAAAGGAGATAAGATCACCCCAGATTCTCTGGTGGAGATAAAGCGTACTGGTGTAGAAGGGAATTGGGCTTTGACGGGAGGGATGGAACTGACTAGGGACCCCACTGTTCCAGAGCATGCGTCTCTAGTCGGTCTTCTCTTGAGTCTGTATAGACTAAGCAAAATATCTGGGCAAAACACTGGTAACTATAAGACAAACATTGCAGATAGGATAGAGCAGATTTTCGAGACAGCCCCCTTTATTAAGATCGTGGAGCATCATACTCTGATGACAACTCACAAGATGTGTGCCAACTGGAGTACTATACCAAACTTCAGATTCCTTGCAGGGACCTACGACATGTTTTTCTCCCGGATCGAGCATCTGTATTCAGCAATCAGAGTAGGTACGGTAGTCACTGCTTATGAAGACTGCTCGGGGCTGGTATCATTTACTGGGTTTATAAAACAGATAAATCTCACTGCCAGGGAAGCAATACTATATTTCTTCCACAAAAACTTCGAGGAAGAGATAAGAAGAATGTTTGAGCCAGGACAAGAGACAGCTGTTCCTCACTCCTATTTCATTCACTTTCGTTCACTGGGCTTGAGTGGGAAGTCCCCTTATTCATCAAATGCAGTTGGTCATGTGTTCAATCTCATCCACTTTGTTGGATGCTATATGGGGCAAGTGAGATCTCTGAATGCAACGGTCATTGCTGCATGTGCTCCTCATGAGATGTCTGTTTTGGGAGGCTATTTGGGGGAGGAGTTTTTCGGGAAGGGAACGTTTGAAAGAAGATTCTTCAGAGATGAGAAAGAACTTCAAGAATATGAGACGGCTGAATTGACAAAGACTGACACGGCACTGGCAGATGATGGAACTGTCAATTCGGATGACGAAGACTACTTCTCCGGGGAAACCAGAAGCCCTGAGGCTGTTTATGCCCGAATCATGATGAATGGGGGTAGACTAAAGAGATCGCACATACGGAGATATGTCTCAGTCAGCTCAAATCACCAAGCTCGTCCAAACTCATTTGCTGAGTTTCTAAATAAGACGTATTCTAGTGACTCGTAAATAGTTGAATAACGGAACACAAGAAACCCATAGATTGTGTATATCCTTCATGAAAAAAACTAACACCCCTCCTTATGAACCACCCCAAATATGAGCAAAATCTTTGTCAATCCGAGTGCAATTAGAGCTGGTCTGGCTGATCTGGAGATGGCTGAAGAGACTGTTGATCTGATCAACAAAAACATAGAAGACAATCAGGCTCATCTCCAGGGAGAACCTATAGAGGTGGACAATCTCCCTGAGGACATGAAGCGGCTTCAGCTGGACGATAAAAAACCTTCAGGCCTAGGGGAGATGGCCAGAGCAGGGGAAGGCAAGGGTCGGGAAGATTTTCTGATGGATGAAGGGGAGGATCCTGGCCTCCTCTTCCAGTCATACCTGGACAATGTTGGAGTGCAGATAGTCAGACAAATGAGGTCAGGGGAGAGATTCCTCAAGATATGGTCACAAACCGTGGAGGAAATCATATCTTATGTCACAGTCAACTTTCCTAACCCCCCAAGGAAGTCCTTGGAAGATAAGTCAACTCAGACAACTGGCCGAGAACTCAAGAAGGAGACAACATCTATTTCTTCCCAGAGAGACAGTCAATCCTCGAAGGCCAAGATGGTGGCTCAAGCCGCCTCTGGTCCCCCAGCCCTCGAGTGGTCTGCTACCAATGAGGAGGATGATCTGTCAGTAGAAGCTGAGATCGCTCACCAGGTTGCAGAAAGCTTCTCCAAGAAGTACAAGTTTCCCTCTCGATCATCTGGGATATTTCTGTATAATTTTGAGCAATTAAAAATGAACCTTGATGACATAGTTAAAGAAGCAAAAAATGTGCCGGGTGTCACCCGTTTGGCCCATGACGGATCTAAACTCCCTCTAAGATGTGTACTGGGATGGGTTGGTCTGGCCAACTCTAAAAAATTCCAGTTGTTAGTTGAGCCAGACAAGCTAAATAAAATCATGCAAGACGATTTAAATCGCTATACATCCAGCTAACTAAGCTTTTCTGCTCGGTCCCGACAGACGGCAAAATATGAAATGCTCTGAATCCGACATGAAAAAAACAAGCAACACCACTGATAAGATGAACTTTCTACGCAAGATAGTAAAAAACTGTCGGGATGAGGACACCCAGAAGCCCTCTCTTGTGTCAGCTCCTCCAGATGACGATGACCTATGGCTCCCTCCCCCCGAATATGTTCCGCTGAAAGAACTCACAGGCAAGAAGAACCTGAAGAACTTTTGCATCAACGGAGAGGTTAAGGTGTGTAGCCCGAACGGTTACTCGTTTAGGATCCTGCGACACATTCTGAGATCATTCGACGAGATATATTCTGGGAATCACAGAATGATCGGGTTAGTCAAGGTTGTTATTGGACTAGCTTTGTCAGGAGCCCCCGTCCCGGAGGGCATGAACTGGGTATACAAGTTGAGGAGAACCCTTATCTTCCAGTGGGCCGACTCCAGGGGCCCTCTTGAGGGGGAGGAGTTGGAATACTCTCAAGAGATCACTTGGGACGATGACACTGAATTTGTTGGGTTACAAATAAGAGTAAGTGCAAGACAATGTCACATTCAGGGCAGGATCTGGTGTATCAACATGAACTCGAGAGCATGTCAACTATGGTCAGACATGTCTCTTCAGACACAAAGGTCTGAAGAGGACAAAGACTCTTCTCTACTTCTAGAATAATCAAATTATATCCCGCAAGTTTCTAACTTGTTTACCTCTGGAGGAGAGAACATACGGGCTTGACTCCAACCTTTGGGAGCAATAGAACAAAAAACCATA--TGTAATGGTGCCATTTAATCGCTGCATTTTATCGAAGTCAAACTAATTACCTTTACATTTGGGGTCTCTTGGATGTGAAAAAAACTGTCAACATCCCTCAAAAGACTTAAGGAATGATGGTTCCTCAAGCTCTTTTGTTTGTGCCCCTTCTGGCTTTTCCAATGTGTTTCGGGAAATTCCCCATCTACACAATACCAGACAAACTTGGTCCCTGGAGCCCGATTGACATACATCATCTCAGCTGTCCAAACAACTTGGTTGTGGAAGACGAAGGATGCACCAACTTGTCGGGTTTCTCCTACATGGAACTCAAGGTGGGATACATTTCGGCCATAAAAGTGAACGGGTTCACGTGCACAGGTGTGGTGACAGAGGCTGAGACCTACACTAACTTTGTCGGTTATGTTACCACCACGTTTAAGAGAAAGCATTTCCGCCCAACACCAGATGCATGTAGAGCTGCTTACAACTGGAAAATGGCCGGTGATCCCAGATATGAAGAATCTCTTCATAATCCGTACCCTGACTACCATTGGCTTCGAACCGTGAAAACCACGAAGGAGTCTCTCATCATCATATCCCCAAGTGTAGCAGACCTAGACCCATATGACAAATCCCTTCACTCGAGGGTCTTTCCTAGCGGGAAGTGCTTGGGAATAACAATATCATCTACCTACTGCTCGACTAACCATGATTACACCATCTGGATGCCCGAGAATGTGAGATTAGGGACATCTTGTGACATCTTCACCAACAGTAGAGGGAAGAGAGCATCCAAAGGGAGCAAGACTTGTGGATTTGTTGACGAAAGAGGCTTGTATAAGTCTTTGAAGGGGGCATGCAAGCTCAAATTATGTGGAGTTCTGGGACTTAGACTTATGGACGGAACGTGGGTCTCGATGCCAACATCGGATGAGACCAAGTGGTGTCCCCCTGATCAGTTGGTGAATCTACACGACTTTCGCTCGGACGAGATCGAACATCTTGTCGTGGAGGAGTTGGTCAGGAAAAGAGAGGAGTGTCTGGATGCCCTAGAGTCCATCATGACTACCAAGTCGGTGAGTTTTAGACGTCTAAGCCACTTGAGAAAACTTGTCCCTGGATTCGGAAAAGCATACACCATATTCAACAAAACCCTGATGGAAGCCGATGCTCACTACAAGTCAGTCCGGACCTGGAATGAGATCATCCCCTCCAAGGGGTGTCTGAGAGTTGGAGGGAGGTGTCATCCCCACGTAAACGGAGTGTTTTTTAACGGCATAATACTGGGCCCTGACGGCCATGTTCTAATCCCAGAGATGCAATCATCCCTCCTTCAGCAACATATGGAGTTGTTGGAATCATCAGTTATCCCTCTGATGCATCCTTTAGCAGACCCGTCTACAGTTTTCAAGGACGGTGATGAAGCAGAGGATTTTGTTGAGGTTCACCTTCCCGATGTGCACAAACAGATCTCAGGGGTTGACCTGGGTCTCCCTAACTGGGGAAAGTATGTCTTAATAATTGCAGGGGTATTGATTGCCATGATATTGACAATCTTCTTAATGACATGTTGTGGAAGAGGTAATCGACCCAAGTCCACACAACACAGTCTTGGAGGGATAGGGAGGAAGGTGTCATCCACTTCCCAAAGCGGGAAGGTCATATCTTCGTGGGAGTCATATAAAAGCGGGGGTGAGACCAGACTGTGAAGGCCGGTCATCCCTTCCAAACTTCAAGTCCCGAAGATCGCCTCCCCTCGGGGCTAGGGGGAA---TCTCTGGGTTCAACAGTCCTCCCTGGACTCCATGCAATAGGGTAGGCTTAAGAGTCATGAGACTTTCATTAATCATCTCCGTTAATCAGACAAGGTCGTGTAGATTCTTAAAATACAAAAAGTCTTCTGACAGTTTCAGTGACCAACGGTGCTTTCATTCTCCAGGGATCGATACCAAAGGTTGTGGACAGGTCAGGGGTTACCTCAGATCACTTAGCGTTCGGGCACGGACAGAGATCATGGTGAGTCCCCTGACATTAGACTCAACATGATTCAACTGAGCAGGGCGATCTGCCTCTCCTGAAGGACATAAGCAATAGCTCACAATCATCTTACATCTCAGTAAAGTGTGTATAATTATAAAGGA-CTGGGTCATCTAAGCTTTTCCGTCGAGAAAAAAA--CTGTAGGCCGAAAGAGCAACTGGCAACACTTCTCATCTTCGGACATAGATCAAAATGCTTGATCCAGGAGAGGTCTATGATGACCCTGTTGATCCAATTGAGTCAGAGGCTGAGTCTAGAGGGGCCCCCACTGTCCCTAACATCTTGAGGAATTCTGATTACAATCTAAATTCCCCCTTAATAGAAGATCCTGCCGGATTAATGTTAGAGTGGTTGAAAACGGGGAACAGACCTCACCGAATGACCCTGACGGACAATTGCTCCAGGTCTTACAAAGTTCTGAAAGATTATTTCAAGAAAGTGGATATGGGCTCTCTCAAAGTGGGTGGGACTGCTGCACAGGCAATGATTTCCCTCTGGTTGTATGGTGCCCACTCTGAATCAAACAGAAGTAGAAAATGCATAACTGAATTAGCTCATTTCTATTCCAAGTCATCCCCTATAGAGAAGTTGCTGAATTGTACACTTGGAAATAGAGGGCTGAGGATTCCCCCAGAGGGGGTATTAAGTTGCCTTGAGAGGGTCGATTATGATAAGGCATTTGGGAGATATCTGGCTAACACATATTCCTCTTATTTATTTTTCCATGTGATCACCCTGTACATGAATGCCCTAGACTGGGACGAAGAGAAGACTATCCTGGCTTTATGGAGAGAATTAACCTCAGTGGATATCGGGAAGGACTTGGTCAAGTTCAAAGATCAAATATGGGGACTACTAATTGTGACAAAAGACTTTGTTTATTCTCAGAGTTCTAACTGTCTTTTTGACAGAAACTACACACTTATGCTAAAAGACCTCTTCTTGTCTCGTTTCAATTCCCTAATGATTTTGCTTTCTCCCCCAGAACCCAGATATTCAGACGACTTGATCTCCCAGTTGTGCCAACTATACATAGCTGGGGATCAAGTCCTTTCCATGTGTGGAAACTCCGGTTATGACGTTATCAAGATACTGGAGCCATATGTCGTGAACAGCCTCGTCCAAAGGGCAGAAAAATTTAGGCCCCTCATTCACTCCCTGGGAGACTTCCCTGTATTTATAAAAGATAAAGTCAGTCAGCTCGAAGGGACGTTTGGCCCCAGCGCAAAAAGGTTTTTTGGAGTTCTGGATCAATTCGACAACATACATGACTTGGTTTTTGTGTACGGCTGTTACAGGCATTGGGGTCATCCCTATATAGATTATAGAAAGGGTCTTTCGAAACTATATGATCAAGTTCACATTAAGAAGGTGATAGACAAGTCTTACCAGGAGTGTCTGGCAAGCGACTTAGCCAGAAGGATCCTCCGGTGGGGGTTTGATAAGTATTCTAAATGGTATCTTGATTCACGACTTCTCGCCCGAGACCATCCTTTGACTCCCTACATCAAAACCCAGACATGGCCACCCAAACATATAGTTGATTTGGTAGGAGATACCTGGCATAGGCTCCCAATAACGCAAATTTTTGAAATCCCTGAGTCAATGGATCCGTCAGAAATACTGGATGACAAATCCCATTCTTTCACCAGAACAAGACTGGCCTCTTGGTTGTCGGAGAACAGAGGGGGGCCTGTTCCCAGCGAGAAGGTCATTATCACGGCGTTGTCTAAGCCGCCCGTCAATCCCAGAGAATTCTTAAAATCTATTGACCTCGGAGGATTGCCTAATGAGGACTTGATAATTGGTCTCAAGCCAAAGGAACGAGAACTAAAGATCGAGGGTCGATTTTTTGCTCTGATGTCATGGAATCTAAGATTGTATTTTGTTATTACGGAAAAGCTTTTGGCCAACTACATCCTGCCACTCTTTGATGCGTTGACTATGACAGACAATCTGAACAAAGTGTTTAAGAAGCTGATCGACAGAGTCACCGGACAAGGACTTTTGGACTATTCAAGGGTCACATATGCCTTTCACCTTGACTATGAGAAATGGAACAATCATCAAAGATTGGAGTCGACAGAAGATGTGTTTTCTGTCCTAGACCAGGTGTTTGGACTAAAAAGGGTGTTTTCCAGGACACACGAGTTTTTTCAAAAGTCCTGGATCTACTATTCAGACAGATCAGACCTTATCGGATTATGGGAAGATCAGATATATTGCTTAGATATGTCCAATGGCCCGACCTGCTGGAATGGTCAAGATGGTGGGTTGGAGGGCTTACGGCAGAAGGGCTGGAGTCTAGTCAGCCTATTAATGATAGATAGAGAATCCCAAACCAGGAACACACGAACCAAGATACTAGCTCAAGGGGACAATCAGGTTCTATGTCCTACATACATGTTATCTCCAGGACTATCTCGAGAAGGGCTCCTCTATGAGTTGGAGAGTATATCAAGGAATGCGCTTTCAATATACCGGGCCATCGAGGAAGGAGCATCTAAGCTGGGGCTGATCATCAAGAAAGAAGAGACCATGTGTAGTTATGACTTTCTTATCTATGGAAAGACCCCTCTGTTTCGAGGCAACATCTTAGTACCTGAATCTAAAAGATGGGCCCGAGTCTCTTGCATCTCTAACGACCAAATAGTCAACCTAGCCAATATCATGTCGACAGTATCCACAAATGCACTGACAGTAGCACAACACTCTCAATCTCTGATCAAACCGATGAGGGACTTTCTGCTCATGTCAGTACAGGCAGTCTTTCACTACCTGTTGTTTAGCCCAATTTTGAAGGGCAGAGTTTACAAGATTCTAAGTGCTGAAGGGGAGAGTTTTCTTTTAGCCATGTCAAGGATAATCTACTTAGATCCTTCTTTGGGAGGAGTGTCTGGAATGTCTCTTGGAAGGTTCCATATACGTCAATTCTCGGACCCTGTCTCTGAAGGGCTGTCTTTCTGGAGAGAGATCTGGTTAAGCTCCCACGAGTCCTGGATTCATGCGTTATGTCAGGAGGCCGGGAACCCAGATCTTGGAGAGAGAACACTCGAGAGCTTCACTCGCCTTCTGGAGGATCCTACCACCTTAAATATTAAAGGAGGGGCTAGTCCCACCATCTTACTCAAGGATGCAATCAGGAAGGCTCTGTATGATGAGGTGGATAAGGTGGAAAACTCAGAGTTCAGAGAGGCAATCTTGTTGTCCAAGACCCATAGAGATAACTTTATACTTTTCTTAAAATCTGTTGAGCCTTTGTTTCCTCGATTTCTTAGTGAACTTTTCAGTTCGTCCTTTCTGGGAATTCCCGAGTCCATCATTGGACTGATACAGAACTCTCGGACAATAAGAAGGCAGTTTAGAAGGAGTCTATCAAGAACTTTAGAAGAGTCCTTTTACAACTCAGAGATCCATGGGATCAATCGGATGACCCAGACACCTCAACGGGTCGGGAGGGTGTGGCCTTGTTCTTCTGAGAGGGCAGACCTCTTAAGGGAGATCTCTTGGGGAAGAAAAGTGGTTGGCACAACAGTCCCTCACCCTTCTGAGATGTTGGGGTTACTTCCCAAGTCCTCCATTTCCTGTTCTTGTGGAGCAACAAGAGGAAGCAACCCTAGAGTCTCGGTCTCTGTACTCCCGTCTTTCGATCAGTCATTCTTTTCACGAGGCCCTCTAAAAGGGTACTTGGGCTCGTCCACCTCCATGTCGACCCAACTATTCCATGCTTGGGAAAAAGTCACTAATGTTCATGTGGTTAAAAGGGCCTTATCATTAAAAGAATCCATAAACTGGTTTATCACAAGAAATTCCAATTTGGCTCAAACTCTAATTAGAAACATTATGTCTCTGACAGGCCCCGATTTCCCTCTAGAAGAGGCTCCTGTCTTCAAAAGAACTGGGTCAGCATTGCATAGGTTCAAATCTGCAAGGTACAGCGAGGGAGGGTATTCCTCTGTCTGCCCCAATCTACTCTCTCATATTTCCGTTAGTACAGACACTATGTCTGATTTAACCCAAGACGGAAAAAATTATGACTTCATGTTTCAGCCCTTGATGCTTTATGCGCAAACATGGACATCAGAGCTGGTACAAAGAGACACAAGGCTGAGGGACTCTACGTTTCATTGGCACCTTCGGTGCAACAGATGTGTGAGGCCCATTGATGACATCACACTGGAGACTTCCCAGATCTTCGAATTTCCGGATGTGTCGAGAAGAATATCTAGAATGGTTTCTGGAGCTGTGCCTCACTTTCAGAAACTCCCTGATATCCGCCTAAAGCCAGGTGACTTCGAGTCTCTGAACGGTAGAGAAAAGTCTCGCCATATAGGATCGGCTCAAGGGCTCTTATACTCAATCTTAGTGGCAATTCATGACTCTGGATATAATGATGGGACCATCTTTCCTGTCAACATATATGGCAAGGTCTCTCCTAGAGACTATTTGAGGGGGCTCGCAAGGGGAGTTTTGATAGGATCTTCGATTTGCTTCTTGACAAGAATGACAAATATCAATATTAATAGACCTCTTGAGTTGATCTCAGGGGTAATCTCGTATATCCTTCTGAGACTAGATAATCACCCCTCTTTGTATATAATGCTCAGAGAACAGTCCCTTAGAGGAGAGATATTCTCCATCCCTCAGAAGATCCCTGCTGCTTATCCGACCACCATGAAAGAAGGGAACAGATCGATTTTGTGTTATCTCCAACATGTGCTACGCTATGAGCGGGAGGTGATCACAGCGTCGCCTGAGAATGACTGGTTGTGGATCTTCTCAGACTTTAGAAGTGCCAAAATGACATACCTGACCCTCATTACTTACCAGTCTCACCTTCTACTTCAGAGGGTTGAGAGAAATTTGTCTAAGAGTATGAGAGCTAACCTGCGACAATTGAGTTCCTTGATGAGGCAGGTGCTGGGGGGGCATGGGGAAGATACTTTAGAGTCAGACGATGATGTTCAACGACTATTAAAAGACTCTTTGCGAAGGACAAGGTGGGTCGATCAGGAAGTCCGCCATGCAGCTAGAACCATGACAGGGGACTATAGTCCCAACAAGAAAGTGTCCCGCAAGGCAGGAGGCTCAGAATGGGTTTGCTCTGCCCAACAGGTTGCAGTCTCCACCTCAGCTAACCCGGCCCCTGTCTCAGAACTTGACATAAGGGCCCTCTCCAGGAGGCTTCAAAACCCTCTGATCTCGGGCCTGAGGGTAGTTCAATGGGCAACTGGTGCTCATTATAAGCTTAAGCCTATTCTAGATGATCTCAACGTCTTCCCATCTCTATGTCTAGTAGTCGGAGATGGGTCAGGCGGGATATCAAGGGCAGTACTCCACATGTTTCCAGACGTCAAGCTTGTGTTCAACAGTTTGTTAGAGGTAAATGACCTAATGGCTTCCGGAACACATCCACTGCCTCCTTCAGCAATCGTGAGCGGAGGAGATGACCTTGTTTCCAGAGTAATAGATTTTGACTCAATCTGGGAAAAACCGTCCGACCTGAGAAACTTGGCAACCTGGAGATACTTCCAATCAGTCCAAAGACAGGTAAACATGTCTTATGATCTCATTATTTGTGACGCAGAAGTTACTGACATTGCATCTATCAATAGAATAACTCTGTTGATGTCGGATTTCGCATTGTCTATAGACGGACCTCTTTATTTGGTCTTCAAAACTTACGGGACTATGCTGGTAAACCCAGACTATAAAGCGATTCAACACTTGTCGAGAGCGTTCCCCTCGGTCACAGGTTTTATAACTCAAGTAACTTCGTCATTTTCATCTGAGCTATATCTTCGATTTTCCAAACGAGGGAAATTTTTCAGAGATCCCGAGTACCTGACCTCCTCTACCCTTCGAGAGATGAGCCTTGTGTTATTCAATTGCAGCAGCCCAAAGAGTGAGATGCAGAGAGCTCGCTCCTTAAATTATCAAGATCTTGTAAGGGGGTTTCCAGAAGAGATCATATCAAATCCTTACAATGAAATGATCATAACTCTAATTGACAGTGACGTAGAATCTTTCTTGGTCCACAAGATGGTGGATGACCTCGAGTTACAGAGGGGAACTCTGTCAAAAGTGGCTATCATTATAGCCATTATGATAGTCTTTTCCAATAGAGTATTTAACATTTCCAAACCGTTGACTGACCCCTTGTTCTATCCTCCATCTGATCCCAAGATCCTAAGGCACTTCAACATATGTTGCAGCACTATGATGTATCTATCCACCGCTCTGGGAGATGTCCCCAGCTTTGCAAGACTTCATGACCTATATAACAGACCTATAACTTATTACTTTAGAAAGCAAGTCATTCGAGGGAATATTTATCTCTCTTGGAGTTGGTCAGATGATACCTCGGTGTTCAAGAGGGTGGCTTGTAACTCTAGCCTGAGTCTGTCATCTCATTGGATCAGATTGATTTACAAAGTAGTAAAAACCACTAGATTGATTGGAAGTATTGAGGATCTATCAGGAGAGATTGAAAAGCACCTTCAGGGGTACAACAGATGGATTACCCTCGAAGATATCAGATCCAGAACGTCTCTGCTAGATTACAGCTGCTT
>ON.1991.1035SSK
ACGCTTAACAACAAAATCAGAGAAGAAGCAGACAGCGTCAATTGCAAAACAAAAATGTAACACCCCTACAATGGATGCCGATAAGATTGTATTCAAAGTCAATAATCAGGTGGTCTCTTTGAAGCCTGAGATTATCGTGGATCAATATGAGTACAAGTACCCTGCTATTAAGGACTTGAAGAAGCCCAGTATCACCCTAGGGAAAGCCCCTGATTTGAACAAGGCATACAAGTCAGTTTTATCAGGCTTGAATGCTGCCAAGCTTGATCCTGATGATGTGTGTTCCTACTTAGCAGCCGCAATGCAGTTCTTCGAGGGGACGTGTCCCGAAGACTGGACCAGCTATGGGATCCTGATTGCACGGAAAGGAGATAAGATCACCCCAGATTCTCTGGTGGAGATAAAGCGTACCGGTGTAGAAGGGAATTGGGCTTTGACGGGAGGGATGGAACTGACGAGGGACCCCACTGTTCCAGAGCACGCGTCTTTAGTCGGTCTTCTCTTGAGTCTGTATAGATTAAGCAAGATATCTGGGCAAAACACCGGTAACTATAAGACAAACATTGCAGATAGGATAGAGCAGATTTTCGAGACAGCCCCCTTTATTAAGATTGTGGAACATCATACTCTGATGACAACTCACAAGATGTGTGCCAACTGGAGTACTATACCAAACTTCAGATTCCTGGCAGGGACCTACGACATGTTTTTCTCCCGGGTTGAGCATCTGTATTCAGCAATCAGAGTAGGTACGGTAGTCACTGCTTATGAGGACTGCTCGGGGCTGGTATCATTTACTGGGTTCATAAAACAGATAAATCTCACTGCAAGGGAAGCAATACTATATTTCTTCCACAAAAACTTCGAGGAAGAGATAAGAAGAATGTTTGAGCCAGGACAAGAGACAGCTGTTCCTCACTCCTATTTCATTCACTTTCGTTCACTGGGCTTGAGTGGGAAGTCCCCTTATTCATCAAATGCAGTTGGCCATGTGTTCAATCTCATCCACTTTGTCGGATGCTATATGGGACAAGTGAGATCCCTAAATGCAACGGTCATTGCTGCATGTGCTCCTCATGAGATGTCTGTTTTAGGAGGCTATTTGGGGGAGGAGTTTTTCGGGAAGGGAACGTTTGAAAGGAGATTCTTCAGAGATGAGAAAGAACTTCAAGAATATGAGACAGCTGAATTGACGAAGACTGACGCGGCACTGGCAGATGATGGAACTGTCAATTCAGATGACGAGGACTACTTCTCCGGGGAAACCAGAAGCCCTGAGGCTGTTTATGCTCGAATCATGATGAACGGGGGCAGACTAAAGAGATCGCACATACGGAGATATGTTTCAGTCAGCTCCAATCACCAAGCTCGTCCAAACTCATTTGCCGAGTTTCTAAACAAGACGTACTCTAGTGACTCGTAAATAGTTGAATAACGGAACACAAGAAATCCATAGATGGTGTATATCCTTCATGAAAAAAACTAACACCCCTCCTTTTGAACCACCCCAAATATGAGCAAAATCTTTGTCAATCCGAGTGCAATTAGAGCCGGTCTGGCTGATCTGGAGATGGCTGAAGAGACTGTTGATCTGATCAACAAAAACATAGAGGACAATCAGGCTCATCTCCAGGGAGAACCTATAGAGGTGGACAATCTCCCTGAGGACATGAAGCAGCTTCAGCTAGACGATAAAAAACCTTCCGGCCTTGGGGAGATGGCCAGAGCAGGGGAAGGCAAATGTCGGGAAGACTTTCTGATGGATGAAGGGGAGGATCCTAGCCTCCTCTTCCAGTCATACCTGGACAATGTTGGAGTACAGATAGTCAGACAAATGAGGTCAGGGGAGAGATTCCTCAAGATATGGTCACAAACCGTGGAGGAAATCATATCTTATGTCACAGTCAACTTTCCTAACCCCCCAGGGAAGTCCTTGGAAGATAAGTCAACCCAGACAACTGGCCGAGAACTCAAGAAGGAGACAACATCCATTTCTTCCCAGAGAGACAGTCAATCCTCGAAAGCCAGGATGGCGGCTCAAGCCGCCTCTGGTCCCCCAGCCCTCGAGTGGTCTGCTACCAACGAGGAGGATGATCTGTCCGTAGAAGCTGAGATCGCTCACCAGGTTGCCGAAAGCTTTTCCAAGAAGTACAAGTTTCCCTCTCGATCATCTGGGATATTTCTGTATAATTTTGAGCAGTTAAAAATGAACCTTGATGACATAGTTAAAGAAGCAAAAAATGTGCCAGGTGTCACCCGTTTAGCCCATGACGGATCTAAACTCCCTCTAAGATGTGTACTGGGATGGGTTGGTCTGGCCAATTCTAAAAAATTCCAGTTGTTAGTTGAGCCAGACAAGCTAAATAAAATCATGCAAGACGATCTAAATCGCTATGCATCCTGCTAACTAAGCTTTTATACTCGGTCCCGACAGACGGTAGAATACAAAACGCTCTGAATTCGACATGAAAAAAACAGGCAACACCACTGATAAGATGAACTTTCTACGCAAGATAGTAAAAAACTGTAGGGATGAGGACACCCAGAAGCCCTCTCTTGTGTCAGCTCCTCCAGATGACGATGACCTATGGCTCCCTCCCCCCGAATATGTTCCGCTGAAGGAACTCACAGGCAAGAAGAACCTGAGGAACTTTTGCATCAACGGAGAGGTTAAGGTGTGTAGCCCGAACGGTTACTCGTTTAGGATCCTGCGACACATTCTGAGATCATTCGACGAGATATATTCTGGGAATCACAGAATGATCGGGTTAGTCAAGGTTGTTATTGGACTGGCTTTGTCAGGAGCCCCCGTCCCAGAGGGCATGAACTGGGTATACAAGTTGAGGAGAACCCTTATCTTCCAGTGGGCCGACTCCAGGGGCCCTCTTGAGGGGGAGGAATTGGAATACTCTCAAGAGATCACTTGGGACGACGACACTGAATTTGTTGGATTACAAATAAGAGTAAGTGCAAGACAATGTCATATTCAGGGTAGGATCTGGTGTATCAACATGAACTCGAGAGCATGTCAACTATGGGCAGACATGTCTCTTCAGACACAAAGGTCTGAAGAAGACAAAGACTCTTCTCTGCTTCTAGAATGATCAAGTTATATCTCGCAAGTTTCTAACTTGTTTACCTCTGGAGGAGAGAACATACGGGCTTGACTCCAACCTTTGGGAGCAATAGAACAAAAAACCATA--TGTAATGGTGCCATTAAATCGCTGCATTTTATCGAAGTCAAACTAATTACCTTTACATTTGGGGTCTCTTGGATGTGAAAAAAACTGTCAACATCCCTCAAAAGACTTAAGGAATGATGGTTCCTCAGGCTCTTTTGCTGGTGCCCCTTCTGGCCTTTCCAATGTGTTTCGGGAAATTCCCCATCTACACAATACCAGACAAACTTGGCCCCTGGAGCCCGATTGATATACATCATCTCAGCTGTCCAAATAACTTGGTTGTGGAAGACGAAGGATGCACCAACTTGTCTGGTTTCTCCTACATGGAACTTAAAGTGGGGTACATTTCAGCCATAAAAGTGAACGGGTTCACGTGCACAGGTGTGGTGACAGAGGCTGAGACTTACACTAACTTTGTCGGTTACGTTACCACTACGTTCAAGAGAAAGCATTTCCGCCCAACACCAGATGCATGTCGAGCTGCTTACAACTGGAAAATGGCCGGTGACCCCAGATATGAAGAATCTCTTCATAATCCGTACCCTGACTACCATTGGCTTCGAACTGTAAAAACCATGAAGGAGTCCCTCATCATCATATCCCCAAGTGTAGCGGACCTAGACCCATATGACAAATCCCTTCACTCGAGGGTCTTTCCTAGTGGGAAGTGCTTGGGAATAACAATATCATCTACCTACTGCTCGACTAACCATGATTACACCATCTGGATGCCCGAGAATCTGAGATTAGGGACATCTTGTGACATCTTTACCAATAGTAGAGGGAAGAGAGCATCCAAAGGGAGCAAGACTTGCGGATTTGTTGACGAAAGAGGCTTGTATAAGTCTTTGAAGGGGGCATGCAAGCTCAAATTATGTGGGGTTCTGGGACTTAGACTTATGGACGGAACATGGGTCGCGATGCAAACATCGGATGAGACCAAGTGGTGTCCCCCTGATCAGTTGGTAAATCTACACGACTTTCGCTCGGACGAGATCGAACATCTTGTCGTAGAGGAGTTGGTCAAGAAAAGAGAGGAGTGTCTGGATGCCCTAGAGTCCATCATGACTACCAAGTCTGTGAGTTTTAGACGTCTCAGCCACTTGAGAAAACTTGTCCCTGGGTTCGGAAAAGCATACACCATATTCAACAAAACCCTGATGGAAGCTGATGCTCACTACAAGTCAGTCCGAACCTGGAATGAGATCATCCCCTCAAAGGGGTGTTTGAGAGTTGGAGGGAGGTGTCATCCTCATGTAAACGGAGTGTTTTTTAACGGCATAATACTGGGCCCTGACGGCCATGTTCTGATCCCAGAGATGCAATCATCCCTCCTTCAGCAGCATATGGAGTTGTTGGAATCATCAGTTATCCCTCTGATGCATCCTTTAGCAGATCCGTCTACAGTCTTCAAGGACGGTGATGAAGCAGAGGATTTTGTTGAGGTTCACCTTCCCGATGTGCACAAACAAATCTCAGGGGTTGACCTGGGTCTCCCTAACTGGGGAAAGTATGTCTTAATAATTGCAGGGGTCCTGATTGCCATGATATTGACAATCTTCTTGATGACATGTTGTGGGAGAGGTAATCGATCCAAGTCCACACAACACAGTCTTGGGGGGATAGGAAGGAAGGTGTCAGCCACTTCCCAAAGCGGGAAGGTCATATCTTCGTGGGAGTCATATAAAAGCGGGAGTGAGACTAGACTGTGAAGGCCGGTCATCCCTTTCAAACTTCAAGTCTCGAAGATCGCCTCCCCTCGGGGCTAGGGGGAA---TCTCTGGGTTCAACAGTCCTCCCTGGACTCCATGCAACAGGGTAGGTTTAAGAGTCACAAGACTTTCATTAATCATCTCCGTTAATCAGACAAGGTTGTGTAGATTCTTAAAATACAAGAAGTCTTCTAGCAGTTTCAGTGACCAATGGTGCTTTCATCCTCCAGGGATAGATACCAAAGGTTGTGGACAGGTCAGGGGTTACCTCAGATCACTTCACGTTTGGGCACAGACAGAGATCATGGTGAGTCCCCTGACAGTAGACTCAACATGACTCAACTGAGCAGGGCGATCTGCCCCTCTTGAAGGACATAAGCAATAGCCCACAATCATCTTGCATCTCAGTAAAGTGTGCATAATTATAAAGGG-CTGGGTCATCTAAGCTTTCCCGTCGAGAAAAAAA--CTGTAGGCCGAAAGAGCAACTGGCAACACTTCTCATCTTCGGACATAGATCAAAATGCTTGACCCAGGAGAGGTCTATGATGACCCCGTTGATCCAATTGAGTCAGAGGCTGAATCTAGAGGGGCCCCCACTGTCCCTAACATCTTGAGGAATTCTGATTACAATCTAAATTCCCCTTTAATAGAAGATCCTGCCGGATTAATGTTAGAGTGGTTGAAAACAGGGAACAGACCTCACCGAATGACCCTGACGGACAATTGCTCCAGGTCTTACAAAGTTCTGAAAGATTATTTCAAGAAAGTAGATATGGGCTCTCTCAAAGTGGGTGGGACTGCTGCACAGGCAATGATTTCCCTCTGGTTATATGGTGCCCACTCTGAATCAAACAGAAGTAGAAAATGCATAACTGAATTAGCTCATTTCTATTCCAAGTCATCCCCTATAGAGAAGTTGCTGAATTGTACACTTGGAAATAGAGGGCTGAGGATTCCCCCAGAGGGGATATTAAGTTGCCTTGAGAGGGTCGATTATGATAAGGCATTTGGGAGATATCTGGCTAACACATATTCCTCTTATTTATTTTTCCATGTGATCACCCTGTACATGAATGCTCTAGACTGGGACGAAGAGAAGACTATCCTGGCTTTGTGGAGAGAATTAACCTCAGTGGATATCGGGAAGGACTTGGTCAAGTTCAAGGATCAAATATGGGGACTACTAATTGTGACTAAAGACTTTGTTTATTCTCAGAGTTCTAACTGTCTTTTTGACAGAAACTACACACTTATGTTAAAAGACCTCTTCTTGTCTCGTTTCAATTCCCTAATGATTTTGCTTTCTCCCCCAGAACCCCGATATTCAGATGACTTGATATCCCAGTTGTGCCAACTATACATAGCTGGGGATCAAGTCCTCTCCATGTGTGGAAACTCTGGTTATGATGTTATCAAGATACTGGAGCCATATGTCGTGAACAGCCTCGTCCAGAGGGCAGAAAAGTTTAGGCCCCTCATTCACTCCCTGGGAGACTTCCCTGTATTTATAAAAGATAAAGTCAGTCAGCTCGAGGGGACTTTTGGCCCCAGTGCCAAAAGGTTTTTTGGAGTTCTGGATCAATTCGACAACATACATGACTTGGTTTTTGTGTACGGCTGTTACAGGCATTGGGGTCATCCCTATATAGATTATAGAAAAGGTCTTTCGAAACTATATGATCAAGTTCACATTAAGAAAGTGATAGACAAGTCTTACCAGGAGTGTCTAGCAAGCGACTTAGCCAGAAGGATCCTCAGGTGGGGGTTTGACAAGTACTCTAAGTGGTATCTTGATTCGCGACTTCTCGCCCGAGACCACCCTTTGACTCCCTACATCAAAACCCAGACATGGCCACCCAAACATATAGTAGATTTGGTAGGAGATACGTGGCATAGGCTCCCAATAACGCAAATCTTTGAAATCCCTGAGTCAATGGACCCGTCAGAAATACTGGATGACAAATCTCATTCTTTCACCAGAACAAAACTGGCCTCTTGGTTGTCGGAGAACAGAGGGGGGCCTGTTCCCAGCGAGAAGGTCATTATCACAGCTTTGTCTAAGCCGCCCGTCAATCCCAGAGAATTCTTAAAATCTATTGACCTCGGAGGGTTGCCTAATGAGGACTTGATAATTGGTCTCAAACCAAAGGAACGAGAACTAAAGATTGAGGGTCGATTTTTTGCTCTGATGTCATGGAATCTAAGATTGTATTTTGTTATTACAGAAAAGCTTTTGGCCAACTACATCCTTCCACTTTTTGATGCGTTGACTATGACAGACAATTTGAACAAAGTGTTTAAGAAGCTGATCGACAGAGTCACCGGACAAGGACTTTTGGACTATTCAAGGGTCACATATGCCTTTCACCTTGACTATGAAAAGTGGAACAATCATCAAAGATTGGAGTCGACAGAAGATGTGTTTTCTGTCCTGGACCAGGTGTTTGGACTAAAAAGGGTGTTTTCCAGAACACACGAGTTTTTTCAAAAGTCCTGGATCTACTATTCAGACAGATCAGACCTTATCGGATTATGGGAAGATCAGATATATTGCTTAGATATGTCCAATGGCCCGACCTGCTGGAATGGTCAAGATGGAGGGTTGGAGGGCTTACGGCAGAAGGGCTGGAGTCTAGTCAGCCTATTAATGATAGATAGAGAATCCCAAACCAGGAACACACGAACCAAGATACTAGCTCAAGGGGATAATCAGGTTCTATGTCCTACATATATGTTGTCTCCAGGACTATCTCGAGAAGGGCTCCTCTATGAGTTGGAGAGTATATCGAGGAATGCGCTTTCAATATACCGGGCCATCGAGGAAGGAGCATCTAAGCTGGGGCTGATCATCAAGAAAGAAGAGACCATGTGTAGTTATGACTTTCTTATCTATGGAAAGACTCCTCTTTTTCGAGGCAACATCTTAGTACCTGAATCTAAAAGATGGGCCCGAGTCTCTTGCATCTCTAACGATCAAATAGTCAACCTAGCCAATATCATGTCGACAGTATCCACAAATGCACTGACAGTAGCACAACACTCTCAATCTCTGATCAAACCGATGAGGGACTTTCTGCTCATGTCAGTACAGGCAGTCTTTCACTACCTGTTGTTTAGCCCAATTCTGAAGGGCAGAGTTTACAAGATTCTAAGTGCTGAAGGGGAGAGTTTTCTTTTAGCCATGTCAAGGATAATCTACTTAGATCCCTCTTTGGGAGGAGTGTCTGGGATGTCTCTTGGAAGGTTCCATATACGTCAATTCTCAGACCCTGTTTCTGAAGGGCTGTCTTTCTGGAGAGAGATCTGGTTAAGCTCCCACGAGTCCTGGATTCATGCGTTATGTCAGGAGGCCGGGAACCCAGATCTTGGAGAGAGAACACTCGAGAGCTTCACTCGCCTTCTGGAGGATCCTACCGCCTTAAATATTAAAGGAGGGGCTAGTCCAACCATCTTACTCAAGGATGCAATCAGGAAGGCTCTGTACGACGAGGTGGATAAGGTGGAAAACTCAGAGTTCAGAGAGGCAATCTTGTTGTCCAAGACCCATAGAGATAACTTTATACTTTTCTTAAAATCTGTTGAGCCTTTGTTCCCTCGATTTCTTAGTGAACTTTTCAGTTCGTCTTTTCTGGGAATCCCCGAGTCCATCATTGGACTGATACAGAACTCTCGGACGATAAGAAGGCAGTTCAGAAGGAGTCTATCAAGAACTTTAGAAGAGTCCTTTTACAACTCAGAGATCCATGGGATCCATCGGATGACCCAGACACCTCAACGGGTCGGGAGGGTGTGGCCTTGTTCTTCCGAGAGGGCAGACCTCTTAAGGGAGATCTCTTGGGGAAGAAAAGTGGTTGGCACGACAGTCCCTCACCCTTCTGAGATGTTGGGGTTACTTCCCAAGTCCTCCATTTCTTGTTCTTGTGGAGCAACAAGAGGAAGCAACCCTAGAGTCTCGGTCTCCGTACTCCCGTCTTTCGATCAGTCATTCTTCTCACGAGGCCCCCTAAAAGGGTACTTGGGCTCTTCCACCTCCATGTCGACCCAGCTATTCCATGCCTGGGAGAAAGTCACCAATGTTCATGTGGTCAAAAGGGCATTATCATTAAAAGAATCCATAAACTGGTTTATCACAAGAAATTCTAATTTGGCTCAAACTCTAATTAGAAACATCATGTCTCTGACAGGCCCCGATTTCCCTCTAGAAGAGGCTCCTGTCTTCAAAAGAACGGGGTCAGCATTGCATAGGTTTAAGTCTGCAAGGTACAGCGAGGGAGGGTATTCCTCTGTCTGCCCCAATCTACTCTCTCATATTTCCGTTAGTACAGACACCATGTCTGATTTAACCCATGACGGGAAAAATTATGACTTCATGTTTCAGCCCTTGATGCTTTATGCGCAAACATGGACATCAGAGCTGGTACAAAGAGACACAAGGCTGAGAGACTCCACGTTTCATTGGCATCTTCGGTGCAACAGATGTGTAAGGCCCATTGATGATATCACACTGGAGACTTCTCAGATCTTCGAATTTCCGGATGTGTCGAGAAGAATATCTAGAATGGTTTCTGGAGCTGTGCCTCACTTTCAGAAACTCCCTGATATCCACCTAAAGCCAGGTGACTTTGAGTCTCTGAACGGTCGAGAAAAGTCTCGCCATATAGGATCGGCTCAAGGGCTCTTATACTCAATCTTAGTGGCAATTCATGACTCTGGATACAATGATGGGACCATCTTTCCTGTCAACATATATGGCAAGGTCTCTCCTAGAGACTATTTGAGGGGGCTCGCAAGGGGAGTCTTGATAGGGTCCTCGATTTGCTTCTTGACAAGAATGACAAATATCAACATTAATAGACCTCTTGAGTTGATCTCAGGGGTAATCTCATATATCCTTCTGAGACTAGACAATCACCCCTCTTTGTATATAATGCTCAGAGAACAGTCCCTTAGAGGAGAGATATTCTCTATCCCTCAGAAGATCCCTGCTGCTTATCCGACCACCATGAAAGAAGGCAACAGATCGATTTTGTGTTATCTCCAACATGTGCTACGCTATGAGCGGGAGGTGATCACGGCGTCTCCTGAGAATGACTGGTTGTGGATCTTTTCAGACTTTAGAAGTGCCAAAATGACATACCTGACCCTCATTACTTACCAGTCTCACCTTCTACTTCAGAGGGTTGAGAGAAATTTGTCTAAGAGTATGAGAGCTAACCTGCGACAATTGAGTTCCTTGATGAGGCAGGTGCTGGGGGGGCATGGGGAAGATACTTTAGAGTCAGACGATGATGTTCAGCGACTATTAAAAGACTCTTTGCGAAGGACAAGGTGGGTCGATCAGGAAGTCCGCCATGCAGCTAGAGCCATGACAGGGGACTATAGTCCCAACAAGAAAGTGTCCCGCAAGGCAGGAGGCTCAGAATGGGTTTGCTCTGCCCAACAGGTTGCAGTCTCCACCTCAGCCAACCCGGCCCCCGTCTCAGAGCTGGACATAAGGGCCCTCTCCAAGAGGCTTCAAAACCCCTTGATCTCAGGCCTGAGGGTAGTTCAGTGGGCAACTGGTGCTCATTATAAGCTCAAGCCTATTCTAGATGACCTCAACGTCTTCCCATCTCTATGTCTAGTAGTCGGAGATGGGTCAGGCGGGATATCAAGGGCAGTACTCCACATGTTTCCAGACGTCAAGCTTGTGTTCAACAGTTTGTTAGAGGTAAATGACTTAATGGCTTCCGGAACACATCCACTGCCTCCTTCAGCAATCATGAGCGGAGGAGATGACATTGTTTCCAGAGTAATAGATTTTGACTCAATCTGGGAAAAACCGTCCGACCTGAGAAACTTGGCAACCTGGAGATACTTCCAATCAGTCCAAAAACAGGTAAACATGTCTTATGACCTCATTATTTGTGATGCAGAAGTTACTGACATTGCATCTATCAATAGAATAACCCTGTTGATGTCAGATTTCGCATTGTCTATAGACGGACCTCTTTATTTGGTCTTCAAAACTTACGGGACTATGCTAGTAAACCCAGACTATAAAGCGATTCAACACTTGTCGAGAGCGTTCCCCTCAGTCACAGGATTTATAACTCAAGTAACTTCGTCATTTTCATCTGAGCTATATCTTCGGTTCTCCAAACGAGGGAAATTTTTCAGAGATCCCGAGTACCTGACCTCCTCTACCCTTCGAGAGATGAGCCTTGTGTTGTTCAATTGTAGCAGTCCAAAGAGTGAGATGCAGAGAGCTCGCTCCTTGAATTATCAAGATCTTGTAAGGGGATTTCCCGAAGAGATCATATCAAATCCTTATAATGAAATGATCATAACTCTAATTGACAGTGACGTAGAATCTTTCTTGGTCCACAAGATGGTGGATGACCTCGAGTTACGGAGGGGAACTCTGTCCAAAGTGGCTATCATTATAGCCATTATGATAGTCTTTTCCAATAGAGTATTTAACATTTCCAAACCGTTGACTGACCCTTTGTTCTATCCGCCATCTGATCCCAAGATCCTAAGGCACTTCAACATATGTTGCAGTACTATGATGTATCTGTCCACCGCTCTAGGAGATGTCCCCAGCTTTGCAAGAATTCATGACCTATATAACAGACCTATAACTTATTACTTCAGAAAGCAAGTCATTCGAGGGAATATTTATCTCTCTTGGAGTTGGTCAGATGATACCTCGGTGTTCAAGAGGGTGGCTTGCAACTCTAGCCTGAGTCTATCATCTCACTGGATCAGATTGATTTACAAAATAGTAAAGACCACTAGACTGATTGGAAGTATTGAGGACCTATCAGGAGAGATTGAAAAACACCTTCAGGGGTACAACAGATGGATTACCCTCGGGGATATCAGATCCAGAACGTCTCTGCTAGATTACAGCTGCTT
>ON.2001.5884SSK
ACGCTTAACAACAAAATCAGAGAAGAAGTAGACAGCGTCAATTGCAAAGCAAAAATGTAACACCCCTACAATGGATGCCAATAAGATTGTATTCAAAGTCAATAATCAGGTGGTCTCTTTGAAGCCTGAGATTATCGTGGACCAATATGAGTACAAGTACCCTGCTATTAAGGACCTGAAGAAGCCCAGTATCACCCTAGGGAAAGCCCCCGATTTGAACAAGGCATACAAGTCAGTTTTATCAGGCTTGAACGCTGCCAAGCTTGATCCTGATGATGTATGTTCCTACTTAGCAGCCGCAATGCAGTTCTTCGAGGGGACGTGTCCCGAAGACTGGACCAGCTATGGGATCCTGATTGCACGGAAAGGAGATAAGATCACCCCAGATTCTCTGGTGGAGATAAAGCGTACTGGTGTAGAAGGGAATTGGGCTTTGACGGGAGGGATGGAACTGACGAGGGACCCCACTGTTCCAGAGCATGCGTCTTTAGTCGGTCTTCTCTTGAGTCTGTATAGATTAAGCAAAATATCTGGGCAGAACACCGGTAACTATAAGACAAACATTGCAGATAGGATAGAGCAGATTTTCGAGACAGCCCCTTTTATTAAGATTGTGGAACATCATACTCTGATGACAACTCACAAGATGTGTGCCAACTGGAGCACTATACCAAACTTCAGATTTCTGGCAGGAACCTACGACATGTTTTTCTCCCGGATTGAGCATCTGTATTCAGCAATCAGAGTAGGTACGGTAGTCACTGCTTATGAGGACTGCTCGGGGCTGGTATCATTTACTGGGTTCATAAAACAGATAAATCTCACTGCAAGGGAAGCAATACTATATTTCTTCCACAAAAACTTCGAGGAAGAGATAAGAAGAATGTTTGAGCCAGGACAAGAGACAGCTGTTCCTCACTCCTATTTCATTCACTTTCGTTCACTGGGCTTGAGTGGGAAGTCCCCTTATTCATCAAATGCAGTTGGTCATGTGTTCAATCTCATCCACTTTGTCGGATGCTATATGGGACAAGTGAGATCTCTAAATGCAACGGTCATTGCTGCATGTGCTCCTCATGAGATGTCTGTTTTAGGAGGCTATTTGGGGGAGGAGTTTTTCGGGAAGGGAACGTTCGAAAGGAGATTCTTCAGAGATGAGAAAGAACTTCAAGAATATGAGACAGCTGAATTGACAAAGACTGACGCGGCACTGGCAGATGATGGAACTGTCAATTCGGATGACGAGGACTACTTCTCCGGGGAAACCAGAAGCCCCGAGGCTGTTTATGCTCGAATCATGATGAACGGGGGCAGACTAAAGAGATCGCACATACGGAGATATGTTTCAGTCAGCTCCAATCACCAAGCTCGTCCAAACTCATTTGCCGAGTTTCTAAACAAGACATATTCTAGTGACTCGTAAATAGTCGAATAACGGAACACAAGAAATCCATAGATTGTGTATATCCTTCATGAAAAAAACTAACACCCCTCCTTTTGAACCACCCCAAATATGAGCAAAATCTTTGTCAATCCGAGTGCAATTAGAGCCGGTCTGGCTGATCTGGAGATGGCTGAGGAGACTGTTGATCTGATCAACAAAAACATAGAAGACAATCAGGCTCATCTCCAGGGAGAACCTATAGAGGTGGACAATCTCCCTGAGGACATGAGGCAGCTTCAGCTAGACGATAAAAAACCTTCCGGCCTTGGGGAGATGGCCAGAGCAGGGGAAGGCAAGTGTCGGGAAGACTTTCTGATGGATGAAGGGGAGGATCCTAGCCTCCTCTTCCAGTCCTACCTGGACAATGTCGGAGTACAGATAGTCAGACAAGTGAGGTCAGGGGAGAGATTCCTCAAGATATGGTCACAAACCGTGGAGGAAATCATATCTTATGTCACAGTCAACTTTCCCAACCCCCCAGGGAAGTCCTCGGAAGATAAGTCAACCCAGACAACTGGCCGAGAACTCAAGAAGGAGACAACATCCGTTTCTTCCCAGAGAGATAGTCAATCCTTGAAAGCCAGGATGGTGGCTCAAGCCGCCTCTGGTCCCCCAGCCCTCGAGTGGTCTGCTACCAACGAGGAGGATGATCTGTCAGTAGAAGCTGAGATCGCTCACCAGGTTGCCGAAAGCTTTTCCAAGAAGTACAAGTTTCCGTCTCGATCATCTGGGATATTTCTGTATAATTTTGAGCAGTTAAAAATGAACCTTGATGACATTGTTAAAGAAGCAAAAAATGTGCCGGGTGTCACCCGTTTAGCCCATGACGGATCTAAACTCCCTCTAAGATGTGTACTGGGGTGGGTTGGTCTGGCCAATTCTAAAAAATTCCAGTTGTTAGTCGAGCCAGACAAGCTAAATAAAATCATGCAAGACGATCTAAATCGCTATGCATCCAGCTAACTAAGCTTTTATACTCGGTCCCGACAGACGGTAGAATATAAAACGCTCTGAATTCGACATGAAAAAAACAGGCAACACCACTGATAAGATGAACTTTCTACGCAAGATAGTAAAAAACTGTAGGGATGAGGACACCCAGAAGCCCTCTCTTGTGTCAGCTCCTCCAGATGACGATGACCTATGGCTCCCTCCCCCCGAATATGTTCCGCTGAAAGAACTCACAGGCAAGAAGAACCTGAGGAACTTTTGCATCAACGGAGAGGTTAAGGTGTGTAGCCCGAACGGTTACTCGTTTAGGATCCTGCGACACATTCTGAGATCATTCGACGAGATATATTCTGGGAATCACAGAATGATCGGGTTAGTCAAGGTTGTTATTGGACTGGCTTTGTCAGGAGCCCCCGTCCCAGAGGGCATGAACTGGGTATACAAGTTGAGGAGAACCCTTATTTTCCAGTGGGCCGACTCCAGGGGCCCTCTTGAGGGGGAGGAATTGGAATACTCTCAAGAGATCACTTGGGACGACGACACTGAATTTGTTGGATTACAAATAAGAGTAAGTGCAAGACAATGTCATATTCAGGGTAGGATCTGGTGTATCAACATGAACTCGAGAGCATGTCAACTATGGTCAGACATGTCTCTTCAGACACAAAGGTCTGAAGAAGATAAAGACTCTTCTCTGCTTCTAGAATGATCAAGTTATATCCCGCAGGTTTCTAACTTGTTTACCTCTGGAGGAGAGAACATACGGGCTTGACTCCAACCTTTGGGAGCAATAGAACAAAAAACCATA--TGTAATGGTGCCATTAAATCGCTGCATTTTATCGAAGTCAAACTAATTACCTTTACATTTGGGGTCTCTTGGATGTGAAAAAAACTGTCAACATCCCTCAAAAGACTTAAGGAATGATGGTTCCTCAGGTTCTTTTGTTTGTGCCCCTTCTGGCTTTTCCGATGTGTTTCGGGAAATTCCCCATCTACACAATACCAGACAAACTTGGTCCCTGGAGCCCGATTGACATACATCATCTCAGCTGCCCAAATAACTTGGTTGTGGAAGACGAAGGATGCACCAACTTGTCTGGTTTCTCCTACATGGAACTTAAAGTGGGATACATTTCAGCCATAAAAGTGAACGGGTTCACGTGCACAGGTGTGGTGACAGAGGCTGAGACTTACACTAACTTTGTCGGTTATGTCACCACTACGTTCAAGAGAAAGCATTTCCGCCCAACACCAGATGCATGTCGTGCTGCTTACAACTGGAAAATGGCTGGTGACCCCAGATATGAGGAATCTCTTCATAATCCGTACCCTGACTACCATTGGCTTCGAACCGTAAAAACCACGAAGGAGTCCCTCATCATCATATCCCCTAGTGTAGCGAACCTAGACCCATATGACAAATCCCTTCATTCGAGGGTCTTTCCTAGCGGGAAGTGCTTGGGAATAACAATATCATCTACCTACTGCTCAACTAACCATGATTACACCATCTGGATGCCCGAGAATCTGAGATTGGGGACATCTTGTGACATCTTTACCAATAGTAGAGGGAAGAGAGCATCCAAAGGGAGCAAGACTTGCGGATTTGTTGACGAAAGAGGCTTGTATAAGTCTTTGAAGGGGGCATGCAAGCTCAAGTTATGCGGGGTTCTGGGACTTAGACTTATGGACGGAACGTGGGTCGCGATGCAAACATCGGATGAGACCAAGTGGTGTCCCCCTGATCAGTTGGTGAATCTACACGACTTTCGCTCGGACGAAATCGAACATCTTGTCGTGGAGGAGTTGGTCAAGAAAAGAGAGGAGTGTTTGGATGCCCTAGAGTCCATCATGACTACCAAGTCGGTGAGTTTTAGACGTCTCAGCCACTTGAGAAAACTTGTCCCTGGGTTCGGAAAAGCATACACCATATTCAACAAAACCCTGATGGAAGCTGATGCTCACTACAAGTCAGTCCGGACCTGGAATGAGATCATCCCCTCAAAGGGGTGTTTGAGAGTTGGAGGGAGGTGTCATCCCCATGTAAACGGAGTGTTTTTTAACGGCATAATACTGGGCCCTGACGGCCATGTTCTGATTCCAGAGATGCAATCATCCCTCCTTCAGCAGCATATGGAGTTGTTGGAATCATCAGTTATCCCTCTGATGCATCCTTTAGCAGACCCGTCTACAGTCTTCAAGGACGGTGATGAAACAGAGGATTTTATTGAGGTTCACCTTCCCGATGTGCACAAACAAATCTCAGGGGTTGACCTGGGTCTCCCTAACTGGGGAAAGTATGTCTTAATAATTGCAGGGGTCCTGATTGCCATGATATTGACAATCTTCTTGATGACATGTTGTGGAAGAGGTAATCGACCCAAGTCCACACAACACAGTCTTGGAGGGATAGGAAGGAAGGTGTCAGCCACTTCCCAAAGCGGGAAGGTCATATCTTCGTGGGAGTCATATAAAAGCGGGGGTGAGACCAGACTGTGAAGGCCGGTCATCCCCTCCAAACTTCAAGTCCCGAAGATCTCCTCCCCTCGGGGCTAGGGGGAA---TCTCTGGGTTCAACAGTCCTCCTCGGACTCCATGCAACAGGGTAGGTTTAAGAGTCACAAGACTTTCATTAATCATCTCCGTTAATCAGACAAGGTCGTGTAGATTCTTAAAATACAAGAAGTCTTCTAGCAGTTTCGGTGACCAACGGTGCTTTCATCCTCCAGGGATCGATACCAAAGGTTGTGGACAGGTCAGGGGTTACCTCAGATCACTTCACGTTTGGCCACGGACAGAGATCATGGTGAGTCCCCTGACAGTAGACTCAACATGATTCAACTGAGCAGGGCGATCTGCCCCTCTTGAAGGACATAAGCAATAGCCCACTATCATCTTGCATCTCAGTAAAGTGTGCATAATTATAAAGGG-CTGGGTCATCAAAGCTTTTCCGTCGAGAAAAAAA--CTGTAGGCCGAAAGAGCAACTAGCAACACTTCTCATCTTCGGACGTAGATCAAAATGCTTGATCCAGGAGAGGTCTATGATGACCCCATTGATCCAATTGAGTCAGAGCCTGAGTCTAGAGGGGCCCCCACTGTCCCTAACATCTTGAGGAATTCTGATTACAATCTAAATTCCCCTTTAATAGAAGATCCTGCCGGATTAATGTTAGAGTGGTTGAAAACGGGGAACAGACCTCACCGAATGACCCTGACGGACAATTGCTCCAGGTCTTACAAAGTTCTGAAAGATTATTTCAAGAAAGTGGATATGGACTCTCTCAAAGTGGGTGGGACTGCTGCACAGGCAATGATTTCCCTCTGGTTATATGGTGCCCACTCTGAATCAAACAGAAGTAGAAAATGCATAACTGAATTAGCTCATTTCTATTCCAAGTCATCCCCTATAGAGAAGTTGCTGAATTGTACACTTGGAAATAGAGGGCTGAGGATTCCCCCCGAGGGGGTATTAAGTTGCCTTGAGAGGGTCGATTATGATAAGGCATTTGGGAGATATCTGGCTAACACATATTCCTCCTATTTATTTTTCCATGTGATCACCCTGTACATGAATGCTCTAGACTGGGACGAAGAGAAGACTATCCTGGCTTTGTGGAGAGAATTAACCTCAGTGGATATCGGGAAGGACTTGGTCAAGTTCAAAGATCAAATATGGGGACTACTAATTGTGACAAAAGACTTTGTTTATTCTCAGAGTTCTAACTGTCTTTTCGACAGAAACTACACACTTATGTTAAAAGACCTCTTCTTGTCTCGTTTCAATTCCCTAATGATTTTGCTTTCTCCCCCAGAACCCAGATATTCAGATGACTTGATATCCCAGTTGTGCCAACTATACATAGCTGGGGATCAGGTCCTCTCCATGTGTGGGAACTCTGGTTATGACGTTATTAAGATACTGGAGCCATATGTCGTGAACAGCCTCGTCCAGAGGGCAGAAAAGTTTAGGCCCCTCATTCACTCCCTGGGAGACTTCCCTGTATTTATAAAGGATAAAGTCAGTCAGCTCGAGGGGACTTTTGGCCCCAGTGCAAAAAGGTTTTTTGGAGTTCTGGATCAATTCGACAACATACATGACTTGGTTTTTGTGTATGGCTGTTACAGGCATTGGGGTCATCCCTATATAGATTATAGAAAGGGTCTTTCGAAACTATATGATCAAGTTCACATTAAGAAAGTGATAGACAAGTCTTACCAGGAGTGTCTAGCAAGCGACTTAGCCAGAAGGATCCTCAGGTGGGGGTTCGACAAGTACTCTAAATGGTATCTTGATTCGCGACTTCTCGCCCGAGACCACCCCTTGACTCCCTACATCAAAACCCAGACATGGCCACCCAAACATATAGTAGATTTGGTAGGAGATACATGGCATAGGCTCCCAATAACGCAAATCTTTGAAATCCCTGAGTCAATGGACCCGTCAGAAATACTGGATGACAAATCTCATTCTTTCACCAGAACAAGACTGGCCTCTTGGTTGTCGGAGAACAGAGGGGGGCCTGTTCCCAGCGAGAAGGTCATTATCACGGCTTTGTCTAAGCCGCCCGTCAATCCCAGAGAATTCTTAAAATCTATTGACCTCGGAGGATTGCCCAATGAGGACTTGATAATTGGTCTCAAACCAAAGGAACGAGAACTAAAGATTGAGGGTCGATTTTTTGCTCTGATGTCATGGAATCTAAGATTGTATTTTGTTATTACGGAAAAGCTTTTGGCCAACTACATCCTGCCTCTTTTTGATGCGTTGACTATGACAGACAATCTGAACAAAGTGTTTAAGAAGCTGATAGACAGAGTCACCGGACAAGGACTTTTGGACTATTCAAGGGTCACATATGCCTTTCACCTTGACTATGAAAAATGGAACAATCATCAAAGATTGGAGTCGACAGAAGATGTGTTTTCTGTCCTAGACCAGGTGTTTGGACTAAAAAGGGTGTTTTCCAGAACACACGAGTTTTTTCAAAAGTCCTGGATCTACTATTCAGACAGATCAGATCTTATCGGACTATGGGAAGATCAGATATATTGCTTAGATATGTCCAATGGCCCGACCTGCTGGAATGGTCAAGATGGAGGGTTGGAGGGCTTACGGCAGAAGGGCTGGAGTCTAGTCAGCCTATTAATGATAGATAGAGAATCCCAAACCAGGAACACACGAACCAAGATACTAGCTCAAGGGGACAATCAGGTTCTATGTCCTACATATATGTTGTCTCCAGGACTATCTCGAGAAGGGCTCCTCTATGAGTTGGAGAGTATATCAAGGAATGCGCTTTCAATATACCGGGCCATCGAGGAAGGAGCATCTAAGCTGGGGCTGATCATCAAGAAAGAAGAGACCATGTGTAGTTATGACTTTCTTATCTATGGAAAAACTCCTCTGTTTCGAGGCAACATCTTAGTACCTGAATCTAAAAGATGGGCCCGAGTCTCTTGCATCTCTAACGATCAAATAGTCAACCTAGCCAATATCATGTCGACAGTATCCACAAATGCACTGACAGTGGCACAACACTCTCAATCTCTGATCAAACCGATGAGGGACTTTCTGCTCATGTCAGTACAGGCAGTCTTTCACTACCTGTTGTTTAGCCCAATTTTGAAGGGCAGAGTTTACAAGATTCTAAGTGCTGAGGGGGAGAGTTTTCTTTTAGCCATGTCAAGGATAATCTACTTAGATCCTTCCTTGGGAGGAGTGTCTGGGATGTCTCTTGGAAGGTTCCATATACGTCAATTCTCAGACCCTGTCTCTGAAGGGCTGTCTTTCTGGAGAGAGATCTGGTCAAGCTCCCACGAGTCCTGGATTCATGCGTTATGTCAGGAGGCCGGGAACCCAGATCTTGGAGAGAGAACACTCGAGAGCTTCACTCGCCTTCTGGAGGATCCTACCGCCTTGAATATCAAAGGAGGGGCTAGTCCCACCATCTTACTCAAGGATGCAATCAGGAAGGCTCTATACGACGAGGTGGACAAGGTGGAAAACTCAGAGTTCAGAGAGGCAATCTTGTTGTCCAAGACCCATAGAGACAACTTTATACTTTTCTTAAAATCTGTTGAGCCTTTGTTTCCTCGATTTCTTAGTGAACTTTTCAGTTCGTCTTTTCTGGGAATCCCTGAGTCCATCATTGGACTGATACAGAACTCTCGGACAATAAGAAGGCAGTTCAGAAGGAGTCTATCAAGAACTTTAGAAGAGTCCTTTTACAACTCAGAGATCCATGGGATCAATCGGATGACCCAGACACCTCAACGGGTCGGGAGGGTGTGGCCTTGTTCTTCCGAGAGGGCAGACCTCTTAAGGGAGATCTCTTGGGGAAGAAAAGTGGTTGGCACGACAGTCCCTCACCCTTCTGAGATGTTGGGGTTACTTCCCAAGTCCTCCATTTCTTGTTCTTGTGGAGCAATAAGAGGAAGCAACCCTAGAGTCTCAGTCTCCGTACTCCCGTCTTTCGATCAGTCATTCTTCTCACGAGGCCCCCTAAAAGGGTACTTGGGCTCGTCCACCTCCATGTCGACCCAGCTATTCCATGCCTGGGAAAAAGTCACTAATGTTCATGTGGTCAAAAGGGCCTTATCATTAAAGGAATCCATAAACTGGTTTATCACAAGAAATTCCAATTTGGCTCAAACTCTAATTAGAAACATCATGTCTCTGACAGGCCCCGATTTCCCTCTAGAAGAGGCTCCTGTCTTTAAAAGAACAGGGTCAGCATTGCATAGGTTCAAGTCTGCAAGGTACAGCGAGGGAGGGTATTCCTCTGTCTGCCCCAATCTACTCTCGCATATTTCCGTTAGTACAGACACTATGTCTGATTTAACCCAAGACGGGAAAAATTATGACTTCATGTTTCAGCCCTTGATGCTTTATGCGCAAACATGGACATCAGAGCTGGTGCAAAGAGACACAAGGCTGAGAGACTCCACGTTTCATTGGCATCTTCGGTGCAACAGATGTGTGAGGCCCATTGATGACATCACACTGGAGACTTCTCAGATCTTTGAATTTCCGGATGTGTCGAGAAGAATATCGAGAATGGTCTCTGGAGCTGTGCCTCACTTTCAGAAACTCCCTGATATCCACCTAAAGCCAGGTGACTTTGAGTCTCTGAACGGTAGAGAAAAGTCCCGCCATATAGGATCGGCTCAAGGACTCTTATACTCAATCTTAGTGGCAATTCATGACTCTGGATACAATGATGGGACCATCTTTCCTGTCAACATATATGGCAAAGTCTCTCCTAGAGACTATTTGAGGGGGCTCGCAAGGGGAGTCTTGATAGGGTCCTCGATTTGCTTCTTGACAAGAATGACAAATATCAACATCAATAGACCTCTTGAGTTGATCTCAGGGGTAATCTCATATATCCTTCTGAGACTAGATAATCACCCCTCTTTGTATATAATGCTCAGAGAACAGTCCCTTAGAGGAGAGATATTCTCTATCCCTCAGAAGATCCCTGCCGCTTATCCGACCACCATGAAAGAAGGCAACAGATCGATTTTATGTTATCTCCAACATGTGCTACGCTATGAGCGGGAGGTGATCACGGCGTCTCCTGAGAATGACTGGTTATGGATCTTCTCAGACTTTAGAAGTGCCAAAATGACATACCTGACCCTCATTACTTACCAGTCTCACCTTCTACTTCAGAGGGTTGAGAGAAATTTGTCTAAGAGTATGAGAGATAACCTGCGACAATTGAGTTCCTTGATGAGGCAGGTGCTGGGGGGGCATGGGGAAGATACTTTAGAGTCAGACGATGATGTTCAACGACTATTAAAAGACTCTTTGCGAAGGACAAGGTGGGTCGATCAGGAAGTCCGCCATGCAGCTAGAACCATGACAGGGGACTATAGTCCCAACAAGAAAGTGTCCCGCAAGGCAGGAGGCTCAGAATGGGTTTGCTCTGCCCAACAGGTTGCAGTCTCCACCTCAGCCAACCCGGCCCCCGTCTCAGAGCTGGACATAAGGGCCCTATCCAAGAGGCTTCAAAACCCCTTGATCTCAGGCCTGAGGGTAGTTCAGTGGGCAACTGGTGCTCATTATAAGCTTAAGCCTATTCTAGATGATCTCAACGTCTTCCCATCTCTATGTCTAGTAGTCGGAGATGGGTCAGGCGGGATATCAAGGGCGGTACTCCACATGTTTCCAGACGTCAAGCTTGTGTTCAACAGTTTGTTAGAGGTAAATGACTTAATGGCTTCCGGAACACATCCACTGCCTCCTTCAGCAATCGTGAGCGGAGGAGATGACATTGTTTCCAGAGTAATAGATTTTGACTCAATCTGGGAAAAACCGTCCGACCTGAGAAACTTGGCAACCTGGAGATACTTCCAATCAGTCCAAAAACAGGTAAACATGTCTTATGACCTTATTATCTGTGATGCAGAAGTTACTGACATTGCATCTATCAATAGAATAACCTTGTTGATGTCGGATTTCGCATTGTCTATAGACGGACCTCTTTATTTGGTCTTCAAAACTTACGGGACTATGCTAGTAAACCCAGACTATAAAGCGATTCAGCACTTGTCGAGAGCGTTCCCCTCAGTCACAGGATTTATAACTCAAGTAACTTCGTCATTTTCTTCTGAGCTATATCTTCGGTTTTCCAAACGAGGGAAATTTTTCAGAGATCCCGAGTACCTGACCTCCTCTACCCTTCGAGAGATGAGCCTTGTGTTGTTCAATTGTAGCAGCCCAAAGAGTGAGATGCAGAGAGCTCGCTCCTTAAATTATCAAGATCTTGTAAGGGGATTTCCCGAAGAGATCATATCAAATCCTTATAATGAAATGATAATAACTCTAATTGACAGTGACGTAGAATCTTTCTTGGTCCACAGGATGGTGGATGACCTCGAGTTACGGAGGGGAACTCTATCCAAAGTGGCTATCATTATAGCCATTATGATAGTCTTTTCCAATAGAGTATTTAACATTTCCAAACCGTTGACTGACCCTTTGTTCTATCCGCCATCTGATCCCAAGATCCTAAGGCACTTCAACATATGTTGCAGTACTATGATGTATCTGTCCACCGCTTTAGGAGATGTCCCCAGCTTTGCAAGAATTCATGACCTATATAACAGACCTATAACTTATTACTTCAGAAAGCAAGTCATTCGAGGGAATATTTATCTCTCTTGGAGTTGGTCAGATGATACCTCGGTGTTCAAGAGGGTGGCTTGTAACTCTAGCCTGAGTCTATCATCTCACTGGATCAGATTGATTTACAAAATAGTAAAAACCACTAGACTGATTGGAAGTATTGAAGACCTATCAGGAGAGATTGAAAAACACCTTCAGGGGTACAACAGATGGATTACCCTCGGAGATATCAGATCCAGAACGTCTCTGCTAGATTACAGCTGCTT
>ON.1995.6381RFX
ACGCTTAACAACAAAATCAGAGAAGAAGCAGATAGCGTCAATTGCAAAGCAAAAATGTAACACCCCTACAATGGATGCCGATAAGATTGTATTCAAAGTCAATAATCAGGTGGTCTCTTTGAAGCCTGAGATTATCGTGGACCAATATGAGTACAAGTACCCTGCTATTAAGGACCTGAAGAAGCCCAGTATCACCCTGGGGAAAGCCCCCGATTTGAACAAGGCATACAAGTCAGTTTTATCAGGCTTGAATGCTGCCAAGCTTGATCCTGATGATGTATGTTCCTACTTAGCAGCCGCAATGCAGTTCTTCGAGGGGACGTGTCCCGAAGACTGGACCAGCTATGGGATCCTGATTGCACGGAAAGGAGATAAGATCACCCCAGATTCTCTGGTGGAGATAAAGCGTACTGGTGTAGAAGGGAACTGGGCTTTGACGGGAGGGATGGAACTGACGAGGGACCCCACTGTTCCAGAGCATGCGTCTTTAGTCGGTCTTCTCTTGAGTCTGTATAGATTAAGCAAAATATCTGGGCAAAACACCGGTAACTATAAGACAAACATTGCAGATAGGATAGAGCAGATTTTCGAGACAGCCCCTTTTATTAAGATTGTGGAACATCATACTCTGATGACAACTCACAAGATGTGTGCCAACTGGAGCACTATACCAAACTTCAGATTTCTGGCAGGAACCTACGACATGTTTTTCTCCCGGATTGAGCATCTGTATTCAGCAATCAGAGTAGGTACGGTAGTCACTGCTTATGAGGACTGCTCGGGGCTGGTATCATTTACTGGGTTCATAAAACAGATAAATCTCACTGCAAGGGAAGCAATACTATATTTCTTCCACAAAAACTTCGAGGAAGAGATAAGAAGAATGTTTGAGCCAGGACAAGAGACAGCCATTCCCCACTCCTATTTCATTCACTTTCGTTCACTGGGCTTGAGTGGGAAGTCCCCTTATTCATCAAATGCAGTTGGTCATGTGTTCAATCTCATCCACTTTGTCGGATGCTATATGGGACAAGTGAGATCTCTAAATGCAACGGTCATTGCTGCATGTGCTCCTCATGAGATGTCTGTTTTAGGAGGATATTTGGGGGAGGAGTTTTTCGGGAAGGGAACGTTCGAAAGGAGATTCTTCAGAGATGAGAAAGAACTTCAAGAATATGAGACAGCTGAATTGACAAAGACTGACGCGGCACTGGCAGATGATGGAACTGTCAATTCGGATGACGAGGACTACTTCTCCGGGGAAACCAGAAGCCCCGAGGCTGTTTATGCTCGAATCATGATGAACGGGGGCAGACTAAAGAGATCGCACATACGGAGATATGTTTCAGTCAGCTCCAATCACCAAGCTCGTCCAAACTCATTTGCCGAGTTTCTAAACAAGACATATTCTAGTGACTCGTAAATAGTTGAATAACGGAACACAAGAAATCCATAGATTGTGTATATCCTTCATGAAAAAAACTAACACCCCTCCTTTTGAACCACCCCAAATATGAGCAAAATCTTTGTCAATCCGAGTGCAATTAGAGCCGGTCTGGCTGATCTGGAGATGGCTGAGGAGACGGTTGATCTGATCAACAAAAACATAGAAGACAATCAGGCTCATCTCCAGGGAGAACCTATAGAGGTGGACAATCTCCCTGAGGACATGAAGCAGCTTCAGCTAGACGATAAAAAACCTTCCGGCCTTGGGGAGATGGCCAGAGCAGGGGAAGGCAAGTGTCGGGAAGACTTTCTGATGGATGAAGGGGAGGATCCTAGCCTCCTCTTCCAGTCCTACCTGGACAATGTCGGAGTACAGATAGTCAGACAAGTGAGGTCAGGGGAGAGATTCCTCAAGATATGGTCACAAACCGTGGAGGAAATCATATCTTATGTCACAGTCAACTTTCCCAACCCCCCAGGGAAGTCCTTGGAAGATAAGTCAACCCAGACAACTGGCCGAGAACTCAAGAAGGAGACAACATCCGTTTCTTCCCAGAGAGATAGTCAATCCTCGAAAGCCAGGATGGTGGCTCAAGCCGCCTCTGGTCCCCCAGCCCTCGAGTGGTCTGCTACCAACGAGGAGGATGATCTGTCAGTAGAAGCTGAGATCGCTCACCAGGTTGCCGAAAGCTTTTCCAAGAAGTACAAGTTTCCGTCTCGATCATCTGGGATATTTCTGTATAATTTTGAGCAGTTAAAAATGAATCTTGATGACATTGTTAAGGAAGCAAAAAATGTGCCAGGTGTCACCCGTCTAGCCCATGACGGATCTAAACTCCCTCTAAGATGTGTACTGGGATGGGTTGGTCTGGCCAATTCTAAAAAATTCCAGTTGTTAGTCGAGCCAGACAAGCTAAATAAAATCATGCAAGACGATCTAAATCGCTATGCATCCAGCTAACTAAGCTTTTATACTCGGTCCCGACAGACGGTAGAATATAAAACGCTCTGAATTCGACATGAAAAAAACAGGCAACACCACTGATAAGATGAACTTTCTACGCAAGATAGTAAAAAACTGTAGGGATGAGGACACCCAGAAGCCCTCTCTTGTGTCAGCTCCTCCAGATGACGATGACCTATGGCTCCCTCCCCCCGAATATGTTCCGCTGAAAGAACTCACAGGCAAGAAGAACCTGAGGAACTTTTGCATCAACGGAGAGATTAAGGTGTGTAGCCCGAACGGTTACTCGTTTAGGATCCTGCGACACATTCTGAGATCATTCGACGAGATATATTCTGGGAATCACAGAATGATCGGGTTAGTCAAGGTTGTTATTGGACTGGCTTTGTCCGGAGCCCCCGTCCCAGAGGGCATGAACTGGGTATACAAGTTGAGGAGAACCCTTATTTTCCAGTGGGCCGACTCCAGGGGCCCTCTTGAGGGGGAGGAATTGGAATACTCTCAAGAGATCACTTGGGACGACGACACTGAATTTGTTGGATTACAAATAAGAGTAAGTGCAAGACAATGTCATATTCAGGGTAGGATCTGGTGTATCAACATGAACTCGAGAGCATGTCAACTATGGTCAGACATGTCTCTTCAGACACAAAGGTCTGAAGAAGATAAAGACTCTTCTCTGCTTCTAGAATGATCGAGTTATATCCCGCAGGTTTCTAACTTGTTTACCTCTGGAGGAGAGAACATACGGGCTTGACTCCAACCTTTGGGAGCAATAGAACAAAAAACCATA--TGTAATGGTGCCATTAAATCGCTGCATTTTATCGAAGTCAAACTAATTACCTTTACATTTGGGGTCTCTTGGATGTGAAAAAAACTGTCAACATCCCTCAAAAGACTTAAGGAATGATGGTTCCTCAGGCTCTTTTGTTTGTGCCCCTTCTGGCTTTTCCAATGTGTTTCGGGAAATTCCCCATCTACACAATACCAGACAAACTTGGTCCCTGGAGCCCGATTGACATACATCATCTCAGCTGCCCAAATAACTTGGTTGTGGAAGACGAAGGATGCACCAACTTGTCTGGTTTCTCCTACATGGAACTTAAAGTGGGATACATTTCAGCCATAAAAGTGAACGGGTTCACGTGCACAGGTGTGGTGACAGAGGCTGAGACTTACACTAACTTTGTCGGTTATGTCACCACTACGTTCAAGAGAAAGCATTTCCGCCCAACACCAGATGCATGTCGTGCTGCTTACAACTGGAAAATGGCCGGTGACCCCAGATATGAAGAATCTCTTCATAATCCGTACCCTGACTACCATTGGCTTCGAACCGTAAAAACCACGAAGGAGTCCCTCATCATCATATCCCCTAGTGTAGCGGACCTAGACCCATATGACAAATCCCTTCATTCGAGGGTCTTTCCTAGCGGGAAGTGCTTGGGAATAACAATATCATCTACCTACTGCTCGACTAACCATGATTACACCATCTGGATGCCCGAGAATCTGAGATTAGGGACATCTTGTGACATCTTTACCAATAGTAGAGGGAAGAGAGCATCCAAAGGGAGCAAGACTTGCGGATTTGTTGACGAAAGAGGCTTGTATAAGTCTTTGAAGGGGGCATGCAAGCTCAAATTATGTGGGGTTCTGGGACTTAGACTTATGGACGGAACGTGGGTCGCGATGCAAACATCGGATGAGACCAAGTGGTGTCCCCCTGATCAGTTGGTGAATCTACACGACTTTCGCTCGGACGAAATCGAACATCTTGTCGTGGAGGAGTTGGTCAAGAAAAGAGAAGAGTGTTTGGATGCCCTAGAATCCATCATGACTACCAAGTCGGTGAGTTTTAGACGTCTCAGCCACTTGAGAAAACTTGTCCCTGGGTTCGGAAAAGCATACACCATATTCAACAAAACCTTGATGGAAGCTGATGCTCACTACAAGTCGGTCCGGACCTGGAATGAGATCATCCCCTCAAAGGGGTGTTTGAGAGTTGGAGGGAGGTGTCATCCCCATGTAAACGGAGTGTTTTTTAACGGCATAATACTGGGCCCTGACGGCCATGTTCTAATCCCAGAGATGCAATCATCCCTCCTTCAGCAGCATATGGAGTTGTTGGAATCATCAGTTATCCCTCTGATGCATCCTTTAGCAGACCCGTCTACAGTCTTCAAGGACGGTGATGAAGCAGAGGATTTTGTTGAGGTTCACCTTCCCGATGTGCACAAACAAATCTCAGGGGTTGACCTGGGTCTCCCTAACTGGGGAAAGTATGTCTTAATAATTGCAGGGGTCCTGATTGCCATGATATTGACAGTCTTCTTGATGACATGTTGTGGAAGAGGTAATCGACCCAAGTCCATACAACACAGTCTTGGAGGGATAGGAAGGAAGGTGTCAGCCACTTCCCAAAGTGGGAAGGTCATATCTTCGTGGGAGTCATATAAAAGCGGGGGTGAGACCAGACTGTGAAGGCCGGTCATCCCTTCCCAACTTCAAGTCCCGAAGATCGCCTCCCCTCTGGGCCAGGGGGAA---TCTCTGGGTTCAACAGTCCTCCTCGGACTCCATGCAACAGGGTAGGTTTAAGAGTCACAAGACTTTCATTAATCATCTCCGTTAATCAGACAAGGTCGTGTAGATTCTTAAAATACAAGAAGTCCTCTAGCAGTTTCGGTGACCAACGGTGCTTTCATCCTCCAGGGATCGATACCAAAGGTTGTGGACAGGTCAGGGGTTACCTCAGATCACTTCACGTTTGGGCACGGACAGAGATCATGGTGAGTCCCCTGACAGTAGACTCAACATGATTCAACTGAGCAGGGCGATCTGCCCCTCTTGAAGGACATAAGCAATAGCCCACAATCATCTTGCATCTCAGTAAAGTGTGCATAATTATAAAGGG-CTGGGTCATCAAAGCTTTCCCGTCGAGAAAAAAA--CTGTAGGCCGAAAGAGCAACTGGCAACACTTCTCATCTTCGGACGTAGATCAAAATGCTTGATCCAGGAGAGGTCTATGATGACCCCATTGATCCAATTGAGTCAGAGGCTGAGTCTAGAGGGGCCCCCACTGTCCCTAACATCTTGAGGAATTCTGATTACAATCTAAACTCCCCTTTAATAGAAGATCCTGCCGGATTAATGTTAGAGTGGTTGAAAACGGGGAACAGACCTCACCGAATGACCCTGACGGACAATTGCTCAAGGTCTTACAAAGTTCTGAAAGATTATTTCAAGAAAGTGGATATGGACTCTCTCAAAGTGGGTGGGACTGCTGCACAGGCAATGATTTCCCTCTGGTTATATGGTGCCCACTCTGAATCAAACAGAAGTAGAAAATGCATAACTGAATTAGCTCATTTCTATTCCAAGTCATCCCCTATAGAGAAGTTGCTGAATTGTACACTTGGAAATAGAGGGCTGAGGATTCCCCCCGAGGGGGTATTAAGTTGCCTTGAGAGGGTCGATTATGATAAGGCATTTGGGAGATATCTGGCTAACACATATTCCTCTTATTTATTTTTCCATGTGATCACCCTGTACATGAATGCTCTAGACTGGGACGAAGAGAAGACTATCCTGGCTTTGTGGAGAGAATTAACCTCAGTGGATATCGGGAAGGACTTGGTCAAGTTCAAAGATCAAATATGGGGACTACTAATTGTGACAAAAGACTTTGTTTATTCTCAGAGTTCTAACTGTCTTTTCGACAGAAACTACACACTTATGTTAAAAGACCTCTTCCTGTCTCGTTTCAATTCCCTAATGATTTTGCTTTCTCCCCCAGAACCCAGATATTCAGATGACTTGATATCCCAGTTGTGCCAACTATACATAGCTGGGGATCAGGTCCTCTCCATGTGTGGAAACTCTGGTTATGACGTCATTAAGATACTGGAGCCATATGTCGTGAACAGCCTCGTCCAGAGGGCAGAAAAGTTTAGGCCCCTCATTCACTCCCTGGGAGACTTCCCTGTATTTATAAAGGATAAAGTCAGTCAGCTCGAGGGGACTTTTGGCCCCAGTGCCAAAAGGTTTTTTGGAGTTCTGGATCAATTCGACAACATACATGACTTGGTTTTTGTGTACGGCTGTTACAGGCATTGGGGTCATCCCTATATAGATTATAGAAAGGGTCTTTCGAAACTATATGATCAAGTTCACATTAAGAAAGTGATAGACAAGTCTTACCAGGAGTGTCTAGCGAGCGACTTAGCCAGAAGGATCCTCAGATGGGGGTTCGACAAGTACTCTAAATGGTATCTTGATTCGCGACTTCTCGCCCGAGACCACCCTTTGACTCCCTACATCAAAACCCAGACATGGCCACCCAAACATATAGTAGATTTGGTAGGAGATACATGGCATAGGCTCCCAATAACGCAAATCTTTGAAATCCCTGAGTCAATGGACCCGTCAGAAATACTGGATGACAAATCTCATTCTTTCACCAGAACAAGACTGGCCTCTTGGTTATCGGAGAACAGAGGGGGGCCTGTTCCCAGCGAGAAGGTCATTATCACGGCTTTGTCTAAGCCGCCCGTCAATCCCAGAGAATTCTTAAAATCTATTGACCTCGGAGGATTGCCCAATGAGGACTTGATAATTGGTCTCAAACCAAAGGAACGAGAACTAAAGATTGAGGGTCGATTCTTTGCTCTGATGTCCTGGAATCTAAGATTGTATTTTGTTATTACGGAAAAGCTTTTGGCCAACTACATCCTACCTCTTTTTGATGCGTTGACTATGACAGACAATCTGAACAAAGTGTTTAAGAAGCTGATAGACAGAGTCACCGGACAAGGACTTTTGGACTATTCAAGGGTCACATATGCCTTTCACCTTGACTATGAAAAATGGAACAATCATCAAAGATTGGAGTCGACAGAAGATGTGTTTTCTGTCCTAGACCAGGTGTTTGGACTAAAAAGGGTGTTTTCCAGAACACACGAGTTTTTTCAAAAGTCCTGGATCTACTATTCAGACAGATCAGATCTTATCGGATTATGGGAAGATCAGATATATTGCTTAGATATGTCCAATGGCCCGACCTGCTGGAATGGTCAAGATGGAGGGTTGGAGGGCTTACGGCAGAAGGGCTGGAGTCTAGTCAGCCTATTAATGATAGATAGAGAATCCCAAACCAGGAACACACGAACCAAGATACTAGCTCAAGGGGACAATCAGGTTCTATGTCCTACATATATGTTGTCTCCAGGACTATCTCGAGAAGGGCTCCTCTATGAGTTGGAGAGTATATCAAGGAATGCGCTTTCAATATACCGGGCCATCGAGGAAGGAGCATCTAAGCTGGGGCTGATCATCAAGAAAGAAGAGACCATGTGTAGTTATGACTTTCTTATCTATGGAAAGACTCCTCTGTTTCGAGGCAACATCTTAGTACCTGAATCTAAAAGATGGGCCCGAGTCTCTTGCATCTCGAACGATCAAATAGTCAACCTAGCCAATATCATGTCGACAGTATCCACAAATGCACTGACAGTAGCACAACACTCTCAATCTCTGATCAAACCGATGAGGGACTTTCTGCTCATGTCAGTACAGGCAGTCTTTCACTACTTGTTGTTTAGCCCAATTTTGAAGGGCAGAGTTTACAAGATTCTAAGTGCTGAAGGGGAGAGTTTTCTTTTAGCCATGTCAAGGATAATCTACTTAGATCCTTCCTTGGGAGGAGTGTCTGGGATGTCTCTTGGAAGGTTCCATATACGTCAATTCTCAGACCCTGTCTCTGAAGGGCTGTCTTTCTGGAGAGAGATCTGGTTAAGCTCCCACGAGTCCTGGATTCATGCGTTATGTCAGGAGGCCGGGAACCCAGATCTTGGAGAGAGAACACTCGAGAGCTTCACTCGCCTTCTGGAGGATCCTACCGCCTTAAATATTAAAGGAGGGGCTAGTCCCACCATCTTACTCAAGGATGCAATCAGGAAGGCTCTATACGACGAGGTGGACAAGGTGGAAAACTCAGAGTTCAGAGAGGCAATCTTGTTGTCCAAGACCCATAGAGATAACTTTATACTTTTCTTAAAATCTGTTGAGCCTTTGTTTCCTCGATTTCTTAGTGAACTTTTCAGTTCGTCTTTTCTGGGAATCCCCGAGTCCATCATTGGACTGATACAGAACTCTCGGACAATAAGAAGGCAGTTCAGAAGGAGTCTATCAAGAACTTTAGAAGAGTCCTTTTACAACTCAGAGATCCATGGGATCAATCGGATGACCCAGACACCTCAACGGGTCGGGAGGGTGTGGCCTTGTTCTTCCGAGAGGGCAGACCTCTTAAGGGAGATCTCTTGGGGAAGAAAAGTGGTTGGCACGACAGTCCCTCACCCTTCTGAGATGTTGGGGTTACTTCCCAAGTCCTCCATTTCTTGTTCTTGTGGAGCAACAAGAGGAAGCAACCCTAGAGTCTCGGTCTCTGTACTCCCGTCTTTCGATCAGTCATTCTTCTCACGAGGCCCCCTAAAAGGGTACTTGGGCTCGTCCACCTCCATGTCGACCCAGCTATTCCATGCCTGGGAAAAGGTCACTAATGTTCATGTGGTCAAAAGGGCCTTATCATTAAAGGAATCCATAAACTGGTTTATCACAAGAAATTCCAATTTGGCTCAAACTCTAATTAGAAACATCATGTCTCTGACAGGCCCCGATTTCCCTCTAGAAGAGGCTCCTGTCTTTAAAAGAACGGGGTCAGCATTGCATAGGTTCAAGTCTGCAAGGTACAGCGAGGGAGGGTATTCCTCTGTCTGCCCCAATCTACTCTCTCATATTTCCGTTAGTACAGATACTATGTCTGATTTAACCCAAGACGGGAAAAATTATGACTTTATGTTTCAGCCCTTGATGCTTTATGCGCAAACATGGACATCAGAGCTGGTGCAAAGAGACACAAGGCTGAGAGACTCCACGTTTCATTGGCATCTTCGGTGCAACAGATGTGTGAGGCCCATTGATGATATCACACTGGAGACTTCTCAGATCTTTGAATTTCCGGATGTGTCGAGAAGAATATCGAGAATGGTTTCTGGAGCTGTGCCTCACTTTCAGAAACTCCCTGATATCCACCTAAAGCCAGGTGACTTTGAGTCTCTGAACGGTAGAGAAAAGTCTCGCCATATAGGATCGGCTCAAGGGCTCTTATACTCAATCTTAGTGGCAATTCATGACTCTGGATACAATGATGGGACCATCTTTCCTGTCAACATATATGGCAAAGTCTCTCCTAGAGACTATTTGAGGGGGCTCGCAAGGGGAGTCTTGATAGGGTCCTCGATTTGCTTCTTGACAAGAATGACAAATATCAACATCAATAGACCTCTTGAGTTGATCTCAGGGGTAATCTCATATATCCTTCTGAGACTAGATAATCACCCCTCTTTGTATATAATGCTCAGAGAACAGTCCCTTAGAGGAGAGATATTCTCTATCCCTCAGAAGATCCCTGCCGCTTATCCGACCACCATGAAAGAAGGCAACAGATCGATTTTATGTTATCTCCAACATGTGCTACGCTATGAGCGGGAGGTGATCACGGCGTCTCCTGAGAATGACTGGTTATGGATCTTCTCAGACTTTAGAAGTGCCAAAATGACATACCTGACCCTCATTACTTACCAGTCTCACCTTCTACTTCAGAGAGTTGAGAGAAATTTGTCTAAGAGTATGAGAGATAACCTGCGACAATTGAGTTCCTTGATGAGGCAGGTGCTGGGGGGGCATGGGGAAGATACTTTGGAGTCAGACGATGATGTTCAACGACTATTAAAAGACTCTTTGCGAAGGACAAGGTGGGTCGATCAGGAAGTCCGCCATGCAGCTAGAACCATGACAGGGGACTATAGTCCCAACAAGAAAGTGTCCCGCAAGGCAGGAGGCTCAGAATGGGTTTGCTCTGCCCAACAGGTTGCAGTCTCCACCTCAGCCAACCCGGCCCCCGTCTCAGAGCTGGACATAAGGGCCCTCTCCAAGAGGCTTCAAAACCCCTTGATCTCAGGCCTGAGGGTAGTTCAGTGGGCAACTGGTGCTCATTATAAGCTTAAGCCTATTCTAGATGATCTCAACGTCTTCCCATCTCTATGTCTAGTAGTCGGAGATGGGTCAGGCGGGATATCAAGGGCGGTACTCCACATGTTTCCAGACGTCAAGCTTGTGTTCAACAGTTTGTTAGAGGTAAATGACTTAATGGCTTCCGGAACACATCCACTGCCTCCTTCAGCAATCGTGAGCGGAGGAGATGACATTGTTTCCAGAGTAATAGATTTTGACTCAATCTGGGAAAAACCGTCCGACCTGAGAAACTTGGCAACCTGGAGATACTTCCAATCAGTCCAAAAACAGGTAAACATGTCTTATGACCTCATTATTTGTGATGCAGAAGTTACTGACATTGCATCTATCAATAGAATAACCTTGTTGATGTCGGATTTCGCATTGTCTATAGACGGACCTCTTTATTTGGTCTTCAAAACTTACGGGACTATGCTAGTAAACCCAGACTATAAAGCGATTCAGCACTTGTCGAGAGCGTTCCCCTCAGTCACAGGATTTATAACTCAAGTAACTTCGTCATTTTCATCTGAGCTATATCTTCGGTTTTCCAAACGAGGGAAATTTTTCAGAGATCCCGAGTACCTGACCTCCTCTACCCTTCGAGAGATGAGCCTTGTGTTGTTCAATTGTAGCAGCCCAAAGAGTGAGATGCAGAGAGCTCGCTCATTAAATTATCAAGATCTTGTAAGGGGATTTCCCGAAGAGATCATATCAAATCCTTATAATGAAATGATCATAACTCTAATTGACAGTGACGTAGAATCTTTCTTGGTCCACAGGATGGTGGATGACCTCGAGTTACGGAGGGGAACTCTATCCAAAGTGGCTATCATTATAGCCATTATGATAGTCTTTTCCAATAGAGTATTTAACATTTCCAAACCGTTGACTGACCCTTTGTTCTATCCGCCATCTGATCCCAAGATCCTAAGGCACTTCAACATATGTTGCAGTACTATGATGTATCTGTCCACCGCTTTAGGAGATGTCCCCAGCTTTGCCAGAATTCATGACCTATATAACAGACCTATAACTTATTACTTCAGAAAGCAAGTCATTCGAGGGAATATTTATCTCTCTTGGAGTTGGTCAGATGATACCTCGGTGTTCAAGAGGGTGGCTTGTAATTCTAGCCTGAGTCTATCATCTCACTGGATCAGACTGATTTACAAAATAGTAAAAACCACTAGACTGATTGGAAGTATTGAAGACCTATCAGGAGAGATTGAAAAACACCTTCAAGGGTACAACAGATGGATTACCCTCGGAGATATCAGATCCAGAACGTCTCTGCTAGATTACAGCTGCTT
>ON.1993.2321RFX
ACGCTTAACAACAAAATCAGAGAAGAAGCAGACAGCGTCAATTGCAAAGCAAAAATGTAACACCCCTACAATGGATGCCGATAAGATTGTATTCAAAGTCAATAATCAGGTGGTCTCTTTGAAGCCTGAGATTATCGTGGACCAATATGAGTACAAGTACCCTGCTATTAAGGACCTGAAGAAGCCCAGTATCACCCTAGGGAAAGCCCCCGATTTGAACAAGGCATACAAGTCAGTTTTATCAGGCTTGAACGCTGCCAAGCTTGATCCTGATGATGTATGTTCCTACTTAGCAGCCGCAATGCAGTTCTTCGAGGGGACGTGTCCCGAAGACTGGACCAGCTATGGGATCCTGATTGCACGGAAAGGAGATAAGATCACCCCAGATTCTCTGGTGGAGATAAAGCGTACCGGCGTAGAAGGGAATTGGGCTTTGACGGGAGGGATGGAACTGACGAGGGACCCCACTGTTCCAGAGCATGCGTCTTTAGTCGGTCTTCTCTTGAGTCTGTATAGATTAAGCAAAATATCTGGGCAAAACACCGGTAACTATAAGACAAACATTGCAGATAGGATAGAGCAGATTTTCGAGACAGCCCCTTTTATTAAGATCGTGGAACATCATACTCTGATGACAACTCACAAGATGTGTGCCAACTGGAGCACTATACCAAACTTCAGATTTCTGGCAGGGACCTACGACATGTTTTTCTCCCGGATTGAGCATCTGTATTCAGCAATCAGAGTAGGTACGGTAGTCACTGCCTATGAGGACTGCTCGGGGCTAGTATCATTTACTGGGTTCATAAAACAGATAAATCTCACTGCAAGGGAAGCAATACTATATTTCTTCCACAAAAACTTCGAGGAAGAGATAAGAAGAATGTTTGAGCCAGGACAAGAGACAGCTGTTCCTCACTCCTATTTCATTCACTTTCGTTCACTGGGCTTGAGTGGGAAGTCCCCTTATTCATCAAATGCAGTTGGTCATGTGTTCAATCTCATCCACTTTGTCGGATGCTATATGGGACAAGTGAGATCTCTAAATGCAACGGTCATTGCTGCATGTGCTCCTCATGAGATGTCTGTTTTAGGAGGCTATTTGGGGGAGGAGTTTTTCGGGAAGGGAACGTTTGAAAGGAGATTCTTCAGAGATGAGAAAGAACTTCAAGAATATGAGACAGCTGAATTGACAAAGACTGACGCGGCACTGGCAGATGATGGAACTGTCAATTCGGATGACGAGGACTACTTTTCCGGGGAAACCAGAAGCCCCGAGGCTGTTTATGCTCGAATCATGATGAACGGGGGCAGACTAAAGAGATCGCACATACGGAGATATGTTTCAGTCAGCTCCAATCACCAAGCTCGTCCAAACTCATTTGCCGAGTTTCTAAACAAGACATATTCTAGTGACTCGTAAATAGTTGAATAACAGAACACAAGAAATCCATAGATTGTGTATATCCTTCATGAAAAAAACTAACACCCCTCCTTTTGAACCACCCCAAATATGAGCAAAATCTTTGTCAATCCGAGTGCAATTAGAGCCGGTCTGGCCGATCTGGAGATGGCTGAAGAGACTGTTGATCTGATCAACAAAAACATAGAAGACAATCAGGCTCATCTCCAGGGAGAACCTATAGAGGTGGACAATCTCCCTGAGGACATGAAGCAGCTTCAGCTAGACGATAAAAAACCTTCCGGCCTTGGGGAGATGGCCAGAGCAGGGGAAGGCAAGTGTCGGGAAGACTTTCTGATGGATGAAGGGGAGGATCCTAGCCTTCTATTCCAGTCCTACCTGGACAATGTCGGAGTACAGATAGTCAGACAAGTGAGGTCAGGGGAGAGATTCCTCAAGATATGGTCACAAACCGTGGAGGAAATCATATCTTATGTCACAGTCAACTTTCCCAACCCCCCAGGGAAGTCCTCAGAAGATAAGTCAACCCAGACAACTGGCCGAGAGCTCAAGAAGGAGACAACATCCGTTTCTTCCCAGAGAGATAGTCAATCCTCGAAAGCCAGGATGGTGGCTCAAGCCGCCTCTGGTCCCCCAGCCCTCGAGTGGTCTGCTACCAACGAGGAGGATGATCTGTCAGTAGAAGCTGAGATCGCTCACCAGGTTGCCGAAAGCTTTTCCAAGAAGTACAAGTTTCCGTCTCGATCATCTGGGATATTTCTGTATAATTTTGAGCAGTTAAAAATGAACCTTGATGACATTGTTAAAGAAGCAAAAAATGTGCCAGGTGTCACCCGTTTAGCCCATGACGGATCTAAACTCCCTCTAAGATGTGTACTGGGATGGGTTGGTCTGGCTAATTCTAAAAAATTCCAGTTGTTAGTCGAGCCAGACAAGCTAAATAAAATCATGCAAGACGATCTAAATCGCTATGCATCCAGCTAACTAAGCTTTTATACTCGGTCCCGACAGACGGTAGAATATAAAACGCTCTGAATTCGACATGAAAAAAACAGGCAACACCACTGATAAGATGAACTTTCTACGCAAGATAGTAAAAAACTGTAGAGATGAGGACACCCAGAAGCCCTCTCTTGTGTCAGCTCCTCCAGATGACGATGACCTATGGCTCCCTCCCCCCGAATATGTTCCGCTGAAAGAACTCACAGGCAAGAAGAACCTGAGGAACTTTTGCATCAACGGAGAGGTTAAGGTGTGTAGCCCGAACGGTTACTCGTTTAGGATCCTGCGACACATTCTGAGATCATTCGACGAGATATATTCTGGGAATCACAGAATGATCGGGTTAGTCAAGGTTGTTGTTGGACTGGCTTTGTCAGGAGCCCCCGTCCCAGAGGGCATGAACTGGGTATACAAGTTGAGGAGAACCCTTATTTTCCAGTGGGCCGACTCCAGGGGCCCTCTTGAGGGGGAGGAATTGGAATACTCTCAAGAGATCACTTGGGACGACGACACTGAATTTGTTGGATTACAAATAAGAGTAAGTGCAAGACAATGTCATATTCAGGGTAGGATCTGGTGTATCAACATGAACTCGAGAGCATGTCAACTATGGTCAGACATGTCTCTTCAGACACAAAGGTCTGAAGAAGATAAAGACTCTTCTCTGCTTCTAGAATGATCAAGTTATATCCCGCAGGTTTCTAACTTGTTTACCTCTGGAGGAGAGAACATACGGGCTTGACTCCAACCTTTGGGAGCAATAGAACAAAAA-CCATA--TGTAATGGTGCCATTAAATCGCTGCATTTTATCGAAGTCAAACTAATTACCTTTACATTTGGGGTCTCTTGGATGTGAAAAAAACTGTCAACATCCCTCAAAAGACTTAAGGAATGATGGTTCCTCAGGCTCTTTTGTTTGTGCCCCTTCTGGCTTTTCCAATGTGTTTCGGGAAATTCCCCATCTACACAATACCAGACAAACTTGGTCCCTGGAGCCCGATTGACATACATCATCTCAGCTGCCCAAATAACTTGGTTGTGGAAGACGAAGGATGCACCAACTTGTCTGGTTTCTCCTACATGGAACTTAAAGTGGGATACATTTCAGCCATAAAAGTGAACGGGTTCACGTGCACAGGTGTGGTGACAGAGGCTGAGACTTACACTAACTTTGTCGGTTATGTCACCACTACGTTCAAGAGAAAGCATTTCCGCCCAACACCAGATGCATGTCGTGCTGCTTACAACTGGAAAATGGCCGGTGACCCCAGATATGAAGAATCTCTTCATAATCCGTACCCTGACTACCATTGGCTTCGAACCGTAAAAACCACGAAGGAGTCCCTCATCATCATATCCCCTAGTGTAGCGGACCTAGACCCATATGACAAATCCCTTCATTCGAGGGTCTTTCCTAGCGGGAAGTGCTTGGGAATAACAATATCATCTACCTACTGCTCGACTAATCATGATTACACCATCTGGATGCCCGAGAATCTGAGATTAGGGACATCTTGTGACATCTTTACCAATAGTAGAGGGAAGAGAGCATCCAAAGGGAGCAAGACTTGCGGATTTGTTGACGAAAGAGGCTTGTATAAGTCTTTGAAGGGGGCATGCAAGCTCAAATTATGTGGGGTTCTGGGACTTAGACTTATGGACGGAACGTGGGTCGCGATGCAAACATCGGATGAAACCAAGTGGTGTCCCCCGGATCAGTTGGTGAATCTACACGACTTTCGCTCGGACGAAATCGAACATCTTGTCGTGGAGGAGTTGGTCAAGAAAAGAGAGGAGTGTTTGGATGCCCTGGAGTCCATCATGACTACCAAGTCGGTGAGTTTTAGACGTCTCAGCCACTTGAGAAAACTTGTCCCTGGGTTCGGAAAAGCATACACCATATTCAACAAAACCCTGATGGAAGCTGATGCTCACTACAAGTCAGTCCGGACCTGGAATGAGATCATCCCCTCAAAGGGGTGTTTGAGAGTTGGAGGGAGGTGTCATCCCCATGTAAACGGAGTGTTTTTTAACGGCATAATACTAGGCCCTGACGGCCATGTTCTGATCCCAGAGATGCAATCATCCCTCCTTCAGCAGCATATGGAGTTGTTGGAATCATCAGTTATCCCTCTGATGCATCCTTTAGCAGACCCGTCTACAGTCTTCAAGGACGGTGATGAAGCAGAGGATTTTGTTGAGGTTCACCTTCCCGATGTGCACAAACAAATCTCAGGGGTTGACCTGGGTCTCCCTGACTGGGGAAAGTATGTCTTATTAATTGCAGGGGTCCTGATTGCCATGATATTGACCATCTTCTTGATGACATGTTGTGGAAGAGGTAATCGACCCAAGTCCACACAACACAGTCTTGGAGGGATAGGAAGGAAGGTGTCAGCCACTTCCCAAAGCGGGAAGGTCATATCTTCGTGGGAGTCATATAAAAGCGGGGGTGAGACCAGACTGTGAAGGCCGGTCATCCCTTCCAAACTTCAAGTCCCGAAGATCGCCTCCCCTCGGGGCTAGGGGGAA---TCTCTGGGTTCAACAGTCCTCCTTGGACTCCATGCAACAGGGTAAGTTTAAGAGTCACAAGACTTTCATTAATCATCTCCGTTAATCAGACAAGGTCGTGTAGATTCTTAAAATACAAGAAGTCTTCTAGCAGTTTCGGTGACCAACGGTGCTTTCATCCTCCAGGGATCGATACCAAAGGTTGTGGACAGGTCAGGGGTTACCTCAGATCACTTCACGTTTGGGCACGGACCGAGATCATGGTGAGTCCCCTGACAGTAGACTCAACATGACTCAACTGAGCAGGGCGATCTGCCCCTCTTGAAGGACATAAGCAATAGCCCACAATCATCTTGCATCTCAGTAAAGTGTGCATAATTATAAAGGG-CTGGGTCATCAAAGCTTTTCCGTCGAGAAAAAAA--CTGTAGGCCGAAAGAGCAACTGGCAACACTTCTCATCTTCGGACGTAGATCAAAATGCTTGATCCAGGAGAGGTCTATGATGACCCCGTTGATCCAATTGAGTCAGAGGCTGAGTCTAGAGGGGCCCCCACTGTCCCTAACATCTTGAGGAATTCTGATTACAATCTAAATTCCCCTTTAATAGAAGATCCTGCCGGATTAATGTTAGAGTGGTTGAAAACGGGGAACAGACCTCACCGAATGACCCTGACGGACAATTGCTCCAGGTCTTACAAAGTTCTGAAAGATTATTTCAAGAAAGTGGATATGGACTCTCTCAAAGTGGGTGGGACTGCTGCACAGGCAATGATTTCCCTCTGGTTATATGGTGCCCACTCTGAATCAAACAGAAGTAGAAAATGCATAACTGAATTAGCTCATTTCTATTCCAAGTCATCCCCTATAGAGAAGTTGCTGAATTGTACACTTGGAAATAGAGGGCTGAGGATTCCCCCCGAGGGGGTATTAAGTTGCCTTGAGAGGGTCGATTATGATAAGGCATTTGGGAGATATCTGGCTAACACATATTCCTCTTATTTATTTTTCCATGTGATCACCCTGTACATGAATGCTCTAGACTGGGACGAAGAGAAGACTATCCTGGCTTTGTGGAGAGAATTAACTTCAGTGGACATCGGGAAGGACTTGGTCAAGTTCAAAGATCAAATATGGGGACTACTAATTGTGACAAAAGACTTTGTTTATTCTCAGAGTTCTAACTGTCTTTTCGACAGAAACTACACACTTATGTTAAAAGACCTCTTCTTGTCTCGTTTCAATTCCCTAATGATATTGCTTTCTCCCCCAGAACCCAGATATTCAGATGACTTGATATCCCAGTTGTGCCAACTATACATAGCTGGGGATCAAGTCCTCTCCATGTGTGGAAACTCTGGTTATGACGTTATTAAGATACTGGAGCCATATGTCGTGAACAGCCTCGTCCAGAGGGCAGAAAAGTTTAGGCCCCTCATTCACTCCCTGGGAGACTTCCCTGTATTTATAAAGGATAAAGTCAGTCAGCTCGAGGGGACTTTTGGCCCCAGTGCCAAAAGGTTTTTTGGAGTTCTGGATCAATTCGACAACATACATGACTTGGTTTTTGTGTACGGCTGTTACAGGCATTGGGGTCATCCCTATATAGATTATAGAAAGGGTCTTTCGAAACTATATGATCAAGTTCACATTAAGAAAGTGATAGACAAGTCTTACCAGGAGTGTCTAGCAAGCGACTTAGCCAGAAGGATCCTCAGGTGGGGGTTCGACAAGTACTCTAAATGGTATCTTGATTCGCGACTTCTCGCCCGAGACCACCCTTTGACTCCCTACATCAAAACCCAGACATGGCCACCCAAACATATAGTAGATTTGGTAGGAGATACGTGGCATAGGCTCCCAATAACGCAAATCTTTGAAATCCCTGAGTCAATGGACCCGTCAGAAATACTGGATGACAAATCTCATTCTTTCACCAGAACAAGACTGGCCTCTTGGTTGTCGGAGAACAGAGGGGGGCCTGTTCCCAGCGAGAAGGTCATTATCACGGCTTTGTCTAAGCCGCCCGTCAATCCCAGAGAATTCTTAAAATCTATTGATCTCGGAGGATTGCCCAATGAGGACTTGATAATTGGTCTCAAACCAAAGGAACGAGAACTAAAAATTGAGGGTCGATTTTTTGCTCTGATGTCATGGAATCTAAGATTGTATTTTGTTATTACGGAAAAGCTTTTGGCCAACTACATCCTGCCACTTTTTGATGCGTTGACTATGACAGACAATCTGAACAAAGTGTTTAAGAAGCTGATCGACAGAGTCACCGGACAAGGACTTTTGGACTATTCAAGGGTCACATATGCCTTTCACCTCGACTATGAAAAATGGAACAATCATCAAAGATTGGAGTCAACAGAAGATGTGTTTTCTGTCCTAGACCAGGTGTTTGGACTAAAAAGGGTGTTTTCCAGAACACACGAGTTTTTTCAAAAGTCCTGGATCTACTATTCAGACAGATCAGATCTTATCGGATTATGGGAAGATCAGATATATTGCTTAGATATGTCCAATGGCCCGACCTGCTGGAATGGTCAAGATGGAGGGTTGGAGGGCTTACGGCAGAAGGGCTGGAGTCTAGTCAGCCTATTAATGATAGATAGAGAATCCCAAACCAGGAACACACGAACCAAGATACTAGCTCAAGGGGACAATCAGGTTCTATGTCCTACATATATGTTGTCTCCAGGACTATCTCGAGAAGGGCTCCTCTATGAGTTGGAGAGTATATCAAGGAATGCGCTTTCAATATACCGGGCCATCGAGGAAGGAGCATCTAAGCTGGGGCTGATCATCAAGAAAGAAGAGACCATGTGTAGTTATGACTTTCTTATCTATGGAAAGACTCCTCTGTTTCGAGGCAACATCTTGGTACCTGAATCTAAAAGATGGGCCCGAGTCTCTTGCATCTCTAACGATCAAATAGTCAACCTAGCCAATATCATGTCGACAGTATCCACAAATGCACTGACAGTAGCACAACACTCTCAATCTCTGATCAAACCGATGAGGGACTTTCTGCTCATGTCAGTACAGGCAGTCTTTCACTACCTGTTGTTTAGCCCAATTTTGAAGGGCAGAGTTTACAAGATTCTAAGTGCTGAAGGGGAGAGTTTTCTTTTAGCCATGTCAAGGATAATCTACTTAGATCCTTCCTTGGGAGGAGTGTCTGGGATGTCTCTTGGAAGGTTCCATATACGTCAATTCTCAGACCCTGTCTCTGAAGGGCTGTCTTTCTGGAGAGAGATCTGGTTAAGCTCCCACGAGTCCTGGATTCATGCGTTATGTCAGGAGGCCGGGAACCCAGATCTTGGAGAGAGAACACTCGAGAGCTTCACTCGCCTTCTGGAGGATCCTACCGCCTTAAATATTAAAGGAGGGGCTAGTCCCACCATCTTACTCAAGGATGCAATCAGGAAGGCTCTATACGACGAGGTGGACAAGGTGGAAAACTCAGAGTTCAGAGAGGCAATCTTGTTGTCCAAGACCCATAGAGATAACTTTATACTTTTCTTAAAATCTGTTGAGCCTTTGTTTCCTCGATTTCTTAGTGAACTTTTCAGTTCGTCTTTTCTGGGAATCCCCGAGTCCATCATTGGACTGATACAGAACTCTCGGACAATAAGAAGGCAGTTCAGAAGGAGTCTATCAAGAACTTTAGAAGAGTCCTTTTACAACTCAGAGATCCATGGGATCAATCGGATGACCCAGACACCTCAACGGGTCGGGAGGGTGTGGCCTTGTTCTTCCGAGAGGGCAGACCTCTTAAGGGAGATCTCTTGGGGAAGAAAAGTGGTTGGCACGACAGTCCCTCACCCTTCTGAGATGTTGGGGTTACTTCCCAAGTCCTCCATTTCTTGTTCTTGTGGAGCAACAAGAGGAAGCAACCCTAGAGTCTCGGTCTCCGTACTCCCGTCTTTCGATCAGTCATTCTTCTCACGAGGCCCCCTAAAAGGGTACTTGGGCTCGTCCACCTCCATGTCGACCCAGCTATTCCATGCCTGGGAAAAAGTCACTAATGTTCATGTGGTCAAAAGGGCCTTATCATTAAAGGAATCCATAAACTGGTTTATCACAAGAAATTCCAATCTGGCTCAAACTCTAATTAGAAACATCATGTCTCTGACAGGCCCCGATTTCCCTCTAGAAGAGGCTCCTGTCTTTAAAAGAACGGGGTCAGCATTGCATAGGTTCAAGTCTGCAAGGTACAGCGAGGGAGGGTATTCCTCTGTCTGCCCCAATCTACTCTCTCATATTTCCGTTAGTACAGACACTATGTCTGATTTAACCCAAGACGGAAAAAATTATGACTTCATGTTTCAGCCCTTGATGCTTTATGCGCAAACATGGACATCAGAGCTGGTGCAGAGAGACACAAGGCTGAGAGACTCCACGTTTCATTGGCATCTTCGGTGCAACAGATGTGTAAGGCCCATTGATGATATCACACTGGAGACTTCTCAGATCTTCGAATTTCCGGATGTGTCGAGAAGAATATCGAGAATGGTTTCTGGAGCTGTGCCTCACTTTCAGAAACTCCCTGATATCCACCTAAAGCCAGGTGACTTTGAGTCTCTGAACGGTAGAGAAAAGTCTCGCCATATAGGATCGGCTCAAGGGCTCTTATACTCAATCTTAGTGGCAATTCATGACTCTGGATACAATGATGGGACCATCTTTCCTGTCAACATATATGGCAAAGTCTCTCCTAGAGACTATTTGAGGGGGCTCGCAAGGGGAGTCTTGATAGGGTCTTCGATTTGCTTCTTGACAAGAATGACAAATATCAACATCAATAGACCTCTTGAGTTGATCTCAGGGGTAATCTCATATATCCTTCTGAGACTAGACAATCACCCCTCTTTGTATATAATGCTCAGAGAACAGTCCCTTAGAGGAGAGATATTCTCTATCCCTCAGAAGATCCCTGCCGCTTATCCGACCACCATGAAAGAGGGCAACAGATCGATTTTATGTTATCTCCAACATGTGCTACGCTATGAGCGGGAGGTGATCACGGCGTCTCCCGAGAATGACTGGTTATGGATCTTCTCAGACTTTAGAAGTGCCAAAATGACATACCTGACCCTCATTACTTACCAGTCTCACCTTCTACTTCAGAGGGTTGAGAGAAATTTGTCTAAGAGTATGAGAGATAACCTGCGACAATTGAGTTCCTTGATGAGGCAGGTGCTGGGGGGGCATGGGGAAGATACTTTAGAGTCAGACGATGATGTTCAACGACTATTAAAAGACTCTTTGCGGAGGACAAGGTGGGTCGATCAGGAAGTCCGCCATGCAGCTAGAACCATGACAGGGGACTATAGTCCCAACAAGAAAGTGTCCCGCAAGGCAGGAGGCTCAGAATGGGTTTGCTCTGCCCAACAGGTTGCAGTCTCCACCTCAGCCAACCCGGCCCCCGTCTCAGAGCTGGACATAAGGGCCCTCTCCAAGAGGCTTCAAAACCCCTTGATCTCAGGCCTGAGGGTAGTTCAGTGGGCAACTGGTGCTCATTATAAGCTTAAGCCTATTCTAGATGATCTCAACGTCTTCCCATCTCTGTGTCTAGTAGTCGGAGATGGGTCAGGCGGGATATCAAGGGCGGTACTCCACATGTTTCCAGACGTCAAGCTTGTGTTCAACAGTTTGTTAGAGGTAAATGACTTAATGGCTTCCGGAACACATCCACTGCCTCCTTCAGCAATCGTGAGCGGAGGAGATGACATTGTTTCCAGAGTAATAGATTTTGACTCAATCTGGGAAAAACCGTCCGACCTGAGAAACTTGGCAACCTGGAGATACTTCCAATCAGTCCAAAAACAGGTAAACATGTCTTATGACCTCATTATTTGTGATGCAGAAGTTACTGACATTGCATCTATCAATAGAATAACCTTGTTGATGTCGGATTTCGCATTGTCTATAGACGGACCTCTTTATTTGGTCTTCAAAACTTACGGGACTATGCTAGTAAACCCAGACTATAAAGCGATTCAGCACTTGTCGAGAGCGTTCCCCTCAGTCACAGGATTTATAACTCAAGTAACTTCGTCATTTTCATCTGAGCTATATCTTCGGTTTTCCAAACGAGGGAAATTTTTCAGAGATCCCGAGTACCTGACCTCCTCTACCCTTCGAGAGATGAGCCTTGTGTTGTTCAATTGTAGCAGCCCAAAGAGTGAGATGCAGAGAGCTCGCTCCTTAAATTATCAAGATCTTGTAAGGGGATTTCCCGAAGAGATCATATCAAATCCTTATAATGAAATGATCATAACTCTAATTGACAGTGACGTAGAATCTTTCTTGGTCCACAGGATGGTGGATGACCTCGAGTTACGGAGGGGAACTCTGTCCAAAGTGGCTATCATTATAGCCATTATGATAGTCTTTTCCAATAGAGTATTTAACATTTCCAAACCGTTGACTGACCCTTTGTTCTATCCGCCATCTGATCCCAAGATCCTAAGGCACTTCAACATATGTTGCAGTACTATGATGTATCTGTCCGCCGCTCTAGGAGATGTCCCCAGCTTTGCAAGAATTCATGACCTATATAACAGACCTATAACTTATTACTTCAGAAAGCAAGTCATTCGAGGGAATATTTATCTCTCTTGGAGTTGGTCAGATGATACCTCGGTGTTCAAGAGGGTGGCTTGTAACTCTAGCCTGAGTCTATCATCTCACTGGATCAGATTGATTTACAAAATAGTAAAAACCACTAGACTGATTGGAAGTATTGAAGACCTATCAGGAGAGATTGAAAAACACCTTCAGGGGTACAACAGATGGATTACCCTCGGAGATATCAGATCCAGAACGTCTCTGCTAGATTACAGCTGCTT
>ON.1999.1029SSK
ACGCTTAACAACAAAATCAGAGAARAAGCAGACAGCGTCAATTGCAAAGCAAAAATGTAACACCCCTACAATGGATGCCGATAAGATTGTGTTCAAAGTCAATAATCAGGTGGTCTCTTTGAAGCCTGAGATTATCGTGGACCAATATGAGTACAAGTACCCTGCTATTAAGGACTTGAAGAAGCCCAGTATCACCCTAGGGAAAGCCCCCGATTTGAACAAGGCATACAAGTCAGTTTTATCAGGCTTGAATGCTGCCAAGCTTGATCCTGATGATGTATGTTCCTACTTAGCAGCCGCAATGCAGTTCTTCGAGGGGACGTGTCCCGAAGACTGGACCAGCTATGGGATCTTGATTGCACGGAAAGGAGATAAGATCACCCCAGATTCTCTGGTGGAGATAAAGCGTACCGGTGTAGAAGGGAATTGGGCTTTGACGGGAGGGATGGAGCTGACGAGGGACCCCACTGTTCCAGAGCATGCGTCTTTAGTCGGTCTTCTCTTGAGTCTGTATAGATTAAGCAAAATATCTGGGCAAAACACCGGTAACTATAAGACAAACATTGCAGATAGGATAGAGCAGATTTTCGAGACAGCCCCTTTTATTAAGATCGTGGAACATCATACTCTGATGACAACTCACAAGATGTGTGCCAACTGGAGCACTATACCAAACTTCAGATTTCTGGCAGGGACCTATGACATGTTTTTCTCCCGGATTGAGCATCTGTATTCAGCAATCAGAGTAGGTACGGTAGTCACTGCTTATGAAGACTGCTCGGGGCTGGTATCATTTACTGGGTTCATAAAACAGATAAATCTCACTGCAAGGGAAGCAATACTATATTTCTTCCACAAAAACTTCGAGGAAGAGATAAGAAGAATGTTTGAGCCAGGACAAGAGACAGCTGTTCCTCACTCCTATTTCATTCACTTTCGTTCACTGGGCTTGAGTGGGAAGTCCCCTTATTCATCAAATGCAGTTGGTCATGTGTTCAATCTCATCCACTTTGTCGGGTGCTATATGGGACAAGTGAGATCTCTAAATGCAACGGTCATTGCTGCATGTGCTCCTCATGAGATGTCTGTTTTAGGAGGCTATTTGGGGGAGGAGTTTTTCGGGAAGGGAACGTTTGAAAGGAGATTCTTCAGAGATGAGAAAGAACTTCAAGAATATGAGACAGCTGAATTGACAAAGACTGACGCGGCACTGGCAGATGATGGAACTGTCAATTCGGATGACGAGGACTACTTCTCCGGGGAAACCAGAAGCCCTGAGGCTGTTTATGCTCGAATCATGATGAACGGGGGCAGACTAAAGAGATCGCACATACGGAGATATGTTTCAGTCAGCTCCAATCACCAAGCCCGTCCAAACTCATTTGCCGAGTTTCTAAACAAGACATATTCTAGTGACTCGTAAATAGTTGAATAACGGGACACAAGAAATCCATAGATTGTGTATATCCTTCATGAAAAAAACTAACACCCCTCCTTTTGAACCACCCCAAACATGAGCAAAATCTTTGTCAATCCGAGTGCAATTAGAGCCGGTCTGGCTGATCTGGAGATGGCTGAAGAGACTGTTGATCTGATCAACAAAAACATAGAAGACAATCAGGCTCATCTCCAGGGAGAACCTATAGAGGTGGACAATCTCCCTGAGGACATGAAGCAGCTTCAGCTAGACGATAAAAAACCTTCCGGCCTTGGGGAGATGGCCAGAGCAGGGGAAGGCAAGTGTCGGGAAGACTTTCTGATGGATGAAGGGGAAGATCCTAGCCTTCTCTTCCAGTCCTACCTGGACAATGTCGGAGTACAGATAGTCAGACAAGTGAGGTCAGGGGAGAGATTCCTCAAGATATGGTCACAAACCGTGGAGGAAATCATATCTTATGTCACAGTCAACTTTCCTAACCCCCCAGGGAAGTCCTCGGAAGATAAGTCAACCCAGACAACTGGGCGAGAACTCAAGAAGGAGACAACATCCGTTTCTTCCCAGAGAGACAGTCAATCCTCGAAAGCCAGGATGGTGGCTCAAGCCGCCTCCGGTCCCCCAGCCCTCGAGTGGTCTGCTACCAACGAGGAGGATGATCTGTCAGTAGAAGCTGAGATCGCTCACCAGGTTGCCGAAAGCTTTTCCAAGAAGTACAAGTTTCCCTCTCGATCATCTGGGATATTTCTGTATAATTTTGAGCAGTTAAAAATGAACCTTGATGACATTGTTAAAGAAGCAAAAAATGTGCCAGGTGTCACCCGTTTAGCCCATGACGGATCTAAACTCCCTCTAAGATGTATACTGGGATGGGTTGGTCTGGCCAATTCTAAAAAATTCCAGTTGTTAGTCGAGCCAGACAAGCTAAATAAAATCATGCAAGACGATCTAAATCGCTATGCATCCAGCTAACTAAGCTTTTATACTCGGTCCCGACAGACGGTAGAATATAAAACGCTCTGAATTCGACATGAAAAAAACAGGCAACACCACTGATAAGATGAACTTTCTACGCAAGATAGTAAAAAACTGTAGGGATGAGGACACCCAGAAGCCCTCTCTTGTGTCAGCTCCTCCAGATGACGATGACCTATGGCTCCCTCCCCCCGAATATGTTCCGCTGAAAGAGCTCACAGGCAAGAAGAACCTGAGGAACTTTTGCATCAACGGAGAGGTTAAGGTGTGCAGCCCGAACGGTTACTCGTTTAGGATCCTGCGACACATTCTAAGATCATTCGATGAGATATATTCTGGGAATCACAGAATGATCGGGTTAGTCAAGGTTGTTATTGGACTGGCTTTGTCAGGAGCCCCCGTCCCAGAGGGCATGAACTGGGTATACAAGTTGAGGAGAACCCTTGTTTTCCAGTGGGCCGACTCCAGGGGCCCTCTTGAGGGGGAGGAATTGGAATACTCTCAAGAGATCACTTGGGACGACGACACTGAATTTGTTGGATTACAAATAAGAGTAAGTGCAAGACAATGTCATATTCAGGGTAGGATCTGGTGTATCAACATGAACTCGAGAGCATGTCAACTATGGTCAGACATGTCTCTTCAGACACAAAGGTCTGAAGAAGACAAAGACTCTTCTCTGCTTCTAGAATGATCAAGTTATATCCCGCAGGTTTCTAACTTGTTTACCTCTGGAGGAGAGAACATACGGGCTTGACTCCAACCTTTGGGAGCAATAGAACAAAAAACCATA--TGTAATGGTGCCATTAAATCGCTGCATTTTATCGAAGTCAAACTAATAACCTTTACATTTGGGGTCTCTTGGATGTGAAAAAAACTGTCAACATCCCTCAAAAGACTTAAGGAATGATGGTTCCTCAGGCTCTTTTGTTTGTGCCCCTTCTGGCTTTTCCAATGTGTTTCGGGAAATTCCCCATCTACACGATACCAGACAAACTTGGTCCCTGGAGCCCGATTGACATACATCATCTCAGCTGCCCAAATAACTTGGTTGTGGAAGACGAAGGATGCACCAACTTGTCTGGTTTCTCCTACATGGAACTTAAAGTGGGATACATTTCAGCCATAAAAGTGAACGGGTTCACGTGCACAGGTGTGGTGACAGAGGCTGAGACTTACACTAACTTTGTTGGTTATGTCACCACTACGTTCAAGAGAAAGCATTTCCGCCCAACACCAGATGCATGTCGTGCTGCTTACAACTGGAAAATGGCCGGTGACCCCAGATATGAAGAATCTCTTCATAATCCGTACCCTGACTACCATTGGCTTCGAACCGTAAAAACCACGAAGGAGTCCCTCATCATTATATCCCCTAGTGTAGCGGACCTAGACCCATATGACAAATCCCTTCATTCGAGGGTCTTTCCTAGCGGGAAGTGCTTGGGAATAACAATATCATCTACCTACTGCTCGACTAACCATGATTACACCATCTGGATGCCCGAGAATCTGAGATTAGGGACATCTTGTGACATCTTTACCAATAGTAGAGGGAAGAGAGCATCCAAAGGGAGCAAGACTTGCGGATTTGTTGACGAAAGGGGCTTGTATAAGTCCTTGAAGGGGGCGTGCAAGCTCAAATTATGTGGGGTTCTGGGACTTAGACTTATGGACGGAACGTGGGTCGCGATGCAAACATCGGATGAGACCAAGTGGTGTCCCCCTGACCAGTTGGTGAATCTACACGACTTTCGCTCGGACGAAATCGAGCATCTTGTCGTGGAGGAGTTGGTCAAGAAAAGAGAGGAGTGTTTGGATGCCCTAGAGTCCATCATGACTACCAAGTCGGTGAGTTTTAGACGTCTCAGCCACTTGAGAAAACTTGTCCCTGGGTTCGGAAAAGCATACACCATATTCAACAAAACCCTGATGGAAGCTGATGCTCACTACAAGTCAGTCCGGACCTGGAATGAGATCATCCCCTCAAAGGGGTGTTTGAGAGTTGGAGGGAGGTGTCATCCCCATGTTAACGGAGTGTTTTTTAACGGCATAATACTGGGCCCTGACGGCCATGTTCTGATCCCAGAGATGCAATCATCCCTCCTTCAGCAGCATATGGAGTTGTTGGAATCATCAGTTATCCCTCTGATGCATCCTTTGGCAGACCCATCTACAGTCTTCAAGGACGGTGATGAAGCAGAGGATTTTGTTGAGGTTCACCTTCCCGATGTGCACAAACAAATCTCAGGGGTTGACCTGGGTCTCCCTAACTGGGGAAAGTATGTCTTAATAATTGCAGGGGTCCTGATTGCCATGATATTGACAACCTTCTTGATGACATGTTGTGGAAGAGGTAATCGACCCAAGTCCACACAACACAGTCTTGGAGGGATAGGAAGGAAGGTGTCAGCCACTTCCCAAAGCGGGAAGGTCATATCTTCGTGGGAGTCATATAAAAGCGGGGGTGAGACCAGACTGTGAAGGCCGGTCATCCCTTCCAAACTTCAAGTCCCGAAGATCGCCTCCCCTCGGGGCTAGGGGGAA---TCTCTGGGTTCAACAGTCCTCCTTGGACTCCATGCAACAAGGTAGGTTCAAGAGTCACAAGACTTTCATTAATCATCTCCGTTAATCAGACAAGGTCGTGTAGATTTTTAAA-TACAAGAAGTCTTCTGGCAGTTTCGGTGACCAACGGTGCTTTCATCCTCCAGGAATCGATACCAAAGGTTGTGGACAGGTCAGGGGTTACCTCAGATCACTTCACGTTTGGGCACGGACAGAGATCATGGTGAGTCCCCTGACAGTAGACTCAACATGATTCAACTGAGCAGGGCGATCTGCCCCTCTTGAAGGACATAAGCAATAGCCCACAATCATCTTGCATCTCAGTAAAGTGTGCATAATTATAAAGGG-CTGGGTCATCAAAGCTTTTCCGTCGAGAAAAAAA--CTGTAGGCCGAAAGAGCAATTGGCAACACTTCTCATCTTCGGACGTAGATCAAAATGCTTGATCCAGGAGAGGTCTATGATGACCCCGTTGATCCAATTGAGTCAGAGGCTGAGTCTAGAGGGGCCCCCACTGTCCCTAACATCTTGAGGAATTCTGATTACAATCTAAATTCCCCTTTAATAGAAGATCCTGCCGGATTAATGTTGGAGTGGTTGAAAACGGGGAACAGACCTCACCGAATGACCCTGACGGACAATTGCTCCAGGTCTTACAAAGTTCTGAAAGATTATTTCAAGAAAGTGGATATGGACTCTCTCAAAGTGGGTGGGACTGCTGCACAGGCAATGATTTCCCTCTGGTTATATGGTGCCCACTCTGAATCAAACAGAAGTAGAAAATGCATAACTGAATTAGCTCATTTCTATTCCAAGTCATCCCCTATAGAGAAGTTGCTGAATTGTACACTTGGAAATAGAGGGCTGAGGATTCCCCCCGAGGGGGTATTAAGTTGCCTTGAGAGGGTCGATTATGATAAGGCATTTGGGAGATATCTGGCTAACACATATTCCTCTTATTTATTTTTCCATGTGATCACCCTGTACATGAATGCTCTAGACTGGGACGAAGAGAAGACTATCCTGGCCTTGTGGAGAGAATTAACCTTAGTGGATATCAGGAAGGACTTGGTCAAGTTCAAAGATCAAATATGGGGACTACTAATTGTGACAAAAGACTTTGTTTATTCTCAGAGTTCTAACTGCCTTTTCGACAGAAACTACACACTTATGTTAAAAGACCTCTTCTTGTCTCGTTTCAATTCCCTAATGATTTTGCTTTCTCCCCCAGAACCCAGATATTCAGATGACTTGATATCCCAGTTGTGCCAACTATACATAGCTGGGGATCAAGTCCTCTCCATGTGTGGAAACTCTGGTTATGACGTTATTAAGATACTGGAGCCATACGTCGTGAACAGCCTCGTCCAGAGGGCAGAAAAGTTTAGGCCCCTCATTCACTCCCTAGGAGACTTCCCTGTATTTATAAAAGATAAAGTCAGTCAGCTCGAGGGGACTTTTGGCCCCAGTGCCAAAAGGTTTTTTAGAGTTCTGGATCAATTCGACAACATACATGACTTGGTTTTTGTGTACGGCTGTTACAGGCATTGGGGTCATCCCTATATAGATTATAGAAAGGGTCTTTCGAAACTATATGATCAAGTTCACATTAAGAAAGTGATAGACAAGTCTTACCAGGAGTGTCTAGCAAGCGACTTAGCCAGAAGGATCCTTAGGTGGGGGTTCGACAAGTACTCTAAATGGTATCTTGATTCGCGACTTCTCGCCCGAGACCACCCTTTGACTCCCTACATCAAAACCCAGACATGGCCACCCAAACATATAGTAGATTTGGTAGGAGATACGTGGCATAGGCTCCCAATAACGCAAATCTTTGAAATCCCTGAGTCAATGGACCCGTCAGAAATACTGGATGACAAATCTCATTCTTTCACCAGAACAAGACTGGCCTCTTGGTTGTCGGAGAACAGAGGGGGGCCTGTTCCCAGCGAGAAGGTCATTATCACGGCTTTGTCTAAGCCGCCCGTCAATCCCAGAGAATTCTTAAAATCTATTGACCTCGGAGGATTGCCCAATGAGGACTTGATAATTGGTCTCAAACCGAAGGAACGAGAACTAAAGATTGAGGGTCGATTTTTTGCTCTGATGTCATGGAATCTAAGATTGTATTTTGTTATTACGGAAAAGCTTTTGGCCAACTACATCCTGCCACTTTTTGATGCGTTGACTATGACAGACAATCTGAACAAAGTGTTTAAGAAGCTGATCGACAGAGTCACCGGACAAGGACTTTTGGACTATTCAAGGGTCACATATGCCTTTCACCTTGACTATGAAAAATGGAACAATCATCAAAGATTGGAGTCGACAGAAGATGTGTTTTCTGTCCTAGACCAGGTGTTTGGACTAAAAAGGGTGTTTTCCAGAACACACGAGTTTTTTCAAAAGTCCTGGATCTACTATTCAGACAGATCAGATCTTATCGGACTATGGGAAGATCAGATATATTGCTTAGATATGTCCAATGGCCCGACCTGCTGGAATGGTCAAGATGGAGGGTTGGAGGGCTTACGGCAGAAGGGCTGGAGTCTAGTCAGCCTATTAATGATAGATAGAGAATCCCAAACCAGGAACACACGAACCAAGATACTAGCTCAAGGGGACAATCAGGTTCTATGTCCTACATATATGTTGTCTCCAGGACTATCTCGAGAAGGGCTCCTCTATGAGTTGGAGAGTATATCAAGGAATGCGCTTTCAATATACCGGGCCATCGAGGAAGGAGCATCTAAGCTGGGGCTGATCATCAAGAAAGAAGAGACCATGTGTAGTTATGACTTTCTTATCTATGGAAAGACTCCTCTGTTTCGAGGCAACATCTTAGTACCTGAATCTAAAAGATGGGCCCGAGTCTCTTGCATCTCTAACGATCAAATAGTAAACCTAGCCAATATCATGTCGACAGTATCCACCAATGCACTGACAGTAGCCCAACACTCTCAATCTCTGATCAAACCGATGAGGGATTTTCTGCTCATGTCGGTACAGGCAGTCTTTCACTACCTGTTGTTTAGCCCGATTTTGAAGGGCAGAGTTTACAAGATTCTAAGTGCTGAAGGGGAGAGTTTTCTTTTAGCCATGTCAAGGATAATCTACTTAGATCCTTCCTTGGGAGGAGTGTCTGGGATGTCTCTTGGAAGGTTCCATATACGTCAATTCTCAGACCCTGTCTCTGAAGGGCTGTCTTTCTGGAGAGAGATCTGGTTAAGCTCCCACGAGTCCTGGATTCATGCGTTATGTCAGGAGGCCGGGAACCCAGATCTTGGAGAGAGAACACTCGAGAGCTTCACTCGCCTTCTGGAGGATCCTACCGCCTTAAATATCAAAGGAGGGGCTAGTCCCACCATCTTACTCAAGGATGCAATCAGGAAGGCTCTATACGACGAGGTGGACAAGGTGGAAAACTCAGAGTTCAGAGAGGCAATCTTGTTGTCCAAGACCCATAGAGATAACTTTATACTTTTCTTAAAATCTGTTGAGCCTTTGTTTCCTCGATTTCTTAGTGAACTTTTCAGTTCGTCTTTTCTGGGAATCCCCGAGTCCATCATTGGACTGATACAGAACTCTCGGACAATAAGAAGGCAGTTCAGAAGGAGTCTATCAAGAACTTTAGAAGAGTCCTTTTACAACTCAGAGATCCATGGGATCAATCGGATGACCCAGACACCTCAAAGGGTCGGGAGGGTGTGGCCTTGTTCCTCCGAGAGGGCAGACCTCTTAAGGGAGATCTCTTGGGGAAGAAAAGTGGTTGGCACGACAGTCCCTCACCCTTCTGAGATGCTGGGGTTACTTCCCAAGTCCTCCATTTCTTGTTCTTGTGGAGCAACAAGAGGAAACAACCCTAGAGTTTCGGTCTCCGTACTCCCGTCTTTCGATCAGTCATTCTTCTCACGAGGCCCCCTAAAAGGGTACTTGGGCTCGTCCACCTCCATGTCGACCCAGCTATTCCATGCCTGGGAAAAAGTCACTAATGTTCATGTGGTCAAAAGGGCCTTATCATTAAAGGAATCCATAAACTGGTTTATCACAAGGAATTCCAATTTGGCTCAAACTCTAATTAGAAACATCATGTCTCTGACAGGCCCCGATTTCCCTCTAGAAGAGGCTCCTGTCTTCAAAAGAACGGGGTCAGCATTGCATAGGTTCAAGTCTGCAAGGTACAGCGAGGGAGGGTATTCCTCTGTCTGCCCCAATCTACTCTCTCATATTTCCGTTAGTACAGACACTATGTCTGATTTAACCCAAGACGGGAAAAATTATGACTTCATGTTTCAGCCCTTGATGCTTTATGCGCAAACATGGACATCAGAGCTGGTACAAAGAGACACAAGGCTGAGAGACTCCACGTTTCATTGGCATCTTCGGTGCAACAGGTGTGTAAGGCCCATTGATGATATCACACTGGAGACTTCTCAGATCTTCGAATTTCCGGATGTGTCGGGAAGAATATCGAGAATGGTTTCTGGAGCTGTGCCTCACTTTCAGAAACTCCCTGATATCCACCTAAAGCCAGGTGACTTTGAGTCTCTGAACGGTAGAGAAAAGTCTCGCCATATAGGATCGGCTCAAGGGCTCTTATACTCAATCTTAGTGGCAATTCATGACTCTGGATACAATGATGGGACCATCTTTCCTGTCAACATATATGGCAAAGTCTCTCCTAGAGACTATTTGAGGGGGCTCGCAAGGGGAGTATTGATAGGGTCCTCGATTTGCTTCTTGACAAGAATGACAAATATCAACATCAATAGACCTCTTGAGTTGATCTCAGGGGTAATCTCATATATCCTTCTGAGACTAGATAATCACCCCTCTTTGTATATAATGCTCAGAGAACAGTCCCTTAGAGGAGAGATATTCTCTATCCCTCAGAAGATCCCTGCCGCTTATCCGACCACCATGAAAGAAGGCAACAGATCAATTTTATGTTATCTCCAACATGTGCTACGCTATGAGCGGGAGGTGATTACGGCGTCTCCTGAGAATGACTGGTTATGGATCTTCTCAGACTTTAGAAGTGCTAAAATGACATACCTGACCCTCATTACTTACCAGTCTCACCTTCTACTTCAGAGGGTTGAGAGAAATTTGTCTAAGAGCATGAGAGATAACCTGCGACAATTGAGTTCCTTGATGAGGCAGGTGCTGGGGGGGCATGGGGAAGATACTTTAGAGTCAGACGATGATGTTCAACGACTATTAAAAGACTCTTTGCGAAGGACAAGGTGGGTCGATCAGGAAGTCCGCCATGCAGCTAGAACCATGACAGGGGACTATAGTCCCAACAAGAAAGTGTCCCGCAAGGCAGGAGGCTCAGAATGGGTTTGCTCTGCCCAACAGGTTGCAGTCTCCACCTCAGCCAACCCGGCCCCCGTCTCAGAGCTGGACATAAGGGCCCTCTCCAAGAGGCTTCAAAACCCCTTGATCTCAGGCCTGAGGGTAGTTCAGTGGGCAACTGGTGCTCATTATAAGCTTAAGCCTATTCTAGATGATCTCAACGTCTTCCCATCTCTATGTCTAGTAGTAGGAGATGGGTCAGGCGGGATATCAAGGGCGGTACTCCACATGTTTCCAGACGTCAAGCTTGTGTTCAACAGTTTGTTAGAGGTAAATGACTTAATGGCTTCCGGAACACATCCACTGCCTCCTTCAGCAATCGTGAGCGGAGGAGATGACATTGTTTCCAGAGTAATAGATTTTGACTCAATCTGGGAAAAACCGTCCGACCTGAGAAACTTGGCAACCTGGAGATACTTCCAATCAGTCCAAAAGCAGGTAAACATGTTTTATGACCTCATTATTTGTGATGCAGAAGTTACTGACATTGCATCTATCAATAGAATAACCTTGTTGATGTCGGATTTCGCATTGTCTATAGACGGACCCCTTTATTTGGTCTTCAAAACTTACGGGACTATGCTAGTAAACCCAGACTATAAAGCGATTCAGCACTTGTCGAGAGCGTTCCCCTCAGTCACAGGATTTATAACTCAAGTAACTTCGTCATTTTCATCTGAGCTATATCTTCGGTTTTCCAAACGAGGAAAATTTTTCAGAGATCCCGAGTACCTGACCTCCTCTACCCTTCGAGAGATGAGCCTTGTGTTGTTCAATTGTAGCAGCCCAAAGAGTGAGATGCAGAGAGCTCGCTCCTTAAATTATCAAGATCTTGTAAGGGGATTTCCCGAAGAGATCATATCAAATCCTTATAATGAAATGATCATAACTCTAATTGACAGTGATGTAGAATCTTTCTTGGTCCACAGGATGGTGGATGACCTCGAGTTACGGAGGGGAACTCTGTCCAAAGTGGCTATCATTATAGCCATTATGATAGTCTTTTCCAATAGAGTATTTAACATTTCCAAACCGTTGACTGACCCTTTGTTCTATCCGCCATCTGATCCCAAGATCCTAAGGCACTTCAACATATGTTGCAGTACTATGATGTATCTGTCCACTGCTCTAGGAGATGTCCCCAGCTTTGCAAGAATTCACGACCTATATAACAGACCCATAACTTATTACTTTAGAAAGCAAGTCATTCGAGGGAATATTTATCTCTCTTGGAGTTGGTCAGATGATACCTCGGTGTTCAAGAGGGTGGCTTGTAACTCTAGCCTGAGTCTATCATCTCACTGGATCAGATTGATTTACAAAATAGTAAAAACCACTAGACTGATTGGAAGTATTGAAGACCTATCAGGAGAGATTGAAAAACACCTTCAGGGGTACAACAGATGGATTACCCTTGGAGATATCAGATCCAGAACGTCTCTGCTAGATTACAGCTGCTT
>ON.2005._0241RFX
ACGCTTAACAACAAAATCAGAGAAGAAGTAGACAGCGTCAATTGCAAAGCAAAAATGTAACACCCCTACAATGGATGCCGATAAGATTGTATTCAAAGTCAATAATCAGGTGGTCTCTTTGAAGCCTGAGATTATCGTGGACCAATATGAGTACAAGTACCCTGCTATTAAGGACTTGAAGAAGCCCAGTATCACCCTAGGGAAAGCCCCCGATTTGAACAAGGCATACAAGTCAGTTTTATCAGGCTTGAATGCTGCCAAGCTTGATCCTGATGATGTATGTTCCTACTTAGCAGCCGCAATGCAGTTCTTCGAGGGGACGTGTCCCGAAGACTGGACCAGCTATGGGATCTTGATTGCACGGAAAGGAGATAAGATCACCCCAGATTCTCTGGTGGAGATAAAGCGTACCGGTGTAGAAGGGAATTGGGCTTTGACGGGAGGGATGGAACTGACGAGGGACCCCACTGTTCCAGAGCATGCGTCTTTAGTCGGTCTTCTCTTGAGTCTGTATAGATTAAGCAAAATATCTGGGCAAAACACCGGTAACTATAAGACAAACATTGCAGATAGGATAGAGCAGATTTTCGAGACAGCCCCTTTTATTAAGATCGTGGAACATCATACTCTGATGACAACTCACAAGATGTGTGCCAACTGGAGCACTATACCAAACTTCAGATTTCTGGCAGGGACCTATGACATGTTTTTCTCCCGGATTGAGCATCTGTATTCAGCAATCAGAGTAGGTACGGTAGTCACTGCTTATGAGGACTGCTCGGGGCTGGTATCATTTACTGGGTTCATAAAACAGATAAATCTCACTGCAAGGGAAGCAATACTATATTTCTTCCACAAGAACTTCGAGGAAGAGATAAGAAGAATGTTTGAGCCAGGACAAGAGACAGCTGTTCCTCACTCCTATTTCATTCACTTTCGTTCACTGGGCTTGAGTGGGAAGTCCCCTTATTCATCAAATGCAGTTGGTCATGTGTTCAATCTCATCCATTTTGTCGGATGCTATATGGGACAAGTGAGATCTCTAAATGCAACGGTCATTGCTGCATGTGCTCCTCATGAGATGTCTGTTTTAGGAGGCTATTTGGGGGAGGAGTTTTTCGGGAAGGGAACGTTTGAAAGGAGATTCTTCAGAGATGAGAAGGAACTTCAAGAATATGAGACAGCTGAATTGACAAAGACTGACGTGGCACTGGCAGATGATGGAACTGTCAATTCGGATGACGAGGACTACTTCTCCGGGGAAACCAGAAGCCCTGAGGCTGTTTATGCTCGAATCATGATGAACGGGGGCAGACTAAAGAGATCGCACATACGGAGATATGTCTCAGTCAGCTCCAATCACCAAGCCCGTCCAAACTCATTTGCCGAGTTTCTAAACAAGACATATTCTAGTGACTCGTAAATAGTTGAATAACGGGACACAAGAAATCCATAGATTGTGTATATCCTTCATGAAAAAAACTAACACCCCTCCTTTTGAACCACCCCAAATATGAGCAAAATCTTTGTCAATCCGAGTGCAATTAGAGCTGGTCTGGCTGATCTGGAGATGGCTGAAGAGACTGTTGATCTGATCAACAAAAACATAGAAGACAATCAGGCTCATCTCCAGGGAGAACCTATAGAGGTGGACAATCTCCCCGAGGACATGAAGCAGCTTCAGCTAGACGATAAAAAACCTTCCGGCCTTGGGGAGATGGCCAGAGCAGGGGAAGGCAAGTGTCGGGAAGACTTTCTGATGGATGAGGGGGAGGATCCTAGCCTCCTCTTCCAGTCCTACCTGGACAATGTCGGAGTACAGATAGTCAGACAAGTGAGGTCAGGGGAGAGATTCCTCAAGATATGGTCACAAACCGTGGAGGAAATCATATCTTATGTCACAGTCAACTTTCCTAACCCCCCAGGGAAGTCCTCGGAAGATAAGTCAACCCAGACAACTGGCCGAGAACTCAAGAAGGAGACAACATCCGTTTCTTCCCAGAGAGACAGTCAATCCTCGAAAGCCAGGATGGTGGCTCAAGCCGCCTCCGGTCCCCCAGCCCTCGAGTGGTCTGCTACCAACGAGGAGGATGATCTGTCAGTAGAAGCTGAGATCGCTCACCAGGTTGCCGAAAGCTTTTCCAAGAAGTACAAGTTTCCCTCTCGATCATCTGGGATATTTCTGTATAATTTCGAGCAGTTAAAAATGAACCTTGATGACATTGTTAAAGAAGCAAAAAATGTGCCAGGTGTCACCCGTTTAGCCCATGACGGATCTAAACTCCCTCTAAGATGTGTACTGGGATGGGTTGGTCTGGCCAATTCTAAAAAATTCCAGTTGTTAGTCGAGCCAGACAAGCTAAATAAAATCATGCAAGACGATCTAAATCGCTATGCATCCAGCTAACTAAGCTTTTATACTTGGTCCCAACAGACGGTAGAATATAAAACGCTCTGAATTCGACATGAAAAAAACAGGCAACACCACTGATAAGATGAACTTTCTACGCAAGATAGTAAAAAACTGTAGGGATGAGGACACCCAGAAGCCCTCTCTTGTGTCAGCTCCTCCAGATGACGATGACCTATGGCTCCCTCCCCCCGAATATGTTCCGCTGAAAGAACTCACAGGCAAGAAGAACCTGAGGAACTTTTGCATCAACGGAGAGGTTAAGGTGTGTAGCCCGAACGGTTACTCGTTTAGGATCCTGCGACACATTCTAAGATCATTCGACGAGATATATTCTGGGAATCACAGAATGATCGGGTTAGTCAAGGTTGTTATTGGACTGGCTTTGTCAGGAGCCCCCGTTCCAGAGGGCATGAACTGGGTCTACAAGTTGAGGAGAACCCTTATTTTCCAGTGGGCCGACTCCAGGGGCCCTCTTGAGGGGGAGGAATTGGAATACTCTCAAGAGATCACTTGGGACGACGACACTGAATTTGTTGGATTACAAATAAGAGTAAGTGCAAGACAATGTCATATTCAGGGTAGGATCTGGTGTATCAACATGAACTCGAGAGCATGTCAACTATGGTCAGACATGTCTCTTCAGACACAAAGGTCTGAAGAAGACAAAGACTCTTCTCTGCTTCTAGAATGATCAAGTTATATCCCGCAGGTTTCTAACTTGTTTACCTCTGGAGGAGAGAACATACGGGCTTGACTCCAACCTTTGGGAGCAATAGAACAAAAAACCATA--TGTAATGGTGCCATTAAATCGCTGCATTTTATCGAAGTCAAACTAATTACCTTTACATTTGGGGTCTCTTGGATGTGAAAAAAACTGTCAACATCCCTCAAAAGACTTAAGGAATGATGGTTCCTCAGGCTCTTTTGTTTGTGCCCCTTCTGGCTTTTCCAATGTGTTTCGGGAAATTCCCCATCTACACAATACCAGACAAACTTGGTCCCTGGAGCCCGATTGACATACATCATCTCAGTTGCCCAAATAACTTGGTTGTGGAAGACGAAGGATGCACCAACTTGTCTGGTTTCTCCTACATGGAACTTAAAGTGGGATACATTTCAGCCATAAAAGTGAACGGGTTCACGTGCACAGGTGTGGTGACAGAGGCTGAGACTTACACTAACTTTGTCGGTTATGTCACCACTACGTTCAAGAGAAAGCATTTCCGCCCAACACCAGATGCATGTCGTGCTGCTTACAACTGGAAAATGGCCGGCGACCCCAGATATGAAGAATCTCTTCATAATCCGTACCCTGACTACCATTGGCTTCGAACCGTAAAAACCACGAAGGAGTCCCTCATCATCATATCCCCTAGTGTAGCGGACCTAGACCCATATGACAAATCCCTTCATTCGAGGGTCTTTCCTGGCGGGAAGTGCTTGGGAATAACAATATCATCTACCTACTGCTCGACTAACCATGATTACACCATCTGGATGCCCGAGAATCTGAGATTAGGGACATCTTGTGACATCTTTACCAATAGTAGAGGGAAGAGAGCATCCAAAGGGAGCAAGACCTGCGGATTTGTTGACGAAAGGGGCTTGTATAAGTCTTTGAAGGGGGCATGCAAGCTCAAATTATGTGGGGTTCAGGGACTTAGACTTATGGACGGAACGTGGGTCGCGATGCAAACATCGGATGAGACCAAGTGGTGTCCCCCTGATCGGTTGGTGAATCTACACGACTTTCGCTCAGACGAAATCGAACATCTTGTCGTGGAGGAGTTGGTCAAGAAAAGAGAGGAGTGTTTGGATGCCCTAGAGTCCATCATGACTACCAAGTCTGTGAGTTTTAGACGTCTCAGCCACTTGAGAAAACTTGTCCCTGGGTTCGGAAAAGCATACACCATATTCAACAAAACCCTGATGGAAGCTGATGCTCACTACAAGTCAGTCCGGACCTGGAATGAGATCATCCCCTCAAAGGGGTGTCTGAGAGTTGGAGGGAGGTGTCATCCCCATGTAAACGGAGTGTTTTTTAACGGCATAATACTGGGCCCTGACGGCCATGTTCTGATCCCAGAGATGCAATCATCCCTCCTTCAGCAGCATATGGAGTTGTTGGAATCATCAGTTATCCCTCTGATGCATCCTTTAGCAGACCCGTCTACAGTCTTCAAGGACGGTGATGAAGCAGAGGATTTTGTTGAGGTTCACCTTCCCGATGTGCACAAACAAATCTCAGGGGTTGACCTGGGTCTCCCTAACTGGGGAAAGTATGTCTTAATAATTGCAGGGGTCCTGATTGCCACGATATTGACAATCTTCTTGATGACATGTTGTGGAAGAGGTAATCGACCCAAGTCCACACAACACAGTCTTGGAGGGATAGGAAGGAAGGTGTCAGCCACTTCCCAAAGCGGGAAGGTCATATCTTCGTGGGAGTCATATAAAAGCGGGGGTGAGACCAGACTGTGAAGGCCGGTCATCCCTTCCAAACTTCAAGTCCCGAAGATCGCCTCCCCTCGGGGCTAGGGGGAA---TCTCTGGGTTCAACAGTCCTCCTTGGACTCCATGCAACAGGGTAGGTTCAAGAGTCACAAGACTTTCATTAATCATCTCCGTTAATCAGCCAAGGTCGTGTAGATTCTTAAA-TACAAGAAGTCTTCTAGCAGTTTCGGTGACCAACGGTGCTTTCATCCTCCAGGGATCGATACCAAAGGTTGTGGACAGGTCAGGGGTTACCTCAGATCACTTCACGTTTGGGCACGGACAGAGATCATGGTGAGTCCCCTGACAGTAGACTCAACATGATTCAACTGAGCAGGGCGATCTGCCCCTCTTGAAGGACATAAGCAATAGCCCACAATCATCTTGCATCTCAGTAAAGTGTGCATAATTATAAAGGG-CTGGGTCATCAAAGCTTTTCCGTCGAGAAAAAAA--CTGTAGGCTGAAAGAGCAGCTGGCAACACTTCTCATCTTCGGACGTAGATCAAAATGCTTGATCCAGGAGAGGTCTATGATGACCCCGTTGATCCAATTGAGTCAGAGGCTGAGTCTAGAGGGGCCCCCACTGTCCCTAACATCTTGAGGAATTCTGATTACAATCTAAATTCCCCTTTAATAGAAGATCCTGCCGGATTAATGTTAGAGTGGTTGAAAACGGGGAACAGACCTCACCGAATGACCCTGACGGACAATTGCTCCAGGTCTTACAAAGTTCTGAAAGATTATTTCAAGAAAGTGGATATGGACTCTCTCAAAGTGGGTGGGACTGCTGCACAGGCAATGATTTCCCTCTGGTTATATGGTGCCCACTCTGAATCAAACAGAAGTAGAAAATGCATAACTGAATTGGCTCATTTCTATTCCAAATCATCCCCTATAGAGAAGTTGCTGAATTGTACACTTGGAAATAGAGGGCTGAGGATTCCCCCCGAGGGGGTATTAAGTTGCCTTGAGAGGGTCGATTATGATAAGGCATTTGGGAGATATCTGGCTAACACATATTCCTCTTATTTATTTTTCCATGTGATCACCCTGTACATGAATGCTCTAGATTGGGACGAAGAAAAGACTATCCTGGCTTTGTGGAGAGAATTAACCTCAGTGGATATCGGGAAGGACTTGGTCAAGTTCAAAGATCAAATATGGGGACTACTGATTGTGACAAAAGACTTTGTTTATTCTCAGAGTTCTAACTGTCTTTTCGACAGAAACTACACACTTATGTTAAAAGACCTCTTCTTGTCTCGTTTTAATTCCCTAATGATTTTGCTTTCTCCCCCAGAACCCAGATATTCAGATGACTTGATATCCCAGTTGTGCCAACTATACATAGCTGGGGATCAAGTCCTCTCCATGTGTGGAAACTCTGGTTATGACGTTATTAAGATACTGGAGCCATATGTCGTGAACAGCCTCGTCCAGAGGGCAGAAAAGTTTAGGCCCCTCATTCACTCCCTGGGAGACTTCCCTGTATTTATAAAAGATAAAGTCAGTCAGCTCGAGGGGACTTTCGGCCCCAGTGCCAAAAGGTTTTTTAGAGTTCTGGATCAATTCGACAACATACATGACTTGGTTTTTGTGTACGGCTGTTACAGGCATTGGGGTCATCCCTATATAGATTATAGAAAGGGTCTTTCGAAACTATATGATCAGGTTCACATTAAGAAAGTGATAGACAAGTCTTACCAGGAGTGTTTAGCAAGCGACTTAGCCAGAAGGATCCTTAGGTGGGGGTTCGACAAGTACTCTAAATGGTATCTTGATTCGCGACTTCTCGCCCGAGACCACCCCTTGACTCCCTACATCAAAACCCAGACATGGCCACCCAAACATATAGTAGATTTGGTAGGAGATACGTGGCATAGGCTCCCAATAACGCAAATCTTTGAAATCCCTGAGTCAATGGACCCGTCAGAAATACTGGATGACAAATCTCATTCTTTCACCAGAACAAGACTGGCCTCTTGGTTGTCGGAGAACAGAGGGGGGCCCGTTCCCAGCGAGAAGGTCATTATCACGGCTTTGTCTAAGCCGCCCGTCAATCCCAGAGAATTCTTAAAATCTATTGACCTCGGAGGATTGCCCAATGAGGACTTGATAATTGGTCTCAAACCAAAGGAACGAGAACTAAAGATTGAGGGTCGATTTTTTGCTCTGATGTCATGGAATCTAAGATTGTATTTTGTTATTACGGAGAAGCTTTTGGCCAACTACATCCTGCCACTCTTTGATGCGTTGACTATGACAGACAATCTAAACAAAGTGTTTAAGAAGCTGATCGACAGAGTCACCGGACAAGGACTTTTGGACTATTCAAGGGTCACATATGCCTTTCACCTTGACTATGAAAAATGGAACAATCATCAAAGATTGGAGTCGACAGAAGATGTGTTTTCTGTCCTAGACCAGGTGTTTGGACTAAAAAGGGTGTTTTCCAGAACACACGAGTTTTTTCAAAAGTCCTGGATCTACTATTCAGACAGATCAGATCTTATCGGATTATGGGAAGATCAGATATATTGCTTAGATATGTCCAATGGCCCGACCTGCTGGAATGGTCAAGATGGAGGGTTGGAGGGCTTACGGCAGAAGGGCTGGAGTCTAGTCAGCCTATTAATGATAGATAGAGAATCCCAAACCAGGAACACACGAACCAAGATACTAGCTCAAGGGGACAATCAGGTTCTATGTCCTACATATATGTTGTCTCCAGGACTATCTCGAGAAGGGCTCCTCTATGAGTTGGAGAGTATATCAAGGAATGCGCTCTCAATATACCGGGCCATCGAGGAAGGAGCATCTAAGCTGGGGCTGATCATCAAGAAAGAAGAGACCATGTGTAGTTATGACTTTCTTATCTATGGAAAGACTCCTTTGTTTCGAGGCAACATCTTAGTACCTGAATCTAAAAGATGGGCCCGAGTCTCTTGCATCTCTAACGATCAAATAGTAAACCTAGCCAATATCATGTCGACAGTATCCACAAATGCACTGACAGTAGCCCAACACTCTCAATCTCTGATCAAACCGATGAGGGACTTTCTGCTCATGTCAGTACAGGCAGTCTTTCACTACCTGTTGTTTAGCCCAATTTTGAAGGGAAGAGTTTACAAGATTCTAAGTGCTGAAGGGGAGAATTTTCTTTTAGCCATGTCAAGGATAATCTACTTAGATCCTTCCTTGGGAGGAGTGTCTGGGATGTCTCTTGGAAGGTTCCATATACGTCAATTCTCGGACCCTGTCTCTGAAGGGCTGTCTTTCTGGAGAGAGATCTGGTTAAGCTCCCACGAGTCCTGGATTCATGCGTTATGTCAGGAGGCCGGGAACCCAGATCTTGGAGAGAGAACACTCGAAAGCTTCACTCGCCTTCTGGAGGATCCTACCGCCTTAAATATTAAAGGAGGGGCTAGTCCCACCATCTTACTCAAGGATGCAATCAGGAAGGCTCTATACGACGAGGTGGACAAGGTGGAAAACTCAGAGTTCAGAGAGGCAATCTTGTTGTCCAAGACCCATAGAGATAACTTTATACTTTTCTTAAAATCTGTTGAGCCTTTGTTTCCTCGATTTCTTAGTGAACTTTTCAGTTCGTCTTTTCTGGGAATCCCCGAGTCCATCATTGGACTGATACAGAACTCTCGGACAATAAGAAGGCAGTTTAGAAGGAGTCTATCAAGAACTTTAGAAGAGTCCTTTTACAACTCAGAGATCCATGGGATCAATCGGATGACCCAGACACCTCAACGGGTCGGGAGGGTGTGGCCTTGTTCCTCCGAGAGGGCAGACCTCTTAAGGGAGATCTCTTGGGGAAGAAAAGTGGTTGGCACGACAGTCCCTCACCCTTCTGAGATGCTGGGGTTACTTCCCAAGTCCTCCATTTCTTGTTCTTGTGGAGCAACAAGAGGAAACAACCCTAGAGTCTCGGTCTCCGTACTCCCCTCTTTCGATCAGTCATTCTTCTCACGAGGCCCCCTAAAAGGGTACTTGGGCTCGTCCACCTCCATGTCGACCCAGCTATTCCATGCCTGGGAAAAAGTCACTAATGTTCATGTGGTCAAAAGGGCCTTATCATTAAAGGAATCCATAAACTGGTTTATCACAAGAAATTCCAATTTGGCTCAAACTCTAATTAGAAACATCATGTCCCTGACAGGCCCCGATTTCCCTCTAGAAGAGGCTCCTGTCTTTAAAAGAACAGGGTCAGCATTGCATAGGTTCAAGTCTGCAAGGTACAGCGAGGGAGGGTATTCCTCTGTCTGCCCCAATCTACTCTCTCATATTTCTGTTAGTACAGACACTATGTCTGATTTAACCCAAGACGGAAAAAATTATGACTTCATGTTTCAGCCCTTGATGCTTTATGCGCAAACATGGACATCAGAGCTGGTACAAAGAGACACAAGGCTGAGAGACTCCACGTTTCATTGGCATCTCCGGTGCAACAGATGTGTAAGGCCCATTGATGATATCACACTGGAGACTTCTCAGATCTTCGAATTTCCGGATGTGTCGAGAAGAATATCGAGAATGGTCTCTGGAGCTGTGCCTCACTTTCAGAAACTCCCTGATATCCACCTAAAGCCAGGTGACTTTGAGTCTCTGAACGGTAGAGAGAAGTCTCGCCATATAGGATCGGCTCAAGGGCTCTTATACTCAATCTTAGTGGCAATTCATGACTCTGGATACAATGATGGGACCATCTTTCCTGTCAACATATATGGCAAAGTCTCTCCTAGAGACTATTTGAGGGGGCTCGCAAGGGGAGTCTTGATAGGGTCCTCGATTTGCTTCTTGACAAGAATGACAAATATCAACATCAATAGACCTCTTGAGTTGATCTCAGGGGTAATCTCATATATCCTTCTGAGACTAGATAATCACCCCTCTTTGTATATAATGCTCAGAGAACAGTCCCTTAGAGGAGAGATATTCTCTATCCCTCAGAAGATCCCTGCCGCTTATCCGACCACCATGAAAGAAGGCAACAGATCAATTTTATGTTATCTCCAACATGTGCTACGCTATGAGCGGGAGGTGATCACGGCGTCTCCTGAGAACGACTGGTTATGGATCTTCTCAGACTTTAGAAGTGCTAAGATGACATACCTGACCCTCATTACTTACCAGTCTCACCTTCTACTTCAGAGGGTTGAGAGAAATTTGTCTAAGAGCATGAGAGATAACCTGCGACAATTGAGTTCCTTGATGAGGCAGGTGCTGGGGGGGCATGGGGAAGATACTTTAGAGTCAGACGATGATGTTCAACGACTATTAAAAGACTCTTTGCGAAGGACAAGGTGGGTCGATCAGGAAGTCCGCCATGCAGCTAGAACCATGACAGGGGACTATAGTCCCAACAAGAAAGTGTCCCGCAAGGCAGGAGGCTCAGAATGGGTTTGCTCTGCCCAACAGGTTGCAGTCTCCACCTCAGCCAACCCGGCCCCCGTCTCAGAGCTGGACATAAGGGCCCTCTCCAAGAGGCTTCAAAACCCCTTGATCTCAGGTCTGAGGGTAGTTCAGTGGGCAACTGGTGCTCATTATAAGCTTAAGCCTATTCTAGATGATCTCAACGTCTTCCCATCTCTATGTCTAGTAGTAGGAGATGGGTCAGGCGGGATATCAAGGGCGGTACTCCACATGTTCCCAGACGTCAAGCTTGTGTTCAACAGTTTGTTAGAGGTAAATGACTTAATGGCTTCCGGAACACATCCACTGCCTCCTTCAGCAATCGTGAGCGGAGGAGATGACATTGTTTCCAGAGTAATAGATTTTGACTCAATCTGGGAAAAACCGTCCGACCTGAGAAACTTGGCAACCTGGAGATACTTCCAATCAGTCCAAAAACAGGTAAACATGTCTTATGACCTCATTATTTGTGATGCAGAAGTTACTGACATTGCATCTATCAATAGAATAACTTTGTTGATGTCGGATTTCGCATTGTCTATAGATGGACCTCTTTATTTGGTCTTCAAAACTTACGGGACTATGCTGGTAAACCCAGACTATAAAGCGATTCAGCACTTGTCGAGAGCGTTCCCCTCAGTCACAGGATTTATAACTCAAGTAACTTCGTCATTTTCATCTGAGCTATATCTTCGGTTTTCCAAACGAGGGAAATTTTTCAGAGATCCCGAGTACCTGACCTCCTCTACTCTTCGAGAGATGAGCCTTGTGTTGTTCAATTGTAGCAGCCCAAAGAGTGAGATGCAGAGAGCTCGCTCCTTAAATTATCAAGATCTTGTAAGGGGATTTCCCGAGGAGATCATATCAAATCCTTATAATGAAATGATCATAACTCTAATTGACAGTGATGTAGAATCTTTCTTGGTCCACAGGATGGTGGATGACCTCGAGTTACGGAGGGGAACTCTGTCCAAAGTGGCTATCATTATAGCCATTATGATAGTCTTTTCCAATAGAGTATTTAACATTTCCAAACCGTTGACTGACCCTTTGTTCTATCCGCCATCTGATCCCAAGATCCTAAGGCACTTCAACATATGTTGCAGTACTATGATGTATCTGTCCACCGCTCTAGGAGATGTCCCCAGCTTTGCAAGAATTCATGACCTATATAACAGACCTATAACTTATTACTTCAGAAAGCAAGTCATTCGAGGGAATATTTATCTCTCTTGGAGTTGGTCAGATGATACCTCGGTGTTCAAGAGGGTGGCTTGTAACTCTAGCCTGAGTCTATCATCTCACTGGATCAGATTGATTTACAAAATAGTAAAAACCACTAGACTGATCGGAAGTATTGAAGACCTATCAGGAGAGATTGAAAAACACCTTCAGGGGTACAACAGATGGATTACCCTCGGAGATATCAGATCCAGAACGTCTCTGCTAGATTACAGCTGCTT
>ON.1995.6413SSK
ACGCTTAACAACAAAATCAGAGAAGAAGCAGACAGCGTCAATTGCAAAGCAAAAATGTAACACCCCTACAATGGATGCCGATAAGATTGTATTCAAAGTCAATAATCAGGTGGTCTCTTTGAAGCCTGAGATTATCGTGGACCAATATGAGTACAAGTACCCTGCTATTAAGGACTTGAAGAAGCCCAGTATCACCCTAGGGAAAGCCCCTGATTTGAACAAGGCATACAAGTCAGTTTTATCAGGCTTGAATGCTGCCAAGCTTGATCCTGATGATGTATGTTCCTACTTAGCAGCCGCAATGCAGTTCTTCGAGGGGACGTGTCCCGAAGACTGGACCAGCTATGGGATCTTGATTGCACGGAAAGGAGATAAGATCACCCCAGATTCTCTGGTGGAGATAAAGCGTACCGGTGTAGAAGGGAATTGGGCTTTGACGGGAGGGATGGAACTGACGAGGGACCCCACTGGTCCAGAGCATGCGTCTTTAGTCGGTCTTCTCTTGAGTCTGTATAGATTAAGCAAAATATCTGGGCAAAACACCGGTAACTATAAGACAAACATTGCAGATAGGATAGAGCAGATTTTCGAGACAGCCCCTTTTATTAAGATCGTGGAACATCATACTCTGATGACAACTCACAAGATGTGTGCCAACTGGAGCACTATACCAAACTTCAGATTTCTGGCAGGGACCTATGACATGTTTTTCTCCCGGATTGAGCATCTGTATTCAGCAATCAGAGTAGGTACGGTAGTCACTGCTTATGAGGACTGCTCGGGGCTGGTATCATTTACTGGGTTCATAAAACAGATAAATCTCACTGCAAGGGAAGCAATACTATATTTCTTCCACAAAAACTTCGAGGAAGAGATAAGAAGAATGTTTGAGCCAGGACAAGAGACAGCTGTTCCTCACTCCTATTTCATTCACTTTCGTTCACTGGGCTTGAGTGGGAAGTCCCCTTATTCATCAAATGCAGTTGGTCATGTGTTCAATCTCATCCACTTTGTCGGATGCTATATGGGACAAGTGAGATCTCTAAATGCAACGGTCATTGCTGCATGTGCTCCTCATGAGATGTCTGTTTTAGGAGGCTATTTGGGGGAGGAGTTTTTCGGGAAGGGAACGTTTGAAAGGAGATTCTTCAGAGATGAGAAGGAACTTCAAGAATATGAGACAGCTGAATTGACAAAGACTGACGCGGCACTGGCAGATGATGGAACTGTCAATTCGGATGACGAGGACTACTTCTCCGGGGAAACCAGAAGCCCTGAGGCTGTTTATGCTCGAATCATGATGAACGGGGGCAGACTAAAGAGATCGCACATACGGAGATATGTTTCAGTCAGCTCCAATCACCAAGCCCGTCCAAACTCATTTGCCGAGTTTCTAAACAAGACATATTCTAGTGACTCGTAAATAGTTGAATAACGGGACACAAGAAATCCATAGATTGTGTATATCCTTCATGAAAAAAACTAACACCCCTCCTTTTGAACCACCCCAAATATGAGCAAAATCTTTGTCAATCCGAGTGCAATTAGAGCCGGTCTGACTGATCTGGAGATGGCTGAAGAGACTGTTGATCTGATCAACAAAAACATAGAAGACAATCAGGCTCATCTCCAGGGAGAACCTATAGAGGTGGACAATCTCCCCGAGGACATGAAGCAGCTTCAGCTAGACGATAAAAAACCTTCCGGCCTTGGGGAGATGGCCAGAGCAGGGGAAGGCAAGTGTCGGGAAGACTTTCTGATGGATGAAGGGGAGGATCCTAGCCTCCTCTTCCAGTCCTACCTGGACAATGTCGGAGTACAGATAGTCAGACAAGTGAGGTCAGGGGAGAGATTCCTCAAGATATGGTCACAAACCGTGGAGGAAATCATATCTTATGTCACAGTCAACTTTCCTAACCCCCCAGGGAAGTCCTCGGAAGATAAGTCAACCCAGACAACTGGCCGAGAACTCAAGAAGGAGACAACATCCGTTTCTTCCCAGAGAGACAGTCAATCCTCGAAAGCCAGGATGGTGGCTCAAGCCGCCTCCGGTCCCCCAGCCCTCGAGTGGTCTGCTACCAACGAGGAGGATGATCTGTCAGTAGAAGCTGAGATCGCTCACCAGGTTGCCGAAAGCTTTTCCAAGAAGTACAAGTTTCCCTCTCGATCATCTGGGATATTTCTGTATAATTTCGAGCAGTTAAAAATGAACCTTGATGACATTGTTAAAGAAGCAAAAAATGTGCCAGGTGTCACCCGTTTAGCCCATGACGGATCTAAACTCCCTCTAAGATGTGTACTGGGATGGGTTGGTCTGGCCAATTCTAAAAAATTCCAGTTGTTAGTCGAGCCAGACAAGCTAAATAAAATCATGCAAGACGATCTAAATCGCTATGCATCCAGCTAACTAAGCTTTTATACTTGGTCCCGACAGACGGTAGAATATAAAACGCTCTGAATTCGACATGAAAAAAACAGGCAACACCACTGATAAGATGAACTTTCTACGCAAGATAGTAAAAAACTGTAGGGATGAGGACACCCAGAAGCCCTCTCTTGTGTCAGCTCCTCCAGATGACGATGACCTATGGCTCCCTCCCCCCGAATATGTTCCGCTGAAAGAACTCACAGGCAAGAAGAACCTGAGGAACTTTTGCATCAACGGAGAGGTTAAGGTGTGTAGCCCGAACGGTTACTCGTTTAGGATCCTGCGACACATTCTAAGATCATTCGACGAGATATATTCTGGGAATCACAGAATGATCGGGTTAGTCAAGGTTGTTATTGGACTGGCTTTGTCAGGAGCCCCCGTTCCAGAGGGCATGAACTGGGCCTACAAGTTGAGGAGAACCCTTATTTTCCAGTGGGCCGACTCCAGGGGCCCTCTTGAGGGGGAGGAATTGGAATACTCTCAAGAGATCACTTGGGACGACGACACTGAATTTGTTGGATTACAAATAAGAGTAAGTGCAAGACAATGTCATATTCAGGGTAGGATCTGGTGTATCAACATGAACTCGAGAGCATGTCAACTATGGTCAGACATGTCTCTTCAGACACAAAGGTCTGAAGAAGACAAAGACTCTTCTCTGCTTCTAGAATGATCAAGTTATATCCCGCAGGTTTCTAACTTGTTTACCTCTGGAGGAGAGAACATACGGGCTTGACTCCAACCTTTGGGAGCAATAGAACAAAAAACCATA--TGTAATGGTGCCATTAAATCGCTGCATTTTATCGAAGTCAAACTAATTACCTTTACATTTGGGGTCTCTTGGATGTGAAAAAAACTGTCAACATCCCTCAAAAGACTTAAGGAATGATGGTTCCTCAGGCTCTTTTGTTTGTGCCCCTTCTGGCTTTTCCAATGTGTTTCGGGAAATTCCCCATCTACACAATACCAGACAAACTGGGTCCCTGGAGCCCGATTGACATACATCATCTCAGCTGCCCAAATAACTTGGTTGTGGAAGACGAAGGATGCACCAACTTGTCTGGTTTCTCCTACATGGAACTTAAAGTGGGATACATTTCAGCCATAAAAGTGAACGGGTTCACGTGCACAGGTGTGGTGACAGAGGCTGAGACTTACACTAACTTTGTCGGTTATGTCACCACTACGTTCAAGAGAAAGCATTTCCGCCCAACACCAGATGCATGTCGTGCTGCTTACAACTGGAAAATGGCCGGCGACCCCAGATATGAGGAATCTCTTCATAATCCGTACCCTGACTACCATTGGCTTCGAACCGTAAAAACCACGAAGGAGTCCCTCATCATCATATCCCCTAGTGTAGCGGACCTAGACCCATATGACAAATCCCTTCATTCGAGGGTCTTTCCTAGCGGGAAGTGCTTGGGAATAACAATATCATCTACCTACTGCTCGACTAACCATGATTACACCATCTGGATGCCCGAGAATCTGAGATTAGGGACATCTTGTGACATCTTTACCAATAGTAGAGGGAAAAGAGCATCCAAAGGGGGCAAGACCTGCGGATTTGTTGACGAAAGGGGCTTGTATAAGTCTTTGAAGGGGGCATGCAAGCTCAAATTATGTGGGGTTCTGGGACTTAGACTTATGGACGGAACGTGGGTCGCGATGCAAACATCGGATGAGACCAAGTGGTGTCCCCCTGATCAGTTGGTGAATCTACACGACTTTCGCTCGGACGAAATCGAACATCTTGTCGTGGAGGAGTTGGTCAAGAAAAGAGAGGAGTGTTTGGATGCCCTAGAGTCCATCATGACTACCAAGTCTGTGAGTTTTAGACGTCTCAGCCACTTGAGAAAACTTGTCCCTGGGTTCGGAAAAGCATACACCATATTCAACAAAACCCTGATGGAAGCTGATGCTCACTACAAGTCAGTCCGGACCTGGAATGAGATCATCCCCTCAAAGGGGTGTCTGAGAGTTGGAGGGAGGTGTCATCCCCATGTAAACGGAGTGTTTTTTAACGGCATAATACTGGGCCCTGACGGCCATGTTCTGATCCCAGAGATGCAATCATCCCTCCTTCAGCAGCATATGGAGTTGTTGGAATCATCAGTTATCCCTCTGATGCATCCTTTAGCAGACCCGTCTACAGTCTTCAAGGACGGTGATGAAGCAGAGGATTTTGTTGAGGTTCACCTTCCCGATGTGCACAAACAAATCTCAGGGGTTGACCTGGGTCTCCCTAACTGGGGAAAGTATGTCTTAATAATTGCAGGGGTCCTGATTGCCATGATATTGACAATCTTCTTGATGACATGTTGTGGAAGAGGTAATCGACCCAAGTCCACACAACACAGTCTTGGAGGGATAGGAAGGAAGGTGTCAGCCACTTCCCAAAGCGGGAAGGTCATATCTTCGTGGGAGTCATATAAAAGCGGGGGTGAGACCAGACTGTGAAGGCCGGTCATCCCTTCCAAACTTCAAGTCCCGAAGATCGCCTCCCCTCGGGGCTAGGGGGAA---TCTCTGGGTTCAACAGTCCTCCTTGGACTCCATGCAACAGGGTAGGTTCAAGAGTCACAAGACTTTCATTAATCATCTCCGTTAATCAGACAAGGTCGTGTAGATTCTTAAA-TACAAGAAGTCTTCTAGCAGTTTCGGTGACCAACGGTGCTTTCATCCTCCAGGGATCGATACCAAAGGTTGTGGACAGGTCAGGGGTTACCTCAGATCACTTCACGTTTGGGCACGGACAGAGATCATGGTGAGTCCCCTGACAGTAGACTCAACATGATTCAACTGAGCAGGGCGATCTGCCCCTCTTGAAGGACATAAGCAATAGCCCACAATCATCTTACATCTCAGTAAAGTGTGCATAATTATAAAGGG-CTGGGTCATCAAAGCTTTTCCGTCGAGAAAAAAA--CTGTAGGCTGAAAGAGCAGCTGGCAACACTTCTCATCTTCGGACGTAGATCAAAATGCTTGATCCAGGAGAGGTCTATGATGACCCCGTTGATCCAATTGAGTCAGAGGCTGAGTCTAGAGGGGCCCCCACTGTCCCTAACATCTTGAGGAATTCTGATTACAATCTAAATTCCCCTTTAATAGAAGATCCTGCCGGATTAATGTTAGAGTGGCTGAAAACGGGGAACAGACCTCACCGAATGACCCTGACGGACAATTGCTCCAGGTCTTACAAAGTTCTGAAAGATTATTTCAAGAAAGTGGATATGGACTCTCTCAAAGTGGGTGGGACTGCTGCACAGGCAATGATTTCCCTCTGGTTATATGGTGCCCACTCTGAATCAAACAGAAGTAGAAAATGCATAACTGAATTAGCTCATTTCTATTCCAAGTCATCCCCTATAGAGAAGTTGCTGAATTGTACACTTGGAAACAGAGGGCTGAGGATTCCCCCCGAGGGGGTATTAAGTTGCCTTGAGAGGGTCGATTATGATAAGGCATTTGGGAGATATCTGGCTAACACATATTCCTCTTATTTATTTTTCCATGTGATCACCCTGTACATGAATGCTCTAGATTGGGACGAAGAGAAGACTATCCTGGCTTTGTGGAGAGAATTAACCTCAGTGGATATCGGGAAGGACTTGGTCAAGTTCAAAGATCAAATATGGGGACTACTAATTGTGACAAAAGACTTTGTTTATTCTCAGAGTTCTAACTGTCTTTTCGACAGAAACTACACACTTATGTTAAAAGACCTCTTCTTGTCTCGTTTTAATTCCCTAATGATTTTGCTTTCTCCCCCAGAACCCAGATATTCAGATGACTTGATATCCCAGTTGTGCCAACTATACATAGCTGGGGATCAAGTCCTCTCCATGTGTGGAAACTCTGGTTATGACGTTATTAAGATACTGGAGCCATATGTCGTGAACAGCCTCGTCCAGAGGGCAGAAAAGTTTAGGCCCCTCATTCACTCCCTGGGAGACTTCCCTGTATTTATAAAAGATAAAGTCAGTCAGCTCGAGGGGACTTTCGGCCCCAGTGCCAAAAGGTTTTTTAGAGTTCTGGATCAATTCGACAACATACATGACTTGGTTTTTGTGTACGGCTGTTACAGGCATTGGGGTCATCCCTATATAGATTATAGAAAGGGTCTTTCGAAACTATATGATCAAGTTCACATTAAGAAAGTGATAGACAAGTCTTACCAGGAGTGTCTAGCAAGCGACTTAGCCAGAAGGATCCTTAGGTGGGGGTTCGACAAGTACTCCAAATGGTATCTTGATTCGCGACTTCTCGCCCGAGACCACCCCTTGACTCCCTACATCAAAACCCAGACATGGCCACCCAAACATATAGTAGATTTGGTGGGAGATACGTGGCATAGGCTCCCAATAACGCAAATCTTTGAAATCCCTGAGTCAATGGACCCGTCAGAAATACTGGATGACAAATCTCATTCTTTCACCAGAACAAGACTGGCCTCTTGGTTGTCGGAGAACAGAGGGGGGCCCGTTCCCAGCGAGAAGGTCATTATCACGGCTTTGTCTAAGCCGCCCGTCAATCCCAGAGAATTCTTAAAATCTATTGACCTCGGAGGATTGCCCAATGAGGACTTGATAATTGGTCTCAAACCAAAGGAACGAGAACTAAAGATTGAGGGTCGATTTTTTGCTCTGATGTCATGGAATCTAAGATTGTATTTTGTTATTACGGAAAAGCTTTTGGCCAACTACATCCTGCCACTCTTTGATGCGTTGACTATGACAGACAATCTGAACAAAGTGTTTAAGAAGCTGATCGACAGAGTCACCGGACAAGGACTTTTGGACTATTCAAGGGTCACATATGCCTTTCACCTTGACTATGAAAAATGGAACAATCATCAAAGATTGGAGTCGACAGAAGATGTGTTTTCTGTCCTAGACCAGGTGTTTGGACTAAAAAGGGTGTTTTCCAGAACACACGAGTTTTTTCAAAAGTCCTGGATCTACTATTCAGACAGATCAGATCTTATCGGATTATGGGAAGACCAGATATATTGCTTAGATATGTCCAATGGCCCGACCTGCTGGAATGGTCAAGATGGAGGGTTGGAGGGCTTACGGCAGAAGGGCTGGAGTCTAGTCAGCCTATTAATGATAGATAGAGAATCCCAAACCAGGAACACACGAACCAAGATACTAGCTCAAGGGGACAATCAGGTTCTATGTCCTACATATATGTTGTCTCCAGGACTATCTCGAGAAGGGCTCCTCTATGAGTTGGAGAGTATATCAAGGAATGCGCTCTCAATATACCGGGCCATCGAGGAAGGAGCATCTAAGCTGGGGCTGATCATCAAGAAAGAAGAGACCATGTGTAGTTATGACTTTCTTATCTATGGAAAGACTCCTTTGTTTCGAGGCAACATCTTGGTACCTGAATCTAAAAGATGGGCCCGAGTCTCTTGCATCTCTAACGATCAAATAGTAAACCTAGCCAATATCATGTCGACAGTATCCACAAATGCACTGACAGTAGCCCAACACTCTCAATCTCTGATCAAACCGATGAGGGACTTTCTGCTCATGTCAGTACAGGCAGTCTTTCACTACCTGTTGTTTAGCCCAATTTTGAAGGGAAGAGTTTACAAGATTCTAAGTGCTGAAGGGGAGAATTTTCTTTTAGCCATGTCAAGGATAATCTACTTAGATCCTTCCTTGGGAGGAGTGTCTGGGATGTCTCTTGGAAGGTTCCATATACGTCAATTCTCGGACCCTGTCTCTGAAGGGCTGTCTTTCTGGAGAGAGATCTGGTTAAGCTCCCATGAGTCCTGGATTCATGCGTTATGTCAGGAGGCCGGGAACCCAGATCTTGGAGAGAGAACACTCGAGAGCTTCACTCGCCTTCTGGAGGATCCTACCGCCTTAAATATTAAAGGAGGGGCTAGTCCCACCATCTTACTCAAGGATGCAATCAGGAAGGCTCTATACGACGAGGTGGACAAGGTGGAAAACTCAGAGTTCAGAGAGGCAATCTTGTTGTCCAAGACCCATAGAGATAACTTTATACTTTTCTTAAAATCTGTTGAGCCTTTGTTTCCTCGATTTCTTAGTGAACTTTTCAGTTCGTCTTTTCTGGGAATCCCCGAGTCCATCATTGGACTGATACAGAACTCTCGGACAATAAGAAGGCAGTTTAGAAGGAGTCTATCAAGAACTTTAGAAGAGTCCTTTTACAACTCAGAGATCCATGGGATCAATCGGATGACCCAGACACCTCAACGGGTCGGGAGGGTGTGGCCTTGTTCCTCCGAGAGGGCAGACCTCTTAAGGGAGATCTCTTGGGGAAGAAAAGTGGTTGGCACGACAGTCCCTCACCCTTCTGAGATGCTGGGGTTACTTCCCAAGTCCTCCATTTCTTGTTCTTGTGGAGCAACAAGAGGAAACAACCCTAGAGTCTCGGTCTCCGTACTCCCCTCTTTCGATCAGTCATTCTTCTCACGAGGCCCCCTAAAAGGGTACTTGGGCTCGTCCACCTCCATGTCGACCCAGCTATTCCATGCCTGGGAAAAAGTCACTAATGTTCATGTGGTCAAAAGGGCCTTATCATTAAAGGAATCCATAAACTGGTTTATCACAAGAAATTCCAATTTGGCTCAAACTCTAATTAGAAACATCATGTCCCTGACAGGCCCCGATTTCCCTCTAGAAGAGGCTCCTGTCTTTAAAAGAACAGGGTCAGCATTGCATAGGTTCAAGTCTGCAAGGTACAGCGAGGGAGGGTATTCCTCTGTCTGCCCCAATCTACTCTCTCATGTTTCCGTTAGTACAGACACTATGTCTGATTTAACCCAAGACGGGAAAAATTATGACTTCATGTTTCAGCCCTTGATGCTTTATGCGCAAACATGGACATCAGAGCTGGTACAAAGAGACACAAGGCTGAGAGACTCCACGTTTCATTGGCATCTTCGGTGCAACAGATGTGTAAGGCCCATTGATGATATCACACTGGAGACTTCTCAGATCTTCGAATTTCCGGATGTGTCGAGAAGAATATCGAGAATGGTTTCTGGAGCTGTGCCTCACTTTCAGAAACTCCCTGATATCCACCTAAAGCCAGGTGACTTTGAGTCTCTGAACGGTAGAGAAAAGTCTCGCCATATAGGATCGGCTCAAGGGCTCTTATACTCAATCTTAGTGGCAATTCATGACTCTGGATACAATGATGGGACCATCTTTCCTGTCAACATATATGGCAAAGTCTCTCCTAGAGACTATTTGAGGGGGCTCGCAAGGGGAGTCTTGATAGGGTCCTCGATTTGCTTCTTGACAAGGATGACAAATATCAACATCAATAGACCTCTTGAGTTGATCTCAGGGGTAATCTCATATATCCTTCTGAGACTAGATAATCACCCCTCTTTGTATATAATGCTCAGAGAACAGTCCCTTAGAGGAGAGATATTCTCTATCCCTCAGAAGATCCCTGCCGCTTATCCGACCACCATGAAAGAAGGCAACAGATCAATTTTATGTTATCTCCAACATGTGCTACGCTATGAGCGGGAGGTGATCACGGCGTCTCCTGAGAACGACTGGTTATGGATCTTCTCAGACTTTAGAAGTGCTAAGATGACATACCTGACCCTCATTACTTACCAGTCTCACCTTCTACTTCAGAGGGTTGAGAGAAATTTGTCTAAGAGCATGAGAGATAACCTGCGACAATTGAGTTCCTTGATGAGGCAGGTGCTGGGGGGGCATGGGGAAGATACTTTAGAGTCAGACGATGATGTTCAACGACTATTAAAAGACTCTTTGCGAAGGACAAGGTGGGTCGATCAGGAAGTCCGCCATGCAGCTAGAACCATGACAGGAGACTATAGTCCCAACAAGAAAGTGTCCCGCAAGGCAGGAGGCTCGGAATGGGTTTGCTCTGCCCAACAGGTTGCAGTCTCCACCTCAGCCAACCCGGCCCCCGTCTCAGAGCTGGACATAAGGGCCCTCTCCAAGAGGCTTCAAAACCCCTTGATCTCAGGCCTGAGGGTAGTTCAGTGGGCAACTGGTGCTCATTATAAGCTTAAGCCTATTCTAGATGATCTCAACGTCTTCCCATCTCTATGTCTAGTAGTAGGAGATGGGTCAGGCGGGATATCAAGGGCGGTACTCCACATGTTCCCAGACGTCAAGCTTGTGTTCAACAGTTTGTTAGAGGTAAATGACTTAATGGCTTCCGGAACACATCCACTGCCTCCTTCAGCAATCGTGAGCGGAGGAGATGACATTGTTTCCAGAGTAATAGATTTTGACTCAATCTGGGAAAAACCGTCCGACCTGAGAAACTTGGCAACCTGGAGATACTTCCAATCAGTCCAAAAACAGGTAAACATGTCTTATGACCTCATTATTTGTGATGCAGAAGTTACTGACATTGCATCTATCAATAGAATAACCTTGTTGATGTCGGATTTCGTATTGTCTATAGATGGACCTCTTTATTTGGTCTTCAAAACTTACGGGACTATGCTAGTAAACCCAGACTATAAAGCAATTCAGCACTTATCGAGAGCGTTCCCCTCAGTCACAGGATTTATAACTCAAGTAACTTCGTCATTTTCATCTGAGCTATATCTTCGGTTTTCCAAACGAGGGACATTTTTCAGAGATCCCGAGTACCTGACCTCCTCTACCCTTCGAGAGATGAGCCTTGTGTTGTTCAATTGTAGCAGCCCAAAGAGTGAGATGCAGAGAGCTCGCTCCTTAAATTATCAAGATCTTGTAAGGGGATTTCCCGAAGAGATCATATCAAATCCTTATAATGAAATGATCATAACTCTAATTGACAGTGATGTAGAATCTTTCTTGGTCCACAGGATGGTGGATGACCTCGAGTTACGGAGGGGAACTCTGTCCAAAGTGGCTATCATTATAGCCATTATGATAGTCTTTTCCAATAGAGTATTTAACATTTCCAAACCGTTGACTGACCCTTTGTTCTATCCGCCATCTGATCCCAAGATCCTAAGGCACTTCAACATATGTTGCAGTACTATGATGTATCTGTCCACCGCTCTAGGAGATGTCCCCAGCTTTGCAAGAATTCACGACCTATATAACAGACCTATAACTTATTACTTCAGAAAGCAAGTCATTCGAGGGAATATTTATCTCTCTTGGAGTTGGTCAGATGATACCTCGGTGTTCAAGAGGGTGGCTTGTAACTCTAGTCTGAGTCTATCATCTCACTGGATCAGATTGATTTACAAAATAGTAAAAACCACTAGACTGATCGGAAGTATTGAAGACCTATCAGGAGAGATTGAAAAACACCTTCAGGGGTACAACAGATGGATTACCCTCGGAGATATCAGATCCAGAACGTCTCTGCTAGATTACAGCTGCTT
>ON.1996.1572SSK
[truncated: 236,319 more chars]
