# Supplementary material for: Ampliseq for Illumina Technology Enables Detailed Molecular Epidemiology of Rabies Lyssaviruses from Infected Formalin-Fixed Paraffin-Embedded Tissues
Source: Viruses. 2022 Oct 12;14(10):2241. doi: 10.3390/v14102241 (PMC9610640; doi:10.3390/v14102241)
Supplement: Supplementary file 1 [file viruses-14-02241-s001.zip › viruses-1864386_FIGS1.fasta]

>RABV_consensus
ACGCTTAACAACAAAATCAGAGAAGAAGCAGACAGCGTCATTTGCAAAGCAAAAATGTAACACCCCTACA
ATGGATGCCGACAAGATTGTATTCAAAGTCAATAATCAGGTGGTCTCTTTGAAGCCTGAGATTATCGTGG
ATCAATATGAGTACAAGTACCCTGCTATCAAAGACTTGAAGAAGCCCAGTATAACCCTAGGGAAAGCCCC
CGACTTGAACAAAGCATACAAGTCAGTTTTATCAGGCATGAATGCAGCCAAGCTTGATCCTGATGATGTA
TGTTCCTACTTGGCAGCTGCAATGCAGTTCTTTGAGGGGACATGTCCTGAAGACTGGACCAGCTATGGAA
TCCTGATTGCACGGAAAGGAGACAAGATCACCCCAGATTCTCTTGTGGAGATAAAACGTACTGATGTAGA
AGGGAATTGGGCTCTGACAGGAGGCATGGAATTGACAAGGGACCCCACTGTTTCTGAGCATGCATCTTTA
GTCGGTCTTCTCTTGAGTCTGTATAGGTTGAGCAAAATATCAGGACAAAACACCGGCAACTATAAGACAA
ACATTGCAGATAGGATAGAGCAGATTTTCGAGACAGCCCCTTTTGTTAAGATCGTGGAACATCATACTCT
GATGACAACTCACAAAATGTGTGCTAACTGGAGTACTATACCGAACTTCAGATTCTTGGCCGGAACCTAC
GACATGTTTTTCTCCCGGATTGAGCATCTGTATTCAGCAATCAGAGTGGGCACAGTTGTCACTGCTTATG
AAGACTGCTCAGGGCTGGTATCGTTTACAGGGTTCATAAAGCAGATAAATCTCACTGCAAGAGAAGCAAT
ACTATATTTCTTCCACAAGAACTTTGAGGAAGAGATAAGAAGAATGTTTGAGCCAGGGCAGGAGACAGCT
GTTCCTCACTCCTATTTCATTCACTTCCGTTCACTGGGCTTGAGTGGGAAGTCTCCTTATTCATCAAATG
CAGTTGGTCATGTGTTCAATCTCATTCACTTTGTTGGATGCTATATGGGTCAAGTGAGATCTCTGAATGC
AACGGTTATTGCCGCATGTGCTCCTCATGAGATGTCTGTTCTAGGGGGCTATTTGGGGGAGGAGTTTTTC
GGGAAAGGGACATTTGAAAGAAGATTCTTCAGAGATGAGAAAGAACTTCAAGAATATGAGGCAGCTGAAT
TGACAAAGACTGACGTGGCACTGGCAGATGACGGAACTGTCAATTCTGATGACGAGGACTACTTCTCCGG
TGAAACCAGAAGTCCAGAAGCTGTTTATACTCGAATCATGATGAATGGAGGTCGACTAAAGAGATCGCAC
ATAAGGAGATATGTCTCAGTCAGTTCCAATCATCAAGCTCGTCCAAACTCATTTGCTGAGTTTCTAAACA
AGACATATTCGAGTGACTCATAAGGAGTTGAACAACAAGATTCCAGAAAATCTATAGATTGTGTATATCC
TTCATGAAAAAAAACTAACACCCCTCCTTTTGAACCATTCCCAAACATGAGCAAGATCTTTGTCAATCCG
AGTGCAATCAGAGCCGGTCTGGCTGATCTTGAGATGGCTGAAGAGACTGTTGATCTGATCAATAGAAACA
TAGAAGACAATCAGGCTCATCTCCAGGGAGAACCCATAGAGGTGGACAATCTCCCTGAGGACATGAGGCG
GCTTCACTTGGATGATGAAAAACCGTCTGGCCTTGGTGAGATGGCCAAAGCAGGGGAAAGCAAGTATCGG
GAAGACTTTCAGATGGATGAAGGGAGGATCCTAGCCTCCTGTTCCAGTCATACCTGGACAATGTTGGAGT
CCAAATAGTCAGACAAATGAGGTCAGGAGAGAGATTCCTCAAGATATGGTCACAGACCGTGGAGGAGATC
ATATCCTATGTCACGGTCAACTTTCCCAACCCTCCAGGGAGGTCTTCAGAAGACAAATCAACCCAGACTA
CTGGCCGAGAACTCAAGAAGGAGACAACATCTGCTTCTTCTCAGAGAGAAAGTCAATCCTCGAAAGCCAG
GATGGCGGCTCAAACTGCCTCTGGTCCTCCAGCCCTTGAATGGTCTGCTACCAACGAAGAGGATGATCTA
TCAGTAGAGGCTGAGATCGCTCACCAGATTGCTGAAAGCTTTTCCAAGAAGTACAAGTTTCCCTCTCGAT
CATCAGGGATATTCTTGTATAATTTTGAGCAGTTGAAAATGAACCTTGATGACATAGTCAAAGAGGCAAA
AAATGTGCCAGGTGTGACCCGTTTGGCCCATGACGGATCCAAACTCCCTCTAAGATGTGTACTGGGATGG
GTTGCTCTGGCCAATTCCAAAAAATTCCAGCTGTTAGTCGAGCCCGACAAGCTAAATAAAATCATGCAAG
ATGATCTGAATCGTTATGCATCCTGCTAACCAAACTTTTAAACTTCAGTCCCACTAGACAATAAAATCTG
AGATGTCCTGAAGTCGACCATGAAAAAAACAGGCAACACCACTGATAAAATGAACTTTCTACGCAAGATA
GTGAAAAACTGTAGGGATGAGGACACTCAGAAGCCCTCTCTTGTGTCAGCTCCTCCAGATGACGATGACC
TGTGGCTTCCCCCTCCTGAATATGTCCCGCTGAAAGAACTCACAGGCAAGAAGAACATGAGGAACTTTTG
TATCAACGGAGAGGTCAAAGTGTGTAGTCCAAACGGTTACTCGTTTAGGATCCTGCGGCACATTCTGAGA
TCATTCGACGAGATATATTCTGGGAATCATAGAATGATCGGGTTAGTCAAAGTTGTTATTGGACTGGCTT
TGTCAGGAGCCCCAGTCCCTGAGGGCATGAACTGGGTATACAAATTGAGGAGAACCCTTATCTTCCAGTG
GGCTGATTCCAGGGGCCCTCTTGAAGGGGAGGAGTTGGAATACTCTCAGGAGATCACTTGGGATGATGAT
ACTGAATTTGTCGGATTGCAAATAAGAGTGAGTGCAAGACAATGTCATATCCAGGGCAGGATCTGGTGTA
TCAACATGAACTCTAGAGCATGTCAACTATGGTCTGACATGTCTCTTCAGACACAAAGGTCTGAAGAGGA
CAAAGACTCTTCTCTGCTTCTAGAATAATCAAATTATATCCCGCAAGTTTTCTCACTTGTTTACCTCTGG
AGGAGAGAACATACGGGCTTAACTCCAACCTTTGGGAGCAATAGAACAAAAAAAAAAACATGTTATGGTG
CCATTAAATCGCTGCATTTTATCAAAGTCAAATTAATTACCTTTACATTTTGAGGCCTCTTGGATGTGAA
AAAAACTATTAACTATTAACATCCCTCAAAAGGACTTAAGGAAAGATGGTTCCTCAGGCTCTTTTGTTTG
TGCCCCTTCTGGTTTTTTCATTGTGTTTCGGGAAATTCCCCATCTACACGATACCAGACAAACTTGGTCC
CTGGAGCCCGATTGACATACATCATCTCAGCTGTCCAAACAATTTGGTTGTGGAGGACGAAGGATGCACC
AACCTGTCAGGGTTCTCCTACATGGAACTTAAAGTGGGATACATCTCAGCCATAAAAGTGAACGGGTTCA
CTTGCACAGGTGTTGTGACAGAGGCAGAGACCTACACTAACTTTGTTGGTTATGTCACCACCACGTTCAA
GAGAAAGCATTTCCGCCCAACACCAGATGCATGTAGAGCTGCATACAACTGGAAGATGGCCGGTGACCCC
AGATATGAAGAGTCTCTTCACAATCCGTACCCTGACTACCATTGGCTTCGAACTGTAAAAACCACCAAGG
AGTCTCTCGTTATCATATCCCCAAGTGTGGCAGATTTGGACCCATATGACAAATCCCTTCACTCGAGGGT
CTTCCCTAGCGGGAAGTGCTCGGGAATAACAGTGTCTTCTACCTACTGCTCAACTAACCATGATTACACC
ATCTGGATGCCCGAGAATCCGAGACTAGGGACATCTTGTGACATTTTTACCAATAGTAGAGGGAAGAGAG
CATCCAAAGGGGGCAAGACTTGCGGATTTGTGGATGAAAGAGGCTTGTATAAGTCTCTAAAAGGAGCATG
CAAACTCAAGTTATGTGGAGTTCTTGGACTTAGACTTATGGATGGAACATGGGTCGCGATGCAAACATCA
GATGAGACCAAATGGTGCCCTCCTGATCAGTTGGTGAATCTACACGACTTTCGCTCGGATGAGATTGAAC
ATCTTGTTGTGGAGGAGTTGGTCAAGAAAAGAGAGGAGTGTCTGGATGCACTAGAGTCCATCATGACCAC
CAAGTCAGTGAGTTTCAGACGTCTCAGCCACTTGAGAAAACTTGTCCCTGGGTTTGGAAAAGCATACACC
ATATTCAACAAAACCTTGATGGAGGCTGATGCTCACTACAAGTCAGTCCGGACTTGGAATGAGATCATCC
CCTCAAAAGGGTGTTTAAGAGTTGGAGGGAGGTGTCATCCTCATGTGAACGGAGTGTTTTTCAATGGTAT
AATACTGGGTCCTGACGGCCATGTTCTGATCCCAGAGATGCAATCATCCCTCCTTCAGCAACATATGGAG
TTGTTGGAATCCTCAGTTATCCCCCTGATGCATCCCTTGGCAGACCCGTCAACAGTTTTCAAGGACGGTG
ATGAGGCAGAGGATTTTGTTGAGGTTCACCTTCCCGATGTGCACAAACAGGTCTCAGGGGTTGACCTGGG
TCTCCCAAACTGGGGGAAGTATGTGTTGATGAGTGCAGGGGCTCTGATTGCCCTGATGTTGATAATCTTC
TTAATGACATGTTGTAGAAGAGTCAATCGACCAGAATCAACACAACACAGTCTTGGAGGGACAGGGAGGA
AGGTGTCGGTCACTTCCCAAAGCGGGAAGGTCATATCTTCATGGGAGTCATATAAAAGTGGAGGTGAGAC
CAGACTGTGAAGGCCGGTCATCCCTTCCTCCACACTTCAAGTCCTGAAGATCGCCTCCCCTTGGTGGGTA
GGTCAGGGGGGAATCTCTGGGTTCAACAGTCCTCCTTGGACTCCATGCAACAGGGTAGATTCAAGAGTCA
TGAGACTTTCATTAATCATCTCAGTTGATCAGACAAGGTCATGTAGATTCTCATAATAACAGGAAATCTT
CTAGCAGTTTCAGTGACCAACGGTGCTTTCATCCTCCAGGGACTGATACCAAAGGTTGTGGACAGGCCAA
GGGGTAATTTTATCTCAGATGACTCTGTGCTTGGGCACGGACAGAGGTCATAGTGAGTCCCCTGACCTTA
AGTAGACTCAACATGAGTTAATTGAGAAAGGCGATCTGCCTCCTATGAAGGACATAAGCAATAGCTCACA
ATCATCTTGCATCTCAGTAAAGTGTGCATAATTATAAAGGGGCTGGGTCATCTAAGCTTTTCAGTCGAGA
AAAAAAACTGTAGAACGAAAGAGCAACTGGCAACACTTCTCATCCTGAGACCTACATCAAGATGCTTGAT
CCAGGAGAGGTCTATGATGACCCCATTGATCCAATTGAGTCAGAGGCTGAGCCTAGAGGGGCCCCCACTG
TCCCCAACATCTTGAGAAACTCTGACTACAATCTCAACTCCCCTTTGATAGAAGATCCTGCCAGACTAAT
GTTAGAATGGTTGAAAACAGGGAATAGACCTCACCGGATGACTCTGACAGACAATTGCTCCAGGTCTTAC
AAAGTTTTGAAAGATTATTTCAAGAAAGTGGATCTGGGATCTCTCAAAGTGGGCGGAACTGCTGCACAGT
CAATGATTTCTCTTGGTTATATGGTGCCCACTCTGAATCAAACAGGAGCCGGAAATGTATAACTGACTTG
GCCCATTTCTATTCCAAGTCATCCCCCATAGAGAAGCTGTTAAATTGTACACTCGGAAATAGAGGGCTGA
GAATCCCCCCAGAGGGGGTGTTAAGTTGCCTTGAGAGGGTCGATTATGATAAGGCATTTGGGAGGTATCT
GGCCAACACATATTCCTCTTATTTGTTTTTCCATGTGATCACCCTATACATGAATGCCCTAGACTGGGAT
GAAGAGAAGACCATCCTAGCATTATGGAAAGATTTAACCTCAGTGGATATCGGGAAGGACTTGGTCAAGT
TCAAAGATCAAATATGGGGACTGCTGATTGTGACAAAGGACTTTGTTTACTCTCAGAGTTCTAACTGTCT
TTTTGACAGAAACTATACACTTATGCTAAAAGACCTTTTTTTGTCTCGCTTCAACTCTCTAATGATTTTG
CTTTCTCCCCCGGAACCCAGATATTCAGATGACTTGATATCTCAGCTGTGCCAGCTATACATCGCTGGGG
ATCAAGTCTTGTCCATGTGTGGAAACTCTGGTTATGAAGTCATCAAAATATTGGAGCCATATGTCGTGAA
CAGCTTAGTCCAGAGGGCAGAAAAGTTTAGGCCTCTCATTCATTCCCTGGGAGACTTCCCTGTATTTATA
AAAGATAAGGTGAGTCAACTTGAAGGGACTTTTGGTCCCAGTGCAAAAAGGTTTTTTAGGGTTCTGGATC
AATTCGACAACATACATGACTTGGTTTTTGTGTACGGCTGTTACAGGCATTGGGGGCATCCCTATATAGA
TTATAGAAAGGGTCTGTCGAAACTATATGATCAAGTTCACATTAAGAAGGTGATAGATAAGTCCTACCAG
GAGTGTTTGGCAAGCGACCTGGCCAGAAGGATCCTCAGGTGGGGATTTGACAAGTACTCCAAATGGTATC
TTGATTCGCGACTTCTTGCCAGAGACCACCCCTTGACTCCTTATATCAAAACCCAGACATGGCCACCCAA
ACATATAGTAGATTTGGTAGGGGATACATGGCATAAGCTCCCGATCACGCAGATCTTTGAGATCCCTGAA
TCAATGGACCCGTCAGAAATACTGGATGACAAATCACACTCTTTCACCAGAACAAGACTAGCCTCTTGGC
TGTCAGAGAACAGAGGGGGGCCTGTTCCCAGCGAGAAGGTCATTATCACGGCTCTGTCTAAGCCGCCTGT
CAATCCCAGAGAGTTTTTGAAATCTATAGACCTCGGAGGATTGCCAGATGAGGACTTGATAATTGGCCTC
AAACCAAAGGAACGAGAGCTGAAGATTGAGGGTCGATTTTTTGCTCTGATGTCATGGAATCTAAGATTGT
ATTTTGTCATCACCGAAAAGCTCTTGGCCAATTACATCTTGCCACTTTTTGATGCACTGACTATGACAGA
CAACCTGAACAAGGTGTTTAAAAAGTTGATCGACAGAGTCACCGGACAAGGGCTTTTGGACTATTCAAGG
GTTACATATGCTTTTCACCTGGACTATGAGAAGTGGAACAATCATCAAAGATTGGAGTCGACAGAGGATG
TATTTTCTGTCCTAGATCAGGTGTTTGGATTGAAAAGGGTGTTTTCCAGAACACATGAGTTTTTTCAGAA
GTCCTGGATCTATTATTCAGACAGATCAGACCTCATCGGGTTATGGGAGGATCAAATATACTGCTTGGAT
ATGTCCAACGGCCCGACCTGCTGGAATGGCCAAGATGGCGGGCTAGAGGGCTTACGGCAGAAGGGCTGGA
GTCTGGTCAGCTTATTAATGATAGATAGAGAATCTCAAACCAGGAACACAAGAACCAAGATACTAGCTCA
AGGAGACAACCAGGTTCTATGTCCGACATATATGTTGTCGCCGGGGCTGTCTAGAGAGGGGCTCCTCTAT
GAGTTGGAGAGCATATCAAGGAATGCACTTTCAATATACCGAGCCATCGAGGAAGGGGCATCTAAACTGG
GGCTGATCATCAAGAAGGAAGAGACCATGTGTAGTTATGACTTTCTCATCTATGGGAAAACTCCCTTGTT
TCGAGGTAACATCTTGGTGCCTGAATCCAAAAGATGGGCCAGAGTCTCTTGCATCTCTAACGACCAAATA
GTCAACCTTGCCAATATAATGTCGACAGTATCCACCAATGCACTGACAGTAGCACAACACTCTCAATCTT
TGATCAAGCCGATGAGGGACTTTCTGCTCATGTCAGTACAGGCAGTCTTTCACTACCTGTTGTTTAGCCC
AATCTTAAAGGGCAGAGTTTACAAGATTCTGAGTGCTGAAGGGGAGAGTTTTCTTCTAGCCATGTCAAGG
ATAATCTATCTAGACCCTTCTTTGGGAGGAGTGTCTGGAATGTCTCTTGGAAGGTTCCATATACGTCAGT
TCTCAGACCCTGTCTCTGAAGGGTTGTCTTTCTGGAGAGAGATCTGGTTAAGCTCCCATGAGTCCTGGAT
TCATGCGTTGTGTCAAGAGGCAGGGAACCCAGATCTTGGAGAGAGAACACTCGAGAGCTTCACTCGCCTT
CTAGAGGATCCTACCACCTTAAATATTAAAGGAGGGGCCAGTCCCACCATTCTACTCAAGGATGCAATCA
GAAAGGCTCTGTATGATGAGGTGGACAAGGTGGAAAACTCAGAGTTTAGAGAGGCAATCCTGTTGTCCAA
GACCCATAGAGATAACTTTATACTTTTCTTAAAATCTGTTGAGCCTCTGTTTCCTCGATTTCTCAGTGAA
CTCTTCAGTTCGTCTTTCTTGGGAATCCCTGAGTCAATCATTGGACTGATACAAAACTCCCGGACAATAA
GAAGGCAGTTTAGAAGGAGTCTCTCAAGAACTTTAGAAGAGTCCTTTTACAACTCAGAGATCCATGGGAT
CAATCGGATGACCCAGACACCTCAAAGGGTCGGGAGGGTGTGGCCTTGCTCTTCTGAGAGGGCAGATCTC
CTAAGGGAGATCTCTTGGGGAAGAAAAGTGGTTGGCACAACAGTTCCTCACCCTTCTGAGATGTTGGGGT
TACTTCCCAAGTCCTCCATTTCCTGCACTTGTGGAGCAACAGGAGGAGGCAATCCTAGAGTTTCAGTGTC
TGTACTCCCGTCTTTCGATCAGTCATTTTTTTCACGAGGCCCCCTAAAGGGATACTTGGGCTCATCCACC
TCCATGTCGACCCAGCTATTCCATGCATGGGAAAAAGTCACTAATGTTCATGTGGTGAAAAGGGCCCTAT
CACTAAAAGAATCTATAAACTGGTTCATTACAAGAAACTCCAATTTGGCTCAAACTCTAATTAGGAACAT
TATGTCTCTGACAGGCCCTGATTTCCCTCTAGAAGAGGCCCCTGTCTTCAAAAGGACAGGGTCAGCCTTG
CATAGGTTCAAGTCTGCCAGATACAGCGAAGGAGGGTATTCTTCTGTTTGCCCCAATCTCCTCTCTCATA
TCTCTGTTAGTACAGACACTATGTCTGATTTGACTCAAGACGGGAAGAACTATGACTTCATGTTCCAGCC
ATTGATGCTTTATGCGCAAACATGGACATCAGAGCTGGTACAAAGAGACACAAGGCTGAGAGACTCTACG
TTTCATTGGCACCTTCGGTGCAACAGGTGTGTAAGGCCCATTGATGATATCACACTGGAGACTTCTCAGA
TCTTCGAGTTCCCGGATGTGTCAAAAAGAATATCTAGAATGGTTTCTGGAGCTGTGCCTCACTTTCAGAA
ACTTCCTGATATCCGTCTAAGACCAGGTGATTTTGAATCTCTAAGTGGTAGAGAAAAGTCTCGCCATATA
GGGTCGGCTCAGGGGCTCTTATATTCAATCTTAGTGGCAATTCATGACTCAGGATACAATGATGGAACCA
TCTTCCCTGTCAACATATATGGCAAGGTCTCCCCTAGAGACTATTTGAGAGGGCTCGCAAGAGGAGTCTT
GATAGGGTCTTCGATTTGCTTCTTGACAAGAATGACAAACATCAACATCAATAGACCTCTTGAATTGATC
TCAGGGGTAATCTCATATATCCTCCTGAGACTGGATAATCACCCCTCTTTGTACATAATGCTCAGAGAAC
CGTCTCTTAGAGGAGAGATATTTTCTATCCCCCAGAAAATCCCCGCTGCTTACCCGACCACTATGAAAGA
AGGCAACAGATCGATTTTGTGTTATCTCCAACATGTGCTACGCTATGAGCGAGAGGTAATCACGGCATCT
CCAGAGAATGACTGGTTGTGGATCTTCTCAGACTTTAGAAGTGCCAAAATGACGTACCTGACCCTCATCA
CTTACCAGTCTCATCTTCTACTTCAGAGGGTTGAGAGAAATTTGTCTAAGAGTATGAGAGCTAACCTGCG
ACAAATGAGTTCTTTGATGAGGCAGGTGCTGGGTGGGCATGGAGAAGATACCTTAGAGTCAGACGACGAC
ATTCAAAGACTGTTAAAAGACTCTTTGCGAAGGACAAGGTGGGTGGATCAAGAAGTGCGCCATGCAGCTA
GAACCATGACAGGAGATTACAGCCCCAACAAGAAAGTGTCTCGCAAGGCAGGATGTTCAGAATGGGTCTG
CTCTGCTCAACAGGTTGCAGTCTCCACCTCAGCAAACCCAGCCCCTGTCTCAGAGCTTGACATAAGGGCC
CTCTCTAAGAGGTTTCAAAACCCTTTGATCTCAGGCCTGAGAGTGGTTCAGTGGGCAACAGGCGCCCATT
ATAAGCTTAAGCCTATTCTAGATGATCTCAATGTTTTCCCATCCCTATGTCTTGTAGTTGGGGATGGGTC
AGGGGGGATATCAAGGGCAGTACTCAACATGTTTCCAGATGCCAAGCTTGTGTTCAACAGCCTGTTAGAG
GTGAATGACCTGATGGCTTCCGGAACACATCCATTGCCTCCTTCAGCAATCATGAGTGGAGGAGATGACA
TCGTCTCCAGAGTGATAGACTTTGACTCAATCTGGGAAAAACCGTCTGACCTGAGGAACTTGACCACCTG
GAGATACTTCCAGTCAGTCCAAAAACAGGTAAACATGTCTTATGACCTCATTATTTGTGATGCAGAAGTC
ACTGACATTGCATCTATCAACCGAATAACCCTGTTAATGTCTGATTTTGCATTGTCTATAGATGGACCAC
TTTATTTGGTCTTCAAAACTTACGGGACTATGCTAGTAAACCCAGACTATAAAGCTATTCAACACCTGTC
AAGAGCGTTCCCCTCAGTCACAGGATTTATAACTCAAGTGACTTCGTCCTTTTCATCTGAGCTATACCTC
CGATTCTCCAAACGAGGGAAGTTTTTCCGAGATGCCGAGTACTTGACCTCTTCTACCCTTCGAGAGATGA
GCCTTGTGTTATTCAATTGTAGCAGCCCCAAGAGTGAGATGCAGAGAGCTCGCTCCTTAAATTATCAAGA
TCTTGTAAGGGGATTTCCTGAAGAGATCATATCAAATCCTTACAATGAGATGATCATAACTCTGATTGAC
AGTGATGTAGAATCTTTCCTGGTCCACAAGATGGTGGATGATCTTGAGTTACAGAGGGGAACTCTGTCTA
AAGTGGCTATCATTATAGCCATCATGATAGTCTTCTCCAATAGAGTCTTCAATGTTTCCAAACCGTTGAC
TGACCCTTTGTTCTATCCGCCATCTGATCCCAAAATCCTGAGGCACTTCAACATATGTTGCAGTACTATG
ATGTATCTATCTACCGCTTTAGGCGATGTCCCCAGCTTTGCAAGACTTCATGACCTGTATAACAGACCTA
TAACTTATTACTTCAGAAAGCAAGTCATTCGAGGGAATATTTATCTATCTTGGAGTTGGTCTGATGACAC
CTCAGTGTTCAAGAGGGTGGCTTGTAACTCTAGCTTGAGTCTTCATCTCACTGGATCAGGTTGATTTACA
AGATAGTGAAGACCACCAGACTTGTTGGAAGCATAGAGGACCTATCCGGAGAGGTAGAAAGACACCTTCA
AGGGTACAACAGGTGGATCACCCTCGAGGATATCAGATCAGATCATCTCTACTAGATTACAGCTGCTTGT
AAACCGGACACTCCCGGAAAGGCATGTACATACTAAGACTCTTGTACGATGTACCTTGAAAAAAACAAGA
TCTTGAATCCGAACCTCTGGTTGTTTGATTGTTTTTTTTATCTTTTATTGTTTTTTTGTTAAGCGTT
