# Supplementary material for: Ampliseq for Illumina Technology Enables Detailed Molecular Epidemiology of Rabies Lyssaviruses from Infected Formalin-Fixed Paraffin-Embedded Tissues
Source: Viruses. 2022 Oct 12;14(10):2241. doi: 10.3390/v14102241 (PMC9610640; doi:10.3390/v14102241)
Supplement: Supplementary file 1 [file viruses-14-02241-s001.zip › viruses-1864386_Table S1.xlsx]

## Sheet: Unfixed samples
SAMPLE DESIGNATION	HOST SPECIES	COUNTRY	PROVINCE/TERRITORY/ STATE!	YEAR	RABV LINEAGE	GENETIC VARIANT*	RABVD1 Ct
00RABL00160	skunk	Canada	MB	2000	COSMOPOLITAN	North Central skunk (NCSK), Canadian Western skunk (WSK)	18.886
01RABN00053	striped skunk	Canada	ON	2001	ARCTIC	ARCTIC1	17.185
04RABL00965	striped skunk	Canada	SK	2004	COSMOPOLITAN	NCSK, WSK	19.837
04RABN06275	raccoon	Canada	ON	2004	AMERICAN INDIGENOUS	RRV	23.16
04RABN06533	cat	Canada	PEI	2004	AMERICAN INDIGENOUS	Myotis bat (MYO II)	24.777
06RABL01137	cat	Canada	AB	2006	AMERICAN INDIGENOUS	MYO II	ND
06RABN00035	eastern small footed bat	Canada	ON	2006	AMERICAN INDIGENOUS	Lasiurus bat (LAS BAT)	21.721
72RABL03675	big brown bat	Canada	BC	1972	AMERICAN INDIGENOUS	Eptesicus fuscus EF-E2, Canadian BB4	10.589
72RABN04744	big brown bat	Canada	ON	1972	AMERICAN INDIGENOUS	EF-E2 / Canadian BB5	10.378
88RABL01053	silver-haired bat	Canada	SK	1988	AMERICAN INDIGENOUS	Silver-haired bat (SH BAT)	12.779
91RABL01714	Yuma bat	Canada	BC	1991	AMERICAN INDIGENOUS	Myotis bat (MYO I)	13.664
91RABN05406	wolf	Canada	ON	1991	ARCTIC	ARCTIC3	13.021
92RABL01947	LEB	Canada	BC	1992	AMERICAN INDIGENOUS	MYO I	ND
93RABL00669	arctic fox	Canada	NT	1993	ARCTIC	ARCTIC3-4	14.5866
93RABL02391	california bat	Canada	BC	1993	AMERICAN INDIGENOUS	MYO I	11.162
ME.2014.0197	raccoon	USA	ME	2014	AMERICAN INDIGENOUS	Raccoon (RRV)	13.35
NJ.2004.1927	equine	USA	NJ	2004	AMERICAN INDIGENOUS	RRV	13.8154
NY.2004.0818	raccoon	USA	NY	2004	AMERICAN INDIGENOUS	RRV	13.6277
V001	dog	Peru		1985	COSMOPOLITAN	S. American canine	8.3
V026	northern yellow bat	USA	FL	1987	AMERICAN INDIGENOUS	LAS BAT	7.256
V039	genet	Botswana		1992	AFRICA-3		15.814
V050	yellow mongoose	S. Africa		1990	AFRICA-3		8.5853
V113	dog	Sri lanka		1986	INDIAN SUBCONTINENT		14.5308
V114	dog	Sri Lanka		1986	INDIAN SUBCONTINENT		9.89
V115	dog	Sri lanka		1987	INDIAN SUBCONTINENT		14.456
V124	dog	Nepal		1989	ARCTIC-LIKE	AL3	7.478
V231	red bat	USA	TX	1994	AMERICAN INDIGENOUS	LAS BAT	7.7338
V235	free-tailed bat	USA	TX	1994	AMERICAN INDIGENOUS	Free-tailed bat (FT BAT)	13.992
V285	red fox	CFSR		1992	COSMOPOLITAN	Western European (WE)	7.1811
V463	dog	Nigeria		1996	COSMOPOLITAN	Vaccine 2	16.195
V508	cat	Puerto Rico		1997	COSMOPOLITAN	Puerto Rico mongoose	16.9567
V522	mongoose	Puerto Rico		1997	COSMOPOLITAN	Puerto Rico mongoose	15.785
V641	fox	USA	CA	1994	COSMOPOLITAN	California skunk (CASK)	14.3677
V647	cougar	USA	CA	1994	UNKNOWN		ND
V648	skunk	USA	CA	1994	COSMOPOLITAN	CASK	11.838
V661	fox	Israel		1999	COSMOPOLITAN	Middle-east (ME)	12.851
V671	dog	Tanzania		1997	COSMOPOLITAN	AFRICA-1	13.1005
V682	dog	Mexico		1996	COSMOPOLITAN	AM2a (Mexico dog)	13.28
V704	sheep	Iran		2000	ARCTIC-LIKE	AL3	16.32
V737	raccoon dog	S. Korea		UNK	ARCTIC-LIKE	AL2	16.53
V804	red fox	USA	AK	1989	ARCTIC	ARCTIC4	13.512
V809	arctic fox	USA	AK	1989	ARCTIC	ARCTIC2	11.64
V824	dog	Chad		2001	AFRICA-2		22.33
V834	bovine	Mexico		2002	AMERICAN INDIGENOUS	Vampire bat (VAMP BAT)	19.427
V854	skunk	Mexico		2002	AMERICAN INDIGENOUS	Central Mexican skunk (CMSK)	23.469
V904	dog	Brazil		1989	COSMOPOLITAN	Brazilian canid	13.291
V908	tropical big-eared brown bat	Brazil		1997	AMERICAN INDIGENOUS	Histiotus bat	15.091
V982	bovine	Brazil		2001	AMERICAN INDIGENOUS	VAMP BAT	13.3866
V1061	dog	Cuba		2000	COSMOPOLITAN	Cuba mongoose	10.8
V1145	dog	Thailand		2000	ASIAN	SEA3	18.269
V1372	cat	Philippines		2004	ASIAN	SEA4	21.6059
V1375	dog	Philippines		2004	ASIAN	SEA4	14.5807
V1453	canine	S. Africa		2006	COSMOPOLITAN	AFRICA-1	28.118
! Province, territory and state names are abbreviated thus: AB, Alberta; AK, Alaska; BC, British Columbia; CA, California; FL, Florida; MB, Manitoba; ME, Maine; NJ, New Jersey; NY, New York; NT, Northern Territories; ON, Ontario; PEI, Prince Edward Island; SK, Saskatchewan; TX, Texas.
* Alternate names for genetic variants are given following a comma; first appearances of abbreviated names are in brackets.
ND, not determined
