# Supplementary material for: Ampliseq for Illumina Technology Enables Detailed Molecular Epidemiology of Rabies Lyssaviruses from Infected Formalin-Fixed Paraffin-Embedded Tissues
Source: Viruses. 2022 Oct 12;14(10):2241. doi: 10.3390/v14102241 (PMC9610640; doi:10.3390/v14102241)
Supplement: Supplementary file 1 [file viruses-14-02241-s001.zip › viruses-1864386_Table S2.xlsx]

## Sheet: FFPE samples
Sample ID	SAMPLE BLOCK DESIGNATION	HOST SPECIES	COUNTRY	PROVINCE/ TERRITORY!	YEAR	RABV LINEAGE	ANTIGENIC SUBTYPE	GENETIC VARIANT*	RABVD1 Ct
07RABN06558	07-6558-112R-FFPE	Sheep	Canada	ON	2007	ARCTIC	AFX	ARCTIC1	16.6181
15RABN00106	15-0106-8-FFPE	dog	Canada	NL	2015	ARCTIC	AFX	ARCTIC3-17	18.9986
15RABN00107	15-0107-106-FFPE	dog	Canada	QC	2015	ARCTIC	AFX	ARCTIC3-2	19.745
17RABN00103	17-0103-116R-FFPE	cow	Canada	ON	2017	ARCTIC	AFX	ARCTIC1, subtype ON2-3	16.4358
17RABN00133	17-0133-132R-FFPE	fox	Canada	QC	2017	ARCTIC	AFX	ARCTIC3-17	17.5648
17RABN00138	17-0138-41-FFPE	cat	Canada	ON	2017	AMERICAN INDIGENOUS	MAC	Raccoon (RRV)	17.36
17RABN00630	17-0630-120R-FFPE	arctic fox	Canada	NU	2017	ARCTIC	AFX	ARCTIC3-18	16.5311
17RABN00663	17-0663-169R-FFPE	arctic fox	Canada	NU	2017	ARCTIC	AFX	ARCTIC3-18	15.7405
17RABN01724	17-1724-93-FFPE	arctic fox	Canada	QC	2017	ARCTIC	AFX	ARCTIC3	17.8693
18RABN01852	18-1852-146R-FFPE	skunk	Canada	ON	2018	AMERICAN INDIGENOUS	MAC	RRV	15.1178
97RABN09103	9103-1A-111R-FFPE	northern long-eared bat	Canada	ON	1997	AMERICAN INDIGENOUS	Mycan	Myotis bat (MYO II)	14.4634
97RABN09103	9103-1B-156R-FFPE	northern long-eared bat	Canada	ON	1997	AMERICAN INDIGENOUS	Mycan	MYO II	14.3537
97RABN09103	9103-1E-2-FFPE	northern long-eared bat	Canada	ON	1997	AMERICAN INDIGENOUS	Mycan	MYO II	15.0686
88RABL01053	98H-0230-42-FFPE	silver-haired bat	Canada	SK	1988	AMERICAN INDIGENOUS	SHB	Silver-haired bat (SH BAT)	18.0939
93RABL02272	98H-0297-145R-FFPE	big brown bat	Canada	BC	1993	AMERICAN INDIGENOUS	BBCan 5	EF-W2, Canadian BB1	14.5679
93RABL02272	98H-0298-135R-FFPE	big brown bat	Canada	BC	1993	AMERICAN INDIGENOUS	BBCan 5	EF-W2, Canadian BB1	15.3863
93RABN02994	98H-0302-131R-FFPE	big brown bat	Canada	ON	1993	AMERICAN INDIGENOUS	BBCan 1	EF-E2, Canadian BB5	17.0239
93RABN04001	98H-0307-72-FFPE	big brown bat	Canada	ON	1993	AMERICAN INDIGENOUS	BBCan 2	EF-E1, Canadian BB2	14.9487
93RABN00058	98H-0310-88-FFPE	big brown bat	Canada	ON	1993	AMERICAN INDIGENOUS	BBCan 3	EF-E1, Canadian BB2	17.0491
93RABN00058	98H-0312-13-FFPE	big brown bat	Canada	ON	1993	AMERICAN INDIGENOUS	BBCan 3	EF-E1, Canadian BB2	17.8519
90RABL01094	98H-0315-163R-FFPE	big brown bat	Canada	BC	1990	AMERICAN INDIGENOUS	BBCan 4	EF-W2, Canadian BB1	14.351
93RABL01950	98H-0319-142R-FFPE	big brown bat	Canada	BC	1993	AMERICAN INDIGENOUS	BBCan 6	EF-E2, Canadian BB4	14.3625
93RABL01950	98H-0320-65-FFPE	big brown bat	Canada	BC	1993	AMERICAN INDIGENOUS	BBCan 6	EF-E2, Canadian BB4	14.6623
92RABL01670	98H-0321-24-FFPE	skunk	Canada	MB	1992	COSMOPOLITAN	WSK	North Central skunk (NCSK), Canadian Western skunk (WSK)	17.9422
89RABL01656	98H-0325-77-FFPE	big brown bat	Canada	BC	1989	AMERICAN INDIGENOUS	BBCan 7	EF-E2, Canadian BB3	15.3024
89RABL01656	98H-0328-109R-FFPE	big brown bat	Canada	BC	1989	AMERICAN INDIGENOUS	BBCan 7	EF-E2, Canadian BB3	13.6511
93RABN09499	98H-0333-110R-FFPE	red fox	Canada	PEI	1998	AMERICAN INDIGENOUS	Mycan	MYO II	14.8903
94RABN04952	98H-0337-84-FFPE	red bat	Canada	ON	1994	AMERICAN INDIGENOUS	Lasiurus	Lasiurus bat (LAS BAT)	16.2787
94RABN04952	98H-0338-5-FFPE	red bat	Canada	ON	1994	AMERICAN INDIGENOUS	Lasiurus	LAS BAT	15.562
94RABN04952	98H-0339-151R-FFPE	red bat	Canada	ON	1994	AMERICAN INDIGENOUS	Lasiurus	LAS BAT	14.3911
92RABL02108	98H-0341-128R-FFPE	hoary bat	Canada	AB	1992	AMERICAN INDIGENOUS	Lasiurus	LAS BAT	16.8204
92RABL02108	98H-0342-90-FFPE	hoary bat	Canada	AB	1992	AMERICAN INDIGENOUS	Lasiurus	LAS BAT	17.4691
92RABL02108	98H-0343-123R-FFPE	hoary bat	Canada	AB	1992	AMERICAN INDIGENOUS	Lasiurus	LAS BAT	15.1099
! Province and territory names are abbreviated thus: AB, Alberta; BC, British Columbia; MB, Manitoba; NL, Newfoundland & Labrador; NU, Nunavut; ON, Ontario; PEI, Prince Edward Island; QC, Quebec; SK, Saskatchewan.
* Alternate names for genetic variants are given following a comma; first appearances of abbreviated names are in brackets.
