# Supplementary material for: Ampliseq for Illumina Technology Enables Detailed Molecular Epidemiology of Rabies Lyssaviruses from Infected Formalin-Fixed Paraffin-Embedded Tissues
Source: Viruses. 2022 Oct 12;14(10):2241. doi: 10.3390/v14102241 (PMC9610640; doi:10.3390/v14102241)
Supplement: Supplementary file 1 [file viruses-14-02241-s001.zip › viruses-1864386_Table S3.xlsx]

## Sheet: Table S3
NCBI Accession #	Isolate	Country	host	Lineage	Sub-lineage/Variant	Included in phylogenies
AB362483.1	BR-Pfx1	BRAZIL	fox	COSMOPOLITAN	AM3 (BRAZIL CANID)
AB044824.1	Nishigahara strain			COSMOPOLITAN	Vaccine 3
AB517659.1	BRdg335	BRAZIL	dog	COSMOPOLITAN	AM3 (BRAZIL CANID)	Y
AB517660.1	BR-Pfx3	BRAZIL	fox	COSMOPOLITAN	AM3 (BRAZIL CANID)	Y
AB519641.1	BR-AL1	BRAZIL	bat	AMERICAN INDIGENOUS	Vampire bat-like (VAMP BAT)
AB519642.1	BR-DR1	BRAZIL	bat	AMERICAN INDIGENOUS	Vampire bat-like (VAMP BAT)	Y
AB569299.1	H-08-1320	SRI LANKA	human	INDIAN SUBCONTINENT	Sri Lanka mongoose	Y
AB608731.1	BR-BAT34	BRAZIL	bat	AMERICAN INDIGENOUS	Lasiurus bat (LAS BAT)
AB635373.1	H-1413-09	SRI LANKA	civet	INDIAN SUBCONTINENT	Sri Lanka mongoose	Y
AB699220.1	BDR5	BANGLADESH	goat	ARCTIC-RELATED	AL1	Y
AB981663.1	Lao2	LAOS	dog	ASIAN	SEA3
AB981664.1	Lao4	LAOS	dog	ASIAN	SEA3	Y
AF499686.2	SRV9 strain			COSMOPOLITAN	Vaccine 1
AY705373.1	SHBRV-18	USA	bat	AMERICAN INDIGENOUS	Silver-haired bat (SH BAT)	Y
AY956319.1	Serotype 1	INDIA	human	ARCTIC-RELATED	AL1
EF437215.1	NNV-RAB-H	INDIA	human	ARCTIC-RELATED	AL1	Y
EU293111.1	8764THA	THAI	human	ASIAN	SEA3	Y
EU293115.1	9147FRA	FRANCE	fox	COSMOPOLITAN	WE (WESTERN EUROPE)	Y
EU293116.1	9704ARG	ARGENTINA	bat	AMERICAN INDIGENOUS	Free-tailed bat (FT BAT)
EU293121.1	8743THA	THAI	human	ASIAN	SEA3
EU311738.3	RRV_ON-99-2	CANADA	raccoon	AMERICAN INDIGENOUS	Mid-Atlantic raccoon (RRV)	Y
FJ712193.1	D01	CHINA	dog	ASIAN	SEA1
FJ712196.1	F04	CHINA	ferret badger	ASIAN	SEA2	Y
FJ866835.1	FJ008	CHINA	dog	ASIAN	SEA1
GQ412744.1	aG strain	CHINA		COSMOPOLITAN	Vaccine 3
GQ918139.1	CVS-11 strain			COSMOPOLITAN	Vaccine 2	Y
GU345748.1	SH06	CHINA	dog	ASIAN	SEA1	Y
GU647092.1	JX08-45	CHINA	ferret badger	ASIAN	SEA2
HE802675.1	Pk23	PAKISTAN	bovine	ARCTIC-RELATED	AL1
HE802676.1	Pk24	PAKISTAN	bovine	ARCTIC-RELATED	AL1	Y
HQ317918.1	CTN-1-31	CHINA		ASIAN	SEA2
HQ450385.1	DRV-AH08	CHINA	dog	ASIAN	SEA1	Y
HQ450386.1	DRVDOG	MEXICO	dog	COSMOPOLITAN	AM2a (MEXICO DOG)	Y
JN786877.1	QS-05	THAI	dog	ASIAN	SEA3
JQ685894.1	CA982	USA	skunk	COSMOPOLITAN	AM4 (California skunk, CASK)	Y
JQ685895.1	WA1185	USA	bat	AMERICAN INDIGENOUS	Silver-haired bat (SH BAT)	Y
JQ685899.1	A10-0515	USA	fox	COSMOPOLITAN	AM2b (ARIZONA FOX)
JQ685900.1	FL769	USA	bat	AMERICAN INDIGENOUS	Lasiurus bat (LAS BAT)
JQ685902.1	TN209	USA	bat	AMERICAN INDIGENOUS	Lasiurus bat (LAS BAT)	Y
JQ685903.1	CA04148	USA	bat	AMERICAN INDIGENOUS	Big brown bat (EF-W2)
JQ685905.1	FL385	USA	bat	AMERICAN INDIGENOUS	Free-tailed bat (FT BAT)	Y
JQ685907.1	SM3849	USA	bat	AMERICAN INDIGENOUS	Big brown bat (EF-W1)	Y
JQ685909.1	CA100	USA	bat	AMERICAN INDIGENOUS	Big brown bat
JQ685910.1	TX5960	USA	bat	AMERICAN INDIGENOUS	Lasiurus bat (LAS BAT)	Y
JQ685916.1	FL1010	USA	bat	AMERICAN INDIGENOUS	Lasiurus bat (LAS BAT)
JQ685918.1	OR05506	USA	gray fox	AMERICAN INDIGENOUS	Myotis bat (MYO I)	Y
JQ685920.1	EF	USA	bat	AMERICAN INDIGENOUS	Big brown bat (EF-E1)	Y
JQ685921.1	FL1078	USA	bat	AMERICAN INDIGENOUS	Myotis bat	Y
JQ685922.1	TN186	USA	bat	AMERICAN INDIGENOUS	Perimyotis subflavus bat
JQ685925.1	WAEF03	USA	bat	AMERICAN INDIGENOUS	Big brown bat (EF-E2)	Y
JQ685927.1	SM5080	USA	skunk	AMERICAN INDIGENOUS	Big brown bat (EF-W1)
JQ685929.1	MEXSK3644	MEXICO	skunk	AMERICAN INDIGENOUS	Central Mexico skunk (CMSK)	Y
JQ685930.1	SM5103	USA	skunk	AMERICAN INDIGENOUS	Big brown bat (EF-W1)
JQ685931.1	WA0173	USA	bat	AMERICAN INDIGENOUS	Big brown bat (EF-W2)	Y
JQ685938.1	A10-0514	USA	skunk	AMERICAN INDIGENOUS	South central skunk (SCSK)	Y
JQ685941.1	SM1545	USA	skunk	AMERICAN INDIGENOUS	Big brown bat (EF-W1)
JQ685943.1	A10-0511	USA	gray fox	COSMOPOLITAN	AM2b (ARIZONA FOX)	Y
JQ685944.1	NC839	USA	skunk	COSMOPOLITAN	AM1 (North central skunk NCSK/ Western skunk WSK)	Y
JQ685947.1	TN310	USA	bat	AMERICAN INDIGENOUS	Lasiurus bat (LAS BAT)
JQ685948.1	OR05455	USA	gray fox	AMERICAN INDIGENOUS	Big brown bat (EF-W2)	Y
JQ685953.1	3645DR	MEXICO	human	AMERICAN INDIGENOUS	Vampire bat (VAMP BAT)	Y
JQ685954.1	MEXSK13938	MEXICO	skunk	AMERICAN INDIGENOUS	Central Mexico skunk (CMSK)	Y
JQ685955.1	AZ4490	USA	bat	AMERICAN INDIGENOUS	Myotis bat
JQ685956.1	AZBAT-7453	USA	bat	AMERICAN INDIGENOUS	Big brown bat
JQ685957.1	OR8767	USA	gray fox	AMERICAN INDIGENOUS	Myotis bat (MYO II)	Y
JQ685961.1	AZ10-140	USA	bat	AMERICAN INDIGENOUS	Big brown bat (EF-W1)	Y
JQ685962.1	SM5441	USA	skunk	AMERICAN INDIGENOUS	Big brown bat (EF-W1)
JQ685963.1	Coati-3639	MEXICO	coati	AMERICAN INDIGENOUS	Free-tailedbat (FT BAT)	Y
JQ685964.1	SM5596	USA	skunk	AMERICAN INDIGENOUS	Big brown bat (EF-W1)
JQ685965.1	A02-2972	USA	bat	AMERICAN INDIGENOUS	American Parastrelle bat
JQ685967.1	NC1234	USA	skunk	COSMOPOLITAN	AM1 (NCSK)	Y
JQ685968.1	A10-0512	USA	skunk	AMERICAN INDIGENOUS	South central skunk (SCSK)	Y
JQ685970.1	CASK2	USA	skunk	COSMOPOLITAN	AM4 (CASK)	Y
JQ685971.1	AZ3003	USA	bat	AMERICAN INDIGENOUS	Pallid bat
JQ685974.1	SM3844	USA	bat	AMERICAN INDIGENOUS	Big brown bat (EF-W1)
JQ685975.1	MEXSK3636	MEXICO	skunk	COSMOPOLITAN	AM2b (Mexican skunk)	Y
JQ730682.1	CYN1009D	CHINA	dog	ASIAN	SEA3	Y
JQ944704.1	184VNO	RUSSIA	raccoon dog	COSMOPOLITAN	NEE (NORTH EASTERN EUROPE)
JQ944705.1	1350KRA	RUSSIA	dog	COSMOPOLITAN	CA (CENTRAL ASIA)
JQ944706.1	1352KRA	RUSSIA	dog	COSMOPOLITAN	CA2 (CENTRAL ASIA)
JQ944707.1	1410KOM	RUSSIA	deer	ARCTIC	ARCTIC2
JQ944708.1	1564NNO	RUSSIA	fox	COSMOPOLITAN	CA3 (CENTRAL ASIA)	Y
JQ944709.1	EPHVAC strain	ETHIOPIA		COSMOPOLITAN	Vaccine 2
JQ970480.1	CHN0802D	CHINA	dog	ASIAN	SEA2	Y
JQ970487.1	CSX0904D	CHINA	dog	ASIAN	SEA1
JX473839.1	192J09	SOUTH AFRICA	jackal	COSMOPOLITAN	Africa-1	Y
JX473841.1	240K09	NAMIBIA	kudu	COSMOPOLITAN	Africa-1
KC171644.1	BD0406	KOREA	raccoon dog	ARCTIC-RELATED	AL2	Y
KC196743.1	DRV-NG11	NIGERIA	dog	AFRICA-2	unclassified	Y
KC595282.1	Rus(Lipetsk)8054f	RUSSIA	fox	COSMOPOLITAN	CA1 (CENTRAL ASIA)
KC595283.1	Rus(Lipetsk)8057f	RUSSIA	fox	COSMOPOLITAN	CA1 (CENTRAL ASIA)	Y
KF154997.1	RV437	ESTONIA	raccoon dog	COSMOPOLITAN	NEE (NORTH EASTERN EUROPE)	Y
KF154998.1	RV2324	ISRAEL	dog	COSMOPOLITAN	ME1 (MIDDLE-EAST)
KF154999.1	RV2417	SRI LANKA	dog	INDIAN SUBCONTINENT	Sri Lanka mongoose	Y
KF155000.1	RV2516	IRAQ	bovine	COSMOPOLITAN	CA2 (CENTRAL ASIA)	Y
KF155001.1	RV2627	MOROCCO	bovine	COSMOPOLITAN	Africa-1	Y
KF155002.1	RV2772	TANZANIA	dog	COSMOPOLITAN	Africa-1	Y
KF620488.1	R2012-88	TAIWAN	ferret badger	ASIAN	SEA5
KF620489.1	R2013-01	TAIWAN	ferret badger	ASIAN	SEA5	Y
KF977826.1	11/001h	CENTRAL AFRICAN REPUBLIC	human	AFRICA-2	unclassified	Y
KM016899.1	WQ14-RF	CHINA	red fox	COSMOPOLITAN	CA1 (CENTRAL ASIA)
KM594024.1	IP1770/12	BRAZIL	white tufted-ear marmoset	AMERICAN INDIGENOUS	Marmoset-associated variant	Y
KM594026.1	IP512/9	BRAZIL	bat	AMERICAN INDIGENOUS	bat-associated	Y
KM594030.1	IP1400/10	BRAZIL	bat	AMERICAN INDIGENOUS	Myotis bat	Y
KM594034.1	IP350/10	BRAZIL	bat	AMERICAN INDIGENOUS	Broad-eared free-tailed bat
KM594037.1	IP_3176/09	BRAZIL	bat	AMERICAN INDIGENOUS	Free-tailed bat (FT BAT)	Y
KM594039.1	IP_7841/09	BRAZIL	fox	AMERICAN INDIGENOUS	Brazilian canid
KM594042.1	IP_2991/13	BRAZIL	bat	AMERICAN INDIGENOUS	Vampire bat (VAMP BAT)
KM594043.1	IP_4005/12	BRAZIL	bovine	AMERICAN INDIGENOUS	Vampire bat (VAMP BAT)
KP723638.1	RV2985	ETHIOPIA	wolf	COSMOPOLITAN	Africa-1	Y
KP997032.1	PO-01	RUSSIA	polar bear	COSMOPOLITAN	CA1 (CENTRAL ASIA)
KR230089.1	SXBJ15	CHINA	bovine	ASIAN	unclassified
KR230090.1	SXYL15	CHINA	bovine	ASIAN	unclassified
KR534217.2	RV2490	TANZANIA	dog	COSMOPOLITAN	Africa-1
KR534247.2	RV2892	TANZANIA	dog	COSMOPOLITAN	Africa-1
KR534250.2	RV2897	TANZANIA	dog	COSMOPOLITAN	Africa-1
KR906748.1	RV2776	TANZANIA	dog	COSMOPOLITAN	Africa-1	Y
KT006769.1	InDRE3944	MEXICO	dog	COSMOPOLITAN	AM2a (MEXICO DOG)	Y
KT336432.1	55612	SOUTH AFRICA	dog	COSMOPOLITAN	Africa-1	Y
KT336435.1	21467	ZIMBABWE	dog	COSMOPOLITAN	Africa-1	Y
KT336437.1	34312	SOUTH AFRICA	dog	COSMOPOLITAN	Africa-1
KU198460.1	AK.1989.V809AFX	USA	arctic fox	ARCTIC	ARCTIC2	Y
KU198464.1	NT.1991.0085AFX	CANADA	arctic fox	ARCTIC	ARCTIC2	Y
KU198465.1	ON.1992.7894RFX	CANADA	red fox	ARCTIC	ARCTIC1	Y
KU198471.1	AK.2007.V1483RFX	USA	red fox	ARCTIC	ARCTIC4	Y
KU198476.1	NT.2013.0094AFX	CANADA	arctic fox	ARCTIC	ARCTIC3	Y
KU523255.1	AT6	FRENCH GUIANA	bat	AMERICAN INDIGENOUS	Vampire bat (VAMP BAT)	Y
KX036361.1	RV1391-GRL-1-F-1990	GREENLAND	fox	ARCTIC	ARCTIC3
KX036363.1	RV1416-GRL-5-AF-2002	GREENLAND	fox	ARCTIC	ARCTIC3	Y
KX148100.1	09035FRA	FRENCH GUIANA	bat	AMERICAN INDIGENOUS	Vampire bat (VAMP BAT)
KX148104.1	86058YOU	MONTENEGRO	bovine	COSMOPOLITAN	ME outlier
KX148107.1	86097BEN	BENIN	cat	AFRICA-2	unclassified	Y
KX148108.1	11001NEP	NEPAL	bovine	INDIAN SUBCONTINENT	unclassified
KX148109.1	86117BRE	BRAZIL	dog	COSMOPOLITAN	AM3 (BRAZIL DOG)
KX148222.1	15002AFS	SOUTH AFRICA	mongoose	AFRICA-3	unclassified	Y
KX708499.1	2041MxYucgod15	MEXICO	dog	COSMOPOLITAN	AM2a (MEXICO DOG)
KX708503.1	2835MxChisdog14	MEXICO	dog	COSMOPOLITAN	AM2a(MEXICO DOG)
KX708504.1	9084MxYucdog08	MEXICO	dog	COSMOPOLITAN	AM2a (MEXICO DOG)	Y
KY210220.1	RV2483	TANZANIA	goat	COSMOPOLITAN	Africa-1
KY765901.1	Tajik_FTA	TAJIKISTAN	dog	COSMOPOLITAN	CA (CENTRAL ASIA)	Y
KY775603.1	IGU-R201-Nilgai	INDIA	nilgai	ARCTIC-RELATED	AL1
KY775604.1	IGU-R202	INDIA	mongoose	ARCTIC-RELATED	AL1	Y
KY860603.1	RV3166	TURKEY	fox	COSMOPOLITAN	ME2 (MIDDLE-EAST)	Y
KY860606.1	RV1129	TURKEY	fox	COSMOPOLITAN	ME2 (MIDDLE-EAST)	Y
KY860612.1	RV201	TURKEY	dog	COSMOPOLITAN	ME2 (MIDDLE-EAST)
KY860613.1	RV303	RUSSIA	dog	ARCTIC-RELATED	AL2	Y
LM645027.1	Gra25.06-3-F	GREENLAND	fox	ARCTIC	ARCTIC3
LM645028.1	Gra09.06-3-F	GREENLAND	fox	ARCTIC	ARCTIC3
LM645044.1	Gra01.11-7-F	GREENLAND	fox	ARCTIC	ARCTIC3
LN879481.2	148/lib01041	GERMANY	fox	COSMOPOLITAN	WE (WESTERN EUROPE)	Y
LT598537.1	NT.1977.13232AFX	CANADA	arctic fox	ARCTIC	ARCTIC3
LT598540.1	Gra02.14-4-F	GREENLAND	fox	ARCTIC
LT598541.1	Gra03.13-1-F	GREENLAND	fox	ARCTIC	ARCTIC3
LT598543.1	Gra01.14-3-F	GREENLAND	fox	ARCTIC	ARCTIC3
MF143235.1	NB.2014.0486	CANADA	raccoon	AMERICAN INDIGENOUS	Mid-Atlantic raccoon (RRV)	Y
MF143277.1	QC.2015.0488	CANADA	raccoon	AMERICAN INDIGENOUS	Mid-Atlantic raccoon (RRV)
MF143372.1	QC.2009.0819	CANADA	raccoon	AMERICAN INDIGENOUS	Mid-Atlantic raccoon (RRV)
MF172976.1	CNIM1702	INNER MONGOLIA	bovine	COSMOPOLITAN	CA1 (CENTRAL EUROPE)
MF197743.1	1359120810POL	POLAND	fox	COSMOPOLITAN	CE (CENTRAL EUROPE)
MG458305.1	RV108	CHILE	bat	AMERICAN INDIGENOUS	Free-tailed bat (FT BAT)	Y
MG458306.1	RV860	CZECHOSLOVAKIA	fox	COSMOPOLITAN	CE (CENTRAL EUROPE)	Y
MG458308.1	RV1009	SOUTH AFRICA	mongoose	AFRICA-3	mongoose	Y
MG458311.1	RV1196	SERBIA	fox	COSMOPOLITAN	EE (EASTERN EUROPE)
MG458312.1	RV1219	SERBIA	fox	COSMOPOLITAN	CA (CENTRAL ASIA)	Y
MG458313.1	RV1336	RUSSIA	arctic fox	ARCTIC	ARCTIC2	Y
MG458314.1	RV1789	BWI	cow	COSMOPOLITAN	unclassified
MG458316.1	RV2322	EGYPT	dog	COSMOPOLITAN	Africa-4
MG458317.1	RV2323	EGYPT	dog	COSMOPOLITAN	Africa-4
MG458319.1	RV2854	GRENADA	mongoose	COSMOPOLITAN	unclassified	Y
MG562519.1	NH.2003.5152	USA	raccoon	AMERICAN INDIGENOUS	Mid-Atlantic raccoon (RRV)
MG562520.1	NH.2003.5154	USA	raccoon	AMERICAN INDIGENOUS	Mid-Atlantic raccoon (RRV)
MG562521.1	NJ.2004.1927	USA	equine	AMERICAN INDIGENOUS	Mid-Atlantic raccoon (RRV)
MG562522.1	VA.2003.5213	USA	raccoon	AMERICAN INDIGENOUS	Mid-Atlantic raccoon (RRV)	Y
MG562581.1	VT.2008.0111	USA	raccoon	AMERICAN INDIGENOUS	Mid-Atlantic raccoon (RRV)
MG562607.1	VT.2010.0003	USA	gray fox	AMERICAN INDIGENOUS	Mid-Atlantic raccoon (RRV)
MK540693.1	NY.2003.7427	USA	raccoon	AMERICAN INDIGENOUS	Mid-Atlantic raccoon (RRV)
MK540727.1	NY.2010.1262	USA	raccoon	AMERICAN INDIGENOUS	Mid-Atlantic raccoon (RRV)	Y
MK540763.1	NY.2011.1041	USA	raccoon	AMERICAN INDIGENOUS	Mid-Atlantic raccoon (RRV)
MK540773.1	NY.2011.2320	USA	raccoon	AMERICAN INDIGENOUS	Mid-Atlantic raccoon (RRV)
MK540796.1	NY.2015.2602	USA	raccoon	AMERICAN INDIGENOUS	Mid-Atlantic raccoon (RRV)
MK540905.1	ON.1993.2321RFX	CANADA	red fox	ARCTIC	ARCTIC1
MK540977.1	ON.2006.6313SSK	CANADA	skunk	ARCTIC	ARCTIC1
MK540981.1	ON.2008.1385SSK	CANADA	skunk	ARCTIC	ARCTIC1
MK540991.1	ON.2009.3301RFX	CANADA	red fox	ARCTIC	ARCTIC1
MK540995.1	ON.2011.2894SSK	CANADA	skunk	ARCTIC	ARCTIC1
MK541008.1	ON.2017.1833SSK	CANADA	skunk	ARCTIC	ARCTIC1	Y
MN233898.1	AK.1989.V811RFX	USA	red fox	ARCTIC	ARCTIC3	Y
MN233990.1	NU.2012.0150AFX	CANADA	arctic fox	ARCTIC	ARCTIC3	Y
MN234054.1	QC.2015.0238AFX	CANADA	arctic fox	ARCTIC	ARCTIC3
NC_001542.1	PV strain			COSMOPOLITAN	Vaccine 1	Y
Additional isolates employed for phylogenetic analysis
AB085828.1	HEP-Flury strain			COSMOPOLITAN	Vaccine 2	Y
EF206709.1	SAD B19 strain			COSMOPOLITAN	Vaccine 1	Y
KX148228.1	99001NEP	NEPAL	dog	ARCTIC-RELATED	AL3	Y
MN857167.1	BAI/BAINCR/2019-01_canine	PHILIPPINES	dog	ASIAN	SEA4	Y
MN857170.1	BAI/BAI4A/2019-01_canine	PHILIPPINES	dog	ASIAN	SEA4	Y
AF418014.1	ABLV	AUSTRALIA	Pteropus bat	AUSTRALIAN BAT LYSSAVIRUS		Y (outlier)
Lineages and variants are as reportd by Troupin et al [7] with alternate group names used in this study provided in brackets
