# Supplementary material for: Ampliseq for Illumina Technology Enables Detailed Molecular Epidemiology of Rabies Lyssaviruses from Infected Formalin-Fixed Paraffin-Embedded Tissues
Source: Viruses. 2022 Oct 12;14(10):2241. doi: 10.3390/v14102241 (PMC9610640; doi:10.3390/v14102241)
Supplement: Supplementary file 1 [file viruses-14-02241-s001.zip › viruses-1864386_Table S4.xlsx]

## Sheet: Table S4_Amplicon Coordinates
Amplicon_ID	Amplicon start base	Insert start base	Insert stop base	Amplicon stop base	Amplicon size bp	Insert overlap bp
1	3	27	258	283	281
2	217	241	532	557	341	11
3	497	521	641	666	170	11
4	606	630	948	973	368	11
5	913	937	1181	1206	294	11
6	1146	1170	1334	1359	214	11
7	1299	1323	1647	1672	374	11
8	1612	1636	1958	1983	372	11
9	1923	1947	2200	2225	303	11
10	2165	2189	2512	2537	373	11
11	2477	2501	2645	2670	194	11
12	2610	2634	2932	2957	348	11
13	2897	2921	3209	3234	338	11
14	3174	3198	3506	3531	358	13
15	3469	3493	3766	3791	323	11
16	3731	3755	4068	4093	363	11
17	4033	4057	4341	4366	334	11
18	4306	4330	4632	4657	352	6
19	4602	4626	4880	4905	304	11
20	4845	4869	5153	5178	334	20
21	5109	5133	5447	5472	364	11
22	5412	5436	5643	5668	257	11
23	5608	5632	5946	5971	364	11
24	5911	5935	6037	6062	152	11
25	6002	6026	6338	6363	362	11
26	6303	6327	6629	6654	352	11
27	6594	6618	6882	6907	314	11
28	6847	6871	7115	7140	294	11
29	7080	7104	7417	7442	363	11
30	7382	7406	7641	7666	285	11
31	7606	7630	7892	7917	312	11
32	7857	7881	8162	8187	331	11
33	8127	8151	8428	8453	327	11
34	8393	8417	8591	8616	224	11
35	8556	8580	8896	8921	366	11
36	8861	8885	8999	9024	164	11
37	8964	8988	9315	9340	377	11
38	9280	9304	9540	9565	286	11
39	9505	9529	9856	9881	377	11
40	9821	9845	10093	10118	298	11
41	10058	10082	10409	10434	377	46
42	10339	10363	10612	10637	299	11
43	10577	10601	10817	10842	266	11
44	10782	10806	11101	11126	345	11
45	11066	11090	11286	11311	246	11
46	11251	11275	11556	11581	331	11
47	11521	11545	11773	11798	278	11
Size Range 152 to 377
