# Supplementary material for: Ampliseq for Illumina Technology Enables Detailed Molecular Epidemiology of Rabies Lyssaviruses from Infected Formalin-Fixed Paraffin-Embedded Tissues
Source: Viruses. 2022 Oct 12;14(10):2241. doi: 10.3390/v14102241 (PMC9610640; doi:10.3390/v14102241)
Supplement: Supplementary file 1 [file viruses-14-02241-s001.zip › viruses-1864386_Table S5.xlsx]

## Sheet: Coverage
			% Genome coverage
Sample Designation	RABV Lineage	Genetic Variant*	Assembly 1 (A1)	Assembly 2 (A2)	Assembly 3 (A3)	Assembly 4 (A4)	Assembly 5 (A5)	Assembly 6 (A6)	Assembly 7 (A7)	Assembly 8 (A8)	Assembly 9 (A9)	Assembly used for global phylogeny
Reference sequence			RABV consensus	USA_EF_E1	CAN.ON-99-2	USA_TN209	Brazil-DR1	8764THA	RV1009	H-1413-09	NT.1993.0669
NCBI Accession #				JQ685920	EU311738.3	JQ685902.1	AB519642.1	EU293111.1	MG458308.1	AB635373.1	MN233954
LINEAGE/VARIANT!				AI/Eptesicus fuscus bat	AI/Raccoon	AI/Lasiurus bat	AI/Vampire bat	ASIAN/SEA3	AFRICA-3/AFS mongoose	INDIAN SUB	ARCTIC
Unfixed samples
00RABL00160	COSMOPOLITAN	AM1, North Central skunk (NCSK), Canadian Western skunk (WSK)	0.92	0.4								A1
01RABN00053	ARCTIC	ARCTIC1	0.76	0.26							0.76	A1
04RABL00965	COSMOPOLITAN	AM1, NCSK, WSK	0.9	0.41								A1
04RABN06275	AMERICAN INDIGENOUS	Mid-Atlantic raccoon (RRV)	0.53	0.35	0.84							A3
04RABN06533	AMERICAN INDIGENOUS	Myotis bat (MYO I)	0.67	0.65								A2
06RABL01137	AMERICAN INDIGENOUS	Myotis bat (MYO II)	0.68	0.86								A2
06RABN00035	AMERICAN INDIGENOUS	Lasiurus bat (LAS BAT)	0.42	0.41		0.65						A4
72RABL03675	AMERICAN INDIGENOUS	Eptesicus fuscus bat (EF-E2)	0.76	0.93								A2
72RABN04744	AMERICAN INDIGENOUS	EF-E2	0.7	0.93								A2
88RABL01053	AMERICAN INDIGENOUS	Silver-haired bat (SH BAT)	0.57	0.55		0.8						A4
91RABL01714	AMERICAN INDIGENOUS	MYO I	0.85	0.77								A2
91RABN05406	ARCTIC	ARCTIC3	0.85	0.17							0.89	A1
92RABL01947	AMERICAN INDIGENOUS	MYO I	0.6	0.81								A2
93RABL00669	ARCTIC	ARCTIC3-4	0.91	0.22							0.91	A1
93RABL02391	AMERICAN INDIGENOUS	MYO I	0.57	0.81								A2
ME.2014.0197	AMERICAN INDIGENOUS	RRV	0.54	0.35	0.82							A3
NJ.2004.1927	AMERICAN INDIGENOUS	RRV	0.43	0.26	0.72							A3
NY.2004.0818	AMERICAN INDIGENOUS	RRV	0.7	0.4	0.95							A3
V001	COSMOPOLITAN	S. American canid	0.97	0.37								A1
V026	AMERICAN INDIGENOUS	LAS BAT	0.53	0.38		0.63						A4
V039	AFRICA-3		0.46	0.25					0.59			A7
V050	AFRICA-3		0.83	0.36					0.9			A7
V113	INDIAN SUBCONTINENT	SRI LANKA mongoose	0.53	0.34						0.89		A8
V114	INDIAN SUBCONTINENT	SRI LANKA mongoose	0.39	0.25						0.41		A8
V115	INDIAN SUBCONTINENT	SRI LANKA mongoose	0.68	0.33						0.95		A8
V124	ARCTIC-RELATED	AL3	0.82	0.29								A1
V231	AMERICAN INDIGENOUS	LAS BAT	0.44	0.46		0.83						A4
V235	AMERICAN INDIGENOUS	Free-tailed bat (TB)	0.61	0.5			0.81					A5
V285	COSMOPOLITAN	Western Europe (WE)	0.97	0.44								A1
V463	COSMOPOLITAN	VACCINE 2	0.79	0.33								A1
V508	COSMOPOLITAN	Puerto Rico mongoose	0.74	0.27								A1
V522	COSMOPOLITAN	Puerto Rico mongoose	0.89	0.4								A1
V641	COSMOPOLITAN	AM4, California skunk (CASK)	0.94	0.48								A1
V647	UNKNOWN		0.6	0.29								A1
V648	COSMOPOLITAN	AM4, CASK	0.94	0.45								A1
V661	COSMOPOLITAN	Middle-east (ME1)	0.96	0.47								A1
V671	COSMOPOLITAN	AFRICA-1	0.98	0.46								A1
V682	COSMOPOLITAN	AM2a, Mexican dog	0.9	0.28								A1
V704	ARCTIC-RELATED	AL3	0.71	0.29								A1
V737	ARCTIC-RELATED	AL2	0.67	0.29								A1
V804	ARCTIC	ARCTIC4	0.92	0.35							0.94	A1
V809	ARCTIC	ARCTIC2	0.94	0.31							0.96	A1
V824	AFRICA-2		0.68	0.33								A1
V834	AMERICAN INDIGENOUS	Vampire bat (VAMP BAT)	0.66	0.52			0.86					A5
V854	AMERICAN INDIGENOUS	Central Mexican skunk (CMSK)	0.61	0.34								A1
V904	COSMOPOLITAN	AM3, Brazilian canid	0.94	0.37								A1
V908	AMERICAN INDIGENOUS	Histiotus bat	0.83	0.83								A2
V982	AMERICAN INDIGENOUS	VAMP BAT	0.54	0.62			0.9					A5
V1061	COSMOPOLITAN	AM2a, Cuba mongoose	0.9	0.31								A1
V1145	ASIAN	SEA3	0.59	0.23				0.87				A6
V1372	ASIAN	SEA4	0.65	0.32				0.35				A6
V1375	ASIAN	SEA4	0.76	0.28				0.52				A6
V1453	COSMOPOLITAN	AFRICA-1	0.95	0.38								A1
FFPE samples
07-6558-112R-FFPE	ARCTIC	ARCTIC1	0.6	0.28							0.71	A1
15-0106-8-FFPE	ARCTIC	ARCTIC3-17	0.76	0.15							0.81	A1
15-0107-106-FFPE	ARCTIC	ARCTIC3-2	0.64	0.2							0.71	A1
17-0103-116R-FFPE	ARCTIC	ARCTIC1 - subtype ON2-3	0.58	0.33							0.75	A1
17-0133-132R-FFPE	ARCTIC	ARCTIC3-17	0.74	0.24							0.77	A1
17-0138-41-FFPE	AMERICAN INDIGENOUS	RRV	0.48	0.31	0.72							A3
17-0630-120R-FFPE	ARCTIC	ARCTIC3-18	0.77	0.25							0.81	A1
17-0663-169R-FFPE	ARCTIC	ARCTIC3-18	0.6	0.18							0.66	A1
17-1724-93-FFPE	ARCTIC	ARCTIC3	0.6	0.24							0.68	A1
18-1852-146R-FFPE	AMERICAN INDIGENOUS	RRV	0.55	0.33	0.85							A3
9103-1A-111R-FFPE	AMERICAN INDIGENOUS	MYO II	0.66	0.75								A2
9103-1B-156R-FFPE	AMERICAN INDIGENOUS	MYO II	0.5	0.78								A2
9103-1E-2-FFPE	AMERICAN INDIGENOUS	MYO II	0.4	0.67								A2
98H-0230-42-FFPE	AMERICAN INDIGENOUS	SH BAT	0.55	0.55		0.79						A4
98H-0297-145R-FFPE	AMERICAN INDIGENOUS	EF-W2, Canadian BB1	0.53	0.64								A2
98H-0298-135R-FFPE	AMERICAN INDIGENOUS	EF-W2, Canadian BB1	0.64	0.76								A2
98H-0302-131R-FFPE	AMERICAN INDIGENOUS	EF-E2, Canadian BB5	0.48	0.71								A2
98H-0307-72-FFPE	AMERICAN INDIGENOUS	EF-E1, Canadian BB2	0.54	0.73								A2
98H-0310-88-FFPE	AMERICAN INDIGENOUS	EF-E1, Canadian BB2	0.44	0.82								A2
98H-0312-13-FFPE	AMERICAN INDIGENOUS	EF-E1, Canadian BB2	0.4	0.77								A2
98H-0315-163R-FFPE	AMERICAN INDIGENOUS	EF-W2, Canadian BB1	0.51	0.63								A2
98H-0319-142R-FFPE	AMERICAN INDIGENOUS	EF-E2, Canadian BB4	0.37	0.61								A2
98H-0320-65-FFPE	AMERICAN INDIGENOUS	EF-E2, Canadian BB4	0.35	0.71								A2
98H-0321-24-FFPE	COSMOPOLITAN	NCSK, WSK	0.95	0.53								A1
98H-0325-77-FFPE	AMERICAN INDIGENOUS	EF-E2, Canadian BB3	0.47	0.74								A2
98H-0328-109R-FFPE	AMERICAN INDIGENOUS	EF-E2, Canadian BB3	0.47	0.77								A2
98H-0333-110R-FFPE	AMERICAN INDIGENOUS	MYO II	0.55	0.68								A2
98H-0337-84-FFPE	AMERICAN INDIGENOUS	LAS BAT	0.26	0.33		0.49						A4
98H-0338-5-FFPE	AMERICAN INDIGENOUS	LAS BAT	0.38	0.38		0.58						A4
98H-0339-151R-FFPE	AMERICAN INDIGENOUS	LAS BAT	0.49	0.3		0.61						A4
98H-0341-128R-FFPE	AMERICAN INDIGENOUS	LAS BAT	0.33	0.23		0.34						A4
98H-0342-90-FFPE	AMERICAN INDIGENOUS	LAS BAT	0.38	0.33		0.43						A4
98H-0343-123R-FFPE	AMERICAN INDIGENOUS	LAS BAT	0.33	0.45		0.61						A4
* Alternate names for genetic variants are given following a comma; first appearances of abbreviated names are in brackets.
! Lineage abbreviations are: AI, AMERICAN INDIGENOUS; INDIAN SUB, INDIAN SUBCONTINENT
