# Supplementary material for: Ampliseq for Illumina Technology Enables Detailed Molecular Epidemiology of Rabies Lyssaviruses from Infected Formalin-Fixed Paraffin-Embedded Tissues
Source: Viruses. 2022 Oct 12;14(10):2241. doi: 10.3390/v14102241 (PMC9610640; doi:10.3390/v14102241)
Supplement: Supplementary file 1 [file viruses-14-02241-s001.zip › viruses-1864386_TableS6.xlsx]

## Sheet: Table S6
Sample Designation	RABV Lineage	Genetic Variant	Assembly 1 alignment co-ordinates	Closest match in GenBank: Accession	Isolate	% identity	Predicted RABV Lineage	Predicted RABV Variant
Unfixed samples
00RABL00160	COSMOPOLITAN	AM1, NCSK, WSK	7396-8603	KX148213.1	91001USA	98	COSMOPOLITAN	NCSK
01RABN00053	ARCTIC	ARCTIC1	7396-8171	MK540964.1	ON.2004.5601	99.2	ARCTIC	ARCTIC1
04RABL00965	COSMOPOLITAN	AM1, NCSK, WSK	7396-7902	JQ685967.1	NC1234	98.4	COSMOPOLITAN	NCSK
04RABN06275	AMERICAN INDIGENOUS	RRV	7396-7915	KY026477.1	ON.2005.4941	99	AMERICAN INDIGENOUS	RRV
04RABN06533	AMERICAN INDIGENOUS	MYO I	7876-8603	JQ685957.1	OR8767	87	AMERICAN INDIGENOUS	MYO
06RABL01137	AMERICAN INDIGENOUS	MYO II	7101-7891	JQ595368.1	CA0253	92	AMERICAN INDIGENOUS	EF
06RABN00035	AMERICAN INDIGENOUS	LAS BAT	7178-7564	JQ685900.1	FL769	96	AMERICAN INDIGENOUS	LAS BAT
72RABL03675	AMERICAN INDIGENOUS	EF-E2	7396-8508	JQ685925.1	WAEF03	88.6	AMERICAN INDIGENOUS	EF
72RABN04744	AMERICAN INDIGENOUS	EF-E2	7396-7870	JQ595361.1	MI1271	93	AMERICAN INDIGENOUS	EF
88RABL01053	AMERICAN INDIGENOUS	SH BAT	7396-7952	MK540702.1	NY.2004.0637R	92.3	AMERICAN INDIGENOUS	RRV
91RABL01714	AMERICAN INDIGENOUS	MYO I	7254-7520	JQ685918.1	OR05506	90	AMERICAN INDIGENOUS	MYO
91RABN05406	ARCTIC	ARCTIC3	7396-7870	MN233958.1	NT.1993.3803	99.4	ARCTIC	ARCTIC3
92RABL01947	AMERICAN INDIGENOUS	MYO I	7636-8603	JQ685918.1	OR05506	88.4	AMERICAN INDIGENOUS	MYO
93RABL00669	ARCTIC	ARCTIC3	7396-8604	MN233954.1	NT.1993.0669	99.3	ARCTIC	ARCTIC3
93RABL02391	AMERICAN INDIGENOUS	MYO II	7243-7516	JQ685918.1	OR05506	97.4	AMERICAN INDIGENOUS	MYO
ME.2014.0197	AMERICAN INDIGENOUS	RRV	7600-8339	MN418184.1	8994-17	94	AMERICAN INDIGENOUS	RRV
NJ.2004.1927	AMERICAN INDIGENOUS	RRV	7396-8178	MG562521.1	NJ.2004.1927	99.6	AMERICAN INDIGENOUS	RRV
NY.2004.0818	AMERICAN INDIGENOUS	RRV	7600-8197	MK540787.1	NY.2011.5303	99.2	AMERICAN INDIGENOUS	RRV
V001	COSMOPOLITAN	S. American canid	7396-8200	JQ944708.1	1564NNO	94	COSMOPOLITAN	CA3
V026	AMERICAN INDIGENOUS	LAS BAT	7624-8159	JQ685920.1	EF	91	AMERICAN INDIGENOUS	EF
V039	AFRICA-3	Southern African Mongoose	7091-7427	MG458308.1	RV1009	98	AFRICA-3	AFS MONGOOSE
V050	AFRICA-3	Southern African Mongoose	7396-8603	MG458308.1	RV1009	94.4	AFRICA-3	AFS MONGOOSE
V113	INDIAN SUBCONTINENT	SRI LANKA mongoose	7396-7676	KF154999.1	RV2417	99	INDIAN SUBCONTINENT
V114	INDIAN SUBCONTINENT	SRI LANKA mongoose	7876-8603	AB569299.1	H-08-1320	91	INDIAN SUBCONTINENT
V115	INDIAN SUBCONTINENT	SRI LANKA mongoose	7396-8603	AB569299.1	H-08-1320	92.5	INDIAN SUBCONTINENT
V124	ARCTIC-RELATED	AL3	7396-8603	KX148228.1	99001NEP	99	ARCTIC-RELATED	AL3
V231	AMERICAN INDIGENOUS	LAS BAT	7396-7941	JQ595370.1	TX5742	89	AMERICAN INDIGENOUS	LAS BAT
V235	AMERICAN INDIGENOUS	FT BAT	7396-7759	JQ595339.1	MS079	99	AMERICAN INDIGENOUS	FT BAT
V285	COSMOPOLITAN	WE	7396-8603	MG458310.1	RV1189	99	COSMOPOLITAN
V463	COSMOPOLITAN	VACCINE 2	7598-8603	LC325820.1	CVS	99.5	COSMOPOLITAN	VACCINE 2
V508	COSMOPOLITAN	Puerto Rico mongoose	7396-8603	KX148145.1	86054YOU	93	COSMOPOLITAN	EE
V522	COSMOPOLITAN	Puerto Rico mongoose	7396-7990	KX148212.1	93019IRA	93	COSMOPOLITAN	CA2
V641	COSMOPOLITAN	AM4, CASK	7396-8184	JQ685894.1	CA982	97	COSMOPOLITAN	CASK
V647	UNKNOWN		7396-8116	JQ685894.1	CA982	85	COSMOPOLITAN	CASK
V648	COSMOPOLITAN	AM4, CASK	7396-8182	JQ685894.1	CA982	98.6	COSMOPOLITAN	CASK
V661	COSMOPOLITAN	ME1	7396-8603	KX148178.1	96306ISR	99	COSMOPOLITAN	MIDDLE-EAST
V671	COSMOPOLITAN	AFRICA-1	7396-8603	KR906744.1	RV2771.1	98	COSMOPOLITAN	AFRICA-1
V682	COSMOPOLITAN	AM2a, Mexican dog	7396-8603	KX148111.1	91015MEX	96	COSMOPOLITAN	MEXICAN DOG
V704	ARCTIC-RELATED	AL3	7454-7902	KX148228.1	99001NEP	98	ARCTIC-RELATED	AL3
V737	ARCTIC-RELATED	AL2	7396-8603	KY982922.1	CQHy2014D150/CHINA/2014	97	ARCTIC-RELATED
V804	ARCTIC	ARCTIC4	7396-8603	KU198462.1	90V814AFX	96.7	ARCTIC	ARCTIC4
V809	ARCTIC	ARCTIC2	7396-8603	KU198460.1	89V809AFX	99.8	ARCTIC	ARCTIC2
V824	AFRICA-2		7396-8264	KX148242.1	95002CAM	93	AFRICA-2	AFRICA-2
V834	AMERICAN INDIGENOUS	VAMP BAT	7396-8603	JQ595339.1	MS079	87	AMERICAN INDIGENOUS	FTB
V854	AMERICAN INDIGENOUS	Mexico skunk	7396-8318	KX148222.1	15002AFS	90.6	AFRICA-3
V904	COSMOPOLITAN	AM3, Brazilian canid	7396-8603	KX148216.1	86001BRE	97	COSMOPOLITAN	BRAZILIAN DOG
V908	AMERICAN INDIGENOUS	Histiotus bat	7396-8603	KM594029.1	IP3208/06	92	AMERICAN INDIGENOUS	E. FURINALIS BAT
V982	AMERICAN INDIGENOUS	VAMP BAT	7396-8159	MW579830.1	IP3751/10a_SP	93	AMERICAN INDIGENOUS	Artibeus/VAMP BAT
V1061	COSMOPOLITAN	AM2a, Cuba mongoose	7487-8603	KT006769.1	InDRE3944	97	COSMOPOLITAN	Mexican dog
V1145	ASIAN	SEA3	8169-8603	JN786878	QS-BHK-P7	99	ASIAN	SEA3
V1372	ASIAN	SEA4	7625-8159	KX148262.1	94278PHI	87	ASIAN	SEA4
V1375	ASIAN	SEA4	7414-7968	MN726879.1	Z-12-212	99	ASIAN	SEA4
V1453	COSMOPOLITAN	AFRICA-1	7396-8603	KT336436.1	33512	98	COSMOPOLITAN	AFRICA-1
FFPE samples
07-6558-112R-FFPE	ARCTIC	ARCTIC1	7903-8171	MK540996.1	ON.2012.0851	90.6	ARCTIC	ARCTIC1
15-0106-8-FFPE	ARCTIC	ARCTIC3-17	7396-8171	MN234056.1	QC.2017.0477	99.4	ARCTIC	ARCTIC3
15-0107-106-FFPE	ARCTIC	ARCTIC3-2	7396-7902	MN233898.1	AK.1989.V811	99.7	ARCTIC	ARCTIC3
17-0103-116R-FFPE	ARCTIC	ARCTIC1	7396-7917	MK541011.1	ON.2018.0325	99	ARCTIC	ARCTIC1
17-0133-132R-FFPE	ARCTIC	ARCTIC3-17	7396-8603	MN234055.1	QC.2017.0133	99.1	ARCTIC	ARCTIC3
17-0138-41-FFPE	AMERICAN INDIGENOUS	RRV	7602-8086	MN418167.1	849-17	99	AMERICAN INDIGENOUS	RRV
17-0630-120R-FFPE	ARCTIC	ARCTIC3-18	7396-8603	MN234012.1	NU.2017.0722	99.6	ARCTIC	ARCTIC3
17-0663-169R-FFPE	ARCTIC	ARCTIC3-18	7600-7902	MN234010.1	NU.2017.0663	99.3	ARCTIC	ARCTIC3
17-1724-93-FFPE	ARCTIC	ARCTIC3	7529-7949	MN233976.1	NU.2002.0035	96.4	ARCTIC	ARCTIC3
18-1852-146R-FFPE	AMERICAN INDIGENOUS	RRV	7396-8603	MK540878.1	ON.2017.0788R	94	AMERICAN INDIGENOUS	RRV
9103-1A-111R-FFPE	AMERICAN INDIGENOUS	MYO II	8121-8603	JQ685957.1	OR8767	93	AMERICAN INDIGENOUS	MYO
9103-1B-156R-FFPE	AMERICAN INDIGENOUS	MYO II	7625-8116	JQ685957.1	OR8767	90.9	AMERICAN INDIGENOUS	MYO
9103-1E-2-FFPE	AMERICAN INDIGENOUS	MYO II	7168-7419	JQ685918.1	OR05506	97	AMERICAN INDIGENOUS	MYO
98H-0230-42-FFPE	AMERICAN INDIGENOUS	SH BAT	8255-8603	MN234046.1	QC.2012.0528	94.6	ARCTIC
98H-0297-145R-FFPE	AMERICAN INDIGENOUS	EF-W2	7396-8158	JQ595371.1	WA173	95	AMERICAN INDIGENOUS	EF
98H-0298-135R-FFPE	AMERICAN INDIGENOUS	EF-W2	7396-8158	JQ595371.1	WA173	93.6	AMERICAN INDIGENOUS	EF
98H-0302-131R-FFPE	AMERICAN INDIGENOUS	EF-E2	8177-8603	JQ595361.1	MI1271	92	AMERICAN INDIGENOUS	EF
98H-0307-72-FFPE	AMERICAN INDIGENOUS	EF-E1	7806-8185	OK340700.1	18-4347	99	AMERICAN INDIGENOUS	EF
98H-0310-88-FFPE	AMERICAN INDIGENOUS	EF-E1	7396-8171	OU524425.1	13240	99	AMERICAN INDIGENOUS	EF
98H-0312-13-FFPE	AMERICAN INDIGENOUS	EF-E1	7862-8159	OU524425.1	13240	99	AMERICAN INDIGENOUS	EF
98H-0315-163R-FFPE	AMERICAN INDIGENOUS	EF-W2	7396-7647	JQ685903.1	CA04148	99	AMERICAN INDIGENOUS	EF W2
98H-0319-142R-FFPE	AMERICAN INDIGENOUS	EF-E2	7396-7647	JQ595361.1	MI1271	98	AMERICAN INDIGENOUS	EF EAST
98H-0320-65-FFPE	AMERICAN INDIGENOUS	EF-E2	7396-7647	JQ595361.1	MI1271	98	AMERICAN INDIGENOUS	EF EAST
98H-0321-24-FFPE	COSMOPOLITAN	NCSK, WSK	7396-8603	JQ685967.1	NC1234	98	COSMOPOLITAN	NCSK
98H-0325-77-FFPE	AMERICAN INDIGENOUS	EF-E2	7863-8159	MZ494188.1	WAEF03	96	AMERICAN INDIGENOUS	EF
98H-0328-109R-FFPE	AMERICAN INDIGENOUS	EF-E2	7876-8602	MZ494188.1	WAEF03	92.3	AMERICAN INDIGENOUS	EF
98H-0333-110R-FFPE	AMERICAN INDIGENOUS	MYO II	7625-8158	OK340700.1	18-4347	93	AMERICAN INDIGENOUS	EF
98H-0337-84-FFPE	AMERICAN INDIGENOUS	LAS BAT	7872-8159	MZ494188.1	WAEF03	92.3	AMERICAN INDIGENOUS	EF
98H-0338-5-FFPE	AMERICAN INDIGENOUS	LAS BAT	7396-7627	AB608731.1	BR-BAT34	99	AMERICAN INDIGENOUS	LAS
98H-0339-151R-FFPE	AMERICAN INDIGENOUS	LAS BAT	8399-8603	MN234046.1	QC.2012.0528	99	ARCTIC
98H-0341-128R-FFPE	AMERICAN INDIGENOUS	LAS BAT	8132-8603	AB635373.1	H-1413-09	93	INDIAN SUBCONTINENT
98H-0342-90-FFPE	AMERICAN INDIGENOUS	LAS BAT	8190-8603	MN234010.1	NU.2017.0663	92.8	ARCTIC
98H-0343-123R-FFPE	AMERICAN INDIGENOUS	LAS BAT	INSUFFICIENT SEQUENCE
			Assembly 2
V854	AMERICAN INDIGENOUS	Mexico skunk	7396-7648	JQ595361.1	MI1271	95	AMERICAN INDIGENOUS	EF
98H-0230-42-FFPE	AMERICAN INDIGENOUS	SH BAT	7396-8170	JQ595373.1	WA580	92	AMERICAN INDIGENOUS	SHB
98H-0333-110R-FFPE	AMERICAN INDIGENOUS	MYO II	7863-8170	JQ595360.1	ID7233	98	AMERICAN INDIGENOUS	MYO
98H-0337-84-FFPE	AMERICAN INDIGENOUS	LAS BAT	7396-8170	JQ685920.1	EF	93	AMERICAN INDIGENOUS	EF
98H-0338-5-FFPE	AMERICAN INDIGENOUS	LAS BAT	7396-8158	JQ685920.1	EF	92.1	AMERICAN INDIGENOUS	EF
98H-0339-151R-FFPE	AMERICAN INDIGENOUS	LAS BAT	7652-8158	JQ595365.1	TN183	93	AMERICAN INDIGENOUS	LAS
98H-0341-128R-FFPE	AMERICAN INDIGENOUS	LAS BAT	7652-7902	JQ595365.1	TN183	99	AMERICAN INDIGENOUS	LAS
98H-0342-90-FFPE	AMERICAN INDIGENOUS	LAS BAT	7396-7902	JQ685947.1	TN310	90	AMERICAN INDIGENOUS	LAS
98H-0343-123R-FFPE	AMERICAN INDIGENOUS	LAS BAT	7396-7905	JQ685947.1	TN310	89.4	AMERICAN INDIGENOUS	LAS
Abbreviated names are provided for the known and predicted genetic variants as defined in Supplemental Tables 1-2. Alternate names are spearated by commas.
Incorrectly identified RABV lineages and variants are identified by color
